# Supplementary material for: A chickpea genetic variation map based on the sequencing of 3,366 genomes
Source: Nature. 2021 Nov 10;599(7886):622–7. doi: 10.1038/s41586-021-04066-1 (PMC8612933; doi:10.1038/s41586-021-04066-1)
Supplement: Supplementary file 3 — Supplementary Data 1 [file 41586_2021_4066_MOESM3_ESM.xlsx]

## Sheet: Table 1
Table 1. Passport data of 3366 germplasm lines used in this study.
S.No	Genotype	Alternate name	Cicer species	Market class	Biological status	Geographic region	Latitude	Longitude	Elevation	DoI
1	Annigiri 1	-	Cicer arietinum	Desi	Cultivar	South Asia	n.a.	n.a.	n.a.	10.18730/MFSRZ
2	Avorodhi	-	Cicer arietinum	Desi	Cultivar	South Asia	n.a.	n.a.	n.a.	n.a.
3	BG 1003	-	Cicer arietinum	Kabuli	Cultivar	South Asia	n.a.	n.a.	n.a.	n.a.
4	BG 1053	-	Cicer arietinum	Kabuli	Cultivar	South Asia	n.a.	n.a.	n.a.	n.a.
5	ICC 19665	Blanco Lechoso	Cicer arietinum	Kabuli	Breeding line	Mediterranean	37.42	-6.11028	152	10.18730/MXETZ
6	ICC 4935	C 235	Cicer arietinum	Desi	Cultivar	South Asia	n.a.	n.a.	201	10.18730/MF2GV
7	CDC 512-51	-	Cicer arietinum	Desi	Breeding line	Americas	n.a.	n.a.	n.a.	n.a.
8	Chaffa	Chaffa	Cicer arietinum	Desi	Cultivar	South Asia	n.a.	n.a.	n.a.	10.18730/MF2FT
9	CPAM 1	BS 1-D-15	Cicer arietinum	Desi	Breeding line	Americas	n.a.	n.a.	n.a.	n.a.
10	CPAM 2	DH 45-1	Cicer arietinum	Desi	Landrace	Others	n.a.	n.a.	n.a.	n.a.
11	CPAM 3	ICC 12004	Cicer arietinum	Desi	Landrace	Others	n.a.	n.a.	201	n.a.
12	CPAM 4	Myles	Cicer arietinum	Desi	Cultivar	Americas	n.a.	n.a.	n.a.	n.a.
13	CPAM 5	CDC Anna	Cicer arietinum	Desi	Cultivar	Americas	n.a.	n.a.	201	n.a.
14	CPAM 6	CDC Cabri	Cicer arietinum	Desi	Cultivar	Americas	n.a.	n.a.	n.a.	n.a.
15	CPAM 7	CDC Chichi	Cicer arietinum	Kabuli	Cultivar	Americas	n.a.	n.a.	n.a.	n.a.
16	CPAM 8	CDC Chico	Cicer arietinum	Kabuli	Cultivar	Americas	n.a.	n.a.	201	n.a.
17	CPAM 9	CDC Desiray	Cicer arietinum	Desi	Cultivar	Americas	n.a.	n.a.	201	n.a.
18	CPAM 10	CDC Nika	Cicer arietinum	Desi	Cultivar	Americas	n.a.	n.a.	201	n.a.
19	CPAM 11	CDC Verano	Cicer arietinum	Kabuli	Cultivar	Americas	n.a.	n.a.	201	n.a.
20	CPAM 12	CDC Xena	Cicer arietinum	Kabuli	Cultivar	Americas	n.a.	n.a.	201	n.a.
21	CPAM 13	CDC Yuma	Cicer arietinum	Kabuli	Cultivar	Americas	n.a.	n.a.	201	n.a.
22	CPAM 14	CDC Luna	Cicer arietinum	Kabuli	Cultivar	Americas	n.a.	n.a.	n.a.	n.a.
23	CPAM 15	95168-64	Cicer arietinum	Kabuli	Breeding line	Americas	n.a.	n.a.	n.a.	n.a.
24	CPAM 16	95177-47	Cicer arietinum	Desi	Breeding line	Americas	n.a.	n.a.	n.a.	n.a.
25	CPAM 18	FLIP 95-48C	Cicer arietinum	Kabuli	Breeding line	Middle East	n.a.	n.a.	n.a.	n.a.
26	CPAM 19	S 95420	Cicer arietinum	Kabuli	Breeding line	Americas	n.a.	n.a.	n.a.	n.a.
27	CPAM 20	Amit	Cicer arietinum	Kabuli	Cultivar	Middle East	n.a.	n.a.	n.a.	n.a.
28	CPAM 21	CDC Ebony	Cicer arietinum	Desi	Cultivar	Americas	n.a.	n.a.	n.a.	n.a.
29	CPAM 22	CDC Jade	Cicer arietinum	Desi	Cultivar	Americas	n.a.	n.a.	n.a.	n.a.
30	CPAM 23	242-2	Cicer arietinum	Kabuli	Breeding line	Americas	n.a.	n.a.	n.a.	n.a.
31	CPAM 24	97-Indian2-112	Cicer arietinum	Kabuli	Breeding line	South Asia	n.a.	n.a.	n.a.	n.a.
32	CPAM 25	CDC Vanguard	Cicer arietinum	Desi	Cultivar	Americas	n.a.	n.a.	n.a.	n.a.
33	CPAM 26	FLIP 97-101C	Cicer arietinum	Kabuli	Breeding line	Middle East	n.a.	n.a.	n.a.	n.a.
34	CPAM 27	FLIP 97-45C	Cicer arietinum	Kabuli	Breeding line	Middle East	n.a.	n.a.	n.a.	n.a.
35	CPAM 28	316B-42	Cicer arietinum	Desi	Breeding line	Americas	n.a.	n.a.	n.a.	n.a.
36	CPAM 29	328S-8	Cicer arietinum	Kabuli	Breeding line	Americas	n.a.	n.a.	201	n.a.
37	CPAM 30	FLIP 98-135C	Cicer arietinum	Kabuli	Breeding line	Middle East	n.a.	n.a.	n.a.	n.a.
38	CPAM 31	FLIP 95-56C	Cicer arietinum	Kabuli	Breeding line	Middle East	n.a.	n.a.	n.a.	n.a.
39	CPAM 32	381T-4	Cicer arietinum	Desi	Breeding line	Americas	n.a.	n.a.	201	n.a.
40	CPAM 33	418-59	Cicer arietinum	Desi	Breeding line	Americas	n.a.	n.a.	201	n.a.
41	CPAM 34	425-14	Cicer arietinum	Desi	Breeding line	Americas	n.a.	n.a.	201	n.a.
42	CPAM 35	438-29	Cicer arietinum	Kabuli	Breeding line	Americas	n.a.	n.a.	201	n.a.
43	CPAM 36	441-34	Cicer arietinum	Kabuli	Breeding line	Americas	n.a.	n.a.	n.a.	n.a.
44	CPAM 37	CA 2969	Cicer arietinum	Kabuli	Landrace	Mediterranean	n.a.	n.a.	n.a.	n.a.
45	CPAM 38	CIABN-99PL27119	Cicer arietinum	Kabuli	Breeding line	Middle East	n.a.	n.a.	n.a.	n.a.
46	CPAM 39	CDC Orion	Cicer arietinum	Kabuli	Cultivar	Americas	n.a.	n.a.	n.a.	n.a.
47	CPAM 40	492-24	Cicer arietinum	Kabuli	Breeding line	Americas	n.a.	n.a.	n.a.	n.a.
48	CPAM 41	CDC Leader	Cicer arietinum	Kabuli	Cultivar	Americas	n.a.	n.a.	n.a.	n.a.
49	CPAM 42	494-4	Cicer arietinum	Kabuli	Breeding line	Americas	n.a.	n.a.	201	n.a.
50	CPAM 43	512-51	Cicer arietinum	Desi	Breeding line	Americas	n.a.	n.a.	201	n.a.
51	CPAM 44	551-1	Cicer arietinum	Desi	Breeding line	Americas	n.a.	n.a.	201	n.a.
52	CPAM 45	553-1	Cicer arietinum	Desi	Breeding line	Americas	n.a.	n.a.	201	n.a.
53	CPAM 46	561aS-18	Cicer arietinum	Kabuli	Breeding line	Americas	n.a.	n.a.	n.a.	n.a.
54	CPAM 47	CDC Consul	Cicer arietinum	Desi	Breeding line	Americas	n.a.	n.a.	n.a.	n.a.
55	CPAM 48	612-4	Cicer arietinum	Desi	Breeding line	Americas	n.a.	n.a.	201	n.a.
56	CPAM 49	701-6	Cicer arietinum	Kabuli	Breeding line	Americas	n.a.	n.a.	n.a.	n.a.
57	CPAM 50	889-8	Cicer arietinum	Kabuli	Breeding line	Americas	n.a.	n.a.	n.a.	n.a.
58	CPAM 51	CDC Corinne	Cicer arietinum	Desi	Cultivar	Americas	n.a.	n.a.	n.a.	n.a.
59	CPAM 52	CDC Palmer	Cicer arietinum	Kabuli	Breeding line	Americas	n.a.	n.a.	n.a.	n.a.
60	CPAM 53	1044-6	Cicer arietinum	Kabuli	Breeding line	Americas	n.a.	n.a.	n.a.	n.a.
61	CPAM 54	1045-1	Cicer arietinum	Kabuli	Breeding line	Americas	25.8333	69.4167	50	n.a.
62	CPAM 55	GPE 094	Cicer arietinum	Desi	Breeding line	Americas	n.a.	n.a.	201	n.a.
63	CPAM 56	Y 9563-028	Cicer arietinum	Desi	Breeding line	Americas	n.a.	n.a.	n.a.	n.a.
64	CPAM 57	CA 05-73-6	Cicer arietinum	Kabuli	Breeding line	Americas	n.a.	n.a.	n.a.	n.a.
65	CPAM 58	CA 05-75-16	Cicer arietinum	Kabuli	Breeding line	Americas	n.a.	n.a.	n.a.	n.a.
66	CPAM 59	95NN12	Cicer arietinum	Kabuli	Breeding line	Americas	n.a.	n.a.	n.a.	n.a.
67	CPAM 60	FLIP 81-71C	Cicer arietinum	Kabuli	Breeding line	Middle East	n.a.	n.a.	n.a.	n.a.
68	CPAM 61	FLIP 81-293C	Cicer arietinum	Kabuli	Breeding line	Middle East	n.a.	n.a.	n.a.	n.a.
69	CPAM 62	FLIP 82-150C	Cicer arietinum	Kabuli	Breeding line	Middle East	n.a.	n.a.	n.a.	n.a.
70	CPAM 63	FLIP 83-7C	Cicer arietinum	Kabuli	Breeding line	Middle East	n.a.	n.a.	n.a.	n.a.
71	CPAM 64	FLIP 84-92C	Cicer arietinum	Kabuli	Breeding line	Middle East	n.a.	n.a.	n.a.	n.a.
72	CPAM 65	FLIP 84-48C	Cicer arietinum	Kabuli	Breeding line	Middle East	n.a.	n.a.	n.a.	n.a.
73	CPAM 66	FLIP 84-188C	Cicer arietinum	Kabuli	Breeding line	Middle East	n.a.	n.a.	n.a.	n.a.
74	CPAM 67	FLIP 86-5C	Cicer arietinum	Kabuli	Breeding line	Middle East	n.a.	n.a.	n.a.	n.a.
75	CPAM 68	FLIP 86-6C	Cicer arietinum	Kabuli	Breeding line	Middle East	n.a.	n.a.	n.a.	n.a.
76	CPAM 69	FLIP 85-1C	Cicer arietinum	Kabuli	Breeding line	Middle East	n.a.	n.a.	n.a.	n.a.
77	CPAM 70	FLIP 85-17C	Cicer arietinum	Kabuli	Breeding line	Middle East	n.a.	n.a.	n.a.	n.a.
78	CPAM 71	FLIP 87-45C	Cicer arietinum	Kabuli	Breeding line	Middle East	n.a.	n.a.	n.a.	n.a.
79	CPAM 72	FLIP 87-8C	Cicer arietinum	Kabuli	Breeding line	Middle East	n.a.	n.a.	n.a.	n.a.
80	CPAM 73	FLIP 88-85C	Cicer arietinum	Kabuli	Breeding line	Middle East	n.a.	n.a.	n.a.	n.a.
81	CPAM 74	FLIP 90-96C	Cicer arietinum	Kabuli	Breeding line	Middle East	n.a.	n.a.	n.a.	n.a.
82	CPAM 75	FLIP 91-77C	Cicer arietinum	Kabuli	Breeding line	Middle East	n.a.	n.a.	n.a.	n.a.
83	CPAM 76	FLIP 93-93	Cicer arietinum	Kabuli	Breeding line	Middle East	n.a.	n.a.	n.a.	n.a.
84	CPAM 77	FLIP 93-146C	Cicer arietinum	Kabuli	Breeding line	Middle East	n.a.	n.a.	n.a.	n.a.
85	CPAM 78	FLIP 93-58C	Cicer arietinum	Kabuli	Breeding line	Middle East	n.a.	n.a.	n.a.	n.a.
86	CPAM 79	FLIP 97-137C	Cicer arietinum	Kabuli	Breeding line	Middle East	n.a.	n.a.	n.a.	n.a.
87	CPAM 80	FLIP 97-263C	Cicer arietinum	Kabuli	Breeding line	Middle East	n.a.	n.a.	n.a.	n.a.
88	CPAM 81	FLIP 97-281C	Cicer arietinum	Kabuli	Breeding line	Middle East	n.a.	n.a.	n.a.	n.a.
89	CPAM 82	FLIP 97-503C	Cicer arietinum	Kabuli	Breeding line	Middle East	n.a.	n.a.	n.a.	n.a.
90	CPAM 83	FLIP 97-530C	Cicer arietinum	Kabuli	Breeding line	Middle East	n.a.	n.a.	n.a.	n.a.
91	CPAM 84	FLIP 97-677C	Cicer arietinum	Kabuli	Breeding line	Middle East	n.a.	n.a.	n.a.	n.a.
92	CPAM 85	FLIP 97-706C	Cicer arietinum	Kabuli	Breeding line	Middle East	n.a.	n.a.	n.a.	n.a.
93	CPAM 86	FLIP 98-121C	Cicer arietinum	Kabuli	Breeding line	Middle East	n.a.	n.a.	n.a.	n.a.
94	CPAM 87	ILC 588	Cicer arietinum	Kabuli	Landrace	Others	n.a.	n.a.	n.a.	n.a.
95	CPAM 88	ILC 72	Cicer arietinum	Kabuli	Landrace	Black Sea	n.a.	n.a.	n.a.	n.a.
96	CPAM 89	ILC 195	Cicer arietinum	Kabuli	Landrace	Black Sea	45.0333	38.9833	24	n.a.
97	CPAM 90	ILC 484	Cicer arietinum	Kabuli	Landrace	Others	40.1833	29.0667	192	n.a.
98	CPAM 91	ILC 2555	Cicer arietinum	Kabuli	Landrace	Others	n.a.	n.a.	n.a.	n.a.
99	CPAM 92	ILC 3279	Cicer arietinum	Kabuli	Landrace	Black Sea	45.0333	38.9833	24	n.a.
100	CPAM 93	Elixir	Cicer arietinum	Kabuli	Cultivar	Middle East	n.a.	n.a.	n.a.	n.a.
101	CPAM 94	ILC 482	Cicer arietinum	Kabuli	Landrace	Others	40.75	30.3833	43	n.a.
102	CPRT 11	1041-3	Cicer arietinum	Kabuli	Breeding line	Americas	25.4167	68.4167	23	n.a.
103	CPRT 12	551-1	Cicer arietinum	Desi	Breeding line	Americas	n.a.	n.a.	201	n.a.
104	CPRT 13	603-3	Cicer arietinum	Desi	Breeding line	Americas	n.a.	n.a.	201	n.a.
105	CPRT 14	713-13	Cicer arietinum	Kabuli	Breeding line	Americas	n.a.	n.a.	n.a.	n.a.
106	CPRT 15	1173-1	Cicer arietinum	Kabuli	Breeding line	Americas	n.a.	n.a.	n.a.	n.a.
107	CPRT 16	CA 05-75-45	Cicer arietinum	Kabuli	Breeding line	Americas	n.a.	n.a.	n.a.	n.a.
108	CPRT 17	1401-1	Cicer arietinum	Kabuli	Breeding line	Americas	n.a.	n.a.	n.a.	n.a.
109	CPRT 18	AB 06-160-4	Cicer arietinum	Kabuli	Breeding line	Americas	n.a.	n.a.	n.a.	n.a.
110	CPRT 19	AB 06-156-2	Cicer arietinum	Kabuli	Breeding line	Americas	n.a.	n.a.	n.a.	n.a.
111	CPRT 20	X 05TH47-3	Cicer arietinum	Kabuli	Breeding line	Americas	n.a.	n.a.	n.a.	n.a.
112	CPRT 21	1349-1	Cicer arietinum	Kabuli	Breeding line	Americas	n.a.	n.a.	n.a.	n.a.
113	CPRT 22	X 05TH20-2	Cicer arietinum	Kabuli	Breeding line	Americas	n.a.	n.a.	n.a.	n.a.
114	CPRT 23	AB 06-106-2	Cicer arietinum	Kabuli	Breeding line	Americas	n.a.	n.a.	n.a.	n.a.
115	CPRT 24	1460-2	Cicer arietinum	Desi	Breeding line	Americas	n.a.	n.a.	n.a.	n.a.
116	CSG 8962	-	Cicer arietinum	Desi	Cultivar	South Asia	n.a.	n.a.	n.a.	n.a.
117	DCP 92-3	-	Cicer arietinum	Desi	Cultivar	South Asia	n.a.	n.a.	n.a.	n.a.
118	Dig Vijay	-	Cicer arietinum	Desi	Cultivar	South Asia	n.a.	n.a.	n.a.	n.a.
119	Dohad Yellow	-	Cicer arietinum	Desi	Cultivar	South Asia	n.a.	n.a.	n.a.	n.a.
120	GCP105	-	Cicer arietinum	Desi	Cultivar	South Asia	n.a.	n.a.	n.a.	n.a.
121	Genesis 090	-	Cicer arietinum	Kabuli	Breeding line	Middle East	n.a.	n.a.	n.a.	n.a.
122	GG 2	-	Cicer arietinum	Desi	Cultivar	South Asia	n.a.	n.a.	n.a.	n.a.
123	GL 769	-	Cicer arietinum	Desi	Cultivar	South Asia	30.9333	75.85	247	n.a.
124	GNG 146	-	Cicer arietinum	Desi	Cultivar	South Asia	n.a.	n.a.	n.a.	n.a.
125	GNG 469	-	Cicer arietinum	Desi	Cultivar	South Asia	n.a.	n.a.	n.a.	n.a.
126	GNG 1292	-	Cicer arietinum	Desi	Cultivar	South Asia	n.a.	n.a.	n.a.	n.a.
127	GNG 1499	-	Cicer arietinum	Desi	Cultivar	South Asia	n.a.	n.a.	n.a.	n.a.
128	GNG 1581	-	Cicer arietinum	Desi	Cultivar	South Asia	n.a.	n.a.	n.a.	n.a.
129	HatTrick	-	Cicer arietinum	Desi	Breeding line	Others	n.a.	n.a.	n.a.	n.a.
130	HC 1	-	Cicer arietinum	Desi	Cultivar	South Asia	n.a.	n.a.	n.a.	n.a.
131	HC 5	-	Cicer arietinum	Desi	Cultivar	South Asia	n.a.	n.a.	n.a.	n.a.
132	HimChana 1	-	Cicer arietinum	Desi	Cultivar	South Asia	n.a.	n.a.	n.a.	n.a.
133	HK 2	-	Cicer arietinum	Kabuli	Cultivar	South Asia	n.a.	n.a.	n.a.	n.a.
134	HK 4	-	Cicer arietinum	Kabuli	Cultivar	South Asia	n.a.	n.a.	n.a.	n.a.
135	HK 1	-	Cicer arietinum	Kabuli	Cultivar	South Asia	n.a.	n.a.	n.a.	n.a.
136	ICC 2	-	Cicer arietinum	Desi	Landrace	South Asia	n.a.	n.a.	n.a.	10.18730/MA8BF
137	ICC 15	-	Cicer arietinum	Desi	Landrace	South Asia	n.a.	n.a.	n.a.	10.18730/MA8RW
138	ICC 26	-	Cicer arietinum	Desi	Landrace	South Asia	n.a.	n.a.	n.a.	10.18730/MA932
139	ICC 42	-	Cicer arietinum	Desi	Landrace	South Asia	n.a.	n.a.	n.a.	10.18730/MA9KJ
140	ICC 45	-	Cicer arietinum	Desi	Landrace	South Asia	n.a.	n.a.	n.a.	10.18730/MA9PN
141	ICC 67	-	Cicer arietinum	Desi	Landrace	South Asia	n.a.	n.a.	n.a.	10.18730/MAAC6
142	ICC 75	-	Cicer arietinum	Desi	Landrace	South Asia	n.a.	n.a.	n.a.	10.18730/MAAME
143	ICC 80	-	Cicer arietinum	Desi	Landrace	South Asia	n.a.	n.a.	n.a.	10.18730/MAASK
144	ICC 86	-	Cicer arietinum	Desi	Landrace	South Asia	n.a.	n.a.	n.a.	10.18730/MAAZS
145	ICC 92	-	Cicer arietinum	Desi	Landrace	South Asia	n.a.	n.a.	n.a.	10.18730/MAB5Z
146	ICC 95	-	Cicer arietinum	Desi	Landrace	South Asia	n.a.	n.a.	n.a.	10.18730/MAB8$
147	ICC 111	-	Cicer arietinum	Desi	Landrace	South Asia	n.a.	n.a.	n.a.	10.18730/MABRD
148	ICC 128	-	Cicer arietinum	Desi	Landrace	South Asia	n.a.	n.a.	n.a.	10.18730/MAC9Y
149	ICC 136	-	Cicer arietinum	Desi	Landrace	South Asia	n.a.	n.a.	n.a.	10.18730/MACH1
150	ICC 143	-	Cicer arietinum	Desi	Landrace	South Asia	n.a.	n.a.	n.a.	10.18730/MACR8
151	ICC 153	-	Cicer arietinum	Desi	Landrace	South Asia	n.a.	n.a.	n.a.	10.18730/MAD2J
152	ICC 161	-	Cicer arietinum	Desi	Landrace	South Asia	n.a.	n.a.	n.a.	10.18730/MADAT
153	ICC 166	-	Cicer arietinum	Desi	Landrace	South Asia	n.a.	n.a.	n.a.	10.18730/MADFZ
154	ICC 168	-	Cicer arietinum	Desi	Landrace	South Asia	n.a.	n.a.	n.a.	10.18730/MADH~
155	ICC 169	-	Cicer arietinum	Desi	Landrace	South Asia	n.a.	n.a.	n.a.	10.18730/MADJ$
156	ICC 176	-	Cicer arietinum	Desi	Landrace	South Asia	n.a.	n.a.	n.a.	10.18730/MADS4
157	ICC 184	-	Cicer arietinum	Desi	Landrace	South Asia	n.a.	n.a.	n.a.	10.18730/MAE1C
158	ICC 190	-	Cicer arietinum	Desi	Landrace	South Asia	n.a.	n.a.	n.a.	10.18730/MAE7J
159	ICC 219	-	Cicer arietinum	Desi	Landrace	South Asia	n.a.	n.a.	n.a.	10.18730/MAF4A
160	ICC 228	-	Cicer arietinum	Desi	Landrace	South Asia	n.a.	n.a.	n.a.	10.18730/MAFDK
161	ICC 229	-	Cicer arietinum	Desi	Landrace	South Asia	n.a.	n.a.	n.a.	10.18730/MAFEM
162	ICC 237	-	Cicer arietinum	Desi	Landrace	South Asia	n.a.	n.a.	n.a.	10.18730/MAFPW
163	ICC 255	-	Cicer arietinum	Desi	Landrace	South Asia	n.a.	n.a.	n.a.	10.18730/MAG89
164	ICC 257	-	Cicer arietinum	Desi	Landrace	South Asia	n.a.	n.a.	n.a.	10.18730/MAGAB
165	ICC 273	-	Cicer arietinum	Desi	Landrace	South Asia	n.a.	n.a.	n.a.	10.18730/MAGTV
166	ICC 283	-	Cicer arietinum	Desi	Landrace	South Asia	n.a.	n.a.	n.a.	10.18730/MAH40
167	ICC 299	-	Cicer arietinum	Desi	Landrace	South Asia	n.a.	n.a.	n.a.	10.18730/MAHMG
168	ICC 311	-	Cicer arietinum	Desi	Landrace	South Asia	n.a.	n.a.	n.a.	10.18730/MAJ0W
169	ICC 315	-	Cicer arietinum	Desi	Landrace	South Asia	n.a.	n.a.	n.a.	10.18730/MAJ4*
170	ICC 317	-	Cicer arietinum	Desi	Landrace	South Asia	n.a.	n.a.	n.a.	10.18730/MAJ6$
171	ICC 324	-	Cicer arietinum	Desi	Landrace	South Asia	n.a.	n.a.	n.a.	10.18730/MAJD4
172	ICC 337	-	Cicer arietinum	Desi	Landrace	South Asia	n.a.	n.a.	n.a.	10.18730/MAJTH
173	ICC 338	-	Cicer arietinum	Desi	Landrace	South Asia	n.a.	n.a.	n.a.	10.18730/MAJVJ
174	ICC 342	-	Cicer arietinum	Desi	Landrace	South Asia	n.a.	n.a.	n.a.	10.18730/MAJZP
175	ICC 343	-	Cicer arietinum	Desi	Landrace	South Asia	n.a.	n.a.	n.a.	10.18730/MAK0Q
176	ICC 344	-	Cicer arietinum	Desi	Landrace	South Asia	n.a.	n.a.	n.a.	10.18730/MAK1R
177	ICC 350	-	Cicer arietinum	Desi	Landrace	South Asia	n.a.	n.a.	n.a.	10.18730/MAK7Y
178	ICC 353	-	Cicer arietinum	Desi	Landrace	South Asia	n.a.	n.a.	n.a.	10.18730/MAKA~
179	ICC 383	-	Cicer arietinum	Desi	Landrace	South Asia	n.a.	n.a.	n.a.	10.18730/MAM8T
180	ICC 398	-	Cicer arietinum	Desi	Landrace	South Asia	n.a.	n.a.	n.a.	10.18730/MAMQ4
181	ICC 403	-	Cicer arietinum	Desi	Landrace	South Asia	n.a.	n.a.	n.a.	10.18730/MAMW9
182	ICC 19181	ICC 435NN	Cicer arietinum	Desi	Breeding line	South Asia	n.a.	n.a.	n.a.	10.18730/MWZPW
183	ICC 437	-	Cicer arietinum	Desi	Landrace	South Asia	n.a.	n.a.	n.a.	10.18730/MANY6
184	ICC 440	-	Cicer arietinum	Desi	Landrace	South Asia	n.a.	n.a.	n.a.	10.18730/MAP19
185	ICC 442	-	Cicer arietinum	Desi	Landrace	South Asia	n.a.	n.a.	n.a.	10.18730/MAP3B
186	ICC 448	-	Cicer arietinum	Desi	Landrace	South Asia	n.a.	n.a.	n.a.	10.18730/MAP9H
187	ICC 455	-	Cicer arietinum	Desi	Landrace	South Asia	n.a.	n.a.	n.a.	10.18730/MAPGR
188	ICC 456	-	Cicer arietinum	Desi	Landrace	South Asia	n.a.	n.a.	n.a.	10.18730/MAPHS
189	ICC 477	-	Cicer arietinum	Desi	Landrace	South Asia	n.a.	n.a.	n.a.	10.18730/MAQ69
190	ICC 482	-	Cicer arietinum	Desi	Landrace	South Asia	n.a.	n.a.	n.a.	10.18730/MAQBE
191	ICC 494	-	Cicer arietinum	Desi	Landrace	South Asia	n.a.	n.a.	n.a.	10.18730/MAQQT
192	ICC 504	-	Cicer arietinum	Desi	Landrace	South Asia	n.a.	n.a.	n.a.	10.18730/MAR1U
193	ICC 506	-	Cicer arietinum	Desi	Landrace	South Asia	n.a.	n.a.	n.a.	10.18730/MAR31
194	ICC 512	-	Cicer arietinum	Desi	Landrace	South Asia	n.a.	n.a.	n.a.	10.18730/MAR97
195	ICC 513	-	Cicer arietinum	Desi	Landrace	South Asia	n.a.	n.a.	n.a.	10.18730/MARA8
196	ICC 515	-	Cicer arietinum	Desi	Landrace	South Asia	n.a.	n.a.	n.a.	10.18730/MARCA
197	ICC 531	-	Cicer arietinum	Desi	Landrace	South Asia	28.6	77.2	n.a.	10.18730/MARWT
198	ICC 542	-	Cicer arietinum	Desi	Landrace	South Asia	28.6	77.2	n.a.	10.18730/MAS70
199	ICC 549	-	Cicer arietinum	Desi	Landrace	South Asia	28.6	77.2	n.a.	10.18730/MASE7
200	ICC 552	-	Cicer arietinum	Desi	Landrace	South Asia	28.6	77.2	n.a.	10.18730/MASHA
201	ICC 553	-	Cicer arietinum	Desi	Landrace	South Asia	28.6	77.2	n.a.	10.18730/MASJB
202	ICC 562	-	Cicer arietinum	Desi	Landrace	South Asia	28.6	77.2	n.a.	10.18730/MASVM
203	ICC 571	-	Cicer arietinum	Desi	Landrace	South Asia	28.6	77.2	n.a.	10.18730/MAT4X
204	ICC 574	-	Cicer arietinum	Desi	Landrace	South Asia	28.6	77.2	n.a.	10.18730/MAT7*
205	ICC 579	-	Cicer arietinum	Desi	Landrace	South Asia	28.6	77.2	n.a.	10.18730/MATC0
206	ICC 583	-	Cicer arietinum	Desi	Landrace	South Asia	28.6	77.2	n.a.	10.18730/MATG4
207	ICC 591	-	Cicer arietinum	Desi	Landrace	South Asia	28.6	77.2	n.a.	10.18730/MATRC
208	ICC 606	-	Cicer arietinum	Desi	Landrace	South Asia	28.6	77.2	n.a.	10.18730/MAV7V
209	ICC 618	-	Cicer arietinum	Desi	Landrace	South Asia	28.6	77.2	n.a.	10.18730/MAVK2
210	ICC 619	-	Cicer arietinum	Desi	Landrace	South Asia	28.6	77.2	n.a.	10.18730/MAVM3
211	ICC 637	-	Cicer arietinum	Desi	Landrace	South Asia	28.6	77.2	n.a.	10.18730/MAW6N
212	ICC 643	-	Cicer arietinum	Desi	Landrace	South Asia	28.6	77.2	n.a.	10.18730/MAWCV
213	ICC 652	-	Cicer arietinum	Desi	Landrace	South Asia	28.6	77.2	n.a.	10.18730/MAWNU
214	ICC 668	-	Cicer arietinum	Desi	Landrace	South Asia	28.6	77.2	n.a.	10.18730/MAX5F
215	ICC 672	-	Cicer arietinum	Desi	Landrace	South Asia	28.6	77.2	n.a.	10.18730/MAX9K
216	ICC 684	-	Cicer arietinum	Desi	Landrace	South Asia	n.a.	n.a.	n.a.	10.18730/MAXNZ
217	ICC 685	-	Cicer arietinum	Desi	Landrace	South Asia	n.a.	n.a.	n.a.	10.18730/MAXP*
218	ICC 693	-	Cicer arietinum	Desi	Landrace	South Asia	n.a.	n.a.	n.a.	10.18730/MAXY3
219	ICC 701	-	Cicer arietinum	Desi	Landrace	South Asia	n.a.	n.a.	n.a.	10.18730/MAY6B
220	ICC 708	-	Cicer arietinum	Desi	Landrace	South Asia	n.a.	n.a.	n.a.	10.18730/MAYDJ
221	ICC 709	-	Cicer arietinum	Desi	Landrace	South Asia	n.a.	n.a.	n.a.	10.18730/MAYEK
222	ICC 711	-	Cicer arietinum	Desi	Landrace	South Asia	n.a.	n.a.	n.a.	10.18730/MAYGN
223	ICC 729	-	Cicer arietinum	Desi	Landrace	South Asia	n.a.	n.a.	n.a.	10.18730/MAZ22
224	ICC 731	-	Cicer arietinum	Desi	Landrace	South Asia	n.a.	n.a.	n.a.	10.18730/MAZ44
225	ICC 738	-	Cicer arietinum	Desi	Landrace	South Asia	n.a.	n.a.	n.a.	10.18730/MAZBB
226	ICC 752	-	Cicer arietinum	Desi	Landrace	South Asia	n.a.	n.a.	n.a.	10.18730/MAZSS
227	ICC 762	-	Cicer arietinum	Desi	Landrace	South Asia	n.a.	n.a.	n.a.	10.18730/MB03=
228	ICC 764	-	Cicer arietinum	Desi	Landrace	South Asia	n.a.	n.a.	n.a.	10.18730/MB050
229	ICC 787	-	Cicer arietinum	Desi	Landrace	South Asia	n.a.	n.a.	n.a.	10.18730/MB0WQ
230	ICC 791	-	Cicer arietinum	Desi	Landrace	South Asia	n.a.	n.a.	n.a.	10.18730/MB10V
231	ICC 793	-	Cicer arietinum	Desi	Landrace	South Asia	n.a.	n.a.	n.a.	10.18730/MB12X
232	ICC 796	-	Cicer arietinum	Desi	Landrace	South Asia	n.a.	n.a.	n.a.	10.18730/MB15*
233	ICC 811	-	Cicer arietinum	Desi	Landrace	South Asia	n.a.	n.a.	n.a.	10.18730/MB1MA
234	ICC 812	-	Cicer arietinum	Intermediate	Landrace	South Asia	n.a.	n.a.	n.a.	10.18730/MB1NB
235	ICC 829	-	Cicer arietinum	Desi	Landrace	South Asia	28.6	77.2	n.a.	10.18730/MB26W
236	ICC 839	-	Cicer arietinum	Desi	Landrace	South Asia	28.6	77.2	n.a.	10.18730/MB2G1
237	ICC 867	-	Cicer arietinum	Desi	Landrace	South Asia	n.a.	n.a.	n.a.	10.18730/MB3CX
238	ICC 871	-	Cicer arietinum	Desi	Landrace	South Asia	n.a.	n.a.	n.a.	10.18730/MB3G~
239	ICC 875	-	Cicer arietinum	Desi	Landrace	South Asia	n.a.	n.a.	n.a.	10.18730/MB3M0
240	ICC 905	-	Cicer arietinum	Desi	Landrace	South Asia	n.a.	n.a.	n.a.	10.18730/MB4JY
241	ICC 925	-	Cicer arietinum	Desi	Landrace	South Asia	n.a.	n.a.	n.a.	10.18730/MB56D
242	ICC 929	-	Cicer arietinum	Kabuli	Landrace	South Asia	n.a.	n.a.	n.a.	10.18730/MB5AH
243	ICC 931	-	Cicer arietinum	Desi	Landrace	South Asia	n.a.	n.a.	n.a.	10.18730/MB5CK
244	ICC 932	-	Cicer arietinum	Desi	Landrace	South Asia	n.a.	n.a.	n.a.	10.18730/MB5DM
245	ICC 946	-	Cicer arietinum	Desi	Landrace	South Asia	n.a.	n.a.	n.a.	10.18730/MB5V$
246	ICC 951	-	Cicer arietinum	Desi	Landrace	South Asia	28.6	77.2	n.a.	10.18730/MB602
247	ICC 952	-	Cicer arietinum	Desi	Landrace	South Asia	28.6	77.2	n.a.	10.18730/MB613
248	ICC 961	-	Cicer arietinum	Desi	Landrace	South Asia	n.a.	n.a.	n.a.	10.18730/MB6AC
249	ICC 963	-	Cicer arietinum	Desi	Landrace	South Asia	n.a.	n.a.	n.a.	10.18730/MB6CE
250	ICC 968	-	Cicer arietinum	Desi	Landrace	South Asia	n.a.	n.a.	n.a.	10.18730/MB6HK
251	ICC 978	-	Cicer arietinum	Desi	Landrace	South Asia	n.a.	n.a.	n.a.	10.18730/MB6VX
252	ICC 979	-	Cicer arietinum	Desi	Landrace	South Asia	n.a.	n.a.	n.a.	10.18730/MB6WY
253	ICC 981	-	Cicer arietinum	Desi	Landrace	South Asia	n.a.	n.a.	n.a.	10.18730/MB6Y*
254	ICC 987	-	Cicer arietinum	Desi	Landrace	Americas	n.a.	n.a.	n.a.	10.18730/MB741
255	ICC 991	-	Cicer arietinum	Desi	Landrace	Americas	n.a.	n.a.	n.a.	10.18730/MB785
256	ICC 1000	-	Cicer arietinum	Desi	Landrace	Americas	n.a.	n.a.	n.a.	10.18730/MB7HE
257	ICC 1009	-	Cicer arietinum	Desi	Landrace	Mediterranean	n.a.	n.a.	n.a.	10.18730/MB7TQ
258	ICC 1013	-	Cicer arietinum	Desi	Landrace	Mediterranean	n.a.	n.a.	n.a.	10.18730/MB7YV
259	ICC 1014	-	Cicer arietinum	Intermediate	Landrace	Mediterranean	n.a.	n.a.	n.a.	10.18730/MB7ZW
260	ICC 1018	-	Cicer arietinum	Desi	Landrace	Black Sea	n.a.	n.a.	n.a.	10.18730/MB83*
261	ICC 1026	-	Cicer arietinum	Desi	Landrace	Middle East	n.a.	n.a.	n.a.	10.18730/MB8B3
262	ICC 1030	-	Cicer arietinum	Desi	Landrace	Central Asia	n.a.	n.a.	n.a.	10.18730/MB8F7
263	ICC 1032	-	Cicer arietinum	Kabuli	Landrace	South Asia	n.a.	n.a.	n.a.	10.18730/MB8H9
264	ICC 1043	-	Cicer arietinum	Desi	Landrace	South Asia	n.a.	n.a.	n.a.	10.18730/MB8WM
265	ICC 1049	-	Cicer arietinum	Desi	Landrace	South Asia	12.296	76.639	750	10.18730/MB92T
266	ICC 1052	-	Cicer arietinum	Desi	Landrace	South Asia	31.418	73.078	189	10.18730/MB95X
267	ICC 1059	-	Cicer arietinum	Desi	Landrace	Central Asia	n.a.	n.a.	n.a.	10.18730/MB9CU
268	ICC 1066	-	Cicer arietinum	Desi	Landrace	South Asia	34.156	73.219	1233	10.18730/MB9K6
269	ICC 1069	-	Cicer arietinum	Desi	Landrace	Black Sea	n.a.	n.a.	n.a.	10.18730/MB9P9
270	ICC 1070	-	Cicer arietinum	Desi	Landrace	Black Sea	n.a.	n.a.	n.a.	10.18730/MB9QA
271	ICC 1083	-	Cicer arietinum	Desi	Landrace	Central Asia	34.314	47.065	1398	10.18730/MBA4Q
272	ICC 1084	-	Cicer arietinum	Desi	Landrace	Central Asia	34.314	47.065	1398	10.18730/MBA5R
273	ICC 1092	-	Cicer arietinum	Desi	Landrace	Central Asia	32.651	51.679	1577	10.18730/MBAD*
274	ICC 1093	-	Cicer arietinum	Desi	Landrace	Central Asia	35.836	51.01	1600	10.18730/MBAE~
275	ICC 1097	-	Cicer arietinum	Desi	Landrace	Central Asia	35.836	51.01	1600	10.18730/MBAJ0
276	ICC 1098	-	Cicer arietinum	Desi	Landrace	Central Asia	38.249	48.301	1332	10.18730/MBAK1
277	ICC 1102	-	Cicer arietinum	Desi	Landrace	Central Asia	35.229	58.421	1030	10.18730/MBAQ5
278	ICC 1118	-	Cicer arietinum	Desi	Landrace	Central Asia	31.5	55.47	n.a.	10.18730/MBB7N
279	ICC 1122	-	Cicer arietinum	Desi	Landrace	Mediterranean	n.a.	n.a.	n.a.	10.18730/MBBBS
280	ICC 1124	-	Cicer arietinum	Desi	Landrace	Middle East	n.a.	n.a.	n.a.	10.18730/MBBDV
281	ICC 1127	-	Cicer arietinum	Desi	Landrace	South Asia	n.a.	n.a.	n.a.	10.18730/MBBGY
282	ICC 1128	-	Cicer arietinum	Desi	Landrace	South Asia	n.a.	n.a.	n.a.	10.18730/MBBHZ
283	ICC 1136	-	Cicer arietinum	Desi	Landrace	South Asia	n.a.	n.a.	n.a.	10.18730/MBBS2
284	ICC 1137	-	Cicer arietinum	Desi	Landrace	South Asia	n.a.	n.a.	n.a.	10.18730/MBBT3
285	ICC 1145	-	Cicer arietinum	Desi	Landrace	South Asia	n.a.	n.a.	n.a.	10.18730/MBC2B
286	ICC 1148	-	Cicer arietinum	Desi	Landrace	South Asia	n.a.	n.a.	n.a.	10.18730/MBC5E
287	ICC 1161	-	Cicer arietinum	Desi	Landrace	South Asia	n.a.	n.a.	n.a.	10.18730/MBCJV
288	ICC 1163	-	Cicer arietinum	Desi	Landrace	East Africa	n.a.	n.a.	n.a.	10.18730/MBCMX
289	ICC 1164	-	Cicer arietinum	Desi	Landrace	East Africa	n.a.	n.a.	n.a.	10.18730/MBCNY
290	ICC 1172	-	Cicer arietinum	Kabuli	Landrace	South Asia	n.a.	n.a.	n.a.	10.18730/MBCX1
291	ICC 1180	-	Cicer arietinum	Desi	Landrace	South Asia	n.a.	n.a.	n.a.	10.18730/MBD59
292	ICC 1181	-	Cicer arietinum	Desi	Landrace	South Asia	27.14	80.86	n.a.	10.18730/MBD6A
293	ICC 1193	-	Cicer arietinum	Desi	Landrace	South Asia	n.a.	n.a.	n.a.	10.18730/MBDJP
294	ICC 1194	-	Cicer arietinum	Desi	Landrace	South Asia	n.a.	n.a.	n.a.	10.18730/MBDKQ
295	ICC 1196	-	Cicer arietinum	Desi	Landrace	South Asia	n.a.	n.a.	n.a.	10.18730/MBDNS
296	ICC 1201	-	Cicer arietinum	Desi	Landrace	South Asia	n.a.	n.a.	n.a.	10.18730/MBDTY
297	ICC 1204	-	Cicer arietinum	Desi	Landrace	South Asia	n.a.	n.a.	n.a.	10.18730/MBDX~
298	ICC 1205	-	Cicer arietinum	Desi	Landrace	South Asia	n.a.	n.a.	n.a.	10.18730/MBDY$
299	ICC 1220	-	Cicer arietinum	Desi	Landrace	South Asia	n.a.	n.a.	n.a.	10.18730/MBEDC
300	ICC 1228	-	Cicer arietinum	Desi	Landrace	South Asia	n.a.	n.a.	n.a.	10.18730/MBENM
301	ICC 1229	-	Cicer arietinum	Desi	Landrace	South Asia	n.a.	n.a.	n.a.	10.18730/MBEPN
302	ICC 1230	-	Cicer arietinum	Desi	Landrace	South Asia	n.a.	n.a.	n.a.	10.18730/MBEQP
303	ICC 1231	-	Cicer arietinum	Desi	Landrace	South Asia	n.a.	n.a.	n.a.	10.18730/MBERQ
304	ICC 1232	-	Cicer arietinum	Desi	Landrace	South Asia	n.a.	n.a.	n.a.	10.18730/MBESR
305	ICC 1237	-	Cicer arietinum	Desi	Landrace	South Asia	n.a.	n.a.	n.a.	10.18730/MBEYX
306	ICC 1240	-	Cicer arietinum	Desi	Landrace	South Asia	n.a.	n.a.	n.a.	10.18730/MBF1*
307	ICC 1246	-	Cicer arietinum	Desi	Landrace	South Asia	n.a.	n.a.	n.a.	10.18730/MBF71
308	ICC 1265	-	Cicer arietinum	Desi	Landrace	South Asia	n.a.	n.a.	n.a.	10.18730/MBFTM
309	ICC 1272	-	Cicer arietinum	Desi	Landrace	South Asia	n.a.	n.a.	n.a.	10.18730/MBG1V
310	ICC 1285	-	Cicer arietinum	Desi	Landrace	South Asia	n.a.	n.a.	n.a.	10.18730/MBGE3
311	ICC 1291	-	Cicer arietinum	Desi	Landrace	South Asia	n.a.	n.a.	n.a.	10.18730/MBGM9
312	ICC 1295	-	Cicer arietinum	Desi	Landrace	South Asia	n.a.	n.a.	n.a.	10.18730/MBGRD
313	ICC 1296	-	Cicer arietinum	Desi	Landrace	South Asia	n.a.	n.a.	n.a.	10.18730/MBGSE
314	ICC 1297	-	Cicer arietinum	Desi	Landrace	South Asia	n.a.	n.a.	n.a.	10.18730/MBGTF
315	ICC 1315	-	Cicer arietinum	Desi	Landrace	South Asia	n.a.	n.a.	n.a.	10.18730/MBHC~
316	ICC 1337	-	Cicer arietinum	Desi	Landrace	South Asia	n.a.	n.a.	n.a.	10.18730/MBJ2J
317	ICC 1338	-	Cicer arietinum	Desi	Landrace	South Asia	n.a.	n.a.	n.a.	10.18730/MBJ3K
318	ICC 1356	-	Cicer arietinum	Desi	Landrace	South Asia	n.a.	n.a.	n.a.	10.18730/MBJN0
319	ICC 1360	-	Cicer arietinum	Desi	Landrace	South Asia	n.a.	n.a.	n.a.	10.18730/MBJS4
320	ICC 1387	-	Cicer arietinum	Desi	Landrace	South Asia	n.a.	n.a.	n.a.	10.18730/MBKMZ
321	ICC 1390	-	Cicer arietinum	Desi	Landrace	South Asia	n.a.	n.a.	n.a.	10.18730/MBKQ$
322	ICC 1392	-	Cicer arietinum	Desi	Landrace	South Asia	n.a.	n.a.	n.a.	10.18730/MBKSU
323	ICC 1397	-	Cicer arietinum	Desi	Landrace	South Asia	n.a.	n.a.	n.a.	10.18730/MBKY4
324	ICC 1398	-	Cicer arietinum	Desi	Landrace	South Asia	n.a.	n.a.	n.a.	10.18730/MBKZ5
325	ICC 1402	-	Cicer arietinum	Desi	Landrace	South Asia	n.a.	n.a.	n.a.	10.18730/MBM39
326	ICC 1405	-	Cicer arietinum	Desi	Landrace	South Asia	n.a.	n.a.	n.a.	10.18730/MBM6C
327	ICC 1419	-	Cicer arietinum	Desi	Landrace	South Asia	n.a.	n.a.	n.a.	10.18730/MBMMT
328	ICC 1422	-	Cicer arietinum	Desi	Landrace	South Asia	n.a.	n.a.	n.a.	10.18730/MBMQX
329	ICC 1424	-	Cicer arietinum	Desi	Landrace	South Asia	n.a.	n.a.	n.a.	10.18730/MBMSZ
330	ICC 1431	-	Cicer arietinum	Desi	Landrace	South Asia	n.a.	n.a.	n.a.	10.18730/MBN01
331	ICC 1443	-	Cicer arietinum	Desi	Landrace	South Asia	n.a.	n.a.	n.a.	10.18730/MBNCD
332	ICC 1445	-	Cicer arietinum	Desi	Landrace	South Asia	n.a.	n.a.	n.a.	10.18730/MBNEF
333	ICC 1470	-	Cicer arietinum	Desi	Landrace	South Asia	n.a.	n.a.	n.a.	10.18730/MBP73
334	ICC 1498	-	Cicer arietinum	Desi	Landrace	South Asia	n.a.	n.a.	n.a.	10.18730/MBQ3Z
335	ICC 1499	-	Cicer arietinum	Desi	Landrace	South Asia	n.a.	n.a.	n.a.	10.18730/MBQ4*
336	ICC 1505	-	Cicer arietinum	Desi	Landrace	South Asia	n.a.	n.a.	n.a.	10.18730/MBQA1
337	ICC 1507	-	Cicer arietinum	Desi	Landrace	South Asia	n.a.	n.a.	n.a.	10.18730/MBQC3
338	ICC 1510	-	Cicer arietinum	Desi	Landrace	South Asia	n.a.	n.a.	n.a.	10.18730/MBQF6
339	ICC 1520	-	Cicer arietinum	Desi	Landrace	South Asia	n.a.	n.a.	n.a.	10.18730/MBQSG
340	ICC 1533	-	Cicer arietinum	Desi	Landrace	South Asia	n.a.	n.a.	n.a.	10.18730/MBR6X
341	ICC 1560	-	Cicer arietinum	Desi	Landrace	South Asia	n.a.	n.a.	n.a.	10.18730/MBS1K
342	ICC 1565	-	Cicer arietinum	Intermediate	Landrace	South Asia	n.a.	n.a.	n.a.	10.18730/MBS6R
343	ICC 1569	-	Cicer arietinum	Desi	Landrace	South Asia	n.a.	n.a.	n.a.	10.18730/MBSAW
344	ICC 1579	-	Cicer arietinum	Desi	Landrace	South Asia	n.a.	n.a.	n.a.	10.18730/MBSM1
345	ICC 1594	-	Cicer arietinum	Desi	Landrace	South Asia	n.a.	n.a.	n.a.	10.18730/MBT3G
346	ICC 1600	-	Cicer arietinum	Desi	Landrace	South Asia	n.a.	n.a.	n.a.	10.18730/MBT9P
347	ICC 1609	-	Cicer arietinum	Desi	Landrace	South Asia	n.a.	n.a.	n.a.	10.18730/MBTJZ
348	ICC 1611	-	Cicer arietinum	Desi	Landrace	South Asia	n.a.	n.a.	n.a.	10.18730/MBTM~
349	ICC 1616	-	Cicer arietinum	Desi	Landrace	South Asia	n.a.	n.a.	n.a.	10.18730/MBTS1
350	ICC 1629	-	Cicer arietinum	Desi	Landrace	South Asia	n.a.	n.a.	n.a.	10.18730/MBV6E
351	ICC 1634	-	Cicer arietinum	Desi	Landrace	South Asia	n.a.	n.a.	n.a.	10.18730/MBVBK
352	ICC 1653	-	Cicer arietinum	Desi	Landrace	South Asia	n.a.	n.a.	n.a.	10.18730/MBVY1
353	ICC 1665	-	Cicer arietinum	Desi	Landrace	South Asia	n.a.	n.a.	n.a.	10.18730/MBWAD
354	ICC 1678	-	Cicer arietinum	Desi	Landrace	South Asia	n.a.	n.a.	n.a.	10.18730/MBWQT
355	ICC 1691	-	Cicer arietinum	Desi	Landrace	South Asia	n.a.	n.a.	n.a.	10.18730/MBX42
356	ICC 1692	-	Cicer arietinum	Desi	Landrace	South Asia	n.a.	n.a.	n.a.	10.18730/MBX53
357	ICC 1696	-	Cicer arietinum	Desi	Landrace	South Asia	n.a.	n.a.	n.a.	10.18730/MBX97
358	ICC 1699	-	Cicer arietinum	Desi	Landrace	South Asia	n.a.	n.a.	n.a.	10.18730/MBXCA
359	ICC 1710	-	Cicer arietinum	Desi	Landrace	South Asia	n.a.	n.a.	n.a.	10.18730/MBXQN
360	ICC 1715	-	Cicer arietinum	Desi	Landrace	South Asia	n.a.	n.a.	n.a.	10.18730/MBXWT
361	ICC 1770	-	Cicer arietinum	Desi	Landrace	South Asia	n.a.	n.a.	n.a.	10.18730/MBZK7
362	ICC 1790	-	Cicer arietinum	Desi	Landrace	South Asia	n.a.	n.a.	n.a.	10.18730/MC07V
363	ICC 1793	-	Cicer arietinum	Desi	Landrace	South Asia	n.a.	n.a.	n.a.	10.18730/MC0AY
364	ICC 1812	-	Cicer arietinum	Desi	Landrace	South Asia	n.a.	n.a.	n.a.	10.18730/MC0XC
365	ICC 1813	-	Cicer arietinum	Desi	Landrace	South Asia	n.a.	n.a.	n.a.	10.18730/MC0YD
366	ICC 1817	-	Cicer arietinum	Desi	Landrace	South Asia	n.a.	n.a.	n.a.	10.18730/MC12H
367	ICC 1822	-	Cicer arietinum	Desi	Landrace	South Asia	n.a.	n.a.	n.a.	10.18730/MC17P
368	ICC 1836	-	Cicer arietinum	Desi	Landrace	South Asia	n.a.	n.a.	n.a.	10.18730/MC1NU
369	ICC 1837	-	Cicer arietinum	Desi	Landrace	South Asia	n.a.	n.a.	n.a.	10.18730/MC1P0
370	ICC 1852	-	Cicer arietinum	Desi	Landrace	South Asia	n.a.	n.a.	n.a.	10.18730/MC25F
371	ICC 1866	-	Cicer arietinum	Desi	Landrace	South Asia	n.a.	n.a.	n.a.	10.18730/MC2KX
372	ICC 1867	-	Cicer arietinum	Desi	Landrace	South Asia	n.a.	n.a.	n.a.	10.18730/MC2MY
373	ICC 1875	-	Cicer arietinum	Desi	Landrace	South Asia	n.a.	n.a.	n.a.	10.18730/MC2W1
374	ICC 1876	-	Cicer arietinum	Desi	Landrace	South Asia	n.a.	n.a.	n.a.	10.18730/MC2X2
375	ICC 1882	-	Cicer arietinum	Desi	Landrace	South Asia	n.a.	n.a.	n.a.	10.18730/MC338
376	ICC 1884	-	Cicer arietinum	Desi	Landrace	South Asia	n.a.	n.a.	n.a.	10.18730/MC35A
377	ICC 1891	-	Cicer arietinum	Desi	Landrace	South Asia	28.6	77.2	n.a.	10.18730/MC3CH
378	ICC 1896	-	Cicer arietinum	Desi	Landrace	South Asia	n.a.	n.a.	n.a.	10.18730/MC3HP
379	ICC 1897	-	Cicer arietinum	Desi	Landrace	South Asia	n.a.	n.a.	n.a.	10.18730/MC3JQ
380	ICC 1903	-	Cicer arietinum	Desi	Landrace	Mediterranean	n.a.	n.a.	n.a.	10.18730/MC3RX
381	ICC 1911	-	Cicer arietinum	Desi	Landrace	South Asia	n.a.	n.a.	n.a.	10.18730/MC400
382	ICC 1913	-	Cicer arietinum	Desi	Landrace	South Asia	n.a.	n.a.	n.a.	10.18730/MC422
383	ICC 1915	-	Cicer arietinum	Desi	Landrace	South Asia	n.a.	n.a.	n.a.	10.18730/MC444
384	ICC 1923	-	Cicer arietinum	Desi	Landrace	South Asia	n.a.	n.a.	n.a.	10.18730/MC4CC
385	ICC 1929	-	Cicer arietinum	Desi	Landrace	South Asia	n.a.	n.a.	n.a.	10.18730/MC4JJ
386	ICC 1932	-	Cicer arietinum	Desi	Landrace	South Asia	n.a.	n.a.	n.a.	10.18730/MC4NN
387	ICC 1950	-	Cicer arietinum	Desi	Landrace	South Asia	n.a.	n.a.	n.a.	10.18730/MC572
388	ICC 1964	-	Cicer arietinum	Desi	Landrace	South Asia	n.a.	n.a.	n.a.	10.18730/MC5NG
389	ICC 1970	-	Cicer arietinum	Desi	Landrace	South Asia	n.a.	n.a.	n.a.	10.18730/MC5VP
390	ICC 1990	-	Cicer arietinum	Desi	Landrace	South Asia	n.a.	n.a.	n.a.	10.18730/MC6F5
391	ICC 1996	-	Cicer arietinum	Desi	Landrace	South Asia	n.a.	n.a.	n.a.	10.18730/MC6NB
392	ICC 2013	-	Cicer arietinum	Desi	Landrace	South Asia	n.a.	n.a.	n.a.	10.18730/MC76W
393	ICC 2014	-	Cicer arietinum	Desi	Landrace	South Asia	n.a.	n.a.	n.a.	10.18730/MC77X
394	ICC 2023	-	Cicer arietinum	Desi	Landrace	South Asia	n.a.	n.a.	n.a.	10.18730/MC7G1
395	ICC 2030	-	Cicer arietinum	Desi	Landrace	South Asia	n.a.	n.a.	n.a.	10.18730/MC7Q8
396	ICC 2065	-	Cicer arietinum	Desi	Landrace	South Asia	n.a.	n.a.	n.a.	10.18730/MC8T6
397	ICC 2066	-	Cicer arietinum	Desi	Landrace	South Asia	n.a.	n.a.	n.a.	10.18730/MC8V7
398	ICC 2072	-	Cicer arietinum	Desi	Landrace	South Asia	n.a.	n.a.	n.a.	10.18730/MC91D
399	ICC 2080	-	Cicer arietinum	Desi	Landrace	Americas	n.a.	n.a.	n.a.	10.18730/MC99N
400	ICC 2083	-	Cicer arietinum	Desi	Landrace	Americas	n.a.	n.a.	n.a.	10.18730/MC9CR
401	ICC 2086	-	Cicer arietinum	Desi	Landrace	Americas	n.a.	n.a.	n.a.	10.18730/MC9FV
402	ICC 2096	-	Cicer arietinum	Desi	Landrace	Americas	n.a.	n.a.	n.a.	10.18730/MC9S0
403	ICC 2100	-	Cicer arietinum	Desi	Landrace	Americas	n.a.	n.a.	n.a.	10.18730/MC9X4
404	ICC 2104	-	Cicer arietinum	Desi	Landrace	Americas	n.a.	n.a.	n.a.	10.18730/MCA18
405	ICC 2113	-	Cicer arietinum	Desi	Landrace	Americas	n.a.	n.a.	n.a.	10.18730/MCAAH
406	ICC 2114	-	Cicer arietinum	Desi	Landrace	Americas	n.a.	n.a.	n.a.	10.18730/MCABJ
407	ICC 2122	-	Cicer arietinum	Desi	Landrace	Americas	n.a.	n.a.	n.a.	10.18730/MCAKT
408	ICC 2126	-	Cicer arietinum	Desi	Landrace	Americas	n.a.	n.a.	n.a.	10.18730/MCAQY
409	ICC 2127	-	Cicer arietinum	Desi	Landrace	Americas	n.a.	n.a.	n.a.	10.18730/MCARZ
410	ICC 2135	-	Cicer arietinum	Desi	Landrace	Americas	n.a.	n.a.	n.a.	10.18730/MCB02
411	ICC 2142	-	Cicer arietinum	Desi	Landrace	Americas	n.a.	n.a.	n.a.	10.18730/MCB79
412	ICC 2166	-	Cicer arietinum	Desi	Landrace	Americas	n.a.	n.a.	n.a.	10.18730/MCBZ~
413	ICC 2171	-	Cicer arietinum	Desi	Landrace	Americas	n.a.	n.a.	n.a.	10.18730/MCC41
414	ICC 2177	-	Cicer arietinum	Desi	Landrace	Americas	n.a.	n.a.	n.a.	10.18730/MCCA7
415	ICC 2183	-	Cicer arietinum	Desi	Landrace	South Asia	n.a.	n.a.	n.a.	10.18730/MCCGD
416	ICC 2184	-	Cicer arietinum	Desi	Landrace	South Asia	n.a.	n.a.	n.a.	10.18730/MCCHE
417	ICC 2195	-	Cicer arietinum	Desi	Landrace	South Asia	n.a.	n.a.	n.a.	10.18730/MCCWS
418	ICC 2198	-	Cicer arietinum	Intermediate	Landrace	South Asia	n.a.	n.a.	n.a.	10.18730/MCCZW
419	ICC 2202	-	Cicer arietinum	Desi	Landrace	South Asia	n.a.	n.a.	n.a.	10.18730/MCD3*
420	ICC 2204	-	Cicer arietinum	Desi	Landrace	South Asia	n.a.	n.a.	n.a.	10.18730/MCD5$
421	ICC 2206	-	Cicer arietinum	Desi	Landrace	South Asia	n.a.	n.a.	n.a.	10.18730/MCD7U
422	ICC 2210	-	Cicer arietinum	Desi	Landrace	Mediterranean	n.a.	n.a.	n.a.	10.18730/MCDB3
423	ICC 2211	-	Cicer arietinum	Desi	Landrace	South Asia	n.a.	n.a.	n.a.	10.18730/MCDC4
424	ICC 2216	-	Cicer arietinum	Desi	Landrace	Middle East	n.a.	n.a.	n.a.	10.18730/MCDH9
425	ICC 2220	-	Cicer arietinum	Desi	Landrace	Americas	n.a.	n.a.	n.a.	10.18730/MCDND
426	ICC 2223	-	Cicer arietinum	Desi	Landrace	South Asia	n.a.	n.a.	n.a.	10.18730/MCDRG
427	ICC 2233	-	Cicer arietinum	Desi	Landrace	Middle East	33.33	44.42	n.a.	10.18730/MCE2T
428	ICC 2240	-	Cicer arietinum	Desi	Landrace	Central Asia	35.69	51.42	n.a.	10.18730/MCE9~
429	ICC 2242	-	Cicer arietinum	Desi	Landrace	South Asia	n.a.	n.a.	n.a.	10.18730/MCEB=
430	ICC 2263	-	Cicer arietinum	Desi	Landrace	Central Asia	n.a.	n.a.	n.a.	10.18730/MCF0K
431	ICC 2270	-	Cicer arietinum	Desi	Landrace	Central Asia	n.a.	n.a.	n.a.	10.18730/MCF7T
432	ICC 2277	-	Cicer arietinum	Kabuli	Landrace	Central Asia	n.a.	n.a.	n.a.	10.18730/MCFE~
433	ICC 2300	-	Cicer arietinum	Kabuli	Landrace	Mediterranean	n.a.	n.a.	n.a.	10.18730/MCG5K
434	ICC 2338	-	Cicer arietinum	Kabuli	Landrace	Central Asia	28.311	54.335	679	10.18730/MCHBM
435	ICC 2342	-	Cicer arietinum	Desi	Landrace	Central Asia	n.a.	n.a.	n.a.	10.18730/MCHFR
436	ICC 2349	-	Cicer arietinum	Desi	Landrace	Central Asia	n.a.	n.a.	n.a.	10.18730/MCHPZ
437	ICC 2355	-	Cicer arietinum	Desi	Landrace	Central Asia	n.a.	n.a.	n.a.	10.18730/MCHW0
438	ICC 2356	-	Cicer arietinum	Desi	Landrace	Central Asia	n.a.	n.a.	n.a.	10.18730/MCHX1
439	ICC 2357	-	Cicer arietinum	Desi	Landrace	Central Asia	n.a.	n.a.	n.a.	10.18730/MCHY2
440	ICC 2358	-	Cicer arietinum	Desi	Landrace	Central Asia	32.651	51.679	1577	10.18730/MCHZ3
441	ICC 2370	-	Cicer arietinum	Desi	Landrace	Central Asia	32.651	51.679	1577	10.18730/MCJBF
442	ICC 2397	-	Cicer arietinum	Desi	Landrace	Central Asia	34.82	49.48	n.a.	10.18730/MCK65
443	ICC 2411	-	Cicer arietinum	Kabuli	Landrace	Central Asia	34.82	49.48	n.a.	10.18730/MCKMK
444	ICC 2432	-	Cicer arietinum	Kabuli	Landrace	Central Asia	n.a.	n.a.	n.a.	10.18730/MCM93
445	ICC 2436	-	Cicer arietinum	Kabuli	Landrace	Central Asia	34.82	49.48	n.a.	10.18730/MCMD7
446	ICC 2473	-	Cicer arietinum	Kabuli	Landrace	Central Asia	34.82	49.48	n.a.	10.18730/MCNJ7
447	ICC 2474	-	Cicer arietinum	Kabuli	Landrace	Central Asia	34.82	49.48	n.a.	10.18730/MCNK8
448	ICC 2482	-	Cicer arietinum	Kabuli	Landrace	Central Asia	32.651	51.679	1577	10.18730/MCNVG
449	ICC 2488	-	Cicer arietinum	Kabuli	Landrace	Central Asia	34.82	49.48	n.a.	10.18730/MCP1P
450	ICC 2489	-	Cicer arietinum	Kabuli	Landrace	Central Asia	34.82	49.48	n.a.	10.18730/MCP2Q
451	ICC 2490	-	Cicer arietinum	Desi	Landrace	Central Asia	34.82	49.48	n.a.	10.18730/MCP3R
452	ICC 2493	-	Cicer arietinum	Kabuli	Landrace	Central Asia	34.82	49.48	n.a.	10.18730/MCP6V
453	ICC 2496	-	Cicer arietinum	Kabuli	Landrace	Central Asia	34.82	49.48	n.a.	10.18730/MCP9Y
454	ICC 2500	-	Cicer arietinum	Desi	Landrace	Central Asia	34.82	49.48	n.a.	10.18730/MCPD$
455	ICC 2503	-	Cicer arietinum	Kabuli	Landrace	Central Asia	34.82	49.48	n.a.	10.18730/MCPG0
456	ICC 2507	-	Cicer arietinum	Desi	Landrace	Central Asia	34.82	49.48	n.a.	10.18730/MCPM4
457	ICC 2514	-	Cicer arietinum	Kabuli	Landrace	Central Asia	34.82	49.48	n.a.	10.18730/MCPVB
458	ICC 2516	-	Cicer arietinum	Desi	Landrace	Central Asia	34.82	49.48	n.a.	10.18730/MCPXD
459	ICC 2520	-	Cicer arietinum	Desi	Landrace	Central Asia	n.a.	n.a.	n.a.	10.18730/MCQ1H
460	ICC 2544	-	Cicer arietinum	Kabuli	Landrace	Central Asia	28.35	55.71	n.a.	10.18730/MCQS4
461	ICC 2546	-	Cicer arietinum	Desi	Landrace	Central Asia	28.35	55.71	n.a.	10.18730/MCQV6
462	ICC 2561	-	Cicer arietinum	Kabuli	Landrace	Central Asia	36.226	45.4	n.a.	10.18730/MCRAN
463	ICC 2565	-	Cicer arietinum	Kabuli	Landrace	Central Asia	n.a.	n.a.	n.a.	10.18730/MCRES
464	ICC 2567	-	Cicer arietinum	Kabuli	Landrace	Central Asia	36.2	58.8	1209	10.18730/MCRGV
465	ICC 2568	-	Cicer arietinum	Kabuli	Landrace	Central Asia	36.2	58.8	1209	10.18730/MCRHW
466	ICC 2570	-	Cicer arietinum	Kabuli	Landrace	Central Asia	36.2	58.8	1209	10.18730/MCRKY
467	ICC 2577	-	Cicer arietinum	Kabuli	Landrace	Central Asia	36.2	58.8	1209	10.18730/MCRT0
468	ICC 2580	-	Cicer arietinum	Desi	Landrace	Central Asia	36.2	58.8	1209	10.18730/MCRX3
469	ICC 2593	-	Cicer arietinum	Kabuli	Landrace	Central Asia	36.2	58.8	1209	10.18730/MCSAG
470	ICC 2595	-	Cicer arietinum	Desi	Landrace	Central Asia	36.2	58.8	1209	10.18730/MCSCJ
471	ICC 2600	-	Cicer arietinum	Kabuli	Landrace	Central Asia	36.2	58.8	1209	10.18730/MCSHQ
472	ICC 2608	-	Cicer arietinum	Kabuli	Landrace	Central Asia	36.2	58.8	1209	10.18730/MCSSZ
473	ICC 2613	-	Cicer arietinum	Kabuli	Landrace	Central Asia	36.2	58.8	1209	10.18730/MCSYU
474	ICC 2628	-	Cicer arietinum	Desi	Landrace	Central Asia	36.2	58.8	1209	10.18730/MCTDE
475	ICC 2629	-	Cicer arietinum	Desi	Landrace	Central Asia	36.2	58.8	1209	10.18730/MCTEF
476	ICC 2634	-	Cicer arietinum	Kabuli	Landrace	Central Asia	36.2	58.8	1209	10.18730/MCTKM
477	ICC 2664	-	Cicer arietinum	Desi	Landrace	Central Asia	n.a.	n.a.	n.a.	10.18730/MCVHD
478	ICC 2675	-	Cicer arietinum	Desi	Landrace	Central Asia	29.615	52.538	1527	10.18730/MCVWR
479	ICC 2679	-	Cicer arietinum	Desi	Landrace	Central Asia	29.615	52.538	1527	10.18730/MCW0W
480	ICC 2695	-	Cicer arietinum	Desi	Landrace	Central Asia	29.615	52.538	1527	10.18730/MCWG7
481	ICC 2698	-	Cicer arietinum	Desi	Landrace	Central Asia	36.2	58.8	1209	10.18730/MCWKA
482	ICC 2709	-	Cicer arietinum	Desi	Landrace	Central Asia	36.2	58.8	1209	10.18730/MCWYN
483	ICC 2714	-	Cicer arietinum	Kabuli	Landrace	Central Asia	36.2	58.8	1209	10.18730/MCX3T
484	ICC 2720	-	Cicer arietinum	Desi	Landrace	Central Asia	38.249	48.301	1332	10.18730/MCX9*
485	ICC 2737	-	Cicer arietinum	Desi	Landrace	Central Asia	38.249	48.301	1332	10.18730/MCXTC
486	ICC 2748	-	Cicer arietinum	Desi	Landrace	Central Asia	38.249	48.301	1332	10.18730/MCY5Q
487	ICC 2765	-	Cicer arietinum	Kabuli	Landrace	Central Asia	38.249	48.301	1332	10.18730/MCYP3
488	ICC 2766	-	Cicer arietinum	Desi	Landrace	Central Asia	38.249	48.301	1332	10.18730/MCYQ4
489	ICC 2773	-	Cicer arietinum	Desi	Landrace	Central Asia	38.249	48.301	1332	10.18730/MCYYB
490	ICC 2782	-	Cicer arietinum	Kabuli	Landrace	Central Asia	38.249	48.301	1332	10.18730/MCYYB
491	ICC 2796	-	Cicer arietinum	Desi	Landrace	Central Asia	38.249	48.301	1332	10.18730/MCZN$
492	ICC 2799	-	Cicer arietinum	Desi	Landrace	Central Asia	38.249	48.301	1332	10.18730/MCZR0
493	ICC 2819	-	Cicer arietinum	Kabuli	Landrace	Central Asia	n.a.	n.a.	n.a.	10.18730/MD0CM
494	ICC 2828	-	Cicer arietinum	Desi	Landrace	Central Asia	38.249	48.301	1332	10.18730/MD0NX
495	ICC 2829	-	Cicer arietinum	Desi	Landrace	Central Asia	38.249	48.301	1332	10.18730/MD0PY
496	ICC 2832	-	Cicer arietinum	Desi	Landrace	Central Asia	38.249	48.301	1332	10.18730/MD0S~
497	ICC 2836	-	Cicer arietinum	Desi	Landrace	Central Asia	38.249	48.301	1332	10.18730/MD0X0
498	ICC 2859	-	Cicer arietinum	Desi	Landrace	Central Asia	34.314	47.065	1398	10.18730/MD1MQ
499	ICC 2878	-	Cicer arietinum	Desi	Landrace	Central Asia	n.a.	n.a.	n.a.	10.18730/MD275
500	ICC 2884	-	Cicer arietinum	Desi	Landrace	Central Asia	n.a.	n.a.	n.a.	10.18730/MD2DB
501	ICC 2887	-	Cicer arietinum	Kabuli	Landrace	Central Asia	n.a.	n.a.	n.a.	10.18730/MD2GE
502	ICC 2893	-	Cicer arietinum	Desi	Landrace	Central Asia	n.a.	n.a.	n.a.	10.18730/MD2PM
503	ICC 2906	-	Cicer arietinum	Desi	Landrace	Central Asia	n.a.	n.a.	n.a.	10.18730/MD33~
504	ICC 2919	-	Cicer arietinum	Desi	Landrace	Central Asia	35.133	48.973	1634	10.18730/MD3G9
505	ICC 2927	-	Cicer arietinum	Desi	Landrace	Central Asia	n.a.	n.a.	n.a.	10.18730/MD3RH
506	ICC 2933	-	Cicer arietinum	Desi	Landrace	Central Asia	35.133	48.973	1634	10.18730/MD3YQ
507	ICC 2938	-	Cicer arietinum	Desi	Landrace	Central Asia	35.133	48.973	1634	10.18730/MD43W
508	ICC 2948	-	Cicer arietinum	Intermediate	Landrace	Central Asia	35.133	48.973	1634	10.18730/MD4D1
509	ICC 2969	-	Cicer arietinum	Desi	Landrace	Central Asia	35.133	48.973	1634	10.18730/MD52P
510	ICC 2986	-	Cicer arietinum	Desi	Landrace	Central Asia	35.133	48.973	1634	10.18730/MD5K2
511	ICC 2987	-	Cicer arietinum	Kabuli	Landrace	Central Asia	35.133	48.973	1634	10.18730/MD5M3
512	ICC 2990	-	Cicer arietinum	Desi	Landrace	Central Asia	35.133	48.973	1634	10.18730/MD5Q6
513	ICC 3002	-	Cicer arietinum	Desi	Landrace	Central Asia	35.133	48.973	1634	10.18730/MD63J
514	ICC 3012	-	Cicer arietinum	Desi	Landrace	Central Asia	35.133	48.973	1634	10.18730/MD6DW
515	ICC 3014	-	Cicer arietinum	Desi	Landrace	Central Asia	n.a.	n.a.	n.a.	10.18730/MD6FY
516	ICC 3024	-	Cicer arietinum	Desi	Landrace	Central Asia	35.836	51.01	1600	10.18730/MD6S3
517	ICC 3025	-	Cicer arietinum	Desi	Landrace	Central Asia	35.836	51.01	1600	10.18730/MD6T4
518	ICC 3029	-	Cicer arietinum	Desi	Landrace	Central Asia	35.836	51.01	1600	10.18730/MD6Y8
519	ICC 3038	-	Cicer arietinum	Desi	Landrace	Central Asia	35.836	51.01	1600	10.18730/MD77H
520	ICC 3048	-	Cicer arietinum	Desi	Landrace	Central Asia	35.836	51.01	1600	10.18730/MD7HV
521	ICC 3056	-	Cicer arietinum	Desi	Landrace	Central Asia	35.836	51.01	1600	10.18730/MD7S=
522	ICC 3059	-	Cicer arietinum	Kabuli	Landrace	Central Asia	35.836	51.01	1600	10.18730/MD7W1
523	ICC 3089	-	Cicer arietinum	Desi	Landrace	Central Asia	35.836	51.01	1600	10.18730/MD8TZ
524	ICC 3093	-	Cicer arietinum	Desi	Landrace	Central Asia	n.a.	n.a.	n.a.	10.18730/MD8Y=
525	ICC 3111	-	Cicer arietinum	Desi	Landrace	Central Asia	35.836	51.01	1600	10.18730/MD9GG
526	ICC 3126	-	Cicer arietinum	Desi	Landrace	Central Asia	35.836	51.01	1600	10.18730/MD9ZZ
527	ICC 3132	-	Cicer arietinum	Desi	Landrace	Central Asia	35.836	51.01	1600	10.18730/MDA50
528	ICC 3142	-	Cicer arietinum	Desi	Landrace	Central Asia	28.311	54.335	679	10.18730/MDAFA
529	ICC 3154	-	Cicer arietinum	Desi	Landrace	Central Asia	28.311	54.335	679	10.18730/MDAVP
530	ICC 3162	-	Cicer arietinum	Desi	Landrace	Central Asia	28.311	54.335	679	10.18730/MDB3Y
531	ICC 3164	-	Cicer arietinum	Desi	Landrace	Central Asia	28.311	54.335	679	10.18730/MDB5*
532	ICC 3174	-	Cicer arietinum	Desi	Landrace	Central Asia	28.311	54.335	679	10.18730/MDBF5
533	ICC 3205	-	Cicer arietinum	Desi	Landrace	Central Asia	28.67	57.73	n.a.	10.18730/MDCEU
534	ICC 3207	-	Cicer arietinum	Desi	Landrace	Central Asia	28.67	57.73	n.a.	10.18730/MDCG1
535	ICC 3216	-	Cicer arietinum	Desi	Landrace	Central Asia	28.67	57.73	n.a.	10.18730/MDCSA
536	ICC 3217	-	Cicer arietinum	Desi	Landrace	Central Asia	28.67	57.73	n.a.	10.18730/MDCTB
537	ICC 3218	-	Cicer arietinum	Desi	Landrace	Central Asia	28.67	57.73	n.a.	10.18730/MDCVC
538	ICC 3230	-	Cicer arietinum	Desi	Landrace	Central Asia	28.67	57.73	n.a.	10.18730/MDD7R
539	ICC 3232	-	Cicer arietinum	Desi	Landrace	Central Asia	28.67	57.73	n.a.	10.18730/MDD9T
540	ICC 3239	-	Cicer arietinum	Desi	Landrace	Central Asia	28.67	57.73	n.a.	10.18730/MDDG~
541	ICC 3245	-	Cicer arietinum	Desi	Landrace	Central Asia	28.67	57.73	n.a.	10.18730/MDDP2
542	ICC 3246	-	Cicer arietinum	Kabuli	Landrace	Central Asia	28.67	57.73	n.a.	10.18730/MDDQ3
543	ICC 3266	-	Cicer arietinum	Kabuli	Landrace	Central Asia	35.175	59.032	1165	10.18730/MDEBQ
544	ICC 3267	-	Cicer arietinum	Kabuli	Landrace	Central Asia	35.175	59.032	1165	10.18730/MDECR
545	ICC 3274	-	Cicer arietinum	Desi	Landrace	Central Asia	35.175	59.032	1165	10.18730/MDEKZ
546	ICC 3277	-	Cicer arietinum	Desi	Landrace	Central Asia	35.175	59.032	1165	10.18730/MDEP$
547	ICC 3284	-	Cicer arietinum	Desi	Landrace	Central Asia	35.175	59.032	1165	10.18730/MDEX4
548	ICC 3285	-	Cicer arietinum	Kabuli	Landrace	Central Asia	35.175	59.032	1165	10.18730/MDEY5
549	ICC 3305	-	Cicer arietinum	Desi	Landrace	Central Asia	35.175	59.032	1165	10.18730/MDFJS
550	ICC 3320	-	Cicer arietinum	Desi	Landrace	Central Asia	35.175	59.032	1165	10.18730/MDG13
551	ICC 3325	-	Cicer arietinum	Desi	Landrace	Middle East	n.a.	n.a.	n.a.	10.18730/MDG68
552	ICC 3330	-	Cicer arietinum	Desi	Landrace	Middle East	n.a.	n.a.	n.a.	10.18730/MDGBD
553	ICC 3331	-	Cicer arietinum	Desi	Landrace	Middle East	n.a.	n.a.	n.a.	10.18730/MDGCE
554	ICC 3362	-	Cicer arietinum	Desi	Landrace	Central Asia	31.73	50.88	n.a.	10.18730/MDHB8
555	ICC 3366	-	Cicer arietinum	Desi	Landrace	Central Asia	31.73	50.88	n.a.	10.18730/MDHFC
556	ICC 3378	-	Cicer arietinum	Kabuli	Landrace	Central Asia	32.651	51.679	1577	10.18730/MDHVR
557	ICC 3391	-	Cicer arietinum	Desi	Landrace	Central Asia	38.249	48.301	1332	10.18730/MDJ80
558	ICC 3404	-	Cicer arietinum	Desi	Landrace	South Asia	n.a.	n.a.	n.a.	10.18730/MDJND
559	ICC 3406	-	Cicer arietinum	Desi	Landrace	South Asia	n.a.	n.a.	n.a.	10.18730/MDJQF
560	ICC 3410	-	Cicer arietinum	Kabuli	Landrace	Central Asia	n.a.	n.a.	n.a.	10.18730/MDJVK
561	ICC 3411	-	Cicer arietinum	Desi	Landrace	Mediterranean	n.a.	n.a.	n.a.	10.18730/MDJWM
562	ICC 3414	-	Cicer arietinum	Desi	Landrace	Mediterranean	n.a.	n.a.	n.a.	10.18730/MDJZQ
563	ICC 3415	-	Cicer arietinum	Desi	Landrace	Middle East	n.a.	n.a.	n.a.	10.18730/MDK0R
564	ICC 3421	-	Cicer arietinum	Kabuli	Landrace	Middle East	n.a.	n.a.	n.a.	10.18730/MDK6Y
565	ICC 3425	-	Cicer arietinum	Desi	Landrace	Middle East	40.981	27.515	n.a.	10.18730/MDKA$
566	ICC 3426	-	Cicer arietinum	Desi	Landrace	Middle East	n.a.	n.a.	n.a.	10.18730/MDKB=
567	ICC 3432	-	Cicer arietinum	Desi	Landrace	Central Asia	33.08	49.18	n.a.	10.18730/MDKH4
568	ICC 3440	-	Cicer arietinum	Desi	Landrace	Central Asia	37.45	49.48	n.a.	10.18730/MDKSC
569	ICC 3453	-	Cicer arietinum	Desi	Landrace	Central Asia	36.55	52.67	n.a.	10.18730/MDM6S
570	ICC 3458	-	Cicer arietinum	Desi	Landrace	Central Asia	36.942	49.385	n.a.	10.18730/MDMBY
571	ICC 3485	-	Cicer arietinum	Desi	Landrace	Middle East	n.a.	n.a.	n.a.	10.18730/MDN6M
572	ICC 3491	-	Cicer arietinum	Desi	Landrace	Middle East	40.19	29.07	n.a.	10.18730/MDNCT
573	ICC 3497	-	Cicer arietinum	Desi	Landrace	Central Asia	37.45	49.48	n.a.	10.18730/MDNJ*
574	ICC 3512	-	Cicer arietinum	Desi	Landrace	Central Asia	27.183	56.267	38	10.18730/MDP1A
575	ICC 3521	-	Cicer arietinum	Desi	Landrace	Central Asia	30.4	55.99	n.a.	10.18730/MDPAK
576	ICC 3532	-	Cicer arietinum	Intermediate	Landrace	Central Asia	34.434	70.448	573	10.18730/MDPNY
577	ICC 3539	-	Cicer arietinum	Desi	Landrace	South Asia	18.52	73.857	560	10.18730/MDPW0
578	ICC 3540	-	Cicer arietinum	Desi	Landrace	South Asia	n.a.	n.a.	n.a.	10.18730/MDPX1
579	ICC 3542	-	Cicer arietinum	Desi	Landrace	South Asia	12.296	76.639	750	10.18730/MDPZ3
580	ICC 3556	-	Cicer arietinum	Desi	Landrace	South Asia	n.a.	n.a.	n.a.	10.18730/MDQDH
581	ICC 3558	-	Cicer arietinum	Desi	Landrace	Central Asia	38.249	48.301	1332	10.18730/MDQFK
582	ICC 3567	-	Cicer arietinum	Desi	Landrace	Central Asia	n.a.	n.a.	n.a.	10.18730/MDQRW
583	ICC 3568	-	Cicer arietinum	Desi	Landrace	South Asia	n.a.	n.a.	n.a.	10.18730/MDQSX
584	ICC 3571	-	Cicer arietinum	Desi	Landrace	South Asia	33.6	73.04	530	10.18730/MDQW*
585	ICC 3575	-	Cicer arietinum	Kabuli	Landrace	South Asia	n.a.	n.a.	n.a.	10.18730/MDR0U
586	ICC 3580	-	Cicer arietinum	Desi	Landrace	Central Asia	37.76	46	n.a.	10.18730/MDR54
587	ICC 3581	-	Cicer arietinum	Desi	Landrace	Central Asia	37.76	46	n.a.	10.18730/MDR65
588	ICC 3582	-	Cicer arietinum	Desi	Landrace	Central Asia	37.45	49.48	n.a.	10.18730/MDR76
589	ICC 3593	-	Cicer arietinum	Desi	Landrace	Central Asia	n.a.	n.a.	n.a.	10.18730/MDRJH
590	ICC 3594	-	Cicer arietinum	Desi	Landrace	Central Asia	35.836	51.01	1600	10.18730/MDRKJ
591	ICC 3607	-	Cicer arietinum	Desi	Landrace	Central Asia	37.45	49.48	n.a.	10.18730/MDS0Z
592	ICC 3613	-	Cicer arietinum	Desi	Landrace	Central Asia	32.651	51.679	1577	10.18730/MDS60
593	ICC 3617	-	Cicer arietinum	Desi	Landrace	Central Asia	35.836	51.01	1600	10.18730/MDSA4
594	ICC 3631	-	Cicer arietinum	Desi	Landrace	Central Asia	32.651	51.679	1577	10.18730/MDSRJ
595	ICC 3651	-	Cicer arietinum	Desi	Landrace	Central Asia	36.2	58.8	1209	10.18730/MDTC1
596	ICC 3658	-	Cicer arietinum	Desi	Landrace	Central Asia	36.2	58.8	1209	10.18730/MDTK8
597	ICC 3684	-	Cicer arietinum	Desi	Landrace	Central Asia	36.2	58.8	1209	10.18730/MDVD$
598	ICC 3689	-	Cicer arietinum	Desi	Landrace	Central Asia	38.249	48.301	1332	10.18730/MDVJ2
599	ICC 3696	-	Cicer arietinum	Desi	Landrace	Central Asia	34.314	47.065	1398	10.18730/MDVS9
600	ICC 3705	-	Cicer arietinum	Desi	Landrace	Central Asia	n.a.	n.a.	n.a.	10.18730/MDW2J
601	ICC 3718	-	Cicer arietinum	Desi	Landrace	Central Asia	n.a.	n.a.	n.a.	10.18730/MDWFZ
602	ICC 3721	-	Cicer arietinum	Desi	Landrace	Central Asia	n.a.	n.a.	n.a.	10.18730/MDWJ$
603	ICC 3734	-	Cicer arietinum	Desi	Landrace	Central Asia	35.836	51.01	1600	10.18730/MDWZA
604	ICC 3744	-	Cicer arietinum	Desi	Landrace	Central Asia	35.836	51.01	1600	10.18730/MDX9M
605	ICC 3745	-	Cicer arietinum	Desi	Landrace	Central Asia	35.836	51.01	1600	10.18730/MDXAN
606	ICC 3761	-	Cicer arietinum	Desi	Landrace	Central Asia	28.67	57.73	n.a.	10.18730/MDXT0
607	ICC 3766	-	Cicer arietinum	Desi	Landrace	Central Asia	35.175	59.032	1165	10.18730/MDXZ5
608	ICC 3769	-	Cicer arietinum	Intermediate	Landrace	Central Asia	35.175	59.032	1165	10.18730/MDY28
609	ICC 3776	-	Cicer arietinum	Desi	Landrace	Central Asia	n.a.	n.a.	n.a.	10.18730/MDY9F
610	ICC 3803	-	Cicer arietinum	Desi	Landrace	Central Asia	32.651	51.679	1577	10.18730/MDZ45
611	ICC 3831	-	Cicer arietinum	Desi	Landrace	Central Asia	32.651	51.679	1577	10.18730/ME00~
612	ICC 3832	-	Cicer arietinum	Desi	Landrace	Central Asia	32.651	51.679	1577	10.18730/ME01$
613	ICC 3834	-	Cicer arietinum	Desi	Landrace	Central Asia	32.651	51.679	1577	10.18730/ME03U
614	ICC 3850	-	Cicer arietinum	Desi	Landrace	Central Asia	34.314	47.065	1398	10.18730/ME0KF
615	ICC 3864	-	Cicer arietinum	Desi	Landrace	Central Asia	34.314	47.065	1398	10.18730/ME11X
616	ICC 3873	-	Cicer arietinum	Desi	Landrace	Central Asia	34.314	47.065	1398	10.18730/ME1A1
617	ICC 3874	-	Cicer arietinum	Desi	Landrace	Central Asia	34.314	47.065	1398	10.18730/ME1B2
618	ICC 3888	-	Cicer arietinum	Desi	Landrace	Central Asia	34.314	47.065	1398	10.18730/ME1SG
619	ICC 3890	-	Cicer arietinum	Desi	Landrace	Central Asia	n.a.	n.a.	n.a.	10.18730/ME1VJ
620	ICC 3892	-	Cicer arietinum	Desi	Landrace	Central Asia	34.314	47.065	1398	10.18730/ME1XM
621	ICC 3907	-	Cicer arietinum	Desi	Landrace	Central Asia	38.249	48.301	1332	10.18730/ME2C=
622	ICC 3914	-	Cicer arietinum	Desi	Landrace	Central Asia	38.249	48.301	1332	10.18730/ME2K5
623	ICC 3921	-	Cicer arietinum	Desi	Landrace	Central Asia	38.249	48.301	1332	10.18730/ME2TC
624	ICC 3934	-	Cicer arietinum	Desi	Landrace	Central Asia	38.249	48.301	1332	10.18730/ME37S
625	ICC 3937	-	Cicer arietinum	Desi	Landrace	Central Asia	38.249	48.301	1332	10.18730/ME3AW
626	ICC 3946	-	Cicer arietinum	Desi	Landrace	Central Asia	38.249	48.301	1332	10.18730/ME3K0
627	ICC 3953	-	Cicer arietinum	Desi	Landrace	Central Asia	38.249	48.301	1332	10.18730/ME3T7
628	ICC 3961	-	Cicer arietinum	Desi	Landrace	Central Asia	38.249	48.301	1332	10.18730/ME42F
629	ICC 3973	-	Cicer arietinum	Desi	Landrace	Central Asia	38.249	48.301	1332	10.18730/ME4EV
630	ICC 3986	-	Cicer arietinum	Desi	Landrace	Central Asia	38.249	48.301	1332	10.18730/ME4V3
631	ICC 3988	-	Cicer arietinum	Desi	Landrace	Central Asia	38.249	48.301	1332	10.18730/ME4X5
632	ICC 3996	-	Cicer arietinum	Desi	Landrace	Central Asia	38.249	48.301	1332	10.18730/ME55D
633	ICC 4014	-	Cicer arietinum	Desi	Landrace	Central Asia	38.249	48.301	1332	10.18730/ME5QZ
634	ICC 4015	-	Cicer arietinum	Desi	Landrace	Central Asia	38.249	48.301	1332	10.18730/ME5R*
635	ICC 4018	-	Cicer arietinum	Desi	Landrace	Central Asia	38.249	48.301	1332	10.18730/ME5V=
636	ICC 4024	-	Cicer arietinum	Desi	Landrace	Central Asia	38.249	48.301	1332	10.18730/ME614
637	ICC 4028	-	Cicer arietinum	Desi	Landrace	Central Asia	38.249	48.301	1332	10.18730/ME658
638	ICC 4036	-	Cicer arietinum	Desi	Landrace	Central Asia	n.a.	n.a.	n.a.	10.18730/ME6DG
639	ICC 4042	-	Cicer arietinum	Desi	Landrace	Central Asia	n.a.	n.a.	n.a.	10.18730/ME6KP
640	ICC 4046	-	Cicer arietinum	Desi	Landrace	Central Asia	38.249	48.301	1332	10.18730/ME6QT
641	ICC 4055	-	Cicer arietinum	Desi	Landrace	Central Asia	38.249	48.301	1332	10.18730/ME70=
642	ICC 4060	-	Cicer arietinum	Desi	Landrace	Central Asia	38.249	48.301	1332	10.18730/ME753
643	ICC 4063	-	Cicer arietinum	Desi	Landrace	Central Asia	38.249	48.301	1332	10.18730/ME786
644	ICC 4065	-	Cicer arietinum	Desi	Landrace	Central Asia	38.249	48.301	1332	10.18730/ME7A8
645	ICC 4073	-	Cicer arietinum	Desi	Landrace	Central Asia	38.249	48.301	1332	10.18730/ME7JG
646	ICC 4074	-	Cicer arietinum	Desi	Landrace	Central Asia	38.249	48.301	1332	10.18730/ME7KH
647	ICC 4075	-	Cicer arietinum	Desi	Landrace	Central Asia	38.249	48.301	1332	10.18730/ME7MJ
648	ICC 4078	-	Cicer arietinum	Desi	Landrace	Central Asia	38.249	48.301	1332	10.18730/ME7QN
649	ICC 4093	-	Cicer arietinum	Desi	Landrace	Central Asia	38.249	48.301	1332	10.18730/ME86U
650	ICC 4097	-	Cicer arietinum	Desi	Landrace	Central Asia	38.249	48.301	1332	10.18730/ME8A3
651	ICC 4128	-	Cicer arietinum	Desi	Landrace	Central Asia	38.249	48.301	1332	10.18730/ME99$
652	ICC 4135	-	Cicer arietinum	Desi	Landrace	Central Asia	37.02	54.76	n.a.	10.18730/ME9G4
653	ICC 4168	-	Cicer arietinum	Desi	Landrace	Central Asia	n.a.	n.a.	n.a.	10.18730/MEAH0
654	ICC 4182	-	Cicer arietinum	Desi	Landrace	Central Asia	37.02	54.76	n.a.	10.18730/MEAZE
655	ICC 4198	-	Cicer arietinum	Desi	Landrace	Central Asia	38.475	47.051	1387	10.18730/MEBFY
656	ICC 4233	-	Cicer arietinum	Desi	Landrace	Central Asia	38.475	47.051	1387	10.18730/MECJW
657	ICC 4234	-	Cicer arietinum	Desi	Landrace	Central Asia	38.475	47.051	1387	10.18730/MECKX
658	ICC 4242	-	Cicer arietinum	Desi	Landrace	Central Asia	38.475	47.051	1387	10.18730/MECV0
659	ICC 4243	-	Cicer arietinum	Desi	Landrace	Central Asia	38.475	47.051	1387	10.18730/MECW1
660	ICC 4250	-	Cicer arietinum	Desi	Landrace	Central Asia	38.475	47.051	1387	10.18730/MED38
661	ICC 4253	-	Cicer arietinum	Desi	Landrace	Central Asia	38.475	47.051	1387	10.18730/MED6B
662	ICC 4254	-	Cicer arietinum	Desi	Landrace	Central Asia	38.475	47.051	1387	10.18730/MED7C
663	ICC 4260	-	Cicer arietinum	Desi	Landrace	Central Asia	38.475	47.051	1387	10.18730/MEDDJ
664	ICC 4279	-	Cicer arietinum	Desi	Landrace	Central Asia	38.475	47.051	1387	10.18730/MEE00
665	ICC 4282	-	Cicer arietinum	Desi	Landrace	Central Asia	35.133	48.973	1634	10.18730/MEE33
666	ICC 4283	-	Cicer arietinum	Desi	Landrace	Central Asia	35.133	48.973	1634	10.18730/MEE44
667	ICC 4284	-	Cicer arietinum	Desi	Landrace	Central Asia	35.133	48.973	1634	10.18730/MEE55
668	ICC 4287	-	Cicer arietinum	Desi	Landrace	Central Asia	35.133	48.973	1634	10.18730/MEE88
669	ICC 4289	-	Cicer arietinum	Desi	Landrace	Central Asia	35.133	48.973	1634	10.18730/MEEAA
670	ICC 4302	-	Cicer arietinum	Desi	Landrace	Central Asia	35.133	48.973	1634	10.18730/MEEQQ
671	ICC 4308	-	Cicer arietinum	Desi	Landrace	Central Asia	35.133	48.973	1634	10.18730/MEEXX
672	ICC 4309	-	Cicer arietinum	Desi	Landrace	Central Asia	35.133	48.973	1634	10.18730/MEEYY
673	ICC 4310	-	Cicer arietinum	Desi	Landrace	Central Asia	35.133	48.973	1634	10.18730/MEEZZ
674	ICC 4313	-	Cicer arietinum	Desi	Landrace	Central Asia	n.a.	n.a.	n.a.	10.18730/MEF2$
675	ICC 4328	-	Cicer arietinum	Desi	Landrace	Central Asia	35.133	48.973	1634	10.18730/MEFHC
676	ICC 4333	-	Cicer arietinum	Desi	Landrace	Central Asia	35.133	48.973	1634	10.18730/MEFPH
677	ICC 4351	-	Cicer arietinum	Desi	Landrace	Central Asia	37.02	54.76	n.a.	10.18730/MEG8=
678	ICC 4359	-	Cicer arietinum	Desi	Landrace	Central Asia	n.a.	n.a.	n.a.	10.18730/MEGG6
679	ICC 4363	-	Cicer arietinum	Desi	Landrace	Central Asia	37.02	54.76	n.a.	10.18730/MEGMA
680	ICC 4366	-	Cicer arietinum	Desi	Landrace	Central Asia	37.02	54.76	n.a.	10.18730/MEGQD
681	ICC 4371	-	Cicer arietinum	Desi	Landrace	Central Asia	37.02	54.76	n.a.	10.18730/MEGWJ
682	ICC 4380	-	Cicer arietinum	Desi	Landrace	Central Asia	37.02	54.76	n.a.	10.18730/MEH5V
683	ICC 4384	-	Cicer arietinum	Desi	Landrace	Central Asia	37.02	54.76	n.a.	10.18730/MEH9Z
684	ICC 4393	-	Cicer arietinum	Desi	Landrace	Central Asia	37.02	54.76	n.a.	10.18730/MEHJ3
685	ICC 4394	-	Cicer arietinum	Desi	Landrace	Central Asia	n.a.	n.a.	n.a.	10.18730/MEHK4
686	ICC 4402	-	Cicer arietinum	Desi	Landrace	Central Asia	37.02	54.76	n.a.	10.18730/MEHVC
687	ICC 4411	-	Cicer arietinum	Desi	Landrace	Central Asia	n.a.	n.a.	n.a.	10.18730/MEJ4N
688	ICC 4417	-	Cicer arietinum	Desi	Landrace	Central Asia	37.02	54.76	n.a.	10.18730/MEJAV
689	ICC 4418	-	Cicer arietinum	Desi	Landrace	Central Asia	37.02	54.76	n.a.	10.18730/MEJBW
690	ICC 4429	-	Cicer arietinum	Desi	Landrace	Central Asia	37.02	54.76	n.a.	10.18730/MEJP2
691	ICC 4441	-	Cicer arietinum	Desi	Landrace	Central Asia	37.02	54.76	n.a.	10.18730/MEK2E
692	ICC 4444	-	Cicer arietinum	Desi	Landrace	Central Asia	37.02	54.76	n.a.	10.18730/MEK5H
693	ICC 4459	-	Cicer arietinum	Desi	Landrace	Central Asia	35.836	51.01	1600	10.18730/MEKM*
694	ICC 4462	-	Cicer arietinum	Desi	Landrace	Central Asia	38.249	48.301	1332	10.18730/MEKQ=
695	ICC 4463	-	Cicer arietinum	Desi	Landrace	Central Asia	38.249	48.301	1332	10.18730/MEKRU
696	ICC 4478	-	Cicer arietinum	Desi	Landrace	Middle East	n.a.	n.a.	n.a.	10.18730/MEM7E
697	ICC 4491	-	Cicer arietinum	Desi	Landrace	Middle East	n.a.	n.a.	n.a.	10.18730/MEMMV
698	ICC 4492	-	Cicer arietinum	Desi	Landrace	Middle East	n.a.	n.a.	n.a.	10.18730/MEMNW
699	ICC 4495	-	Cicer arietinum	Desi	Landrace	Middle East	n.a.	n.a.	n.a.	10.18730/MEMRZ
700	ICC 4500	-	Cicer arietinum	Desi	Landrace	Middle East	n.a.	n.a.	n.a.	10.18730/MEMXU
701	ICC 4505	-	Cicer arietinum	Desi	Landrace	South Asia	28.6	77.2	n.a.	10.18730/MEN24
702	ICC 4508	-	Cicer arietinum	Desi	Landrace	South Asia	28.6	77.2	n.a.	10.18730/MEN57
703	ICC 4510	-	Cicer arietinum	Desi	Landrace	South Asia	28.6	77.2	n.a.	10.18730/MEN79
704	ICC 4524	-	Cicer arietinum	Desi	Landrace	South Asia	28.6	77.2	n.a.	10.18730/MENNQ
705	ICC 4526	-	Cicer arietinum	Desi	Landrace	South Asia	n.a.	n.a.	n.a.	10.18730/MENQS
706	ICC 4533	-	Cicer arietinum	Desi	Landrace	South Asia	28.6	77.2	n.a.	10.18730/MENY*
707	ICC 4544	-	Cicer arietinum	Desi	Landrace	South Asia	28.6	77.2	n.a.	10.18730/MEP96
708	ICC 4547	-	Cicer arietinum	Desi	Landrace	South Asia	28.6	77.2	n.a.	10.18730/MEPC9
709	ICC 4552	-	Cicer arietinum	Desi	Landrace	South Asia	n.a.	n.a.	n.a.	10.18730/MEPHE
710	ICC 4557	-	Cicer arietinum	Desi	Landrace	South Asia	28.6	77.2	n.a.	10.18730/MEPPK
711	ICC 4564	-	Cicer arietinum	Desi	Landrace	South Asia	28.6	77.2	n.a.	10.18730/MEPXT
712	ICC 4567	-	Cicer arietinum	Desi	Landrace	South Asia	28.6	77.2	n.a.	10.18730/MEQ0X
713	ICC 4573	-	Cicer arietinum	Desi	Landrace	South Asia	28.6	77.2	n.a.	10.18730/MEQ6=
714	ICC 4593	-	Cicer arietinum	Desi	Landrace	South Asia	28.6	77.2	n.a.	10.18730/MEQTJ
715	ICC 4604	-	Cicer arietinum	Desi	Landrace	South Asia	n.a.	n.a.	n.a.	10.18730/MER5X
716	ICC 4606	-	Cicer arietinum	Desi	Landrace	South Asia	n.a.	n.a.	n.a.	10.18730/MER7Z
717	ICC 4607	-	Cicer arietinum	Desi	Landrace	South Asia	n.a.	n.a.	n.a.	10.18730/MER8*
718	ICC 4623	-	Cicer arietinum	Desi	Landrace	South Asia	n.a.	n.a.	n.a.	10.18730/MERRB
719	ICC 4638	-	Cicer arietinum	Desi	Landrace	South Asia	n.a.	n.a.	n.a.	10.18730/MES7T
720	ICC 4639	-	Cicer arietinum	Desi	Landrace	South Asia	n.a.	n.a.	n.a.	10.18730/MES8V
721	ICC 4642	-	Cicer arietinum	Desi	Landrace	South Asia	n.a.	n.a.	n.a.	10.18730/MESBY
722	ICC 4649	-	Cicer arietinum	Desi	Landrace	South Asia	n.a.	n.a.	n.a.	10.18730/MESJ0
723	ICC 4657	-	Cicer arietinum	Desi	Landrace	South Asia	n.a.	n.a.	n.a.	10.18730/MEST8
724	ICC 4680	-	Cicer arietinum	Desi	Landrace	South Asia	n.a.	n.a.	n.a.	10.18730/METHZ
725	ICC 4684	-	Cicer arietinum	Desi	Landrace	South Asia	n.a.	n.a.	n.a.	10.18730/METN=
726	ICC 4699	-	Cicer arietinum	Desi	Landrace	South Asia	n.a.	n.a.	n.a.	10.18730/MEV4D
727	ICC 4706	-	Cicer arietinum	Desi	Landrace	South Asia	n.a.	n.a.	n.a.	10.18730/MEVBM
728	ICC 4707	-	Cicer arietinum	Intermediate	Landrace	South Asia	n.a.	n.a.	n.a.	10.18730/MEVCN
729	ICC 4709	-	Cicer arietinum	Desi	Landrace	South Asia	n.a.	n.a.	n.a.	10.18730/MEVEQ
730	ICC 4716	-	Cicer arietinum	Desi	Landrace	South Asia	n.a.	n.a.	n.a.	10.18730/MEVNY
731	ICC 4717	-	Cicer arietinum	Desi	Landrace	South Asia	n.a.	n.a.	n.a.	10.18730/MEVPZ
732	ICC 4719	-	Cicer arietinum	Desi	Landrace	South Asia	n.a.	n.a.	n.a.	10.18730/MEVR~
733	ICC 4733	-	Cicer arietinum	Desi	Landrace	Central Asia	38.249	48.301	1332	10.18730/MEW6A
734	ICC 4740	-	Cicer arietinum	Kabuli	Landrace	Central Asia	38.249	48.301	1332	10.18730/MEWDH
735	ICC 4766	-	Cicer arietinum	Kabuli	Landrace	Central Asia	32.651	51.679	1577	10.18730/MEX76
736	ICC 4793	-	Cicer arietinum	Desi	Landrace	Central Asia	37.02	54.76	n.a.	10.18730/MEY2~
737	ICC 4807	-	Cicer arietinum	Desi	Landrace	Central Asia	n.a.	n.a.	n.a.	10.18730/MEYGA
738	ICC 4808	-	Cicer arietinum	Desi	Landrace	Central Asia	35.836	51.01	1600	10.18730/MEYHB
739	ICC 4814	-	Cicer arietinum	Desi	Landrace	Central Asia	38.475	47.051	1387	10.18730/MEYQH
740	ICC 4835	-	Cicer arietinum	Kabuli	Landrace	Middle East	n.a.	n.a.	n.a.	10.18730/MEZC1
741	ICC 4841	-	Cicer arietinum	Kabuli	Landrace	Mediterranean	n.a.	n.a.	n.a.	10.18730/MEZJ7
742	ICC 4843	-	Cicer arietinum	Desi	Landrace	Mediterranean	n.a.	n.a.	n.a.	10.18730/MEZM9
743	ICC 4844	-	Cicer arietinum	Desi	Landrace	Middle East	n.a.	n.a.	n.a.	10.18730/MEZNA
744	ICC 4849	-	Cicer arietinum	Desi	Landrace	Others	n.a.	n.a.	n.a.	10.18730/MEZTF
745	ICC 4853	-	Cicer arietinum	Intermediate	Landrace	Others	n.a.	n.a.	n.a.	10.18730/MEZYK
746	ICC 4858	-	Cicer arietinum	Kabuli	Landrace	Americas	n.a.	n.a.	n.a.	10.18730/MF03R
747	ICC 4871	-	Cicer arietinum	Desi	Landrace	South Asia	n.a.	n.a.	n.a.	10.18730/MF0G0
748	ICC 4872	-	Cicer arietinum	Intermediate	Landrace	South Asia	n.a.	n.a.	n.a.	10.18730/MF0H1
749	ICC 4878	-	Cicer arietinum	Intermediate	Landrace	South Asia	n.a.	n.a.	n.a.	10.18730/MF0Q7
750	ICC 4880	-	Cicer arietinum	Desi	Landrace	South Asia	n.a.	n.a.	n.a.	10.18730/MF0S9
751	ICC 4885	-	Cicer arietinum	Kabuli	Landrace	Mediterranean	n.a.	n.a.	n.a.	10.18730/MF0YE
752	ICC 4889	-	Cicer arietinum	Desi	Landrace	Middle East	n.a.	n.a.	n.a.	10.18730/MF12J
753	ICC 4893	-	Cicer arietinum	Kabuli	Landrace	Middle East	n.a.	n.a.	n.a.	10.18730/MF16P
754	ICC 4899	-	Cicer arietinum	Kabuli	Landrace	Middle East	n.a.	n.a.	n.a.	10.18730/MF1CW
755	ICC 4917	-	Cicer arietinum	Desi	Landrace	South Asia	n.a.	n.a.	n.a.	10.18730/MF1Y9
756	ICC 4918	-	Cicer arietinum	Desi	Cultivar	South Asia	n.a.	n.a.	n.a.	10.18730/MF1ZA
757	ICC 4918N	-	Cicer arietinum	Desi	Breeding line	South Asia	n.a.	n.a.	n.a.	n.a.
758	ICC 4918NN	-	Cicer arietinum	Desi	Breeding line	South Asia	n.a.	n.a.	n.a.	n.a.
759	ICC 4923	-	Cicer arietinum	Desi	Cultivar	South Asia	n.a.	n.a.	n.a.	10.18730/MF24F
760	ICC 4928	-	Cicer arietinum	Kabuli	Cultivar	South Asia	n.a.	n.a.	n.a.	10.18730/MF29M
761	ICC 4933	-	Cicer arietinum	Desi	Landrace	South Asia	n.a.	n.a.	n.a.	10.18730/MF2ES
762	ICC 4934	-	Cicer arietinum	Desi	Cultivar	South Asia	n.a.	n.a.	n.a.	10.18730/MF2FT
763	ICC 4938	-	Cicer arietinum	Desi	Breeding line	South Asia	n.a.	n.a.	n.a.	10.18730/MF2KY
764	ICC 4946	-	Cicer arietinum	Desi	Breeding line	South Asia	n.a.	n.a.	n.a.	10.18730/MF2V1
765	ICC 4947	-	Cicer arietinum	Desi	Breeding line	South Asia	n.a.	n.a.	n.a.	10.18730/MF2W2
766	ICC 4948HN	-	Cicer arietinum	Desi	Breeding line	South Asia	n.a.	n.a.	n.a.	n.a.
767	ICC 4948LN	-	Cicer arietinum	Desi	Breeding line	South Asia	n.a.	n.a.	n.a.	n.a.
768	ICC 4949	-	Cicer arietinum	Desi	Cultivar	South Asia	n.a.	n.a.	n.a.	10.18730/MF2Y4
769	ICC 4951	-	Cicer arietinum	Desi	Breeding line	South Asia	n.a.	n.a.	n.a.	10.18730/MF306
770	ICC 4954	-	Cicer arietinum	Desi	Cultivar	South Asia	n.a.	n.a.	n.a.	10.18730/MF339
771	ICC 4957N	-	Cicer arietinum	Desi	Breeding line	South Asia	n.a.	n.a.	n.a.	n.a.
772	ICC 4958	-	Cicer arietinum	Desi	Cultivar	South Asia	n.a.	n.a.	n.a.	10.18730/MF37D
773	ICC 4969	-	Cicer arietinum	Desi	Cultivar	South Asia	n.a.	n.a.	n.a.	10.18730/MF3JR
774	ICC 4973	-	Cicer arietinum	Kabuli	Cultivar	South Asia	n.a.	n.a.	n.a.	10.18730/MF3PW
775	ICC 4976	-	Cicer arietinum	Intermediate	Landrace	South Asia	n.a.	n.a.	n.a.	10.18730/MF3SZ
776	ICC 4979	-	Cicer arietinum	Desi	Landrace	South Asia	n.a.	n.a.	n.a.	10.18730/MF3W$
777	ICC 4984	-	Cicer arietinum	Desi	Landrace	South Asia	n.a.	n.a.	n.a.	10.18730/MF412
778	ICC 4988	-	Cicer arietinum	Desi	Breeding line	South Asia	n.a.	n.a.	n.a.	10.18730/MF456
779	ICC 4991	-	Cicer arietinum	Desi	Cultivar	South Asia	n.a.	n.a.	n.a.	10.18730/MF489
780	ICC 4992	-	Cicer arietinum	Desi	Cultivar	South Asia	n.a.	n.a.	n.a.	10.18730/MF49A
781	ICC 4993NN	-	Cicer arietinum	Kabuli	Breeding line	South Asia	n.a.	n.a.	n.a.	n.a.
782	ICC 4998	-	Cicer arietinum	Desi	Cultivar	South Asia	n.a.	n.a.	n.a.	10.18730/MF4FG
783	ICC 5002	-	Cicer arietinum	Desi	Breeding line	South Asia	n.a.	n.a.	n.a.	10.18730/MF4KM
784	ICC 5003	-	Cicer arietinum	Desi	Cultivar	South Asia	n.a.	n.a.	n.a.	10.18730/MF4MN
785	ICC 5003HN	-	Cicer arietinum	Desi	Breeding line	South Asia	n.a.	n.a.	n.a.	n.a.
786	ICC 5003LN	-	Cicer arietinum	Desi	Breeding line	South Asia	n.a.	n.a.	n.a.	n.a.
787	ICC 5009	-	Cicer arietinum	Desi	Landrace	Mediterranean	n.a.	n.a.	n.a.	10.18730/MF4TV
788	ICC 5020	-	Cicer arietinum	Desi	Breeding line	South Asia	n.a.	n.a.	n.a.	10.18730/MF551
789	ICC 5021	-	Cicer arietinum	Desi	Landrace	Middle East	n.a.	n.a.	n.a.	10.18730/MF562
790	ICC 5022	-	Cicer arietinum	Desi	Landrace	South Asia	n.a.	n.a.	n.a.	10.18730/MF573
791	ICC 5033	-	Cicer arietinum	Desi	Landrace	South Asia	n.a.	n.a.	n.a.	10.18730/MF5JE
792	ICC 5036	-	Cicer arietinum	Desi	Breeding line	South Asia	n.a.	n.a.	n.a.	10.18730/MF5NH
793	ICC 5038	-	Cicer arietinum	Kabuli	Breeding line	South Asia	n.a.	n.a.	n.a.	10.18730/MF5QK
794	ICC 5047	-	Cicer arietinum	Desi	Breeding line	South Asia	n.a.	n.a.	n.a.	10.18730/MF60W
795	ICC 5048	-	Cicer arietinum	Desi	Breeding line	South Asia	n.a.	n.a.	n.a.	10.18730/MF61X
796	ICC 5055	-	Cicer arietinum	Kabuli	Breeding line	South Asia	n.a.	n.a.	n.a.	10.18730/MF68U
797	ICC 5061	-	Cicer arietinum	Desi	Landrace	South Asia	n.a.	n.a.	n.a.	10.18730/MF6E5
798	ICC 5067	-	Cicer arietinum	Desi	Landrace	South Asia	n.a.	n.a.	n.a.	10.18730/MF6MB
799	ICC 5081	-	Cicer arietinum	Desi	Landrace	South Asia	n.a.	n.a.	n.a.	10.18730/MF72S
800	ICC 5086	-	Cicer arietinum	Desi	Landrace	South Asia	n.a.	n.a.	n.a.	10.18730/MF77Y
801	ICC 5087	-	Cicer arietinum	Desi	Landrace	South Asia	n.a.	n.a.	n.a.	10.18730/MF78Z
802	ICC 5092	-	Cicer arietinum	Intermediate	Landrace	Middle East	n.a.	n.a.	n.a.	10.18730/MF7DU
803	ICC 5109	-	Cicer arietinum	Kabuli	Landrace	South Asia	n.a.	n.a.	n.a.	10.18730/MF7YG
804	ICC 5117	-	Cicer arietinum	Desi	Landrace	Middle East	n.a.	n.a.	n.a.	10.18730/MF86R
805	ICC 5119	-	Cicer arietinum	Kabuli	Landrace	Middle East	n.a.	n.a.	n.a.	10.18730/MF88T
806	ICC 5122	-	Cicer arietinum	Kabuli	Landrace	Middle East	n.a.	n.a.	n.a.	10.18730/MF8BX
807	ICC 5123	-	Cicer arietinum	Kabuli	Landrace	Middle East	n.a.	n.a.	n.a.	10.18730/MF8CY
808	ICC 5135	-	Cicer arietinum	Desi	Breeding line	South Asia	n.a.	n.a.	n.a.	10.18730/MF8R5
809	ICC 5137	-	Cicer arietinum	Desi	Breeding line	South Asia	n.a.	n.a.	n.a.	10.18730/MF8T7
810	ICC 5146	-	Cicer arietinum	Desi	Breeding line	South Asia	n.a.	n.a.	n.a.	10.18730/MF93G
811	ICC 5147	-	Cicer arietinum	Desi	Breeding line	South Asia	n.a.	n.a.	n.a.	10.18730/MF94H
812	ICC 5151	-	Cicer arietinum	Desi	Breeding line	South Asia	n.a.	n.a.	n.a.	10.18730/MF98N
813	ICC 5152	-	Cicer arietinum	Desi	Breeding line	South Asia	n.a.	n.a.	n.a.	10.18730/MF99P
814	ICC 5163	-	Cicer arietinum	Desi	Landrace	South Asia	n.a.	n.a.	n.a.	10.18730/MF9M~
815	ICC 5169	-	Cicer arietinum	Desi	Breeding line	South Asia	n.a.	n.a.	n.a.	10.18730/MF9T2
816	ICC 5172	-	Cicer arietinum	Desi	Breeding line	South Asia	n.a.	n.a.	n.a.	10.18730/MF9X5
817	ICC 5174	-	Cicer arietinum	Desi	Breeding line	South Asia	n.a.	n.a.	n.a.	10.18730/MF9Z7
818	ICC 5178	-	Cicer arietinum	Desi	Breeding line	South Asia	n.a.	n.a.	n.a.	10.18730/MFA3B
819	ICC 5182	-	Cicer arietinum	Desi	Landrace	South Asia	n.a.	n.a.	n.a.	10.18730/MFA7F
820	ICC 5199	-	Cicer arietinum	Desi	Landrace	South Asia	n.a.	n.a.	n.a.	10.18730/MFAR*
821	ICC 5201	-	Cicer arietinum	Desi	Landrace	South Asia	n.a.	n.a.	n.a.	10.18730/MFAT$
822	ICC 5205	-	Cicer arietinum	Desi	Landrace	South Asia	n.a.	n.a.	n.a.	10.18730/MFAY1
823	ICC 5221	-	Cicer arietinum	Desi	Breeding line	South Asia	n.a.	n.a.	n.a.	10.18730/MFBEH
824	ICC 5233	-	Cicer arietinum	Desi	Breeding line	South Asia	n.a.	n.a.	n.a.	10.18730/MFBTX
825	ICC 5239	-	Cicer arietinum	Desi	Breeding line	South Asia	n.a.	n.a.	n.a.	10.18730/MFC0=
826	ICC 5316	-	Cicer arietinum	Intermediate	Landrace	South Asia	n.a.	n.a.	n.a.	10.18730/MFED1
827	ICC 5318	-	Cicer arietinum	Desi	Landrace	South Asia	n.a.	n.a.	n.a.	10.18730/MFEF3
828	ICC 5319	-	Cicer arietinum	Desi	Breeding line	South Asia	n.a.	n.a.	n.a.	10.18730/MFEG4
829	ICC 5320	-	Cicer arietinum	Intermediate	Breeding line	South Asia	n.a.	n.a.	n.a.	10.18730/MFEH5
830	ICC 5325	-	Cicer arietinum	Desi	Landrace	South Asia	n.a.	n.a.	n.a.	10.18730/MFEPA
831	ICC 5328	-	Cicer arietinum	Desi	Landrace	South Asia	n.a.	n.a.	n.a.	10.18730/MFESD
832	ICC 5337	-	Cicer arietinum	Kabuli	Landrace	South Asia	n.a.	n.a.	n.a.	10.18730/MFF2P
833	ICC 5352	-	Cicer arietinum	Desi	Landrace	South Asia	n.a.	n.a.	n.a.	10.18730/MFFH0
834	ICC 5383	-	Cicer arietinum	Desi	Landrace	South Asia	n.a.	n.a.	n.a.	10.18730/MFGGZ
835	ICC 5384	-	Cicer arietinum	Desi	Landrace	South Asia	n.a.	n.a.	n.a.	10.18730/MFGH*
836	ICC 5389	-	Cicer arietinum	Desi	Landrace	South Asia	n.a.	n.a.	n.a.	10.18730/MFGP0
837	ICC 5390	-	Cicer arietinum	Desi	Landrace	South Asia	n.a.	n.a.	n.a.	10.18730/MFGQ1
838	ICC 5391	-	Cicer arietinum	Desi	Landrace	South Asia	n.a.	n.a.	n.a.	10.18730/MFGR2
839	ICC 5409	-	Cicer arietinum	Desi	Breeding line	South Asia	n.a.	n.a.	n.a.	10.18730/MFHAM
840	ICC 5419	-	Cicer arietinum	Desi	Breeding line	South Asia	n.a.	n.a.	n.a.	10.18730/MFHMY
841	ICC 5430	-	Cicer arietinum	Desi	Breeding line	South Asia	n.a.	n.a.	n.a.	10.18730/MFHZ4
842	ICC 5431	-	Cicer arietinum	Desi	Landrace	South Asia	n.a.	n.a.	n.a.	10.18730/MFJ05
843	ICC 5434	-	Cicer arietinum	Desi	Landrace	South Asia	n.a.	n.a.	n.a.	10.18730/MFJ38
844	ICC 5449	-	Cicer arietinum	Desi	Landrace	South Asia	n.a.	n.a.	n.a.	10.18730/MFJJQ
845	ICC 5455	-	Cicer arietinum	Desi	Breeding line	Central Asia	n.a.	n.a.	n.a.	10.18730/MFJRX
846	ICC 5458	-	Cicer arietinum	Desi	Breeding line	Americas	n.a.	n.a.	n.a.	10.18730/MFJV*
847	ICC 5468	-	Cicer arietinum	Desi	Landrace	Americas	n.a.	n.a.	n.a.	10.18730/MFK55
848	ICC 5472	-	Cicer arietinum	Desi	Landrace	Americas	n.a.	n.a.	n.a.	10.18730/MFK99
849	ICC 5474	-	Cicer arietinum	Desi	Landrace	Americas	n.a.	n.a.	n.a.	10.18730/MFKBB
850	ICC 5475	-	Cicer arietinum	Desi	Landrace	Americas	n.a.	n.a.	n.a.	10.18730/MFKCC
851	ICC 5479	-	Cicer arietinum	Desi	Landrace	Americas	n.a.	n.a.	n.a.	10.18730/MFKGG
852	ICC 5489	-	Cicer arietinum	Desi	Landrace	Americas	n.a.	n.a.	n.a.	10.18730/MFKTT
853	ICC 5491	-	Cicer arietinum	Desi	Landrace	Americas	n.a.	n.a.	n.a.	10.18730/MFKWW
854	ICC 5504	-	Cicer arietinum	Desi	Landrace	Americas	n.a.	n.a.	n.a.	10.18730/MFM94
855	ICC 5531	-	Cicer arietinum	Desi	Landrace	Americas	n.a.	n.a.	n.a.	10.18730/MFN4Z
856	ICC 5535	-	Cicer arietinum	Desi	Landrace	Americas	n.a.	n.a.	n.a.	10.18730/MFN8=
857	ICC 5541	-	Cicer arietinum	Desi	Landrace	Americas	n.a.	n.a.	n.a.	10.18730/MFNE4
858	ICC 5551	-	Cicer arietinum	Desi	Landrace	Americas	n.a.	n.a.	n.a.	10.18730/MFNRE
859	ICC 5577	-	Cicer arietinum	Desi	Landrace	Americas	n.a.	n.a.	n.a.	10.18730/MFPJ3
860	ICC 5579	-	Cicer arietinum	Desi	Landrace	Americas	n.a.	n.a.	n.a.	10.18730/MFPM5
861	ICC 5581	-	Cicer arietinum	Desi	Landrace	Americas	n.a.	n.a.	n.a.	10.18730/MFPP7
862	ICC 5592	-	Cicer arietinum	Desi	Breeding line	South Asia	n.a.	n.a.	n.a.	10.18730/MFQ1J
863	ICC 5593	-	Cicer arietinum	Desi	Breeding line	South Asia	n.a.	n.a.	n.a.	10.18730/MFQ2K
864	ICC 5596	-	Cicer arietinum	Desi	Landrace	South Asia	n.a.	n.a.	n.a.	10.18730/MFQ5P
865	ICC 5597	-	Cicer arietinum	Desi	Landrace	Black Sea	n.a.	n.a.	n.a.	10.18730/MFQ6Q
866	ICC 5602	-	Cicer arietinum	Desi	Landrace	South Asia	n.a.	n.a.	n.a.	10.18730/MFQBW
867	ICC 5613	-	Cicer arietinum	Desi	Landrace	South Asia	n.a.	n.a.	n.a.	10.18730/MFQP2
868	ICC 5616	-	Cicer arietinum	Intermediate	Landrace	South Asia	n.a.	n.a.	n.a.	10.18730/MFQS5
869	ICC 5623	-	Cicer arietinum	Desi	Landrace	Middle East	n.a.	n.a.	n.a.	10.18730/MFR0C
870	ICC 5639	-	Cicer arietinum	Desi	Landrace	South Asia	n.a.	n.a.	n.a.	10.18730/MFRGW
871	ICC 5644	-	Cicer arietinum	Kabuli	Landrace	South Asia	n.a.	n.a.	n.a.	10.18730/MFRN~
872	ICC 5645	-	Cicer arietinum	Desi	Landrace	South Asia	n.a.	n.a.	n.a.	10.18730/MFRP$
873	ICC 5649	-	Cicer arietinum	Desi	Landrace	South Asia	n.a.	n.a.	n.a.	10.18730/MFRT1
874	ICC 5680	-	Cicer arietinum	Desi	Landrace	South Asia	n.a.	n.a.	n.a.	10.18730/MFSS*
875	ICC 5686	-	Cicer arietinum	Desi	Landrace	South Asia	n.a.	n.a.	n.a.	10.18730/MFSZ1
876	ICC 5687	-	Cicer arietinum	Desi	Landrace	South Asia	n.a.	n.a.	n.a.	10.18730/MFT02
877	ICC 5697	-	Cicer arietinum	Desi	Landrace	South Asia	n.a.	n.a.	n.a.	10.18730/MFTAC
878	ICC 5710	-	Cicer arietinum	Desi	Breeding line	South Asia	n.a.	n.a.	n.a.	10.18730/MFTQS
879	ICC 5722	-	Cicer arietinum	Desi	Breeding line	South Asia	n.a.	n.a.	n.a.	10.18730/MFV30
880	ICC 5727	-	Cicer arietinum	Intermediate	Breeding line	South Asia	n.a.	n.a.	n.a.	10.18730/MFV85
881	ICC 5737	-	Cicer arietinum	Desi	Breeding line	South Asia	n.a.	n.a.	n.a.	10.18730/MFVJF
882	ICC 5743	-	Cicer arietinum	Desi	Breeding line	South Asia	n.a.	n.a.	n.a.	10.18730/MFVRN
883	ICC 5752	-	Cicer arietinum	Desi	Breeding line	South Asia	n.a.	n.a.	n.a.	10.18730/MFW1Y
884	ICC 5755	-	Cicer arietinum	Desi	Breeding line	South Asia	n.a.	n.a.	n.a.	10.18730/MFW4~
885	ICC 5762	-	Cicer arietinum	Desi	Breeding line	South Asia	n.a.	n.a.	n.a.	10.18730/MFWB3
886	ICC 5775	-	Cicer arietinum	Desi	Breeding line	South Asia	n.a.	n.a.	n.a.	10.18730/MFWRG
887	ICC 5778	-	Cicer arietinum	Desi	Breeding line	South Asia	n.a.	n.a.	n.a.	10.18730/MFWVK
888	ICC 5780	-	Cicer arietinum	Desi	Breeding line	South Asia	n.a.	n.a.	n.a.	10.18730/MFWXN
889	ICC 5783	-	Cicer arietinum	Desi	Breeding line	South Asia	n.a.	n.a.	n.a.	10.18730/MFX0R
890	ICC 5810	-	Cicer arietinum	Desi	Breeding line	South Asia	n.a.	n.a.	n.a.	10.18730/MFXVE
891	ICC 5811	-	Cicer arietinum	Kabuli	Breeding line	South Asia	n.a.	n.a.	n.a.	10.18730/MFXWF
892	ICC 5845	-	Cicer arietinum	Desi	Landrace	South Asia	28.6	77.2	n.a.	10.18730/MFYYC
893	ICC 5850	-	Cicer arietinum	Desi	Landrace	South Asia	n.a.	n.a.	n.a.	10.18730/MFZ3H
894	ICC 5851	-	Cicer arietinum	Desi	Breeding line	South Asia	n.a.	n.a.	n.a.	10.18730/MFZ4J
895	ICC 5857	-	Cicer arietinum	Desi	Landrace	South Asia	n.a.	n.a.	n.a.	10.18730/MFZAR
896	ICC 5877	-	Cicer arietinum	Desi	Landrace	South Asia	n.a.	n.a.	n.a.	10.18730/MFZY7
897	ICC 5878	-	Cicer arietinum	Desi	Landrace	South Asia	n.a.	n.a.	n.a.	10.18730/MFZZ8
898	ICC 5879	-	Cicer arietinum	Intermediate	Landrace	South Asia	n.a.	n.a.	n.a.	10.18730/MG009
899	ICC 5886	-	Cicer arietinum	Intermediate	Landrace	South Asia	n.a.	n.a.	n.a.	10.18730/MG07G
900	ICC 5893	-	Cicer arietinum	Intermediate	Landrace	South Asia	n.a.	n.a.	n.a.	10.18730/MG0EQ
901	ICC 5899	-	Cicer arietinum	Intermediate	Landrace	South Asia	n.a.	n.a.	n.a.	10.18730/MG0MX
902	ICC 5901	-	Cicer arietinum	Intermediate	Landrace	South Asia	n.a.	n.a.	n.a.	10.18730/MG0PZ
903	ICC 5912	-	Cicer arietinum	Intermediate	Landrace	South Asia	n.a.	n.a.	n.a.	10.18730/MG115
904	ICC 5915	-	Cicer arietinum	Desi	Landrace	South Asia	n.a.	n.a.	n.a.	10.18730/MG148
905	ICC 5923	-	Cicer arietinum	Intermediate	Landrace	South Asia	n.a.	n.a.	n.a.	10.18730/MG1CG
906	ICC 5927	-	Cicer arietinum	Desi	Landrace	South Asia	n.a.	n.a.	n.a.	10.18730/MG1GM
907	ICC 5934	-	Cicer arietinum	Desi	Landrace	South Asia	n.a.	n.a.	n.a.	10.18730/MG1QV
908	ICC 5951	-	Cicer arietinum	Desi	Landrace	South Asia	n.a.	n.a.	n.a.	10.18730/MG287
909	ICC 5955	-	Cicer arietinum	Intermediate	Landrace	South Asia	n.a.	n.a.	n.a.	10.18730/MG2CB
910	ICC 5970	-	Cicer arietinum	Desi	Landrace	South Asia	n.a.	n.a.	n.a.	10.18730/MG2VT
911	ICC 5980	-	Cicer arietinum	Intermediate	Landrace	South Asia	n.a.	n.a.	n.a.	10.18730/MG35U
912	ICC 5988	-	Cicer arietinum	Desi	Landrace	South Asia	n.a.	n.a.	n.a.	10.18730/MG3D7
913	ICC 5994	-	Cicer arietinum	Intermediate	Landrace	South Asia	n.a.	n.a.	n.a.	10.18730/MG3KD
914	ICC 6000	-	Cicer arietinum	Intermediate	Landrace	South Asia	n.a.	n.a.	n.a.	10.18730/MG3SK
915	ICC 6004	-	Cicer arietinum	Desi	Landrace	South Asia	n.a.	n.a.	n.a.	10.18730/MG3XQ
916	ICC 6006	-	Cicer arietinum	Desi	Landrace	South Asia	n.a.	n.a.	n.a.	10.18730/MG3ZS
917	ICC 6007	-	Cicer arietinum	Intermediate	Landrace	South Asia	n.a.	n.a.	n.a.	10.18730/MG40T
918	ICC 6034	-	Cicer arietinum	Desi	Landrace	South Asia	n.a.	n.a.	n.a.	10.18730/MG4VG
919	ICC 6042	-	Cicer arietinum	Kabuli	Landrace	South Asia	n.a.	n.a.	n.a.	10.18730/MG53R
920	ICC 6070	-	Cicer arietinum	Desi	Landrace	South Asia	n.a.	n.a.	n.a.	10.18730/MG5ZF
921	ICC 6098	-	Cicer arietinum	Desi	Cultivar	South Asia	n.a.	n.a.	n.a.	10.18730/MG6V6
922	ICC 6104	-	Cicer arietinum	Desi	Landrace	South Asia	n.a.	n.a.	n.a.	10.18730/MG71C
923	ICC 6112	-	Cicer arietinum	Desi	Landrace	South Asia	n.a.	n.a.	n.a.	10.18730/MG79M
924	ICC 6119	-	Cicer arietinum	Desi	Landrace	South Asia	n.a.	n.a.	n.a.	10.18730/MG7GV
925	ICC 6120	-	Cicer arietinum	Desi	Landrace	South Asia	n.a.	n.a.	n.a.	10.18730/MG7HW
926	ICC 6122	-	Cicer arietinum	Desi	Landrace	South Asia	n.a.	n.a.	n.a.	10.18730/MG7KY
927	ICC 6124	-	Cicer arietinum	Desi	Landrace	South Asia	n.a.	n.a.	n.a.	10.18730/MG7N*
928	ICC 6128	-	Cicer arietinum	Desi	Breeding line	South Asia	n.a.	n.a.	n.a.	10.18730/MG7SU
929	ICC 6140	-	Cicer arietinum	Kabuli	Landrace	Middle East	31.752	36.868	514	10.18730/MG85B
930	ICC 6146	-	Cicer arietinum	Kabuli	Landrace	Middle East	n.a.	n.a.	n.a.	10.18730/MG8BH
931	ICC 6155	-	Cicer arietinum	Kabuli	Landrace	Middle East	32.18	35.85	n.a.	10.18730/MG8MT
932	ICC 6160	-	Cicer arietinum	Kabuli	Landrace	Middle East	35.483	37.25	n.a.	10.18730/MG8SZ
933	ICC 6169	-	Cicer arietinum	Kabuli	Landrace	Middle East	n.a.	n.a.	n.a.	10.18730/MG923
934	ICC 6172	-	Cicer arietinum	Kabuli	Landrace	Middle East	n.a.	n.a.	n.a.	10.18730/MG956
935	ICC 6199	-	Cicer arietinum	Kabuli	Landrace	Mediterranean	n.a.	n.a.	n.a.	10.18730/MGA0~
936	ICC 6204	-	Cicer arietinum	Kabuli	Landrace	Mediterranean	n.a.	n.a.	n.a.	10.18730/MGA51
937	ICC 6210	-	Cicer arietinum	Kabuli	Landrace	Mediterranean	n.a.	n.a.	n.a.	10.18730/MGAB7
938	ICC 6239	-	Cicer arietinum	Kabuli	Landrace	Mediterranean	n.a.	n.a.	n.a.	10.18730/MGB8U
939	ICC 6244	-	Cicer arietinum	Kabuli	Landrace	Mediterranean	n.a.	n.a.	n.a.	10.18730/MGBD4
940	ICC 6246	-	Cicer arietinum	Kabuli	Landrace	Mediterranean	n.a.	n.a.	n.a.	10.18730/MGBF6
941	ICC 6252	-	Cicer arietinum	Kabuli	Landrace	Mediterranean	n.a.	n.a.	n.a.	10.18730/MGBNC
942	ICC 6253	-	Cicer arietinum	Kabuli	Landrace	Mediterranean	n.a.	n.a.	n.a.	10.18730/MGBPD
943	ICC 6257	-	Cicer arietinum	Kabuli	Landrace	Black Sea	n.a.	n.a.	n.a.	10.18730/MGBTH
944	ICC 6260	-	Cicer arietinum	Desi	Landrace	Black Sea	n.a.	n.a.	n.a.	10.18730/MGBXM
945	ICC 6263	-	Cicer arietinum	Kabuli	Landrace	Black Sea	n.a.	n.a.	n.a.	10.18730/MGC0Q
946	ICC 6267	-	Cicer arietinum	Desi	Landrace	South Asia	18.52	73.857	560	10.18730/MGC4V
947	ICC 6279	-	Cicer arietinum	Desi	Landrace	South Asia	18.52	73.857	560	10.18730/MGCG2
948	ICC 6293	-	Cicer arietinum	Desi	Landrace	Mediterranean	n.a.	n.a.	n.a.	10.18730/MGCYG
949	ICC 6294	-	Cicer arietinum	Desi	Landrace	Central Asia	n.a.	n.a.	n.a.	10.18730/MGCZH
950	ICC 6295	-	Cicer arietinum	Desi	Landrace	East Africa	n.a.	n.a.	n.a.	10.18730/MGD0J
951	ICC 6300	-	Cicer arietinum	Kabuli	Landrace	South Asia	33.906	72.307	296	10.18730/MGD5Q
952	ICC 6305	-	Cicer arietinum	Intermediate	Landrace	Black Sea	n.a.	n.a.	n.a.	10.18730/MGDAW
953	ICC 6306	-	Cicer arietinum	Desi	Landrace	Black Sea	n.a.	n.a.	n.a.	10.18730/MGDBX
954	ICC 6336	-	Cicer arietinum	Desi	Landrace	South Asia	n.a.	n.a.	n.a.	10.18730/MGE9P
955	ICC 6347	-	Cicer arietinum	Desi	Landrace	South Asia	n.a.	n.a.	n.a.	10.18730/MGEM~
956	ICC 6355	-	Cicer arietinum	Kabuli	Landrace	Middle East	38.33	26.315	18	10.18730/MGEW4
957	ICC 6359	-	Cicer arietinum	Desi	Landrace	Middle East	n.a.	n.a.	n.a.	10.18730/MGF08
958	ICC 6365	-	Cicer arietinum	Desi	Landrace	Central Asia	n.a.	n.a.	n.a.	10.18730/MGF6E
959	ICC 6384	-	Cicer arietinum	Desi	Landrace	Central Asia	n.a.	n.a.	n.a.	10.18730/MGFS~
960	ICC 6401	-	Cicer arietinum	Desi	Landrace	Central Asia	n.a.	n.a.	n.a.	10.18730/MGGAD
961	ICC 6410	-	Cicer arietinum	Desi	Landrace	Central Asia	n.a.	n.a.	n.a.	10.18730/MGGKP
962	ICC 6419	-	Cicer arietinum	Desi	Landrace	Central Asia	n.a.	n.a.	n.a.	10.18730/MGGWZ
963	ICC 6423	-	Cicer arietinum	Desi	Landrace	Central Asia	n.a.	n.a.	n.a.	10.18730/MGH0=
964	ICC 6433	-	Cicer arietinum	Desi	Landrace	Central Asia	n.a.	n.a.	n.a.	10.18730/MGHA8
965	ICC 6438	-	Cicer arietinum	Desi	Landrace	Central Asia	n.a.	n.a.	n.a.	10.18730/MGHFD
966	ICC 6441	-	Cicer arietinum	Desi	Landrace	Central Asia	n.a.	n.a.	n.a.	10.18730/MGHJG
967	ICC 6445	-	Cicer arietinum	Desi	Landrace	Central Asia	n.a.	n.a.	n.a.	10.18730/MGHPM
968	ICC 6448	-	Cicer arietinum	Desi	Landrace	Central Asia	n.a.	n.a.	n.a.	10.18730/MGHSQ
969	ICC 6452	-	Cicer arietinum	Desi	Landrace	Central Asia	n.a.	n.a.	n.a.	10.18730/MGHXV
970	ICC 6464	-	Cicer arietinum	Desi	Landrace	Central Asia	n.a.	n.a.	n.a.	10.18730/MGJ92
971	ICC 6479	-	Cicer arietinum	Desi	Landrace	Central Asia	n.a.	n.a.	n.a.	10.18730/MGJRH
972	ICC 6492	-	Cicer arietinum	Desi	Landrace	Central Asia	n.a.	n.a.	n.a.	10.18730/MGK5Y
973	ICC 6504	-	Cicer arietinum	Desi	Landrace	Central Asia	n.a.	n.a.	n.a.	10.18730/MGKH5
974	ICC 6510	-	Cicer arietinum	Desi	Landrace	Central Asia	n.a.	n.a.	n.a.	10.18730/MGKQB
975	ICC 6537	-	Cicer arietinum	Desi	Landrace	Central Asia	n.a.	n.a.	n.a.	10.18730/MGMJ1
976	ICC 6551	-	Cicer arietinum	Desi	Landrace	Central Asia	n.a.	n.a.	n.a.	10.18730/MGN0F
977	ICC 6553	-	Cicer arietinum	Desi	Landrace	Central Asia	n.a.	n.a.	n.a.	10.18730/MGN2H
978	ICC 6566	-	Cicer arietinum	Desi	Landrace	Central Asia	n.a.	n.a.	n.a.	10.18730/MGNFY
979	ICC 6569	-	Cicer arietinum	Desi	Landrace	Central Asia	n.a.	n.a.	n.a.	10.18730/MGNJ~
980	ICC 6571	-	Cicer arietinum	Desi	Landrace	Central Asia	n.a.	n.a.	n.a.	10.18730/MGNM=
981	ICC 6579	-	Cicer arietinum	Desi	Landrace	Central Asia	n.a.	n.a.	n.a.	10.18730/MGNW6
982	ICC 6606	-	Cicer arietinum	Desi	Landrace	Central Asia	n.a.	n.a.	n.a.	10.18730/MGPQ~
983	ICC 6608	-	Cicer arietinum	Desi	Landrace	Central Asia	n.a.	n.a.	n.a.	10.18730/MGPS=
984	ICC 6616	-	Cicer arietinum	Desi	Landrace	Central Asia	n.a.	n.a.	n.a.	10.18730/MGQ16
985	ICC 6617	-	Cicer arietinum	Desi	Landrace	Central Asia	n.a.	n.a.	n.a.	10.18730/MGQ27
986	ICC 6650	-	Cicer arietinum	Desi	Landrace	Central Asia	n.a.	n.a.	n.a.	10.18730/MGR33
987	ICC 6659	-	Cicer arietinum	Desi	Landrace	Central Asia	n.a.	n.a.	n.a.	10.18730/MGRCC
988	ICC 6661	-	Cicer arietinum	Desi	Landrace	Central Asia	n.a.	n.a.	n.a.	10.18730/MGREE
989	ICC 6671	-	Cicer arietinum	Desi	Landrace	Central Asia	n.a.	n.a.	n.a.	10.18730/MGRRR
990	ICC 6711	-	Cicer arietinum	Desi	Landrace	Central Asia	n.a.	n.a.	n.a.	10.18730/MGT0V
991	ICC 6723	-	Cicer arietinum	Desi	Landrace	Central Asia	n.a.	n.a.	n.a.	10.18730/MGTC2
992	ICC 6731	-	Cicer arietinum	Desi	Landrace	Central Asia	n.a.	n.a.	n.a.	10.18730/MGTMA
993	ICC 6732	-	Cicer arietinum	Desi	Landrace	Central Asia	n.a.	n.a.	n.a.	10.18730/MGTNB
994	ICC 6767	-	Cicer arietinum	Desi	Landrace	Central Asia	n.a.	n.a.	n.a.	10.18730/MGVR9
995	ICC 6776	-	Cicer arietinum	Desi	Landrace	Central Asia	n.a.	n.a.	n.a.	10.18730/MGW1J
996	ICC 6777	-	Cicer arietinum	Desi	Landrace	Central Asia	n.a.	n.a.	n.a.	10.18730/MGW2K
997	ICC 6793	-	Cicer arietinum	Desi	Landrace	Central Asia	n.a.	n.a.	n.a.	10.18730/MGWJ=
998	ICC 6802	-	Cicer arietinum	Desi	Landrace	Central Asia	n.a.	n.a.	n.a.	10.18730/MGWV7
999	ICC 6804	-	Cicer arietinum	Desi	Landrace	Central Asia	n.a.	n.a.	n.a.	10.18730/MGWX9
1000	ICC 6811	-	Cicer arietinum	Desi	Landrace	Central Asia	n.a.	n.a.	n.a.	10.18730/MGX4G
1001	ICC 6812	-	Cicer arietinum	Desi	Landrace	Central Asia	n.a.	n.a.	n.a.	10.18730/MGX5H
1002	ICC 6816	-	Cicer arietinum	Desi	Landrace	Central Asia	n.a.	n.a.	n.a.	10.18730/MGX9N
1003	ICC 6823	-	Cicer arietinum	Kabuli	Landrace	Central Asia	n.a.	n.a.	n.a.	10.18730/MGXGW
1004	ICC 6831	-	Cicer arietinum	Kabuli	Landrace	Central Asia	n.a.	n.a.	n.a.	10.18730/MGXRU
1005	ICC 6848	-	Cicer arietinum	Desi	Landrace	Central Asia	n.a.	n.a.	n.a.	10.18730/MGY9G
1006	ICC 6874	-	Cicer arietinum	Desi	Landrace	Central Asia	n.a.	n.a.	n.a.	10.18730/MGZ35
1007	ICC 6875	-	Cicer arietinum	Desi	Landrace	Central Asia	n.a.	n.a.	n.a.	10.18730/MGZ46
1008	ICC 6877	-	Cicer arietinum	Desi	Landrace	Central Asia	38.9833	30.5333	1142	10.18730/MGZ68
1009	ICC 6892	-	Cicer arietinum	Kabuli	Landrace	Central Asia	n.a.	n.a.	n.a.	10.18730/MGZNQ
1010	ICC 6900	-	Cicer arietinum	Desi	Landrace	Central Asia	n.a.	n.a.	n.a.	10.18730/MGZXZ
1011	ICC 6912	-	Cicer arietinum	Kabuli	Landrace	Central Asia	n.a.	n.a.	n.a.	10.18730/MH096
1012	ICC 6919	-	Cicer arietinum	Desi	Landrace	Central Asia	n.a.	n.a.	n.a.	10.18730/MH0GD
1013	ICC 6921	-	Cicer arietinum	Desi	Landrace	Central Asia	n.a.	n.a.	n.a.	10.18730/MH0JF
1014	ICC 6925	-	Cicer arietinum	Desi	Landrace	Central Asia	n.a.	n.a.	n.a.	10.18730/MH0PK
1015	ICC 6934	-	Cicer arietinum	Desi	Landrace	Central Asia	n.a.	n.a.	n.a.	10.18730/MH0ZW
1016	ICC 6935	-	Cicer arietinum	Desi	Landrace	Central Asia	n.a.	n.a.	n.a.	10.18730/MH10X
1017	ICC 6945	-	Cicer arietinum	Desi	Landrace	Central Asia	n.a.	n.a.	n.a.	10.18730/MH1A2
1018	ICC 6947	-	Cicer arietinum	Desi	Landrace	Central Asia	n.a.	n.a.	n.a.	10.18730/MH1C4
1019	ICC 6955	-	Cicer arietinum	Desi	Landrace	Central Asia	n.a.	n.a.	n.a.	10.18730/MH1MC
1020	ICC 6969	-	Cicer arietinum	Intermediate	Landrace	Central Asia	n.a.	n.a.	n.a.	10.18730/MH22T
1021	ICC 6970	-	Cicer arietinum	Desi	Landrace	Central Asia	n.a.	n.a.	n.a.	10.18730/MH23V
1022	ICC 6973	-	Cicer arietinum	Desi	Landrace	Central Asia	n.a.	n.a.	n.a.	10.18730/MH26Y
1023	ICC 6995	-	Cicer arietinum	Desi	Landrace	Central Asia	n.a.	n.a.	n.a.	10.18730/MH2WF
1024	ICC 7024	-	Cicer arietinum	Desi	Landrace	Central Asia	n.a.	n.a.	n.a.	10.18730/MH3S7
1025	ICC 7028	-	Cicer arietinum	Desi	Landrace	Central Asia	n.a.	n.a.	n.a.	10.18730/MH3XB
1026	ICC 7052	-	Cicer arietinum	Desi	Landrace	Central Asia	n.a.	n.a.	n.a.	10.18730/MH4N=
1027	ICC 7054	-	Cicer arietinum	Desi	Landrace	Central Asia	n.a.	n.a.	n.a.	10.18730/MH4Q0
1028	ICC 7098	-	Cicer arietinum	Desi	Landrace	Central Asia	n.a.	n.a.	n.a.	10.18730/MH637
1029	ICC 7107	-	Cicer arietinum	Kabuli	Landrace	Central Asia	n.a.	n.a.	n.a.	10.18730/MH6CG
1030	ICC 7111	-	Cicer arietinum	Desi	Landrace	Central Asia	n.a.	n.a.	n.a.	10.18730/MH6GM
1031	ICC 7114	-	Cicer arietinum	Kabuli	Landrace	Central Asia	35.8	50.9667	1227	10.18730/MH6KQ
1032	ICC 7129	-	Cicer arietinum	Desi	Landrace	Central Asia	n.a.	n.a.	n.a.	10.18730/MH721
1033	ICC 7144	-	Cicer arietinum	Kabuli	Landrace	Mediterranean	n.a.	n.a.	n.a.	10.18730/MH7HG
1034	ICC 7150	-	Cicer arietinum	Desi	Landrace	Middle East	n.a.	n.a.	n.a.	10.18730/MH7QP
1035	ICC 7158	-	Cicer arietinum	Kabuli	Landrace	Middle East	40.1667	26.4167	158	10.18730/MH7ZY
1036	ICC 7167	-	Cicer arietinum	Kabuli	Landrace	Middle East	n.a.	n.a.	n.a.	10.18730/MH882
1037	ICC 7172	-	Cicer arietinum	Kabuli	Landrace	Middle East	n.a.	n.a.	n.a.	10.18730/MH8D7
1038	ICC 7184	-	Cicer arietinum	Desi	Landrace	Middle East	38.8833	40.4833	1545	10.18730/MH8SK
1039	ICC 7185	-	Cicer arietinum	Kabuli	Landrace	Middle East	n.a.	n.a.	n.a.	10.18730/MH8TM
1040	ICC 7187	-	Cicer arietinum	Kabuli	Landrace	Middle East	41.0167	27.5167	131	10.18730/MH8WP
1041	ICC 7195	-	Cicer arietinum	Kabuli	Breeding line	Middle East	n.a.	n.a.	n.a.	10.18730/MH94Y
1042	ICC 7198	-	Cicer arietinum	Desi	Breeding line	Middle East	n.a.	n.a.	n.a.	10.18730/MH97~
1043	ICC 7200	-	Cicer arietinum	Kabuli	Breeding line	Middle East	n.a.	n.a.	n.a.	10.18730/MH99=
1044	ICC 7201	-	Cicer arietinum	Kabuli	Breeding line	Middle East	n.a.	n.a.	n.a.	10.18730/MH9AU
1045	ICC 7204	-	Cicer arietinum	Kabuli	Breeding line	Middle East	n.a.	n.a.	n.a.	10.18730/MH9D2
1046	ICC 7205	-	Cicer arietinum	Kabuli	Breeding line	Middle East	n.a.	n.a.	n.a.	10.18730/MH9E3
1047	ICC 7207	-	Cicer arietinum	Kabuli	Breeding line	Middle East	n.a.	n.a.	n.a.	10.18730/MH9G5
1048	ICC 7224	-	Cicer arietinum	Kabuli	Breeding line	Middle East	n.a.	n.a.	n.a.	10.18730/MHA1P
1049	ICC 7225	-	Cicer arietinum	Kabuli	Breeding line	Middle East	n.a.	n.a.	n.a.	10.18730/MHA2Q
1050	ICC 7234	-	Cicer arietinum	Kabuli	Landrace	Middle East	n.a.	n.a.	n.a.	10.18730/MHAB*
1051	ICC 7235	-	Cicer arietinum	Kabuli	Landrace	Middle East	34.45	35.8333	326	10.18730/MHAC~
1052	ICC 7237	-	Cicer arietinum	Kabuli	Landrace	Middle East	n.a.	n.a.	n.a.	10.18730/MHAE=
1053	ICC 7245	-	Cicer arietinum	Kabuli	Landrace	Middle East	33.2667	35.2167	173	10.18730/MHAP6
1054	ICC 7251	-	Cicer arietinum	Kabuli	Landrace	South Asia	n.a.	n.a.	n.a.	10.18730/MHAWC
1055	ICC 7253	-	Cicer arietinum	Desi	Landrace	South Asia	n.a.	n.a.	n.a.	10.18730/MHAYE
1056	ICC 7255	-	Cicer arietinum	Kabuli	Landrace	South Asia	n.a.	n.a.	n.a.	10.18730/MHB0G
1057	ICC 7259	-	Cicer arietinum	Kabuli	Landrace	South Asia	n.a.	n.a.	n.a.	10.18730/MHB4M
1058	ICC 7260	-	Cicer arietinum	Kabuli	Landrace	South Asia	n.a.	n.a.	n.a.	10.18730/MHB5N
1059	ICC 7266	-	Cicer arietinum	Desi	Landrace	South Asia	n.a.	n.a.	n.a.	10.18730/MHBBV
1060	ICC 7269	-	Cicer arietinum	Kabuli	Landrace	Mediterranean	35.7	-0.63333	121	10.18730/MHBEY
1061	ICC 7272	-	Cicer arietinum	Kabuli	Landrace	Mediterranean	n.a.	n.a.	n.a.	10.18730/MHBH~
1062	ICC 7277	-	Cicer arietinum	Desi	Landrace	South Asia	n.a.	n.a.	n.a.	10.18730/MHBP1
1063	ICC 7292	-	Cicer arietinum	Kabuli	Landrace	Mediterranean	n.a.	n.a.	n.a.	10.18730/MHCBP
1064	ICC 7295	-	Cicer arietinum	Kabuli	Landrace	Mediterranean	36.65	9.617	158	10.18730/MHC8K
1065	ICC 7302	-	Cicer arietinum	Desi	Landrace	East Africa	n.a.	n.a.	n.a.	10.18730/MHCFT
1066	ICC 7305	-	Cicer arietinum	Desi	Landrace	Central Asia	36.769	69.823	n.a.	10.18730/MHCJX
1067	ICC 7308	-	Cicer arietinum	Kabuli	Landrace	Americas	-9.295	-75.998	660	10.18730/MHCN*
1068	ICC 7315	-	Cicer arietinum	Kabuli	Landrace	Central Asia	n.a.	n.a.	n.a.	10.18730/MHCW2
1069	ICC 7323	-	Cicer arietinum	Intermediate	Landrace	Black Sea	n.a.	n.a.	n.a.	10.18730/MHD4A
1070	ICC 7326	-	Cicer arietinum	Desi	Landrace	Others	n.a.	n.a.	n.a.	10.18730/MHD7D
1071	ICC 7338	-	Cicer arietinum	Desi	Landrace	East Africa	9.683	39.533	2826	10.18730/MHDKS
1072	ICC 7344	-	Cicer arietinum	Kabuli	Breeding line	Americas	n.a.	n.a.	n.a.	10.18730/MHDSZ
1073	ICC 7346	-	Cicer arietinum	Kabuli	Breeding line	Americas	n.a.	n.a.	n.a.	10.18730/MHDV~
1074	ICC 7378	-	Cicer arietinum	Desi	Landrace	South Asia	n.a.	n.a.	n.a.	10.18730/MHEVW
1075	ICC 7380	-	Cicer arietinum	Desi	Breeding line	South Asia	n.a.	n.a.	n.a.	10.18730/MHEXY
1076	ICC 7389	-	Cicer arietinum	Desi	Landrace	South Asia	n.a.	n.a.	n.a.	10.18730/MHF62
1077	ICC 7390	-	Cicer arietinum	Desi	Landrace	South Asia	n.a.	n.a.	n.a.	10.18730/MHF73
1078	ICC 7396	-	Cicer arietinum	Intermediate	Landrace	South Asia	n.a.	n.a.	n.a.	10.18730/MHFD9
1079	ICC 7413	-	Cicer arietinum	Intermediate	Landrace	South Asia	n.a.	n.a.	n.a.	10.18730/MHFYT
1080	ICC 7441	-	Cicer arietinum	Desi	Landrace	South Asia	n.a.	n.a.	n.a.	10.18730/MHGTH
1081	ICC 7445	-	Cicer arietinum	Desi	Landrace	South Asia	n.a.	n.a.	n.a.	10.18730/MHGYN
1082	ICC 7448	-	Cicer arietinum	Desi	Landrace	South Asia	n.a.	n.a.	n.a.	10.18730/MHH1R
1083	ICC 7454	-	Cicer arietinum	Desi	Landrace	South Asia	n.a.	n.a.	n.a.	10.18730/MHH7Y
1084	ICC 7470	-	Cicer arietinum	Desi	Landrace	South Asia	n.a.	n.a.	n.a.	10.18730/MHHQ9
1085	ICC 7472	-	Cicer arietinum	Desi	Landrace	South Asia	n.a.	n.a.	n.a.	10.18730/MHHSB
1086	ICC 7479	-	Cicer arietinum	Desi	Landrace	South Asia	n.a.	n.a.	n.a.	10.18730/MHJ0J
1087	ICC 7485	-	Cicer arietinum	Desi	Landrace	South Asia	n.a.	n.a.	n.a.	10.18730/MHJ6R
1088	ICC 7541	-	Cicer arietinum	Desi	Breeding line	East Africa	n.a.	n.a.	n.a.	10.18730/MHKY6
1089	ICC 7554	-	Cicer arietinum	Desi	Landrace	Central Asia	n.a.	n.a.	n.a.	10.18730/MHMBK
1090	ICC 7560	-	Cicer arietinum	Kabuli	Landrace	Americas	n.a.	n.a.	n.a.	10.18730/MHMHS
1091	ICC 7571	-	Cicer arietinum	Kabuli	Landrace	Middle East	n.a.	n.a.	n.a.	10.18730/MHMWU
1092	ICC 7574	-	Cicer arietinum	Intermediate	Landrace	Mediterranean	n.a.	n.a.	n.a.	10.18730/MHMZ2
1093	ICC 7576	-	Cicer arietinum	Kabuli	Landrace	Mediterranean	n.a.	n.a.	n.a.	10.18730/MHN14
1094	ICC 7580	-	Cicer arietinum	Desi	Landrace	East Africa	n.a.	n.a.	n.a.	10.18730/MHN58
1095	ICC 7590	-	Cicer arietinum	Kabuli	Landrace	East Africa	n.a.	n.a.	n.a.	10.18730/MHNFJ
1096	ICC 7593	-	Cicer arietinum	Desi	Landrace	East Africa	n.a.	n.a.	n.a.	10.18730/MHNJN
1097	ICC 7599	-	Cicer arietinum	Kabuli	Landrace	Mediterranean	n.a.	n.a.	n.a.	10.18730/MHNRV
1098	ICC 7629	-	Cicer arietinum	Kabuli	Landrace	Middle East	n.a.	n.a.	n.a.	10.18730/MHPPM
1099	ICC 7634	-	Cicer arietinum	Kabuli	Landrace	Middle East	n.a.	n.a.	n.a.	10.18730/MHPVS
1100	ICC 7635	-	Cicer arietinum	Kabuli	Landrace	Middle East	n.a.	n.a.	n.a.	10.18730/MHPWT
1101	ICC 7654	-	Cicer arietinum	Kabuli	Landrace	Middle East	n.a.	n.a.	n.a.	10.18730/MHQF8
1102	ICC 7663	-	Cicer arietinum	Kabuli	Landrace	Middle East	n.a.	n.a.	n.a.	10.18730/MHQRH
1103	ICC 7668	-	Cicer arietinum	Kabuli	Landrace	Black Sea	n.a.	n.a.	n.a.	10.18730/MHQXP
1104	ICC 7672	-	Cicer arietinum	Desi	Landrace	Mediterranean	n.a.	n.a.	n.a.	10.18730/MHR1T
1105	ICC 7676	-	Cicer arietinum	Kabuli	Landrace	Mediterranean	n.a.	n.a.	n.a.	10.18730/MHR5Y
1106	ICC 7710	-	Cicer arietinum	Kabuli	Landrace	Middle East	n.a.	n.a.	n.a.	10.18730/MHS7V
1107	ICC 7737	-	Cicer arietinum	Desi	Landrace	Middle East	n.a.	n.a.	n.a.	10.18730/MHT2H
1108	ICC 7744	-	Cicer arietinum	Desi	Landrace	Central Asia	n.a.	n.a.	n.a.	10.18730/MHT9R
1109	ICC 7761	-	Cicer arietinum	Desi	Landrace	Central Asia	n.a.	n.a.	n.a.	10.18730/MHTT4
1110	ICC 7764	-	Cicer arietinum	Kabuli	Landrace	Central Asia	n.a.	n.a.	n.a.	10.18730/MHTX7
1111	ICC 7770	-	Cicer arietinum	Desi	Landrace	Central Asia	n.a.	n.a.	n.a.	10.18730/MHV3D
1112	ICC 7773	-	Cicer arietinum	Kabuli	Landrace	Middle East	n.a.	n.a.	n.a.	10.18730/MHV6G
1113	ICC 7777	-	Cicer arietinum	Desi	Landrace	South Asia	n.a.	n.a.	n.a.	10.18730/MHVAM
1114	ICC 7797	-	Cicer arietinum	Kabuli	Landrace	Central Asia	n.a.	n.a.	n.a.	10.18730/MHVY3
1115	ICC 7799	-	Cicer arietinum	Kabuli	Landrace	Central Asia	n.a.	n.a.	n.a.	10.18730/MHW05
1116	ICC 7811	-	Cicer arietinum	Kabuli	Landrace	Central Asia	n.a.	n.a.	n.a.	10.18730/MHWCH
1117	ICC 7818	-	Cicer arietinum	Kabuli	Landrace	Central Asia	n.a.	n.a.	n.a.	10.18730/MHWKR
1118	ICC 7819	-	Cicer arietinum	Desi	Landrace	Central Asia	n.a.	n.a.	n.a.	10.18730/MHWMS
1119	ICC 7821	-	Cicer arietinum	Kabuli	Landrace	Central Asia	n.a.	n.a.	n.a.	10.18730/MHWPV
1120	ICC 7822	-	Cicer arietinum	Kabuli	Landrace	Central Asia	n.a.	n.a.	n.a.	10.18730/MHWQW
1121	ICC 7849	-	Cicer arietinum	Kabuli	Landrace	Central Asia	n.a.	n.a.	n.a.	10.18730/MHXJJ
1122	ICC 7862	-	Cicer arietinum	Kabuli	Landrace	Central Asia	n.a.	n.a.	n.a.	10.18730/MHXZZ
1123	ICC 7864	-	Cicer arietinum	Desi	Landrace	Central Asia	n.a.	n.a.	n.a.	10.18730/MHY1~
1124	ICC 7867	-	Cicer arietinum	Desi	Landrace	Central Asia	n.a.	n.a.	n.a.	10.18730/MHY4U
1125	ICC 7894	-	Cicer arietinum	Kabuli	Landrace	Central Asia	n.a.	n.a.	n.a.	10.18730/MHYZT
1126	ICC 7898	-	Cicer arietinum	Kabuli	Landrace	Central Asia	n.a.	n.a.	n.a.	10.18730/MHZ3Y
1127	ICC 7912	-	Cicer arietinum	Kabuli	Landrace	Central Asia	n.a.	n.a.	n.a.	10.18730/MHZH7
1128	ICC 7916	-	Cicer arietinum	Kabuli	Landrace	Central Asia	n.a.	n.a.	n.a.	10.18730/MHZNB
1129	ICC 7927	-	Cicer arietinum	Kabuli	Landrace	Central Asia	n.a.	n.a.	n.a.	10.18730/MJ00P
1130	ICC 7930	-	Cicer arietinum	Kabuli	Landrace	Central Asia	n.a.	n.a.	n.a.	10.18730/MJ03S
1131	ICC 7933	-	Cicer arietinum	Kabuli	Landrace	Central Asia	n.a.	n.a.	n.a.	10.18730/MJ06W
1132	ICC 7943	-	Cicer arietinum	Kabuli	Landrace	Central Asia	n.a.	n.a.	n.a.	10.18730/MJ0G1
1133	ICC 7949	-	Cicer arietinum	Kabuli	Landrace	Central Asia	n.a.	n.a.	n.a.	10.18730/MJ0P7
1134	ICC 7954	-	Cicer arietinum	Kabuli	Landrace	Central Asia	n.a.	n.a.	n.a.	10.18730/MJ0VC
1135	ICC 7980	-	Cicer arietinum	Kabuli	Landrace	Central Asia	n.a.	n.a.	n.a.	10.18730/MJ1N1
1136	ICC 7993	-	Cicer arietinum	Kabuli	Landrace	Central Asia	n.a.	n.a.	n.a.	10.18730/MJ22E
1137	ICC 8000	-	Cicer arietinum	Desi	Landrace	Central Asia	n.a.	n.a.	n.a.	10.18730/MJ29N
1138	ICC 8025	-	Cicer arietinum	Kabuli	Landrace	Central Asia	n.a.	n.a.	n.a.	10.18730/MJ329
1139	ICC 8027	-	Cicer arietinum	Kabuli	Landrace	Central Asia	n.a.	n.a.	n.a.	10.18730/MJ34B
1140	ICC 8032	-	Cicer arietinum	Kabuli	Landrace	Central Asia	n.a.	n.a.	n.a.	10.18730/MJ39G
1141	ICC 8033	-	Cicer arietinum	Kabuli	Landrace	Central Asia	n.a.	n.a.	n.a.	10.18730/MJ3AH
1142	ICC 8042	-	Cicer arietinum	Kabuli	Landrace	Central Asia	n.a.	n.a.	n.a.	10.18730/MJ3KT
1143	ICC 8044	-	Cicer arietinum	Desi	Landrace	Central Asia	n.a.	n.a.	n.a.	10.18730/MJ3NW
1144	ICC 8052	-	Cicer arietinum	Kabuli	Landrace	Central Asia	n.a.	n.a.	n.a.	10.18730/MJ3XU
1145	ICC 8058	-	Cicer arietinum	Kabuli	Landrace	Central Asia	n.a.	n.a.	n.a.	10.18730/MJ435
1146	ICC 8067	-	Cicer arietinum	Kabuli	Landrace	Central Asia	n.a.	n.a.	n.a.	10.18730/MJ4CE
1147	ICC 8069	-	Cicer arietinum	Kabuli	Landrace	Central Asia	n.a.	n.a.	n.a.	10.18730/MJ4EG
1148	ICC 8085	-	Cicer arietinum	Kabuli	Landrace	Central Asia	n.a.	n.a.	n.a.	10.18730/MJ4Y*
1149	ICC 8091	-	Cicer arietinum	Kabuli	Landrace	Central Asia	n.a.	n.a.	n.a.	10.18730/MJ541
1150	ICC 8101	-	Cicer arietinum	Kabuli	Landrace	Central Asia	n.a.	n.a.	n.a.	10.18730/MJ5EB
1151	ICC 8126	-	Cicer arietinum	Kabuli	Landrace	Central Asia	n.a.	n.a.	n.a.	10.18730/MJ67U
1152	ICC 8139	-	Cicer arietinum	Kabuli	Landrace	Central Asia	n.a.	n.a.	n.a.	10.18730/MJ6MC
1153	ICC 8142	-	Cicer arietinum	Kabuli	Landrace	Central Asia	n.a.	n.a.	n.a.	10.18730/MJ6QF
1154	ICC 8143	-	Cicer arietinum	Kabuli	Landrace	Central Asia	n.a.	n.a.	n.a.	10.18730/MJ6RG
1155	ICC 8147	-	Cicer arietinum	Kabuli	Landrace	Central Asia	n.a.	n.a.	n.a.	10.18730/MJ6WM
1156	ICC 8151	-	Cicer arietinum	Kabuli	Landrace	Americas	n.a.	n.a.	n.a.	10.18730/MJ70R
1157	ICC 8155	-	Cicer arietinum	Kabuli	Landrace	Americas	n.a.	n.a.	n.a.	10.18730/MJ74W
1158	ICC 8158	-	Cicer arietinum	Desi	Landrace	Americas	n.a.	n.a.	n.a.	10.18730/MJ77Z
1159	ICC 8164	-	Cicer arietinum	Desi	Landrace	East Africa	9.023	38.747	2440	10.18730/MJ7D0
1160	ICC 8180	-	Cicer arietinum	Desi	Landrace	South Asia	31.418	73.078	189	10.18730/MJ7XG
1161	ICC 8186	-	Cicer arietinum	Desi	Landrace	Central Asia	n.a.	n.a.	n.a.	10.18730/MJ83P
1162	ICC 8190	-	Cicer arietinum	Desi	Landrace	East Africa	n.a.	n.a.	n.a.	10.18730/MJ87T
1163	ICC 8191	-	Cicer arietinum	Desi	Landrace	South Asia	n.a.	n.a.	n.a.	10.18730/MJ88V
1164	ICC 8195	-	Cicer arietinum	Desi	Landrace	South Asia	33.906	72.307	296	10.18730/MJ8CZ
1165	ICC 8198	-	Cicer arietinum	Desi	Landrace	Central Asia	31.617	65.717	1000	10.18730/MJ8F$
1166	ICC 8200	-	Cicer arietinum	Desi	Landrace	Central Asia	n.a.	n.a.	n.a.	10.18730/MJ8HU
1167	ICC 8209	-	Cicer arietinum	Desi	Landrace	East Africa	n.a.	n.a.	n.a.	10.18730/MJ8T8
1168	ICC 8218	-	Cicer arietinum	Desi	Landrace	South Asia	n.a.	n.a.	n.a.	10.18730/MJ93H
1169	ICC 8219	-	Cicer arietinum	Desi	Landrace	South Asia	n.a.	n.a.	n.a.	10.18730/MJ94J
1170	ICC 8226	-	Cicer arietinum	Desi	Landrace	Americas	n.a.	n.a.	n.a.	10.18730/MJ9BS
1171	ICC 8258	-	Cicer arietinum	Desi	Landrace	South Asia	n.a.	n.a.	n.a.	10.18730/MJABM
1172	ICC 8259	-	Cicer arietinum	Desi	Landrace	East Africa	9.683	39.533	2826	10.18730/MJACN
1173	ICC 8261	-	Cicer arietinum	Kabuli	Landrace	Middle East	38.067	30.167	875	10.18730/MJAEQ
1174	ICC 8262	-	Cicer arietinum	Kabuli	Landrace	Middle East	40.3667	32.6333	1268	10.18730/MJAFR
1175	ICC 8265	-	Cicer arietinum	Desi	Landrace	Middle East	n.a.	n.a.	n.a.	10.18730/MJAJV
1176	ICC 8276	-	Cicer arietinum	Desi	Cultivar	South Asia	n.a.	n.a.	n.a.	10.18730/MJAX1
1177	ICC 8284	-	Cicer arietinum	Kabuli	Breeding line	South Asia	n.a.	n.a.	n.a.	10.18730/MJB59
1178	ICC 8287	-	Cicer arietinum	Desi	Landrace	South Asia	n.a.	n.a.	n.a.	10.18730/MJB8C
1179	ICC 8310	-	Cicer arietinum	Desi	Landrace	South Asia	n.a.	n.a.	n.a.	10.18730/MJBZ=
1180	ICC 8314	-	Cicer arietinum	Desi	Landrace	South Asia	n.a.	n.a.	n.a.	10.18730/MJC32
1181	ICC 8318	-	Cicer arietinum	Desi	Landrace	South Asia	n.a.	n.a.	n.a.	10.18730/MJC76
1182	ICC 8319	-	Cicer arietinum	Desi	Landrace	South Asia	n.a.	n.a.	n.a.	10.18730/MJC87
1183	ICC 8324	-	Cicer arietinum	Desi	Landrace	South Asia	n.a.	n.a.	n.a.	10.18730/MJCDC
1184	ICC 8330	-	Cicer arietinum	Desi	Breeding line	South Asia	n.a.	n.a.	n.a.	10.18730/MJCKJ
1185	ICC 8332	-	Cicer arietinum	Desi	Breeding line	South Asia	n.a.	n.a.	n.a.	10.18730/MJCNM
1186	ICC 8336	-	Cicer arietinum	Desi	Breeding line	South Asia	n.a.	n.a.	n.a.	10.18730/MJCSR
1187	ICC 8347	-	Cicer arietinum	Desi	Landrace	South Asia	n.a.	n.a.	n.a.	10.18730/MJD4=
1188	ICC 8348	-	Cicer arietinum	Desi	Landrace	South Asia	n.a.	n.a.	n.a.	10.18730/MJD5U
1189	ICC 8350	-	Cicer arietinum	Intermediate	Landrace	South Asia	n.a.	n.a.	n.a.	10.18730/MJD71
1190	ICC 8356	-	Cicer arietinum	Intermediate	Breeding line	South Asia	n.a.	n.a.	n.a.	10.18730/MJDD7
1191	ICC 8366	-	Cicer arietinum	Desi	Landrace	South Asia	n.a.	n.a.	n.a.	10.18730/MJDQH
1192	ICC 8367	-	Cicer arietinum	Desi	Landrace	South Asia	n.a.	n.a.	n.a.	10.18730/MJDRJ
1193	ICC 8376	-	Cicer arietinum	Desi	Landrace	South Asia	28.6	77.2	n.a.	10.18730/MJE1V
1194	ICC 8378	-	Cicer arietinum	Desi	Landrace	South Asia	n.a.	n.a.	n.a.	10.18730/MJE3X
1195	ICC 8384	-	Cicer arietinum	Desi	Landrace	South Asia	n.a.	n.a.	n.a.	10.18730/MJE9=
1196	ICC 8387	-	Cicer arietinum	Desi	Landrace	South Asia	n.a.	n.a.	n.a.	10.18730/MJEC1
1197	ICC 8397	-	Cicer arietinum	Intermediate	Breeding line	South Asia	n.a.	n.a.	n.a.	10.18730/MJEPB
1198	ICC 8400	-	Cicer arietinum	Intermediate	Breeding line	South Asia	n.a.	n.a.	n.a.	10.18730/MJESE
1199	ICC 8402	-	Cicer arietinum	Desi	Breeding line	South Asia	n.a.	n.a.	n.a.	10.18730/MJEVG
1200	ICC 8407	-	Cicer arietinum	Intermediate	Breeding line	South Asia	n.a.	n.a.	n.a.	10.18730/MJF0N
1201	ICC 8424	-	Cicer arietinum	Desi	Landrace	South Asia	n.a.	n.a.	n.a.	10.18730/MJFH1
1202	ICC 8447	-	Cicer arietinum	Desi	Landrace	East Africa	n.a.	n.a.	n.a.	10.18730/MJG8R
1203	ICC 8449	-	Cicer arietinum	Desi	Landrace	East Africa	8.74	38.98	n.a.	10.18730/MJGAT
1204	ICC 8452	-	Cicer arietinum	Desi	Landrace	East Africa	n.a.	n.a.	n.a.	10.18730/MJGDX
1205	ICC 8469	-	Cicer arietinum	Desi	Landrace	South Asia	n.a.	n.a.	n.a.	10.18730/MJGY9
1206	ICC 8474	-	Cicer arietinum	Desi	Landrace	Mediterranean	n.a.	n.a.	n.a.	10.18730/MJH3E
1207	ICC 8479	-	Cicer arietinum	Kabuli	Landrace	Mediterranean	n.a.	n.a.	n.a.	10.18730/MJH8K
1208	ICC 8483	-	Cicer arietinum	Kabuli	Landrace	Mediterranean	n.a.	n.a.	n.a.	10.18730/MJHCQ
1209	ICC 8487	-	Cicer arietinum	Kabuli	Landrace	Black Sea	n.a.	n.a.	n.a.	10.18730/MJHGV
1210	ICC 8508	-	Cicer arietinum	Desi	Landrace	Black Sea	n.a.	n.a.	n.a.	10.18730/MJJ5B
1211	ICC 8510	-	Cicer arietinum	Kabuli	Landrace	Mediterranean	n.a.	n.a.	n.a.	10.18730/MJJ7D
1212	ICC 8512	-	Cicer arietinum	Kabuli	Landrace	Mediterranean	n.a.	n.a.	n.a.	10.18730/MJJ9F
1213	ICC 8515	-	Cicer arietinum	Desi	Landrace	Mediterranean	n.a.	n.a.	n.a.	10.18730/MJJCJ
1214	ICC 8520	-	Cicer arietinum	Desi	Landrace	Mediterranean	n.a.	n.a.	n.a.	10.18730/MJJHQ
1215	ICC 8521	-	Cicer arietinum	Desi	Landrace	Mediterranean	n.a.	n.a.	n.a.	10.18730/MJJJR
1216	ICC 8522	-	Cicer arietinum	Desi	Landrace	Mediterranean	n.a.	n.a.	n.a.	10.18730/MJJKS
1217	ICC 8527	-	Cicer arietinum	Kabuli	Landrace	Mediterranean	n.a.	n.a.	n.a.	10.18730/MJJRY
1218	ICC 8529	-	Cicer arietinum	Kabuli	Landrace	Black Sea	n.a.	n.a.	n.a.	10.18730/MJJT*
1219	ICC 8539	-	Cicer arietinum	Desi	Landrace	Others	n.a.	n.a.	n.a.	10.18730/MJK45
1220	ICC 8546	-	Cicer arietinum	Desi	Landrace	Others	n.a.	n.a.	n.a.	10.18730/MJKBC
1221	ICC 8556	-	Cicer arietinum	Desi	Landrace	Others	n.a.	n.a.	n.a.	10.18730/MJKNP
1222	ICC 8558	-	Cicer arietinum	Desi	Landrace	Others	n.a.	n.a.	n.a.	10.18730/MJKQR
1223	ICC 8571	-	Cicer arietinum	Desi	Landrace	East Africa	7.678	36.838	1732	10.18730/MJM40
1224	ICC 8576	-	Cicer arietinum	Desi	Landrace	East Africa	9.08	40.86	n.a.	10.18730/MJM95
1225	ICC 8579	-	Cicer arietinum	Desi	Landrace	East Africa	n.a.	n.a.	n.a.	10.18730/MJMC8
1226	ICC 8583	-	Cicer arietinum	Desi	Landrace	East Africa	12.6	37.467	2132	10.18730/MJMGC
1227	ICC 8584	-	Cicer arietinum	Intermediate	Landrace	East Africa	12.6	37.467	2132	10.18730/MJMHD
1228	ICC 8588	-	Cicer arietinum	Desi	Landrace	East Africa	11.08	39.73	n.a.	10.18730/MJMNH
1229	ICC 8594	-	Cicer arietinum	Desi	Landrace	East Africa	11.183	40.01	1000	10.18730/MJMVQ
1230	ICC 8607	-	Cicer arietinum	Desi	Landrace	East Africa	7.06	38.48	n.a.	10.18730/MJN8U
1231	ICC 8612	-	Cicer arietinum	Desi	Landrace	East Africa	n.a.	n.a.	n.a.	10.18730/MJND4
1232	ICC 8618	-	Cicer arietinum	Desi	Landrace	East Africa	9.58	41.86	1236	10.18730/MJNKA
1233	ICC 8621	-	Cicer arietinum	Desi	Landrace	East Africa	n.a.	n.a.	n.a.	10.18730/MJNPD
1234	ICC 8634	-	Cicer arietinum	Desi	Landrace	East Africa	12.6	37.467	2132	10.18730/MJP3T
1235	ICC 8644	-	Cicer arietinum	Kabuli	Landrace	Central Asia	n.a.	n.a.	n.a.	10.18730/MJPDU
1236	ICC 8649	-	Cicer arietinum	Kabuli	Landrace	Central Asia	34.556	69.386	n.a.	10.18730/MJPJ4
1237	ICC 8653	-	Cicer arietinum	Kabuli	Landrace	Central Asia	36.685	69.164	522	10.18730/MJPP8
1238	ICC 8660	-	Cicer arietinum	Kabuli	Landrace	Central Asia	35.93	68.7	635	10.18730/MJPXF
1239	ICC 8661	-	Cicer arietinum	Kabuli	Landrace	Central Asia	33.51	62.66	n.a.	10.18730/MJPYG
1240	ICC 8672	-	Cicer arietinum	Kabuli	Landrace	Central Asia	36.685	69.164	522	10.18730/MJQ9V
1241	ICC 8677	-	Cicer arietinum	Kabuli	Landrace	Central Asia	n.a.	n.a.	n.a.	10.18730/MJQE*
1242	ICC 8687	-	Cicer arietinum	Intermediate	Landrace	Central Asia	n.a.	n.a.	n.a.	10.18730/MJQR5
1243	ICC 8693	-	Cicer arietinum	Kabuli	Landrace	Central Asia	35.013	69.169	1600	10.18730/MJQYB
1244	ICC 8700	-	Cicer arietinum	Kabuli	Landrace	Central Asia	n.a.	n.a.	n.a.	10.18730/MJR5J
1245	ICC 8718	-	Cicer arietinum	Desi	Landrace	Central Asia	32.928	67.769	n.a.	10.18730/MJRQU
1246	ICC 8723	-	Cicer arietinum	Kabuli	Landrace	Central Asia	34.191	62.49	n.a.	10.18730/MJRW4
1247	ICC 8740	-	Cicer arietinum	Kabuli	Landrace	Central Asia	34.191	62.49	n.a.	10.18730/MJSDN
1248	ICC 8749	-	Cicer arietinum	Kabuli	Landrace	Central Asia	34.191	62.49	n.a.	10.18730/MJSPY
1249	ICC 8750	-	Cicer arietinum	Kabuli	Landrace	Central Asia	34.191	62.49	n.a.	10.18730/MJSQZ
1250	ICC 8752	-	Cicer arietinum	Kabuli	Landrace	Central Asia	34.191	62.49	n.a.	10.18730/MJSS~
1251	ICC 8755	-	Cicer arietinum	Kabuli	Landrace	Central Asia	34.191	62.49	n.a.	10.18730/MJSWU
1252	ICC 8759	-	Cicer arietinum	Kabuli	Landrace	Central Asia	34.191	62.49	n.a.	10.18730/MJT03
1253	ICC 8762	-	Cicer arietinum	Kabuli	Landrace	Central Asia	33.28	62.95	1115	10.18730/MJT36
1254	ICC 8774	-	Cicer arietinum	Desi	Landrace	Central Asia	35.722	63.781	n.a.	10.18730/MJTFJ
1255	ICC 8810	-	Cicer arietinum	Kabuli	Landrace	Central Asia	36.687	67.694	470	10.18730/MJVKH
1256	ICC 8830	-	Cicer arietinum	Kabuli	Landrace	Central Asia	36.77	69.53	835	10.18730/MJW70
1257	ICC 8855	-	Cicer arietinum	Kabuli	Landrace	Central Asia	36.77	69.53	835	10.18730/MJX0S
1258	ICC 8864	-	Cicer arietinum	Kabuli	Landrace	Central Asia	36.768	69.941	1620	10.18730/MJX9$
1259	ICC 8868	-	Cicer arietinum	Kabuli	Landrace	Central Asia	36.658	70.32	n.a.	10.18730/MJXD1
1260	ICC 8878	-	Cicer arietinum	Kabuli	Landrace	Central Asia	37.121	70.579	1250	10.18730/MJXQB
1261	ICC 8886	-	Cicer arietinum	Kabuli	Landrace	Central Asia	37.121	70.579	1250	10.18730/MJXZK
1262	ICC 8900	-	Cicer arietinum	Kabuli	Landrace	Central Asia	37.121	70.579	1250	10.18730/MJYD~
1263	ICC 8906	-	Cicer arietinum	Kabuli	Landrace	Central Asia	36.98	70.88	n.a.	10.18730/MJYK2
1264	ICC 8918	-	Cicer arietinum	Kabuli	Landrace	Others	n.a.	n.a.	n.a.	10.18730/MJYZE
1265	ICC 8921	-	Cicer arietinum	Intermediate	Landrace	Black Sea	n.a.	n.a.	n.a.	10.18730/MJZ2H
1266	ICC 8923	-	Cicer arietinum	Intermediate	Landrace	Black Sea	n.a.	n.a.	n.a.	10.18730/MJZ4K
1267	ICC 8930	-	Cicer arietinum	Intermediate	Landrace	Black Sea	n.a.	n.a.	n.a.	10.18730/MJZBT
1268	ICC 8931	-	Cicer arietinum	Desi	Landrace	South Asia	n.a.	n.a.	n.a.	10.18730/MJZCV
1269	ICC 8932	-	Cicer arietinum	Desi	Landrace	South Asia	n.a.	n.a.	n.a.	10.18730/MJZDW
1270	ICC 8937	-	Cicer arietinum	Desi	Landrace	South Asia	n.a.	n.a.	n.a.	10.18730/MJZJ~
1271	ICC 8950	-	Cicer arietinum	Desi	Landrace	South Asia	n.a.	n.a.	n.a.	10.18730/MJZZ9
1272	ICC 8954	-	Cicer arietinum	Kabuli	Landrace	South Asia	n.a.	n.a.	n.a.	10.18730/MK03D
1273	ICC 8962	-	Cicer arietinum	Kabuli	Landrace	Middle East	37.392	36.113	203	10.18730/MK0BN
1274	ICC 8966	-	Cicer arietinum	Desi	Landrace	Others	n.a.	n.a.	n.a.	10.18730/MK0FS
1275	ICC 8968	-	Cicer arietinum	Desi	Landrace	Central Asia	n.a.	n.a.	n.a.	10.18730/MK0HV
1276	ICC 8969	-	Cicer arietinum	Desi	Landrace	Central Asia	n.a.	n.a.	n.a.	10.18730/MK0JW
1277	ICC 8990	-	Cicer arietinum	Desi	Landrace	Central Asia	n.a.	n.a.	n.a.	10.18730/MK17C
1278	ICC 8998	-	Cicer arietinum	Desi	Landrace	Central Asia	n.a.	n.a.	n.a.	10.18730/MK1FM
1279	ICC 9002	-	Cicer arietinum	Desi	Landrace	Central Asia	n.a.	n.a.	n.a.	10.18730/MK1KR
1280	ICC 9013	-	Cicer arietinum	Desi	Landrace	Central Asia	n.a.	n.a.	n.a.	10.18730/MK1Y=
1281	ICC 9014	-	Cicer arietinum	Desi	Landrace	Central Asia	n.a.	n.a.	n.a.	10.18730/MK1ZU
1282	ICC 9020	-	Cicer arietinum	Desi	Landrace	Central Asia	n.a.	n.a.	n.a.	10.18730/MK255
1283	ICC 9023	-	Cicer arietinum	Desi	Landrace	Central Asia	n.a.	n.a.	n.a.	10.18730/MK288
1284	ICC 9024	-	Cicer arietinum	Desi	Landrace	Central Asia	n.a.	n.a.	n.a.	10.18730/MK299
1285	ICC 9030	-	Cicer arietinum	Desi	Landrace	Central Asia	n.a.	n.a.	n.a.	10.18730/MK2FF
1286	ICC 9032	-	Cicer arietinum	Desi	Landrace	Central Asia	n.a.	n.a.	n.a.	10.18730/MK2HH
1287	ICC 9034	-	Cicer arietinum	Desi	Landrace	Central Asia	n.a.	n.a.	n.a.	10.18730/MK2KK
1288	ICC 9037	-	Cicer arietinum	Desi	Landrace	Central Asia	n.a.	n.a.	n.a.	10.18730/MK2PP
1289	ICC 9042	-	Cicer arietinum	Desi	Landrace	Central Asia	n.a.	n.a.	n.a.	10.18730/MK2VV
1290	ICC 9049	-	Cicer arietinum	Desi	Landrace	Central Asia	n.a.	n.a.	n.a.	10.18730/MK32$
1291	ICC 9053	-	Cicer arietinum	Desi	Landrace	Central Asia	n.a.	n.a.	n.a.	10.18730/MK361
1292	ICC 9055	-	Cicer arietinum	Desi	Landrace	Central Asia	n.a.	n.a.	n.a.	10.18730/MK383
1293	ICC 9061	-	Cicer arietinum	Desi	Landrace	Central Asia	n.a.	n.a.	n.a.	10.18730/MK3E9
1294	ICC 9069	-	Cicer arietinum	Desi	Landrace	Central Asia	n.a.	n.a.	n.a.	10.18730/MK3PH
1295	ICC 9075	-	Cicer arietinum	Desi	Landrace	Central Asia	n.a.	n.a.	n.a.	10.18730/MK3WQ
1296	ICC 9085	-	Cicer arietinum	Desi	Landrace	Central Asia	n.a.	n.a.	n.a.	10.18730/MK46~
1297	ICC 9093	-	Cicer arietinum	Desi	Landrace	Central Asia	n.a.	n.a.	n.a.	10.18730/MK4E4
1298	ICC 9100	-	Cicer arietinum	Desi	Landrace	Central Asia	n.a.	n.a.	n.a.	10.18730/MK4NB
1299	ICC 9113	-	Cicer arietinum	Desi	Landrace	Central Asia	n.a.	n.a.	n.a.	10.18730/MK52R
1300	ICC 9137	-	Cicer arietinum	Kabuli	Landrace	Central Asia	n.a.	n.a.	n.a.	10.18730/MK5TB
1301	ICC 9138	-	Cicer arietinum	Desi	Landrace	Central Asia	n.a.	n.a.	n.a.	10.18730/MK5VC
1302	ICC 9139	-	Cicer arietinum	Kabuli	Landrace	Central Asia	n.a.	n.a.	n.a.	10.18730/MK5WD
1303	ICC 9142	-	Cicer arietinum	Kabuli	Landrace	Central Asia	n.a.	n.a.	n.a.	10.18730/MK5ZG
1304	ICC 9165	-	Cicer arietinum	Desi	Landrace	Central Asia	n.a.	n.a.	n.a.	10.18730/MK6P2
1305	ICC 9168	-	Cicer arietinum	Desi	Landrace	Central Asia	n.a.	n.a.	n.a.	10.18730/MK6S5
1306	ICC 9175	-	Cicer arietinum	Desi	Landrace	Central Asia	n.a.	n.a.	n.a.	10.18730/MK70C
1307	ICC 9177	-	Cicer arietinum	Desi	Landrace	Central Asia	n.a.	n.a.	n.a.	10.18730/MK72E
1308	ICC 9184	-	Cicer arietinum	Desi	Landrace	Central Asia	n.a.	n.a.	n.a.	10.18730/MK79N
1309	ICC 9185	-	Cicer arietinum	Desi	Landrace	Central Asia	n.a.	n.a.	n.a.	10.18730/MK7AP
1310	ICC 9188	-	Cicer arietinum	Desi	Landrace	Central Asia	n.a.	n.a.	n.a.	10.18730/MK7DS
1311	ICC 9217	-	Cicer arietinum	Desi	Landrace	Central Asia	n.a.	n.a.	n.a.	10.18730/MK8AH
1312	ICC 9232	-	Cicer arietinum	Kabuli	Landrace	Central Asia	n.a.	n.a.	n.a.	10.18730/MK8S*
1313	ICC 9242	-	Cicer arietinum	Desi	Landrace	Black Sea	n.a.	n.a.	n.a.	10.18730/MK935
1314	ICC 9261	-	Cicer arietinum	Desi	Landrace	Central Asia	n.a.	n.a.	n.a.	10.18730/MK9PR
1315	ICC 9279	-	Cicer arietinum	Kabuli	Landrace	Central Asia	n.a.	n.a.	n.a.	10.18730/MKA85
1316	ICC 9295	-	Cicer arietinum	Kabuli	Landrace	Central Asia	n.a.	n.a.	n.a.	10.18730/MKARN
1317	ICC 9297	-	Cicer arietinum	Desi	Landrace	Central Asia	n.a.	n.a.	n.a.	10.18730/MKATQ
1318	ICC 9307	-	Cicer arietinum	Desi	Landrace	Central Asia	n.a.	n.a.	n.a.	10.18730/MKB4~
1319	ICC 9324	-	Cicer arietinum	Desi	Landrace	Central Asia	n.a.	n.a.	n.a.	10.18730/MKBND
1320	ICC 9330	-	Cicer arietinum	Kabuli	Landrace	Central Asia	n.a.	n.a.	n.a.	10.18730/MKBVK
1321	ICC 9362	-	Cicer arietinum	Desi	Landrace	Central Asia	n.a.	n.a.	n.a.	10.18730/MKCVE
1322	ICC 9392	-	Cicer arietinum	Kabuli	Landrace	Central Asia	n.a.	n.a.	n.a.	10.18730/MKDS7
1323	ICC 9395	-	Cicer arietinum	Kabuli	Landrace	Central Asia	n.a.	n.a.	n.a.	10.18730/MKDWA
1324	ICC 9402	-	Cicer arietinum	Kabuli	Landrace	Central Asia	n.a.	n.a.	n.a.	10.18730/MKE3H
1325	ICC 9406	-	Cicer arietinum	Kabuli	Landrace	Central Asia	n.a.	n.a.	n.a.	10.18730/MKE7N
1326	ICC 9408	-	Cicer arietinum	Kabuli	Landrace	Central Asia	n.a.	n.a.	n.a.	10.18730/MKE9Q
1327	ICC 9418	-	Cicer arietinum	Kabuli	Landrace	Central Asia	n.a.	n.a.	n.a.	10.18730/MKEK~
1328	ICC 9426	-	Cicer arietinum	Kabuli	Landrace	Central Asia	n.a.	n.a.	n.a.	10.18730/MKEV4
1329	ICC 9434	-	Cicer arietinum	Kabuli	Landrace	Central Asia	n.a.	n.a.	n.a.	10.18730/MKF3C
1330	ICC 9441	-	Cicer arietinum	Kabuli	Landrace	Central Asia	n.a.	n.a.	n.a.	10.18730/MKFAK
1331	ICC 9443	-	Cicer arietinum	Intermediate	Landrace	Central Asia	n.a.	n.a.	n.a.	10.18730/MKFCN
1332	ICC 9464	-	Cicer arietinum	Kabuli	Landrace	Central Asia	n.a.	n.a.	n.a.	10.18730/MKG15
1333	ICC 9469	-	Cicer arietinum	Kabuli	Landrace	Central Asia	n.a.	n.a.	n.a.	10.18730/MKG6A
1334	ICC 9472	-	Cicer arietinum	Kabuli	Landrace	Central Asia	n.a.	n.a.	n.a.	10.18730/MKG9D
1335	ICC 9483	-	Cicer arietinum	Kabuli	Landrace	Central Asia	n.a.	n.a.	n.a.	10.18730/MKGMR
1336	ICC 9499	-	Cicer arietinum	Desi	Landrace	South Asia	n.a.	n.a.	n.a.	10.18730/MKH43
1337	ICC 9541	-	Cicer arietinum	Desi	Landrace	South Asia	n.a.	n.a.	n.a.	10.18730/MKJE8
1338	ICC 9561	-	Cicer arietinum	Desi	Landrace	Mediterranean	n.a.	n.a.	n.a.	10.18730/MKK2W
1339	ICC 9569	-	Cicer arietinum	Desi	Landrace	South Asia	n.a.	n.a.	n.a.	10.18730/MKKAU
1340	ICC 9570	-	Cicer arietinum	Desi	Landrace	South Asia	n.a.	n.a.	n.a.	10.18730/MKKB0
1341	ICC 9586	-	Cicer arietinum	Desi	Landrace	South Asia	n.a.	n.a.	n.a.	10.18730/MKKVG
1342	ICC 9588	-	Cicer arietinum	Desi	Landrace	Americas	n.a.	n.a.	n.a.	10.18730/MKKXJ
1343	ICC 9590	-	Cicer arietinum	Desi	Landrace	Middle East	n.a.	n.a.	n.a.	10.18730/MKKZM
1344	ICC 9603	-	Cicer arietinum	Desi	Landrace	Central Asia	36.685	69.164	522	10.18730/MKMC~
1345	ICC 9608	-	Cicer arietinum	Desi	Landrace	Central Asia	37.55	70.79	603	10.18730/MKMH1
1346	ICC 9609	-	Cicer arietinum	Desi	Landrace	Central Asia	36.685	69.164	522	10.18730/MKMJ2
1347	ICC 9614	-	Cicer arietinum	Desi	Landrace	Central Asia	36.685	69.164	522	10.18730/MKMQ7
1348	ICC 9618	-	Cicer arietinum	Desi	Landrace	Central Asia	36.21	68.76	528	10.18730/MKMVB
1349	ICC 9619	-	Cicer arietinum	Desi	Landrace	Central Asia	36.685	69.164	522	10.18730/MKMWC
1350	ICC 9628	-	Cicer arietinum	Desi	Landrace	Central Asia	35.013	69.169	1600	10.18730/MKN5N
1351	ICC 9643	-	Cicer arietinum	Desi	Landrace	Central Asia	31.617	65.717	1015	10.18730/MKNMU
1352	ICC 9644	-	Cicer arietinum	Desi	Landrace	Central Asia	31.617	65.717	1000	10.18730/MKNN0
1353	ICC 9661	-	Cicer arietinum	Desi	Landrace	Central Asia	34.191	62.49	990	10.18730/MKP6H
1354	ICC 9664	-	Cicer arietinum	Desi	Landrace	Central Asia	34.191	62.49	n.a.	10.18730/MKP9M
1355	ICC 9672	-	Cicer arietinum	Desi	Landrace	Central Asia	35.58	63.328	535	10.18730/MKPHW
1356	ICC 9676	-	Cicer arietinum	Desi	Landrace	Central Asia	35.719	64.106	998	10.18730/MKPN*
1357	ICC 9687	-	Cicer arietinum	Desi	Landrace	Central Asia	35.92	64.776	877	10.18730/MKQ06
1358	ICC 9702	-	Cicer arietinum	Desi	Landrace	Central Asia	36.699	69.831	603	10.18730/MKQFN
1359	ICC 9705	-	Cicer arietinum	Desi	Landrace	Central Asia	36.77	69.53	961	10.18730/MKQJR
1360	ICC 9712	-	Cicer arietinum	Desi	Landrace	Central Asia	36.77	69.53	835	10.18730/MKQSZ
1361	ICC 9722	-	Cicer arietinum	Desi	Landrace	Central Asia	36.658	70.32	1050	10.18730/MKR34
1362	ICC 9726	-	Cicer arietinum	Desi	Landrace	Central Asia	37.121	70.579	1250	10.18730/MKR78
1363	ICC 9747	-	Cicer arietinum	Desi	Landrace	Central Asia	37.272	70.56	1900	10.18730/MKRWX
1364	ICC 9755	-	Cicer arietinum	Desi	Landrace	Central Asia	36.98	70.88	n.a.	10.18730/MKS40
1365	ICC 9763	-	Cicer arietinum	Desi	Landrace	Central Asia	36.768	69.941	1620	10.18730/MKSC8
1366	ICC 9807	-	Cicer arietinum	Intermediate	Landrace	Central Asia	34.191	62.49	n.a.	10.18730/MKTRF
1367	ICC 9816	-	Cicer arietinum	Intermediate	Landrace	Central Asia	35.58	63.328	535	10.18730/MKV1R
1368	ICC 9821	-	Cicer arietinum	Intermediate	Landrace	Central Asia	35.719	64.106	998	10.18730/MKV6X
1369	ICC 9839	-	Cicer arietinum	Intermediate	Landrace	Central Asia	36.699	69.831	n.a.	10.18730/MKVRA
1370	ICC 9843	-	Cicer arietinum	Intermediate	Landrace	Central Asia	37.396	69.81	1020	10.18730/MKVWE
1371	ICC 9848	-	Cicer arietinum	Desi	Landrace	Central Asia	36.53	69.13	1115	10.18730/MKW1K
1372	ICC 9858	-	Cicer arietinum	Intermediate	Landrace	Central Asia	37.55	70.79	n.a.	10.18730/MKWBX
1373	ICC 9862	-	Cicer arietinum	Intermediate	Landrace	Central Asia	36.768	69.941	1620	10.18730/MKWF~
1374	ICC 9872	-	Cicer arietinum	Intermediate	Landrace	Central Asia	37.121	70.579	1250	10.18730/MKWS6
1375	ICC 9876	-	Cicer arietinum	Kabuli	Landrace	Central Asia	37.121	70.579	1250	10.18730/MKWXA
1376	ICC 9895	-	Cicer arietinum	Intermediate	Landrace	Central Asia	37.121	70.579	1250	10.18730/MKXGX
1377	ICC 9914	-	Cicer arietinum	Desi	Landrace	South Asia	22.7	88.5	6	10.18730/MKY3B
1378	ICC 9917	-	Cicer arietinum	Desi	Landrace	South Asia	22.73	88.5	n.a.	10.18730/MKY6E
1379	ICC 9930	-	Cicer arietinum	Desi	Landrace	South Asia	23.62	88.33	11	10.18730/MKYKV
1380	ICC 9934	-	Cicer arietinum	Desi	Landrace	South Asia	24.32	87.96	18	10.18730/MKYQZ
1381	ICC 9937	-	Cicer arietinum	Desi	Landrace	South Asia	24.17	88.28	18	10.18730/MKYT$
1382	ICC 9942	-	Cicer arietinum	Desi	Landrace	South Asia	24.32	88.3	n.a.	10.18730/MKYZ2
1383	ICC 9948	-	Cicer arietinum	Desi	Landrace	South Asia	24.17	88.27	n.a.	10.18730/MKZ58
1384	ICC 9954	-	Cicer arietinum	Desi	Landrace	South Asia	24.12	88.68	n.a.	10.18730/MKZBE
1385	ICC 9970	-	Cicer arietinum	Desi	Landrace	South Asia	24.45	88.07	n.a.	10.18730/MKZVY
1386	ICC 9974	-	Cicer arietinum	Desi	Landrace	South Asia	24.8	87.93	n.a.	10.18730/MKZZ$
1387	ICC 9978	-	Cicer arietinum	Desi	Landrace	South Asia	25	88.12	30	10.18730/MM031
1388	ICC 9984	-	Cicer arietinum	Desi	Landrace	South Asia	25.07	87.9	30	10.18730/MM097
1389	ICC 9994	-	Cicer arietinum	Desi	Landrace	South Asia	18.81	82.71	n.a.	10.18730/MM0KH
1390	ICC 10013	-	Cicer arietinum	Kabuli	Landrace	South Asia	21.45	83.975	154	10.18730/MM16U
1391	ICC 10018	-	Cicer arietinum	Desi	Landrace	South Asia	21.62	85.59	325	10.18730/MM1B4
1392	ICC 10026	-	Cicer arietinum	Desi	Landrace	South Asia	23.35	85.43	n.a.	10.18730/MM1KC
1393	ICC 10035	-	Cicer arietinum	Kabuli	Breeding line	South Asia	n.a.	n.a.	n.a.	10.18730/MM1WN
1394	ICC 10039	-	Cicer arietinum	Desi	Landrace	South Asia	31.56	73.48	200	10.18730/MM20S
1395	ICC 10042	-	Cicer arietinum	Desi	Landrace	South Asia	31.56	73.48	200	10.18730/MM23W
1396	ICC 10047	-	Cicer arietinum	Desi	Landrace	South Asia	31.56	73.48	200	10.18730/MM28~
1397	ICC 10052	-	Cicer arietinum	Kabuli	Landrace	South Asia	n.a.	n.a.	n.a.	10.18730/MM2D1
1398	ICC 10063	-	Cicer arietinum	Intermediate	Landrace	South Asia	n.a.	n.a.	n.a.	10.18730/MM2RC
1399	ICC 10088	-	Cicer arietinum	Desi	Landrace	Central Asia	35.836	51.01	1600	10.18730/MM3H0
1400	ICC 10107	-	Cicer arietinum	Desi	Landrace	South Asia	n.a.	n.a.	n.a.	10.18730/MM44K
1401	ICC 10114	-	Cicer arietinum	Desi	Landrace	South Asia	n.a.	n.a.	n.a.	10.18730/MM4BT
1402	ICC 10129	-	Cicer arietinum	Desi	Landrace	South Asia	28.6	77.2	n.a.	10.18730/MM4T4
1403	ICC 10130	-	Cicer arietinum	Desi	Landrace	South Asia	n.a.	n.a.	n.a.	10.18730/MM4V5
1404	ICC 10155	-	Cicer arietinum	Desi	Landrace	South Asia	n.a.	n.a.	n.a.	10.18730/MM5MY
1405	ICC 10160	-	Cicer arietinum	Desi	Landrace	South Asia	n.a.	n.a.	n.a.	10.18730/MM5S=
1406	ICC 10162	-	Cicer arietinum	Desi	Landrace	South Asia	n.a.	n.a.	n.a.	10.18730/MM5V0
1407	ICC 10197	-	Cicer arietinum	Desi	Landrace	South Asia	n.a.	n.a.	n.a.	10.18730/MM6Y=
1408	ICC 10199	-	Cicer arietinum	Desi	Landrace	South Asia	n.a.	n.a.	n.a.	10.18730/MM700
1409	ICC 10217	-	Cicer arietinum	Desi	Landrace	South Asia	n.a.	n.a.	n.a.	10.18730/MM7JJ
1410	ICC 10230	-	Cicer arietinum	Desi	Landrace	South Asia	n.a.	n.a.	n.a.	10.18730/MM7ZZ
1411	ICC 10232	-	Cicer arietinum	Desi	Landrace	South Asia	n.a.	n.a.	n.a.	10.18730/MM81~
1412	ICC 10242	-	Cicer arietinum	Desi	Landrace	South Asia	n.a.	n.a.	n.a.	10.18730/MM8B6
1413	ICC 10244	-	Cicer arietinum	Desi	Landrace	South Asia	n.a.	n.a.	n.a.	10.18730/MM8D8
1414	ICC 10245	-	Cicer arietinum	Desi	Landrace	South Asia	n.a.	n.a.	n.a.	10.18730/MM8E9
1415	ICC 10250	-	Cicer arietinum	Desi	Landrace	South Asia	n.a.	n.a.	n.a.	10.18730/MM8KE
1416	ICC 10258	-	Cicer arietinum	Desi	Landrace	South Asia	n.a.	n.a.	n.a.	10.18730/MM8VP
1417	ICC 10260	-	Cicer arietinum	Desi	Landrace	South Asia	n.a.	n.a.	n.a.	10.18730/MM8XR
1418	ICC 10274	-	Cicer arietinum	Desi	Landrace	South Asia	n.a.	n.a.	n.a.	10.18730/MM9B1
1419	ICC 10301	-	Cicer arietinum	Desi	Landrace	Americas	n.a.	n.a.	n.a.	10.18730/MMA6W
1420	ICC 10302	-	Cicer arietinum	Kabuli	Landrace	Americas	n.a.	n.a.	n.a.	10.18730/MMA7X
1421	ICC 10314	-	Cicer arietinum	Kabuli	Landrace	Middle East	n.a.	n.a.	n.a.	10.18730/MMAK4
1422	ICC 10318	-	Cicer arietinum	Kabuli	Landrace	Middle East	n.a.	n.a.	n.a.	10.18730/MMAQ8
1423	ICC 10326	-	Cicer arietinum	Kabuli	Landrace	Middle East	n.a.	n.a.	n.a.	10.18730/MMAZG
1424	ICC 10332	-	Cicer arietinum	Kabuli	Landrace	Middle East	n.a.	n.a.	n.a.	10.18730/MMB5P
1425	ICC 10340	-	Cicer arietinum	Kabuli	Landrace	Middle East	n.a.	n.a.	n.a.	10.18730/MMBDY
1426	ICC 10341	-	Cicer arietinum	Kabuli	Landrace	Middle East	n.a.	n.a.	n.a.	10.18730/MMBEZ
1427	ICC 10344	-	Cicer arietinum	Intermediate	Landrace	Middle East	n.a.	n.a.	n.a.	10.18730/MMBH$
1428	ICC 10353	-	Cicer arietinum	Kabuli	Landrace	Middle East	n.a.	n.a.	n.a.	10.18730/MMBT6
1429	ICC 10363	-	Cicer arietinum	Kabuli	Landrace	Middle East	n.a.	n.a.	n.a.	10.18730/MMC4G
1430	ICC 10365	-	Cicer arietinum	Desi	Landrace	Middle East	n.a.	n.a.	n.a.	10.18730/MMC6J
1431	ICC 10386	-	Cicer arietinum	Desi	Landrace	South Asia	17.08	77.33	n.a.	10.18730/MMCV2
1432	ICC 10387	-	Cicer arietinum	Desi	Landrace	South Asia	17.97	77.433	600	10.18730/MMCW3
1433	ICC 10393	-	Cicer arietinum	Desi	Landrace	South Asia	17.97	77.43	n.a.	10.18730/MMD29
1434	ICC 10399	-	Cicer arietinum	Desi	Landrace	South Asia	17.32	76.9	n.a.	10.18730/MMD8F
1435	ICC 10405	-	Cicer arietinum	Desi	Landrace	South Asia	17.17	77.35	n.a.	10.18730/MMDEN
1436	ICC 10434	-	Cicer arietinum	Desi	Landrace	South Asia	15.77	74.63	770	10.18730/MMEBD
1437	ICC 10440	-	Cicer arietinum	Desi	Landrace	South Asia	15.58	74.97	725	10.18730/MMEHK
1438	ICC 10457	-	Cicer arietinum	Desi	Landrace	South Asia	15.13	76.38	454	10.18730/MMF2U
1439	ICC 10461	-	Cicer arietinum	Desi	Landrace	South Asia	16.19	77.35	400	10.18730/MMF63
1440	ICC 10466	-	Cicer arietinum	Kabuli	Landrace	South Asia	21.62	84.04	n.a.	10.18730/MMFB8
1441	ICC 10479	-	Cicer arietinum	Desi	Landrace	South Asia	26.91	75.8	n.a.	10.18730/MMFRN
1442	ICC 10485	-	Cicer arietinum	Desi	Landrace	South Asia	26.98	75.12	n.a.	10.18730/MMFYV
1443	ICC 10495	-	Cicer arietinum	Desi	Landrace	South Asia	29.92	73.86	n.a.	10.18730/MMG80
1444	ICC 10502	-	Cicer arietinum	Desi	Landrace	South Asia	29.95	74.73	n.a.	10.18730/MMGF7
1445	ICC 10504	-	Cicer arietinum	Desi	Landrace	South Asia	29.5	75.03	n.a.	10.18730/MMGH9
1446	ICC 10516	-	Cicer arietinum	Desi	Landrace	South Asia	27.19	73.73	326	10.18730/MMGXN
1447	ICC 10517	-	Cicer arietinum	Desi	Landrace	South Asia	27.195	73.733	326	10.18730/MMGYP
1448	ICC 10536	-	Cicer arietinum	Desi	Landrace	South Asia	24.88	74.63	611	10.18730/MMHH4
1449	ICC 10539	-	Cicer arietinum	Desi	Landrace	South Asia	25.05	74.63	611	10.18730/MMHM7
1450	ICC 10546	-	Cicer arietinum	Desi	Landrace	South Asia	25.42	75.63	452	10.18730/MMHVE
1451	ICC 10567	-	Cicer arietinum	Desi	Landrace	South Asia	27.07	75.68	516	10.18730/MMJG=
1452	ICC 10595	-	Cicer arietinum	Desi	Landrace	South Asia	29.95	74.73	n.a.	10.18730/MMKCT
1453	ICC 10600	-	Cicer arietinum	Desi	Landrace	South Asia	n.a.	n.a.	n.a.	10.18730/MMKHZ
1454	ICC 10629	-	Cicer arietinum	Desi	Landrace	South Asia	n.a.	n.a.	n.a.	10.18730/MMMEQ
1455	ICC 10637	-	Cicer arietinum	Desi	Landrace	South Asia	n.a.	n.a.	n.a.	10.18730/MMMPZ
1456	ICC 10648	-	Cicer arietinum	Desi	Landrace	Black Sea	n.a.	n.a.	n.a.	10.18730/MMN15
1457	ICC 10651	-	Cicer arietinum	Desi	Landrace	Black Sea	n.a.	n.a.	n.a.	10.18730/MMN48
1458	ICC 10657	-	Cicer arietinum	Desi	Landrace	South Asia	n.a.	n.a.	n.a.	10.18730/MMNAE
1459	ICC 10667	-	Cicer arietinum	Desi	Landrace	South Asia	n.a.	n.a.	n.a.	10.18730/MMNMR
1460	ICC 10673	-	Cicer arietinum	Desi	Landrace	Middle East	38.969	41.052	1400	10.18730/MMNTY
1461	ICC 10681	-	Cicer arietinum	Desi	Landrace	Middle East	41.73	26.68	n.a.	10.18730/MMP21
1462	ICC 10685	-	Cicer arietinum	Desi	Landrace	Middle East	38.892	40.973	1300	10.18730/MMP65
1463	ICC 10711	-	Cicer arietinum	Kabuli	Landrace	Middle East	38.533	31.233	1003	10.18730/MMQ0Z
1464	ICC 10728	-	Cicer arietinum	Kabuli	Landrace	Middle East	39.417	29.983	1019	10.18730/MMQHB
1465	ICC 10740	-	Cicer arietinum	Kabuli	Landrace	Middle East	40.376	28.883	18	10.18730/MMQXQ
1466	ICC 10747	-	Cicer arietinum	Kabuli	Landrace	Middle East	41.117	27.683	n.a.	10.18730/MMR4Y
1467	ICC 10749	-	Cicer arietinum	Kabuli	Landrace	Middle East	36.63	32.92	n.a.	10.18730/MMR6*
1468	ICC 10755	-	Cicer arietinum	Kabuli	Landrace	Middle East	38.63	34.91	n.a.	10.18730/MMRC1
1469	ICC 10767	-	Cicer arietinum	Kabuli	Landrace	Middle East	n.a.	n.a.	n.a.	10.18730/MMRRD
1470	ICC 10777	-	Cicer arietinum	Kabuli	Landrace	Middle East	38.301	26.632	54	10.18730/MMS2Q
1471	ICC 10778	-	Cicer arietinum	Kabuli	Landrace	Middle East	38.301	26.632	54	10.18730/MMS3R
1472	ICC 10780	-	Cicer arietinum	Kabuli	Landrace	Middle East	37.76	38.69	n.a.	10.18730/MMS5T
1473	ICC 10783	-	Cicer arietinum	Kabuli	Landrace	Middle East	37.77	42.18	n.a.	10.18730/MMS8X
1474	ICC 10805	-	Cicer arietinum	Desi	Breeding line	South Asia	n.a.	n.a.	n.a.	10.18730/MMSYE
1475	ICC 10819	-	Cicer arietinum	Desi	Landrace	South Asia	n.a.	n.a.	n.a.	10.18730/MMTCW
1476	ICC 10822	-	Cicer arietinum	Desi	Landrace	South Asia	n.a.	n.a.	n.a.	10.18730/MMTFZ
1477	ICC 10825	-	Cicer arietinum	Desi	Landrace	South Asia	n.a.	n.a.	n.a.	10.18730/MMTJ$
1478	ICC 10829	-	Cicer arietinum	Desi	Landrace	South Asia	n.a.	n.a.	n.a.	10.18730/MMTP1
1479	ICC 10847	-	Cicer arietinum	Kabuli	Landrace	Central Asia	34.93	61.76	940	10.18730/MMV8K
1480	ICC 10864	-	Cicer arietinum	Intermediate	Landrace	Central Asia	34.52	65.25	2550	10.18730/MMVSU
1481	ICC 10880	-	Cicer arietinum	Desi	Landrace	Central Asia	n.a.	n.a.	n.a.	10.18730/MMW9F
1482	ICC 10883	-	Cicer arietinum	Desi	Landrace	East Africa	n.a.	n.a.	n.a.	10.18730/MMWCJ
1483	ICC 10884	-	Cicer arietinum	Kabuli	Landrace	East Africa	n.a.	n.a.	n.a.	10.18730/MMWDK
1484	ICC 10885	-	Cicer arietinum	Kabuli	Landrace	East Africa	n.a.	n.a.	n.a.	10.18730/MMWEM
1485	ICC 10886	-	Cicer arietinum	Desi	Landrace	East Africa	n.a.	n.a.	n.a.	10.18730/MMWFN
1486	ICC 10893	-	Cicer arietinum	Desi	Breeding line	East Africa	n.a.	n.a.	n.a.	10.18730/MMWPW
1487	ICC 10898	-	Cicer arietinum	Desi	Breeding line	South Asia	n.a.	n.a.	n.a.	10.18730/MMWV~
1488	ICC 10900	-	Cicer arietinum	Desi	Breeding line	Americas	n.a.	n.a.	n.a.	10.18730/MMWX=
1489	ICC 10902	-	Cicer arietinum	Desi	Breeding line	Middle East	n.a.	n.a.	n.a.	10.18730/MMWZ0
1490	ICC 10919	-	Cicer arietinum	Desi	Breeding line	South Asia	n.a.	n.a.	n.a.	10.18730/MMXGH
1491	ICC 10920	-	Cicer arietinum	Desi	Landrace	South Asia	n.a.	n.a.	n.a.	10.18730/MMXHJ
1492	ICC 10924	-	Cicer arietinum	Desi	Landrace	South Asia	n.a.	n.a.	n.a.	10.18730/MMXNP
1493	ICC 10925	-	Cicer arietinum	Desi	Landrace	South Asia	n.a.	n.a.	n.a.	10.18730/MMXPQ
1494	ICC 10926	-	Cicer arietinum	Desi	Landrace	South Asia	n.a.	n.a.	n.a.	10.18730/MMXQR
1495	ICC 10939	-	Cicer arietinum	Desi	Landrace	South Asia	18.83	77.63	n.a.	10.18730/MMY40
1496	ICC 10942	-	Cicer arietinum	Desi	Landrace	South Asia	19.15	77.31	n.a.	10.18730/MMY73
1497	ICC 10943	-	Cicer arietinum	Desi	Landrace	South Asia	19.15	77.31	n.a.	10.18730/MMY84
1498	ICC 10945	-	Cicer arietinum	Desi	Landrace	South Asia	19.28	76.67	n.a.	10.18730/MMYA6
1499	ICC 10947	-	Cicer arietinum	Desi	Landrace	South Asia	19.84	75.88	550	10.18730/MMYC8
1500	ICC 10950	-	Cicer arietinum	Desi	Landrace	South Asia	20.26	75.76	n.a.	10.18730/MMYFB
1501	ICC 10951	-	Cicer arietinum	Desi	Landrace	South Asia	20.37	75.6	612	10.18730/MMYGC
1502	ICC 10953	-	Cicer arietinum	Desi	Landrace	South Asia	20.37	75.6	n.a.	10.18730/MMYJE
1503	ICC 10961	-	Cicer arietinum	Desi	Landrace	South Asia	20.46	75.02	345	10.18730/MMYTP
1504	ICC 10963	-	Cicer arietinum	Desi	Landrace	South Asia	21.38	75.15	n.a.	10.18730/MMYWR
1505	ICC 10976	-	Cicer arietinum	Desi	Landrace	South Asia	21.97	73.52	n.a.	10.18730/MMZ90
1506	ICC 10981	-	Cicer arietinum	Desi	Landrace	South Asia	22.7	72.12	n.a.	10.18730/MMZE5
1507	ICC 10983	-	Cicer arietinum	Desi	Landrace	South Asia	22.57	71.75	n.a.	10.18730/MMZG7
1508	ICC 10994	-	Cicer arietinum	Desi	Landrace	South Asia	23.13	72	n.a.	10.18730/MMZVJ
1509	ICC 10996	-	Cicer arietinum	Desi	Landrace	South Asia	22.58	72.28	n.a.	10.18730/MMZXM
1510	ICC 11007	-	Cicer arietinum	Desi	Landrace	South Asia	24.45	72.7	n.a.	10.18730/MN08Z
1511	ICC 11009	-	Cicer arietinum	Desi	Landrace	South Asia	23.67	72.95	n.a.	10.18730/MN0A~
1512	ICC 11021	-	Cicer arietinum	Desi	Landrace	South Asia	22.35	73.2	70	10.18730/MN0P8
1513	ICC 11039	-	Cicer arietinum	Desi	Landrace	South Asia	22.3	74.33	n.a.	10.18730/MN18T
1514	ICC 11040	-	Cicer arietinum	Desi	Landrace	South Asia	22.3	74.33	n.a.	10.18730/MN19V
1515	ICC 11046	-	Cicer arietinum	Desi	Landrace	South Asia	22.07	72.87	n.a.	10.18730/MN1F~
1516	ICC 11048	-	Cicer arietinum	Desi	Landrace	South Asia	22.07	73.87	n.a.	10.18730/MN1H=
1517	ICC 11051	-	Cicer arietinum	Desi	Landrace	South Asia	21.98	72.92	n.a.	10.18730/MN1M1
1518	ICC 11059	-	Cicer arietinum	Desi	Landrace	South Asia	20.03	73.73	n.a.	10.18730/MN1W9
1519	ICC 11079	-	Cicer arietinum	Desi	Landrace	South Asia	27.12	81.96	n.a.	10.18730/MN2GX
1520	ICC 11088	-	Cicer arietinum	Desi	Landrace	South Asia	28.6	77.2	n.a.	10.18730/MN2S1
1521	ICC 11091	-	Cicer arietinum	Desi	Landrace	South Asia	28.6	77.2	n.a.	10.18730/MN2W4
1522	ICC 11109	-	Cicer arietinum	Desi	Landrace	South Asia	25.15	82.56	n.a.	10.18730/MN3EP
1523	ICC 11121	-	Cicer arietinum	Desi	Landrace	South Asia	26.06	83.18	n.a.	10.18730/MN3T$
1524	ICC 11142	-	Cicer arietinum	Intermediate	Landrace	South Asia	28.6	77.2	n.a.	10.18730/MN4FJ
1525	ICC 11152	-	Cicer arietinum	Desi	Landrace	South Asia	n.a.	n.a.	n.a.	10.18730/MN4SW
1526	ICC 11160	-	Cicer arietinum	Desi	Landrace	South Asia	20.9	74.77	n.a.	10.18730/MN51U
1527	ICC 11161	-	Cicer arietinum	Desi	Landrace	South Asia	20.9	74.77	n.a.	10.18730/MN520
1528	ICC 11168	-	Cicer arietinum	Desi	Landrace	South Asia	17.66	75.906	457	10.18730/MN597
1529	ICC 11180	-	Cicer arietinum	Desi	Landrace	South Asia	22.92	79.06	460	10.18730/MN5NK
1530	ICC 11198	-	Cicer arietinum	Desi	Landrace	South Asia	25.91	74.36	n.a.	10.18730/MN670
1531	ICC 11201	-	Cicer arietinum	Desi	Landrace	South Asia	23.83	74.18	n.a.	10.18730/MN6A3
1532	ICC 11223	-	Cicer arietinum	Desi	Landrace	South Asia	n.a.	n.a.	n.a.	10.18730/MN70S
1533	ICC 11224	-	Cicer arietinum	Desi	Landrace	South Asia	n.a.	n.a.	n.a.	10.18730/MN71T
1534	ICC 11233	-	Cicer arietinum	Kabuli	Landrace	Central Asia	36.27	68.04	1200	10.18730/MN7A=
1535	ICC 11242	-	Cicer arietinum	Desi	Landrace	Central Asia	36.12	65.86	600	10.18730/MN7K7
1536	ICC 11244	-	Cicer arietinum	Desi	Landrace	Central Asia	36.12	65.86	600	10.18730/MN7N9
1537	ICC 11245	-	Cicer arietinum	Kabuli	Landrace	Central Asia	36.12	65.86	600	10.18730/MN7PA
1538	ICC 11251	-	Cicer arietinum	Desi	Landrace	Central Asia	36.95	65.117	316	10.18730/MN7WG
1539	ICC 11255	-	Cicer arietinum	Kabuli	Landrace	South Asia	33.66	72.69	200	10.18730/MN80M
1540	ICC 11258	-	Cicer arietinum	Desi	Landrace	South Asia	31.62	71.06	200	10.18730/MN83Q
1541	ICC 11263	-	Cicer arietinum	Kabuli	Landrace	Black Sea	n.a.	n.a.	n.a.	10.18730/MN88W
1542	ICC 11265	-	Cicer arietinum	Intermediate	Landrace	Black Sea	n.a.	n.a.	n.a.	10.18730/MN8AY
1543	ICC 11266	-	Cicer arietinum	Kabuli	Landrace	Black Sea	n.a.	n.a.	n.a.	10.18730/MN8BZ
1544	ICC 11267	-	Cicer arietinum	Kabuli	Landrace	Black Sea	n.a.	n.a.	n.a.	10.18730/MN8C*
1545	ICC 11270	-	Cicer arietinum	Kabuli	Landrace	Black Sea	n.a.	n.a.	n.a.	10.18730/MN8F=
1546	ICC 11272	-	Cicer arietinum	Desi	Landrace	South Asia	36.165	71.95	n.a.	10.18730/MN8H0
1547	ICC 11277	-	Cicer arietinum	Desi	Landrace	South Asia	36.283	72.5	n.a.	10.18730/MN8P5
1548	ICC 11279	-	Cicer arietinum	Desi	Landrace	South Asia	36.6	72.9	n.a.	10.18730/MN8R7
1549	ICC 11282	-	Cicer arietinum	Kabuli	Landrace	Black Sea	n.a.	n.a.	n.a.	10.18730/MN8VA
1550	ICC 11284	-	Cicer arietinum	Desi	Landrace	Black Sea	n.a.	n.a.	n.a.	10.18730/MN8XC
1551	ICC 11290	-	Cicer arietinum	Kabuli	Landrace	Americas	n.a.	n.a.	n.a.	10.18730/MN93J
1552	ICC 11300	-	Cicer arietinum	Desi	Landrace	Americas	n.a.	n.a.	n.a.	10.18730/MN9DW
1553	ICC 11301	-	Cicer arietinum	Kabuli	Landrace	Americas	n.a.	n.a.	n.a.	10.18730/MN9EX
1554	ICC 11302	-	Cicer arietinum	Kabuli	Landrace	Americas	n.a.	n.a.	n.a.	10.18730/MN9FY
1555	ICC 11303	-	Cicer arietinum	Kabuli	Landrace	Americas	n.a.	n.a.	n.a.	10.18730/MN9GZ
1556	ICC 11307	-	Cicer arietinum	Kabuli	Landrace	Americas	n.a.	n.a.	n.a.	10.18730/MN9M=
1557	ICC 11310	-	Cicer arietinum	Kabuli	Landrace	Americas	n.a.	n.a.	n.a.	10.18730/MN9Q1
1558	ICC 11312	-	Cicer arietinum	Desi	Breeding line	South Asia	n.a.	n.a.	n.a.	10.18730/MN9S3
1559	ICC 11315	-	Cicer arietinum	Desi	Breeding line	South Asia	n.a.	n.a.	n.a.	10.18730/MN9W6
1560	ICC 11316	-	Cicer arietinum	Desi	Breeding line	South Asia	n.a.	n.a.	n.a.	10.18730/MN9X7
1561	ICC 11318	-	Cicer arietinum	Desi	Breeding line	South Asia	n.a.	n.a.	n.a.	10.18730/MN9Z9
1562	ICC 11321	-	Cicer arietinum	Desi	Breeding line	South Asia	n.a.	n.a.	n.a.	10.18730/MNA2C
1563	ICC 11322	-	Cicer arietinum	Desi	Breeding line	South Asia	n.a.	n.a.	n.a.	10.18730/MNA3D
1564	ICC 11324	-	Cicer arietinum	Desi	Breeding line	South Asia	n.a.	n.a.	n.a.	10.18730/MNA5F
1565	ICC 11325	-	Cicer arietinum	Desi	Landrace	South Asia	25.44	78.56	n.a.	10.18730/MNA6G
1566	ICC 11326	-	Cicer arietinum	Desi	Landrace	South Asia	24.86	78.47	n.a.	10.18730/MNA7H
1567	ICC 11330	-	Cicer arietinum	Desi	Landrace	South Asia	25.44	78.56	n.a.	10.18730/MNABN
1568	ICC 11371	-	Cicer arietinum	Desi	Landrace	South Asia	25.44	81.84	n.a.	10.18730/MNBMS
1569	ICC 11372	-	Cicer arietinum	Desi	Landrace	South Asia	27.67	80.46	n.a.	10.18730/MNBNT
1570	ICC 11378	-	Cicer arietinum	Desi	Landrace	South Asia	30.96	76.49	n.a.	10.18730/MNBV*
1571	ICC 11390	-	Cicer arietinum	Desi	Landrace	South Asia	31.53	75.92	650	10.18730/MNC77
1572	ICC 11393	-	Cicer arietinum	Desi	Landrace	South Asia	30.48	76.28	n.a.	10.18730/MNCAA
1573	ICC 11405	-	Cicer arietinum	Intermediate	Landrace	South Asia	30.48	76.28	n.a.	10.18730/MNCPP
1574	ICC 11407	-	Cicer arietinum	Desi	Landrace	South Asia	30.48	76.28	n.a.	10.18730/MNCRR
1575	ICC 11415	-	Cicer arietinum	Desi	Landrace	South Asia	31.68	76.51	n.a.	10.18730/MND0*
1576	ICC 11424	-	Cicer arietinum	Desi	Landrace	South Asia	32.1	76.26	n.a.	10.18730/MND94
1577	ICC 11429	-	Cicer arietinum	Desi	Landrace	South Asia	32.1	76.26	n.a.	10.18730/MNDE9
1578	ICC 11432	-	Cicer arietinum	Desi	Landrace	South Asia	31.71	76.94	n.a.	10.18730/MNDHC
1579	ICC 11448	-	Cicer arietinum	Desi	Landrace	South Asia	31.33	76.76	n.a.	10.18730/MNE1W
1580	ICC 11465	-	Cicer arietinum	Desi	Landrace	South Asia	30.92	77.12	n.a.	10.18730/MNEJ8
1581	ICC 11471	-	Cicer arietinum	Desi	Landrace	South Asia	30.56	77.28	n.a.	10.18730/MNERE
1582	ICC 11478	-	Cicer arietinum	Desi	Landrace	South Asia	30.56	77.28	n.a.	10.18730/MNEZN
1583	ICC 11498	-	Cicer arietinum	Desi	Breeding line	South Asia	n.a.	n.a.	n.a.	10.18730/MNFK4
1584	ICC 11502	-	Cicer arietinum	Desi	Breeding line	South Asia	n.a.	n.a.	n.a.	10.18730/MNFQ8
1585	ICC 11504	-	Cicer arietinum	Desi	Breeding line	South Asia	n.a.	n.a.	n.a.	10.18730/MNFSA
1586	ICC 11507	-	Cicer arietinum	Desi	Breeding line	South Asia	n.a.	n.a.	n.a.	10.18730/MNFWD
1587	ICC 11510	-	Cicer arietinum	Desi	Breeding line	South Asia	n.a.	n.a.	n.a.	10.18730/MNFZG
1588	ICC 11518	-	Cicer arietinum	Desi	Breeding line	South Asia	n.a.	n.a.	n.a.	10.18730/MNG7R
1589	ICC 11524	-	Cicer arietinum	Desi	Breeding line	South Asia	n.a.	n.a.	n.a.	10.18730/MNGDY
1590	ICC 11525	-	Cicer arietinum	Desi	Breeding line	South Asia	n.a.	n.a.	n.a.	10.18730/MNGEZ
1591	ICC 11535	-	Cicer arietinum	Desi	Breeding line	South Asia	n.a.	n.a.	n.a.	10.18730/MNGR4
1592	ICC 11536	-	Cicer arietinum	Desi	Breeding line	South Asia	n.a.	n.a.	n.a.	10.18730/MNGS5
1593	ICC 11543	-	Cicer arietinum	Desi	Breeding line	South Asia	n.a.	n.a.	n.a.	10.18730/MNH0C
1594	ICC 11545	-	Cicer arietinum	Desi	Breeding line	South Asia	n.a.	n.a.	n.a.	10.18730/MNH2E
1595	ICC 11550	-	Cicer arietinum	Desi	Landrace	South Asia	n.a.	n.a.	n.a.	10.18730/MNH7K
1596	ICC 11554	-	Cicer arietinum	Desi	Landrace	South Asia	19.68	78.65	370	10.18730/MNHBQ
1597	ICC 11560	-	Cicer arietinum	Desi	Landrace	South Asia	27.178	78.008	210	10.18730/MNHHX
1598	ICC 11583	-	Cicer arietinum	Desi	Landrace	South Asia	30.2	74.94	214	10.18730/MNJ8F
1599	ICC 11584	-	Cicer arietinum	Desi	Landrace	South Asia	30.42	75.52	250	10.18730/MNJ9G
1600	ICC 11599	-	Cicer arietinum	Desi	Landrace	South Asia	30.2	74.94	250	10.18730/MNJRZ
1601	ICC 11601	-	Cicer arietinum	Desi	Landrace	South Asia	30.24	75.84	250	10.18730/MNJT~
1602	ICC 11620	-	Cicer arietinum	Desi	Landrace	South Asia	30.32	76.39	252	10.18730/MNKDF
1603	ICC 11627	-	Cicer arietinum	Desi	Landrace	South Asia	31.53	75.91	480	10.18730/MNKMP
1604	ICC 11642	-	Cicer arietinum	Desi	Landrace	South Asia	30.66	74.75	200	10.18730/MNM30
1605	ICC 11647	-	Cicer arietinum	Desi	Landrace	South Asia	30.66	74.75	200	10.18730/MNM85
1606	ICC 11655	-	Cicer arietinum	Desi	Landrace	South Asia	30.2	74.94	n.a.	10.18730/MNMGD
1607	ICC 11664	-	Cicer arietinum	Desi	Landrace	South Asia	30.66	74.75	200	10.18730/MNMSP
1608	ICC 11667	-	Cicer arietinum	Desi	Landrace	South Asia	30.2	74.94	211	10.18730/MNMWS
1609	ICC 11669	-	Cicer arietinum	Desi	Landrace	South Asia	30.2	74.94	211	10.18730/MNMYV
1610	ICC 11685	-	Cicer arietinum	Desi	Landrace	South Asia	30.2	74.94	211	10.18730/MNNE6
1611	ICC 11695	-	Cicer arietinum	Desi	Landrace	South Asia	31.32	75.58	230	10.18730/MNNRG
1612	ICC 11705	-	Cicer arietinum	Desi	Landrace	South Asia	31.71	75.44	n.a.	10.18730/MNP2T
1613	ICC 11707	-	Cicer arietinum	Desi	Landrace	South Asia	32.04	75.4	n.a.	10.18730/MNP4W
1614	ICC 11720	-	Cicer arietinum	Kabuli	Landrace	South Asia	31.53	75.91	650	10.18730/MNPH4
1615	ICC 11733	-	Cicer arietinum	Kabuli	Landrace	Americas	-32.72	-71.41	32	10.18730/MNPYH
1616	ICC 11738	-	Cicer arietinum	Kabuli	Landrace	Americas	-34	-71.5	240	10.18730/MNQ3P
1617	ICC 11741	-	Cicer arietinum	Kabuli	Landrace	Americas	-34	-71.75	170	10.18730/MNQ6S
1618	ICC 11742	-	Cicer arietinum	Kabuli	Landrace	Americas	-34	-71.75	233	10.18730/MNQ7T
1619	ICC 11749	-	Cicer arietinum	Kabuli	Landrace	Americas	-34	-71.75	n.a.	10.18730/MNQE~
1620	ICC 11764	-	Cicer arietinum	Kabuli	Landrace	Americas	-33.75	-71.5	n.a.	10.18730/MNQXB
1621	ICC 11766	-	Cicer arietinum	Kabuli	Landrace	Americas	-33.75	-71.5	n.a.	10.18730/MNQZD
1622	ICC 11781	-	Cicer arietinum	Kabuli	Landrace	Americas	-34	-71.75	n.a.	10.18730/MNREW
1623	ICC 11794	-	Cicer arietinum	Kabuli	Landrace	Americas	-34.5	-71.75	n.a.	10.18730/MNRV4
1624	ICC 11817	-	Cicer arietinum	Kabuli	Breeding line	Americas	n.a.	n.a.	n.a.	10.18730/MNSJV
1625	ICC 11819	-	Cicer arietinum	Kabuli	Breeding line	Americas	n.a.	n.a.	n.a.	10.18730/MNSMX
1626	ICC 11823	-	Cicer arietinum	Kabuli	Breeding line	Americas	n.a.	n.a.	n.a.	10.18730/MNSR~
1627	ICC 11832	-	Cicer arietinum	Kabuli	Landrace	Americas	-36.35	-72.33	100	10.18730/MNT15
1628	ICC 11836	-	Cicer arietinum	Kabuli	Landrace	Americas	-36.283	-72.533	255	10.18730/MNT59
1629	ICC 11847	-	Cicer arietinum	Kabuli	Landrace	Americas	-34.98	-72	160	10.18730/MNTGM
1630	ICC 11854	-	Cicer arietinum	Kabuli	Landrace	Americas	-36.2	-71.08	200	10.18730/MNTQV
1631	ICC 11857	-	Cicer arietinum	Desi	Landrace	Others	n.a.	n.a.	n.a.	10.18730/MNTTY
1632	ICC 11858	-	Cicer arietinum	Desi	Landrace	Others	n.a.	n.a.	n.a.	10.18730/MNTVZ
1633	ICC 11867	-	Cicer arietinum	Desi	Landrace	Central Asia	29.615	52.533	1527	10.18730/MNV43
1634	ICC 11879	-	Cicer arietinum	Kabuli	Cultivar	Middle East	n.a.	n.a.	n.a.	10.18730/MNVGF
1635	ICC 11880	-	Cicer arietinum	Kabuli	Landrace	Middle East	40.65	35.835	470	10.18730/MNVHG
1636	ICC 11881	-	Cicer arietinum	Kabuli	Landrace	Middle East	n.a.	n.a.	n.a.	10.18730/MNVJH
1637	ICC 11899	-	Cicer arietinum	Desi	Landrace	Central Asia	n.a.	n.a.	n.a.	10.18730/MNW4=
1638	ICC 11903	-	Cicer arietinum	Desi	Landrace	Mediterranean	n.a.	n.a.	n.a.	10.18730/MNW82
1639	ICC 11904	-	Cicer arietinum	Kabuli	Cultivar	Mediterranean	n.a.	n.a.	n.a.	10.18730/MNW93
1640	ICC 11905	-	Cicer arietinum	Kabuli	Landrace	Middle East	36.2	37.15	422	10.18730/MNWA4
1641	ICC 11929	-	Cicer arietinum	Desi	Landrace	East Africa	n.a.	n.a.	n.a.	10.18730/MNX2W
1642	ICC 11938	-	Cicer arietinum	Kabuli	Landrace	East Africa	n.a.	n.a.	n.a.	10.18730/MNXB0
1643	ICC 11944	-	Cicer arietinum	Desi	Landrace	South Asia	28.12	82.3	n.a.	10.18730/MNXH6
1644	ICC 11947	-	Cicer arietinum	Desi	Landrace	South Asia	28.03	81.61	230	10.18730/MNXM9
1645	ICC 11950	-	Cicer arietinum	Desi	Landrace	South Asia	28.03	81.61	230	10.18730/MNXQC
1646	ICC 11956	-	Cicer arietinum	Desi	Landrace	Others	n.a.	n.a.	n.a.	10.18730/MNXXJ
1647	ICC 11957	-	Cicer arietinum	Desi	Landrace	Others	n.a.	n.a.	n.a.	10.18730/MNXYK
1648	ICC 11965	-	Cicer arietinum	Desi	Landrace	Others	n.a.	n.a.	n.a.	10.18730/MNY6V
1649	ICC 11993	-	Cicer arietinum	Desi	Landrace	Others	n.a.	n.a.	n.a.	10.18730/MNZ2J
1650	ICC 12002	-	Cicer arietinum	Desi	Landrace	Others	n.a.	n.a.	n.a.	10.18730/MNZBV
1651	ICC 12009	-	Cicer arietinum	Desi	Landrace	Others	n.a.	n.a.	n.a.	10.18730/MNZJ$
1652	ICC 12010	-	Cicer arietinum	Desi	Landrace	Others	n.a.	n.a.	n.a.	10.18730/MNZK=
1653	ICC 12017	-	Cicer arietinum	Desi	Landrace	Others	n.a.	n.a.	n.a.	10.18730/MNZT5
1654	ICC 12021	-	Cicer arietinum	Desi	Landrace	Middle East	n.a.	n.a.	n.a.	10.18730/MNZY9
1655	ICC 12023	-	Cicer arietinum	Desi	Landrace	Others	n.a.	n.a.	n.a.	10.18730/MP00B
1656	ICC 12028	-	Cicer arietinum	Desi	Landrace	Americas	n.a.	n.a.	n.a.	10.18730/MP05G
1657	ICC 12031	-	Cicer arietinum	Kabuli	Landrace	Americas	n.a.	n.a.	n.a.	10.18730/MP08K
1658	ICC 12034	-	Cicer arietinum	Kabuli	Cultivar	Americas	n.a.	n.a.	n.a.	10.18730/MP0BP
1659	ICC 12037	-	Cicer arietinum	Kabuli	Landrace	Americas	n.a.	n.a.	n.a.	10.18730/MP0ES
1660	ICC 12048	-	Cicer arietinum	Desi	Landrace	Americas	n.a.	n.a.	n.a.	10.18730/MP0SU
1661	ICC 12064	-	Cicer arietinum	Desi	Landrace	Americas	n.a.	n.a.	n.a.	10.18730/MP19F
1662	ICC 12075	-	Cicer arietinum	Desi	Landrace	Americas	n.a.	n.a.	n.a.	10.18730/MP1MT
1663	ICC 12087	-	Cicer arietinum	Kabuli	Landrace	Americas	n.a.	n.a.	n.a.	10.18730/MP201
1664	ICC 12099	-	Cicer arietinum	Desi	Landrace	Americas	n.a.	n.a.	n.a.	10.18730/MP2CD
1665	ICC 12103	-	Cicer arietinum	Desi	Landrace	Americas	n.a.	n.a.	n.a.	10.18730/MP2GH
1666	ICC 12108	-	Cicer arietinum	Desi	Landrace	Americas	n.a.	n.a.	n.a.	10.18730/MP2NP
1667	ICC 12113	-	Cicer arietinum	Kabuli	Landrace	Americas	n.a.	n.a.	n.a.	10.18730/MP2TV
1668	ICC 12118	-	Cicer arietinum	Intermediate	Landrace	Americas	n.a.	n.a.	n.a.	10.18730/MP2Z*
1669	ICC 12121	-	Cicer arietinum	Kabuli	Landrace	East Africa	-11.71	33.63	n.a.	10.18730/MP32=
1670	ICC 12125	-	Cicer arietinum	Desi	Landrace	South Asia	23.6	89.85	n.a.	10.18730/MP362
1671	ICC 12133	-	Cicer arietinum	Desi	Landrace	South Asia	24.37	88.59	60	10.18730/MP3EA
1672	ICC 12134	-	Cicer arietinum	Desi	Landrace	South Asia	24.37	88.59	60	10.18730/MP3FB
1673	ICC 12136	-	Cicer arietinum	Desi	Landrace	South Asia	24.37	88.59	n.a.	10.18730/MP3HD
1674	ICC 12141	-	Cicer arietinum	Desi	Landrace	South Asia	24.01	89.24	n.a.	10.18730/MP3PJ
1675	ICC 12143	-	Cicer arietinum	Desi	Landrace	South Asia	24.01	89.24	n.a.	10.18730/MP3RM
1676	ICC 12151	-	Cicer arietinum	Desi	Landrace	South Asia	23.93	88.99	70	10.18730/MP40W
1677	ICC 12155	-	Cicer arietinum	Desi	Landrace	South Asia	24.25	89.92	n.a.	10.18730/MP44*
1678	ICC 12158	-	Cicer arietinum	Desi	Landrace	South Asia	27.45	84.29	n.a.	10.18730/MP47=
1679	ICC 12159	-	Cicer arietinum	Desi	Landrace	South Asia	27.2	84.81	n.a.	10.18730/MP48U
1680	ICC 12162	-	Cicer arietinum	Kabuli	Landrace	South Asia	27.16	84.98	n.a.	10.18730/MP4B2
1681	ICC 12164	-	Cicer arietinum	Desi	Landrace	South Asia	27.08	84.91	n.a.	10.18730/MP4D4
1682	ICC 12172	-	Cicer arietinum	Desi	Landrace	South Asia	26.83	86.08	n.a.	10.18730/MP4NC
1683	ICC 12176	-	Cicer arietinum	Desi	Landrace	South Asia	26.66	86.21	214	10.18730/MP4SG
1684	ICC 12179	-	Cicer arietinum	Desi	Landrace	South Asia	26.66	86.21	n.a.	10.18730/MP4WK
1685	ICC 12184	-	Cicer arietinum	Desi	Landrace	South Asia	26.46	87.27	n.a.	10.18730/MP51R
1686	ICC 12188	-	Cicer arietinum	Desi	Landrace	South Asia	26.66	86.21	n.a.	10.18730/MP55W
1687	ICC 12197	-	Cicer arietinum	Desi	Breeding line	South Asia	n.a.	n.a.	n.a.	10.18730/MP5E0
1688	ICC 12228	-	Cicer arietinum	Desi	Breeding line	South Asia	n.a.	n.a.	n.a.	10.18730/MP6DZ
1689	ICC 12233	-	Cicer arietinum	Desi	Breeding line	South Asia	n.a.	n.a.	n.a.	10.18730/MP6JU
1690	ICC 12235	-	Cicer arietinum	Desi	Breeding line	South Asia	n.a.	n.a.	n.a.	10.18730/MP6M1
1691	ICC 12237	-	Cicer arietinum	Desi	Breeding line	South Asia	n.a.	n.a.	n.a.	10.18730/MP6P3
1692	ICC 12242	-	Cicer arietinum	Desi	Breeding line	South Asia	n.a.	n.a.	n.a.	10.18730/MP6V8
1693	ICC 12246	-	Cicer arietinum	Desi	Breeding line	South Asia	n.a.	n.a.	n.a.	10.18730/MP6ZC
1694	ICC 12248	-	Cicer arietinum	Desi	Breeding line	South Asia	n.a.	n.a.	n.a.	10.18730/MP71E
1695	ICC 12251	-	Cicer arietinum	Desi	Breeding line	South Asia	n.a.	n.a.	n.a.	10.18730/MP74H
1696	ICC 12253	-	Cicer arietinum	Desi	Breeding line	South Asia	n.a.	n.a.	n.a.	10.18730/MP76K
1697	ICC 12258	-	Cicer arietinum	Desi	Breeding line	South Asia	n.a.	n.a.	n.a.	10.18730/MP7BR
1698	ICC 12259	-	Cicer arietinum	Desi	Breeding line	South Asia	n.a.	n.a.	n.a.	10.18730/MP7CS
1699	ICC 12265	-	Cicer arietinum	Desi	Landrace	South Asia	n.a.	n.a.	n.a.	10.18730/MP7JZ
1700	ICC 12267	-	Cicer arietinum	Desi	Breeding line	South Asia	n.a.	n.a.	n.a.	10.18730/MP7M~
1701	ICC 12268	-	Cicer arietinum	Desi	Breeding line	South Asia	n.a.	n.a.	n.a.	10.18730/MP7N$
1702	ICC 12269	-	Cicer arietinum	Desi	Breeding line	South Asia	n.a.	n.a.	n.a.	10.18730/MP7P=
1703	ICC 12270	-	Cicer arietinum	Desi	Breeding line	South Asia	n.a.	n.a.	n.a.	10.18730/MP7QU
1704	ICC 12273	-	Cicer arietinum	Desi	Breeding line	South Asia	n.a.	n.a.	n.a.	10.18730/MP7T2
1705	ICC 12274	-	Cicer arietinum	Desi	Breeding line	South Asia	n.a.	n.a.	n.a.	10.18730/MP7V3
1706	ICC 12275	-	Cicer arietinum	Desi	Breeding line	South Asia	n.a.	n.a.	n.a.	10.18730/MP7W4
1707	ICC 12283	-	Cicer arietinum	Desi	Landrace	South Asia	28.6	81.59	760	10.18730/MP84C
1708	ICC 12287	-	Cicer arietinum	Kabuli	Landrace	South Asia	28.56	80.78	280	10.18730/MP88G
1709	ICC 12288	-	Cicer arietinum	Desi	Landrace	South Asia	28.56	80.78	280	10.18730/MP89H
1710	ICC 12289	-	Cicer arietinum	Desi	Landrace	South Asia	28.8	80.57	280	10.18730/MP8AJ
1711	ICC 12291	-	Cicer arietinum	Desi	Landrace	South Asia	28.2	82.16	230	10.18730/MP8CM
1712	ICC 12296	-	Cicer arietinum	Desi	Landrace	South Asia	28.2	82.17	220	10.18730/MP8HS
1713	ICC 12297	-	Cicer arietinum	Intermediate	Landrace	South Asia	28.2	82.17	220	10.18730/MP8JT
1714	ICC 12299	-	Cicer arietinum	Desi	Landrace	South Asia	28.2	82.16	230	10.18730/MP8MW
1715	ICC 12307	-	Cicer arietinum	Desi	Landrace	South Asia	20.786	97.03	n.a.	10.18730/MP8WU
1716	ICC 12310	-	Cicer arietinum	Desi	Landrace	South Asia	22.03	96.47	940	10.18730/MP8Z2
1717	ICC 12311	-	Cicer arietinum	Desi	Landrace	South Asia	22.03	96.47	940	10.18730/MP903
1718	ICC 12321	-	Cicer arietinum	Desi	Landrace	Others	n.a.	n.a.	n.a.	10.18730/MP9AD
1719	ICC 12323	-	Cicer arietinum	Desi	Landrace	Others	n.a.	n.a.	n.a.	10.18730/MP9CF
1720	ICC 12324	-	Cicer arietinum	Kabuli	Landrace	Others	n.a.	n.a.	n.a.	10.18730/MP9DG
1721	ICC 12326	-	Cicer arietinum	Kabuli	Landrace	Others	n.a.	n.a.	n.a.	10.18730/MP9FJ
1722	ICC 12328	-	Cicer arietinum	Kabuli	Landrace	Middle East	n.a.	n.a.	n.a.	10.18730/MP9HM
1723	ICC 12337	-	Cicer arietinum	Desi	Breeding line	South Asia	n.a.	n.a.	n.a.	10.18730/MP9TX
1724	ICC 12348	-	Cicer arietinum	Desi	Breeding line	South Asia	n.a.	n.a.	n.a.	10.18730/MPA53
1725	ICC 12361	-	Cicer arietinum	Desi	Breeding line	South Asia	n.a.	n.a.	n.a.	10.18730/MPAJG
1726	ICC 12368	-	Cicer arietinum	Desi	Breeding line	South Asia	n.a.	n.a.	n.a.	10.18730/MPASQ
1727	ICC 12379	-	Cicer arietinum	Desi	Landrace	Central Asia	n.a.	n.a.	n.a.	10.18730/MPB4$
1728	ICC 12401	-	Cicer arietinum	Desi	Landrace	South Asia	33.38	74.28	650	10.18730/MPBTK
1729	ICC 12406	-	Cicer arietinum	Desi	Landrace	South Asia	32.92	75.13	655	10.18730/MPBZR
1730	ICC 12419	-	Cicer arietinum	Desi	Landrace	South Asia	32.37	75.52	500	10.18730/MPCC0
1731	ICC 12421	-	Cicer arietinum	Desi	Landrace	South Asia	32.37	75.52	500	10.18730/MPCE2
1732	ICC 12422	-	Cicer arietinum	Desi	Breeding line	South Asia	n.a.	n.a.	n.a.	10.18730/MPCF3
1733	ICC 12424	-	Cicer arietinum	Desi	Breeding line	South Asia	n.a.	n.a.	n.a.	10.18730/MPCH5
1734	ICC 12426	-	Cicer arietinum	Desi	Breeding line	South Asia	n.a.	n.a.	n.a.	10.18730/MPCK7
1735	ICC 12428	-	Cicer arietinum	Kabuli	Breeding line	South Asia	n.a.	n.a.	n.a.	10.18730/MPCN9
1736	ICC 12430	-	Cicer arietinum	Kabuli	Breeding line	South Asia	n.a.	n.a.	n.a.	10.18730/MPCQB
1737	ICC 12431	-	Cicer arietinum	Intermediate	Breeding line	South Asia	n.a.	n.a.	n.a.	10.18730/MPCRC
1738	ICC 12433	-	Cicer arietinum	Kabuli	Breeding line	South Asia	n.a.	n.a.	n.a.	10.18730/MPCTE
1739	ICC 12434	-	Cicer arietinum	Kabuli	Breeding line	South Asia	n.a.	n.a.	n.a.	10.18730/MPCVF
1740	ICC 12435	-	Cicer arietinum	Kabuli	Breeding line	South Asia	n.a.	n.a.	n.a.	10.18730/MPCWG
1741	ICC 12437	-	Cicer arietinum	Desi	Breeding line	South Asia	n.a.	n.a.	n.a.	10.18730/MPCYJ
1742	ICC 12440	-	Cicer arietinum	Desi	Breeding line	South Asia	n.a.	n.a.	n.a.	10.18730/MPD1N
1743	ICC 12444	-	Cicer arietinum	Desi	Breeding line	South Asia	n.a.	n.a.	n.a.	10.18730/MPD5S
1744	ICC 12450	-	Cicer arietinum	Intermediate	Breeding line	South Asia	n.a.	n.a.	n.a.	10.18730/MPDBZ
1745	ICC 12452	-	Cicer arietinum	Desi	Breeding line	South Asia	n.a.	n.a.	n.a.	10.18730/MPDD~
1746	ICC 12454	-	Cicer arietinum	Desi	Breeding line	South Asia	n.a.	n.a.	n.a.	10.18730/MPDF=
1747	ICC 12458	-	Cicer arietinum	Desi	Breeding line	South Asia	n.a.	n.a.	n.a.	10.18730/MPDK2
1748	ICC 12460	-	Cicer arietinum	Desi	Breeding line	South Asia	n.a.	n.a.	n.a.	10.18730/MPDN4
1749	ICC 12461	-	Cicer arietinum	Kabuli	Breeding line	South Asia	n.a.	n.a.	n.a.	10.18730/MPDP5
1750	ICC 12463	-	Cicer arietinum	Desi	Breeding line	South Asia	n.a.	n.a.	n.a.	10.18730/MPDR7
1751	ICC 12464	-	Cicer arietinum	Desi	Breeding line	South Asia	n.a.	n.a.	n.a.	10.18730/MPDS8
1752	ICC 12470	-	Cicer arietinum	Desi	Breeding line	South Asia	n.a.	n.a.	n.a.	10.18730/MPDZE
1753	ICC 12471	-	Cicer arietinum	Desi	Breeding line	South Asia	n.a.	n.a.	n.a.	10.18730/MPE0F
1754	ICC 12472	-	Cicer arietinum	Desi	Breeding line	South Asia	n.a.	n.a.	n.a.	10.18730/MPE1G
1755	ICC 12475	-	Cicer arietinum	Desi	Breeding line	South Asia	n.a.	n.a.	n.a.	10.18730/MPE4K
1756	ICC 12476	-	Cicer arietinum	Desi	Breeding line	South Asia	n.a.	n.a.	n.a.	10.18730/MPE5M
1757	ICC 12477	-	Cicer arietinum	Desi	Breeding line	South Asia	n.a.	n.a.	n.a.	10.18730/MPE6N
1758	ICC 12478	-	Cicer arietinum	Desi	Breeding line	South Asia	n.a.	n.a.	n.a.	10.18730/MPE7P
1759	ICC 12479	-	Cicer arietinum	Desi	Breeding line	South Asia	n.a.	n.a.	n.a.	10.18730/MPE8Q
1760	ICC 12480	-	Cicer arietinum	Desi	Breeding line	South Asia	n.a.	n.a.	n.a.	10.18730/MPE9R
1761	ICC 12482	-	Cicer arietinum	Desi	Breeding line	South Asia	n.a.	n.a.	n.a.	10.18730/MPEBT
1762	ICC 12486	-	Cicer arietinum	Desi	Breeding line	South Asia	n.a.	n.a.	n.a.	10.18730/MPEFY
1763	ICC 12487	-	Cicer arietinum	Desi	Breeding line	South Asia	n.a.	n.a.	n.a.	10.18730/MPEGZ
1764	ICC 12488	-	Cicer arietinum	Desi	Breeding line	South Asia	n.a.	n.a.	n.a.	10.18730/MPEH*
1765	ICC 12489	-	Cicer arietinum	Desi	Breeding line	South Asia	n.a.	n.a.	n.a.	10.18730/MPEJ~
1766	ICC 12490	-	Cicer arietinum	Desi	Breeding line	South Asia	n.a.	n.a.	n.a.	10.18730/MPEK$
1767	ICC 12491	-	Cicer arietinum	Kabuli	Breeding line	South Asia	n.a.	n.a.	n.a.	10.18730/MPEM=
1768	ICC 12492	-	Cicer arietinum	Kabuli	Breeding line	South Asia	n.a.	n.a.	n.a.	10.18730/MPENU
1769	ICC 12493	-	Cicer arietinum	Kabuli	Breeding line	South Asia	n.a.	n.a.	n.a.	10.18730/MPEP0
1770	ICC 12494	-	Cicer arietinum	Kabuli	Breeding line	South Asia	n.a.	n.a.	n.a.	10.18730/MPEQ1
1771	ICC 12495	-	Cicer arietinum	Kabuli	Breeding line	South Asia	n.a.	n.a.	n.a.	10.18730/MPER2
1772	ICC 12496	-	Cicer arietinum	Kabuli	Breeding line	South Asia	n.a.	n.a.	n.a.	10.18730/MPES3
1773	ICC 12497	-	Cicer arietinum	Kabuli	Landrace	Middle East	n.a.	n.a.	n.a.	10.18730/MPET4
1774	ICC 12498	-	Cicer arietinum	Kabuli	Landrace	Middle East	n.a.	n.a.	n.a.	10.18730/MPEV5
1775	ICC 12512	-	Cicer arietinum	Desi	Breeding line	South Asia	n.a.	n.a.	n.a.	10.18730/MPF9K
1776	ICC 12527	-	Cicer arietinum	Desi	Landrace	East Africa	8.79	38.89	1970	10.18730/MPFR$
1777	ICC 12537	-	Cicer arietinum	Desi	Landrace	East Africa	8.86	38.78	2130	10.18730/MPG27
1778	ICC 12583	-	Cicer arietinum	Desi	Landrace	East Africa	8.73	39.1	1860	10.18730/MPHGG
1779	ICC 12600	-	Cicer arietinum	Desi	Landrace	East Africa	8.73	39.1	1940	10.18730/MPJ1~
1780	ICC 12617	-	Cicer arietinum	Desi	Landrace	East Africa	9.04	38.39	2150	10.18730/MPJJD
1781	ICC 12623	-	Cicer arietinum	Desi	Landrace	East Africa	9.02	38.25	2160	10.18730/MPJRK
1782	ICC 12627	-	Cicer arietinum	Desi	Landrace	East Africa	8.85	38.567	2230	10.18730/MPJWQ
1783	ICC 12629	-	Cicer arietinum	Desi	Landrace	East Africa	8.97	37.35	2310	10.18730/MPJYS
1784	ICC 12638	-	Cicer arietinum	Desi	Landrace	East Africa	8.96	37.76	2020	10.18730/MPK7$
1785	ICC 12649	-	Cicer arietinum	Desi	Landrace	East Africa	9.25	37.51	2130	10.18730/MPKJ8
1786	ICC 12650	-	Cicer arietinum	Desi	Landrace	East Africa	9.25	37.51	2130	10.18730/MPKK9
1787	ICC 12654	-	Cicer arietinum	Desi	Landrace	East Africa	8.92	38.61	2100	10.18730/MPKQD
1788	ICC 12656	-	Cicer arietinum	Desi	Landrace	East Africa	8.92	38.61	2100	10.18730/MPKSF
1789	ICC 12669	-	Cicer arietinum	Desi	Landrace	East Africa	8.53	37.93	2050	10.18730/MPM6W
1790	ICC 12674	-	Cicer arietinum	Desi	Landrace	East Africa	8.53	37.93	2050	10.18730/MPMB~
1791	ICC 12676	-	Cicer arietinum	Desi	Landrace	East Africa	8.53	37.09	2340	10.18730/MPMD=
1792	ICC 12680	-	Cicer arietinum	Desi	Landrace	East Africa	8.65	38.21	2160	10.18730/MPMH2
1793	ICC 12691	-	Cicer arietinum	Desi	Landrace	East Africa	8.7	38.611	2070	10.18730/MPMWD
1794	ICC 12696	-	Cicer arietinum	Desi	Landrace	East Africa	8.92	38.61	2070	10.18730/MPN1J
1795	ICC 12711	-	Cicer arietinum	Desi	Landrace	East Africa	9.77	39.17	2600	10.18730/MPNG~
1796	ICC 12715	-	Cicer arietinum	Desi	Landrace	East Africa	9.65	38.72	2640	10.18730/MPNM0
1797	ICC 12718	-	Cicer arietinum	Desi	Landrace	East Africa	9.87	39	2650	10.18730/MPNQ3
1798	ICC 12726	-	Cicer arietinum	Desi	Landrace	East Africa	9.95	39.21	2640	10.18730/MPNZB
1799	ICC 12760	-	Cicer arietinum	Desi	Landrace	East Africa	10.08	37.76	2350	10.18730/MPQ18
1800	ICC 12768	-	Cicer arietinum	Desi	Landrace	East Africa	10.37	38.37	2350	10.18730/MPQ9G
1801	ICC 12779	-	Cicer arietinum	Desi	Landrace	East Africa	10.37	38.37	2650	10.18730/MPQMV
1802	ICC 12791	-	Cicer arietinum	Desi	Landrace	East Africa	11.1	37.83	2330	10.18730/MPR02
1803	ICC 12797	-	Cicer arietinum	Desi	Landrace	East Africa	11.08	37.68	1820	10.18730/MPR68
1804	ICC 12799	-	Cicer arietinum	Desi	Landrace	East Africa	11.27	37.48	1840	10.18730/MPR8A
1805	ICC 12805	-	Cicer arietinum	Desi	Landrace	East Africa	11.53	37.95	2360	10.18730/MPREG
1806	ICC 12824	-	Cicer arietinum	Desi	Landrace	East Africa	11.9	37.7	1855	10.18730/MPS1=
1807	ICC 12834	-	Cicer arietinum	Desi	Landrace	East Africa	12.12	37.78	1850	10.18730/MPSB8
1808	ICC 12847	-	Cicer arietinum	Desi	Landrace	East Africa	12.77	37.61	2700	10.18730/MPSRN
1809	ICC 12851	-	Cicer arietinum	Desi	Landrace	East Africa	12.98	37.76	2610	10.18730/MPSWS
1810	ICC 12853	-	Cicer arietinum	Desi	Landrace	East Africa	12.98	37.76	2610	10.18730/MPSYV
1811	ICC 12856	-	Cicer arietinum	Intermediate	Landrace	East Africa	12.22	37.22	2090	10.18730/MPT1Y
1812	ICC 12857	-	Cicer arietinum	Desi	Landrace	East Africa	12.22	37.22	2090	10.18730/MPT2Z
1813	ICC 12866	-	Cicer arietinum	Desi	Landrace	East Africa	12.42	37.31	1925	10.18730/MPTB3
1814	ICC 12875	-	Cicer arietinum	Kabuli	Landrace	East Africa	12.5	37.49	1925	10.18730/MPTMC
1815	ICC 12878	-	Cicer arietinum	Desi	Landrace	East Africa	12.5	37.49	1950	10.18730/MPTQF
1816	ICC 12879	-	Cicer arietinum	Desi	Landrace	East Africa	12.5	37.49	1950	10.18730/MPTRG
1817	ICC 12888	-	Cicer arietinum	Desi	Landrace	East Africa	12.4	37.49	1950	10.18730/MPV1S
1818	ICC 12916	-	Cicer arietinum	Desi	Landrace	South Asia	29.47	76.16	233	10.18730/MPVXG
1819	ICC 12928	-	Cicer arietinum	Desi	Landrace	South Asia	28.8	76.15	218	10.18730/MPW9W
1820	ICC 12934	-	Cicer arietinum	Desi	Landrace	South Asia	29.15	75.72	214	10.18730/MPWF$
1821	ICC 12947	-	Cicer arietinum	Desi	Landrace	South Asia	29.92	73.86	230	10.18730/MPWWA
1822	ICC 12951	-	Cicer arietinum	Desi	Breeding line	South Asia	n.a.	n.a.	n.a.	10.18730/MPX0E
1823	ICC 12952	-	Cicer arietinum	Desi	Breeding line	South Asia	n.a.	n.a.	n.a.	10.18730/MPX1F
1824	ICC 12955	-	Cicer arietinum	Intermediate	Landrace	Black Sea	n.a.	n.a.	n.a.	10.18730/MPX4J
1825	ICC 12959	-	Cicer arietinum	Desi	Landrace	Others	n.a.	n.a.	n.a.	10.18730/MPX8P
1826	ICC 12961	-	Cicer arietinum	Kabuli	Landrace	Mediterranean	n.a.	n.a.	n.a.	10.18730/MPXAR
1827	ICC 12965	-	Cicer arietinum	Intermediate	Landrace	Black Sea	51.278	46.633	n.a.	10.18730/MPXEW
1828	ICC 12972	-	Cicer arietinum	Kabuli	Breeding line	South Asia	n.a.	n.a.	n.a.	10.18730/MPXN=
1829	ICC 12986	-	Cicer arietinum	Desi	Breeding line	South Asia	19.72	81.24	n.a.	10.18730/MPY3C
1830	ICC 12993	-	Cicer arietinum	Desi	Landrace	South Asia	n.a.	n.a.	n.a.	10.18730/MPYAK
1831	ICC 13010	-	Cicer arietinum	Desi	Landrace	South Asia	n.a.	n.a.	n.a.	10.18730/MPYVU
1832	ICC 13041	-	Cicer arietinum	Desi	Landrace	South Asia	28.6	77.2	n.a.	10.18730/MPZTY
1833	ICC 13042	-	Cicer arietinum	Desi	Landrace	South Asia	28.6	77.2	n.a.	10.18730/MPZVZ
1834	ICC 13050	-	Cicer arietinum	Kabuli	Landrace	South Asia	n.a.	n.a.	n.a.	10.18730/MQ032
1835	ICC 13077	-	Cicer arietinum	Kabuli	Landrace	South Asia	n.a.	n.a.	n.a.	10.18730/MQ0YX
1836	ICC 13085	-	Cicer arietinum	Kabuli	Landrace	South Asia	n.a.	n.a.	n.a.	10.18730/MQ160
1837	ICC 13086	-	Cicer arietinum	Desi	Landrace	South Asia	n.a.	n.a.	n.a.	10.18730/MQ171
1838	ICC 13093	-	Cicer arietinum	Desi	Landrace	South Asia	n.a.	n.a.	n.a.	10.18730/MQ1E8
1839	ICC 13095	-	Cicer arietinum	Desi	Landrace	South Asia	n.a.	n.a.	n.a.	10.18730/MQ1GA
1840	ICC 13097	-	Cicer arietinum	Desi	Landrace	South Asia	n.a.	n.a.	n.a.	10.18730/MQ1JC
1841	ICC 13107	-	Cicer arietinum	Desi	Landrace	South Asia	n.a.	n.a.	n.a.	10.18730/MQ1WP
1842	ICC 13124	-	Cicer arietinum	Desi	Landrace	South Asia	n.a.	n.a.	n.a.	10.18730/MQ2D2
1843	ICC 13129	-	Cicer arietinum	Desi	Landrace	Others	n.a.	n.a.	n.a.	10.18730/MQ2J7
1844	ICC 13153	-	Cicer arietinum	Desi	Landrace	Central Asia	n.a.	n.a.	n.a.	10.18730/MQ3AZ
1845	ICC 13170	-	Cicer arietinum	Kabuli	Landrace	Central Asia	n.a.	n.a.	n.a.	10.18730/MQ3VB
1846	ICC 13178	-	Cicer arietinum	Kabuli	Landrace	Central Asia	n.a.	n.a.	n.a.	10.18730/MQ43K
1847	ICC 13185	-	Cicer arietinum	Desi	Landrace	Central Asia	n.a.	n.a.	n.a.	10.18730/MQ4AT
1848	ICC 13187	-	Cicer arietinum	Kabuli	Landrace	Central Asia	n.a.	n.a.	n.a.	10.18730/MQ4CW
1849	ICC 13189	-	Cicer arietinum	Kabuli	Landrace	Central Asia	n.a.	n.a.	n.a.	10.18730/MQ4EY
1850	ICC 13197	-	Cicer arietinum	Desi	Landrace	Central Asia	n.a.	n.a.	n.a.	10.18730/MQ4P1
1851	ICC 13200	-	Cicer arietinum	Desi	Landrace	Central Asia	n.a.	n.a.	n.a.	10.18730/MQ4S4
1852	ICC 13219	-	Cicer arietinum	Desi	Landrace	Central Asia	n.a.	n.a.	n.a.	10.18730/MQ5CQ
1853	ICC 13244	-	Cicer arietinum	Desi	Landrace	Central Asia	n.a.	n.a.	n.a.	10.18730/MQ65B
1854	ICC 13245	-	Cicer arietinum	Kabuli	Landrace	Central Asia	n.a.	n.a.	n.a.	10.18730/MQ66C
1855	ICC 13249	-	Cicer arietinum	Kabuli	Landrace	Central Asia	n.a.	n.a.	n.a.	10.18730/MQ6AG
1856	ICC 13283	-	Cicer arietinum	Kabuli	Landrace	Central Asia	n.a.	n.a.	n.a.	10.18730/MQ7CD
1857	ICC 13285	-	Cicer arietinum	Desi	Landrace	Central Asia	n.a.	n.a.	n.a.	10.18730/MQ7EF
1858	ICC 13292	-	Cicer arietinum	Desi	Landrace	Central Asia	n.a.	n.a.	n.a.	10.18730/MQ7NP
1859	ICC 13293	-	Cicer arietinum	Kabuli	Landrace	Central Asia	n.a.	n.a.	n.a.	10.18730/MQ7PQ
1860	ICC 13302	-	Cicer arietinum	Kabuli	Landrace	Central Asia	n.a.	n.a.	n.a.	10.18730/MQ7Z*
1861	ICC 13307	-	Cicer arietinum	Desi	Landrace	Central Asia	n.a.	n.a.	n.a.	10.18730/MQ840
1862	ICC 13308	-	Cicer arietinum	Kabuli	Landrace	Central Asia	n.a.	n.a.	n.a.	10.18730/MQ851
1863	ICC 13340	-	Cicer arietinum	Kabuli	Landrace	Central Asia	n.a.	n.a.	n.a.	10.18730/MQ95~
1864	ICC 13341	-	Cicer arietinum	Desi	Landrace	Central Asia	n.a.	n.a.	n.a.	10.18730/MQ96$
1865	ICC 13357	-	Cicer arietinum	Kabuli	Landrace	Central Asia	n.a.	n.a.	n.a.	10.18730/MQ9PD
1866	ICC 13378	-	Cicer arietinum	Desi	Landrace	Central Asia	n.a.	n.a.	n.a.	10.18730/MQAB$
1867	ICC 13380	-	Cicer arietinum	Kabuli	Landrace	Central Asia	n.a.	n.a.	n.a.	10.18730/MQADU
1868	ICC 13383	-	Cicer arietinum	Kabuli	Landrace	Central Asia	n.a.	n.a.	n.a.	10.18730/MQAG2
1869	ICC 13388	-	Cicer arietinum	Desi	Landrace	Central Asia	n.a.	n.a.	n.a.	10.18730/MQAN7
1870	ICC 13422	-	Cicer arietinum	Kabuli	Landrace	Middle East	n.a.	n.a.	n.a.	10.18730/MQBQ4
1871	ICC 13426	-	Cicer arietinum	Kabuli	Landrace	Middle East	n.a.	n.a.	n.a.	10.18730/MQBV8
1872	ICC 13427	-	Cicer arietinum	Kabuli	Landrace	Middle East	n.a.	n.a.	n.a.	10.18730/MQBW9
1873	ICC 13428	-	Cicer arietinum	Desi	Landrace	Middle East	n.a.	n.a.	n.a.	10.18730/MQBXA
1874	ICC 13441	-	Cicer arietinum	Kabuli	Landrace	Central Asia	n.a.	n.a.	n.a.	10.18730/MQCAQ
1875	ICC 13449	-	Cicer arietinum	Kabuli	Landrace	Central Asia	n.a.	n.a.	n.a.	10.18730/MQCJZ
1876	ICC 13450	-	Cicer arietinum	Kabuli	Landrace	Central Asia	n.a.	n.a.	n.a.	10.18730/MQCK*
1877	ICC 13453	-	Cicer arietinum	Kabuli	Landrace	Central Asia	n.a.	n.a.	n.a.	10.18730/MQCP=
1878	ICC 13454	-	Cicer arietinum	Desi	Landrace	Central Asia	n.a.	n.a.	n.a.	10.18730/MQCQU
1879	ICC 13457	-	Cicer arietinum	Kabuli	Landrace	Central Asia	n.a.	n.a.	n.a.	10.18730/MQCT2
1880	ICC 13461	-	Cicer arietinum	Kabuli	Landrace	Central Asia	n.a.	n.a.	n.a.	10.18730/MQCY6
1881	ICC 13478	-	Cicer arietinum	Kabuli	Landrace	Central Asia	n.a.	n.a.	n.a.	10.18730/MQDFQ
1882	ICC 13484	-	Cicer arietinum	Kabuli	Landrace	Central Asia	n.a.	n.a.	n.a.	10.18730/MQDNX
1883	ICC 13501	-	Cicer arietinum	Kabuli	Landrace	Central Asia	n.a.	n.a.	n.a.	10.18730/MQE69
1884	ICC 13523	-	Cicer arietinum	Kabuli	Landrace	Central Asia	n.a.	n.a.	n.a.	10.18730/MQEWZ
1885	ICC 13524	-	Cicer arietinum	Desi	Landrace	Central Asia	n.a.	n.a.	n.a.	10.18730/MQEX*
1886	ICC 13528	-	Cicer arietinum	Desi	Landrace	Central Asia	n.a.	n.a.	n.a.	10.18730/MQF1U
1887	ICC 13536	-	Cicer arietinum	Desi	Landrace	Central Asia	n.a.	n.a.	n.a.	10.18730/MQF97
1888	ICC 13544	-	Cicer arietinum	Desi	Landrace	Central Asia	n.a.	n.a.	n.a.	10.18730/MQFHF
1889	ICC 13562	-	Cicer arietinum	Desi	Landrace	South Asia	n.a.	n.a.	n.a.	10.18730/MQG3~
1890	ICC 13579	-	Cicer arietinum	Desi	Landrace	South Asia	n.a.	n.a.	n.a.	10.18730/MQGMD
1891	ICC 13581	-	Cicer arietinum	Desi	Landrace	South Asia	n.a.	n.a.	n.a.	10.18730/MQGPF
1892	ICC 13584	-	Cicer arietinum	Desi	Landrace	South Asia	n.a.	n.a.	n.a.	10.18730/MQGSJ
1893	ICC 13590	-	Cicer arietinum	Kabuli	Landrace	South Asia	n.a.	n.a.	n.a.	10.18730/MQGZR
1894	ICC 13593	-	Cicer arietinum	Desi	Landrace	South Asia	n.a.	n.a.	n.a.	10.18730/MQH2V
1895	ICC 13595	-	Cicer arietinum	Desi	Landrace	Central Asia	n.a.	n.a.	n.a.	10.18730/MQH4X
1896	ICC 13597	-	Cicer arietinum	Desi	Landrace	Central Asia	n.a.	n.a.	n.a.	10.18730/MQH6Z
1897	ICC 13599	-	Cicer arietinum	Desi	Landrace	Central Asia	n.a.	n.a.	n.a.	10.18730/MQH8~
1898	ICC 13628	-	Cicer arietinum	Kabuli	Landrace	Others	n.a.	n.a.	n.a.	10.18730/MQJ5S
1899	ICC 13637	-	Cicer arietinum	Desi	Landrace	Central Asia	n.a.	n.a.	n.a.	10.18730/MQJE$
1900	ICC 13644	-	Cicer arietinum	Kabuli	Landrace	Central Asia	n.a.	n.a.	n.a.	10.18730/MQJN4
1901	ICC 13649	-	Cicer arietinum	Kabuli	Landrace	Central Asia	n.a.	n.a.	n.a.	10.18730/MQJT9
1902	ICC 13658	-	Cicer arietinum	Kabuli	Landrace	Central Asia	n.a.	n.a.	n.a.	10.18730/MQK3J
1903	ICC 13677	-	Cicer arietinum	Desi	Landrace	Central Asia	n.a.	n.a.	n.a.	10.18730/MQKP0
1904	ICC 13684	-	Cicer arietinum	Kabuli	Landrace	Central Asia	n.a.	n.a.	n.a.	10.18730/MQKX7
1905	ICC 13690	-	Cicer arietinum	Kabuli	Landrace	Central Asia	n.a.	n.a.	n.a.	10.18730/MQM3D
1906	ICC 13692	-	Cicer arietinum	Kabuli	Landrace	Central Asia	n.a.	n.a.	n.a.	10.18730/MQM5F
1907	ICC 13694	-	Cicer arietinum	Desi	Landrace	Central Asia	n.a.	n.a.	n.a.	10.18730/MQM7H
1908	ICC 13696	-	Cicer arietinum	Desi	Landrace	Central Asia	n.a.	n.a.	n.a.	10.18730/MQM9K
1909	ICC 13707	-	Cicer arietinum	Kabuli	Landrace	Central Asia	n.a.	n.a.	n.a.	10.18730/MQMMY
1910	ICC 13712	-	Cicer arietinum	Kabuli	Landrace	Central Asia	n.a.	n.a.	n.a.	10.18730/MQMS=
1911	ICC 13719	-	Cicer arietinum	Kabuli	Landrace	Central Asia	n.a.	n.a.	n.a.	10.18730/MQN05
1912	ICC 13726	-	Cicer arietinum	Desi	Landrace	Central Asia	n.a.	n.a.	n.a.	10.18730/MQN7C
1913	ICC 13764	-	Cicer arietinum	Kabuli	Landrace	Central Asia	n.a.	n.a.	n.a.	10.18730/MQPDD
1914	ICC 13787	-	Cicer arietinum	Kabuli	Landrace	Mediterranean	n.a.	n.a.	n.a.	10.18730/MQQ4U
1915	ICC 13793	-	Cicer arietinum	Kabuli	Landrace	Mediterranean	n.a.	n.a.	n.a.	10.18730/MQQA5
1916	ICC 13807	-	Cicer arietinum	Kabuli	Landrace	Mediterranean	n.a.	n.a.	n.a.	10.18730/MQQRK
1917	ICC 13808	-	Cicer arietinum	Desi	Landrace	Mediterranean	n.a.	n.a.	n.a.	10.18730/MQQSM
1918	ICC 13812	-	Cicer arietinum	Desi	Breeding line	South Asia	n.a.	n.a.	n.a.	10.18730/MQQXR
1919	ICC 13814	-	Cicer arietinum	Kabuli	Landrace	Central Asia	n.a.	n.a.	n.a.	10.18730/MQQZT
1920	ICC 13816	-	Cicer arietinum	Kabuli	Cultivar	Black Sea	n.a.	n.a.	n.a.	10.18730/MQR1W
1921	ICC 13821	-	Cicer arietinum	Kabuli	Landrace	East Africa	8.82	39.1	1910	10.18730/MQR6~
1922	ICC 13837	-	Cicer arietinum	Desi	Landrace	East Africa	8.73	39.1	1860	10.18730/MQRPC
1923	ICC 13851	-	Cicer arietinum	Intermediate	Landrace	East Africa	8.83	38.42	2250	10.18730/MQS4T
1924	ICC 13863	-	Cicer arietinum	Desi	Landrace	East Africa	10.17	38.13	2460	10.18730/MQSG1
1925	ICC 13874	-	Cicer arietinum	Desi	Landrace	East Africa	10.22	38.25	2400	10.18730/MQSVC
1926	ICC 13879	-	Cicer arietinum	Desi	Landrace	East Africa	8.27	37.75	1580	10.18730/MQT0H
1927	ICC 13890	-	Cicer arietinum	Desi	Landrace	East Africa	8.27	37.67	1500	10.18730/MQTBW
1928	ICC 13892	-	Cicer arietinum	Desi	Landrace	East Africa	8.27	37.67	1500	10.18730/MQTDY
1929	ICC 13894	-	Cicer arietinum	Desi	Landrace	East Africa	8.27	37.67	1500	10.18730/MQTF*
1930	ICC 13895	-	Cicer arietinum	Desi	Landrace	East Africa	8.25	37.63	1670	10.18730/MQTG~
1931	ICC 13897	-	Cicer arietinum	Desi	Landrace	East Africa	8.25	37.63	1670	10.18730/MQTJ=
1932	ICC 13912	-	Cicer arietinum	Desi	Landrace	East Africa	7.45	37.75	1490	10.18730/MQV1D
1933	ICC 13946	-	Cicer arietinum	Desi	Landrace	East Africa	7	38.08	1845	10.18730/MQW3A
1934	ICC 13950	-	Cicer arietinum	Desi	Landrace	East Africa	7.35	38.67	1845	10.18730/MQW7E
1935	ICC 13958	-	Cicer arietinum	Desi	Landrace	East Africa	9.02	38.45	1830	10.18730/MQWFP
1936	ICC 13960	-	Cicer arietinum	Kabuli	Landrace	East Africa	9.02	38.45	1830	10.18730/MQWHR
1937	ICC 13963	-	Cicer arietinum	Desi	Landrace	East Africa	8.26	38.5	1800	10.18730/MQWMV
1938	ICC 13964	-	Cicer arietinum	Desi	Landrace	East Africa	8.33	38.567	1950	10.18730/MQWNW
1939	ICC 13972	-	Cicer arietinum	Desi	Landrace	East Africa	9.78	36.68	2170	10.18730/MQWXU
1940	ICC 13997	-	Cicer arietinum	Desi	Landrace	East Africa	8.11	38.37	2060	10.18730/MQXPR
1941	ICC 14002	-	Cicer arietinum	Desi	Landrace	East Africa	9.06	38.13	2070	10.18730/MQXVX
1942	ICC 14003	-	Cicer arietinum	Desi	Landrace	East Africa	9.06	38.13	2070	10.18730/MQXWY
1943	ICC 14005	-	Cicer arietinum	Desi	Landrace	East Africa	9.06	38.13	2070	10.18730/MQXY*
1944	ICC 14014	-	Cicer arietinum	Desi	Landrace	East Africa	8.76	38.65	2010	10.18730/MQY74
1945	ICC 14029	-	Cicer arietinum	Desi	Landrace	East Africa	8.91	38.61	2080	10.18730/MQYPK
1946	ICC 14038	-	Cicer arietinum	Desi	Landrace	East Africa	9.56	38.58	1950	10.18730/MQYZW
1947	ICC 14050	-	Cicer arietinum	Desi	Landrace	East Africa	8.98	42.23	2110	10.18730/MQZB3
1948	ICC 14051	-	Cicer arietinum	Desi	Landrace	East Africa	8.98	42.23	2110	10.18730/MQZC4
1949	ICC 14059	-	Cicer arietinum	Desi	Landrace	East Africa	9.05	41.76	2130	10.18730/MQZMC
1950	ICC 14061	-	Cicer arietinum	Desi	Landrace	East Africa	9.02	40.89	1680	10.18730/MQZPE
1951	ICC 14077	-	Cicer arietinum	Desi	Landrace	East Africa	8.87	40.51	1740	10.18730/MR06Y
1952	ICC 14083	-	Cicer arietinum	Desi	Landrace	East Africa	8.45	40.35	1740	10.18730/MR0CU
1953	ICC 14096	-	Cicer arietinum	Desi	Landrace	East Africa	8.62	39.43	1850	10.18730/MR0SC
1954	ICC 14098	-	Cicer arietinum	Desi	Landrace	East Africa	8.62	39.43	1860	10.18730/MR0VE
1955	ICC 14113	-	Cicer arietinum	Desi	Landrace	East Africa	8.58	39.17	1930	10.18730/MR1AX
1956	ICC 14119	-	Cicer arietinum	Desi	Landrace	East Africa	8.62	39.13	1840	10.18730/MR1G=
1957	ICC 14129	-	Cicer arietinum	Desi	Landrace	East Africa	8.64	39.07	1880	10.18730/MR1T8
1958	ICC 14137	-	Cicer arietinum	Desi	Landrace	East Africa	8.86	38.59	1910	10.18730/MR22G
1959	ICC 14141	-	Cicer arietinum	Desi	Landrace	East Africa	8.86	38.59	1910	10.18730/MR26M
1960	ICC 14160	-	Cicer arietinum	Desi	Landrace	East Africa	9.22	39.17	2700	10.18730/MR2S2
1961	ICC 14163	-	Cicer arietinum	Desi	Landrace	East Africa	9.163	39.17	2680	10.18730/MR2W5
1962	ICC 14171	-	Cicer arietinum	Desi	Landrace	East Africa	9.13	39.13	2610	10.18730/MR34D
1963	ICC 14176	-	Cicer arietinum	Desi	Landrace	East Africa	5.34	39.57	n.a.	10.18730/MR39J
1964	ICC 14177	-	Cicer arietinum	Desi	Landrace	Mediterranean	n.a.	n.a.	n.a.	10.18730/MR3AK
1965	ICC 14184	-	Cicer arietinum	Desi	Landrace	Mediterranean	n.a.	n.a.	n.a.	10.18730/MR3HT
1966	ICC 14190	-	Cicer arietinum	Kabuli	Landrace	South Asia	n.a.	n.a.	n.a.	10.18730/MR3Q*
1967	ICC 14194	-	Cicer arietinum	Kabuli	Landrace	Americas	n.a.	n.a.	n.a.	10.18730/MR3VU
1968	ICC 14199	-	Cicer arietinum	Kabuli	Breeding line	Americas	n.a.	n.a.	n.a.	10.18730/MR404
1969	ICC 14203	-	Cicer arietinum	Kabuli	Landrace	Americas	n.a.	n.a.	n.a.	10.18730/MR448
1970	ICC 14204	-	Cicer arietinum	Kabuli	Landrace	Americas	n.a.	n.a.	n.a.	10.18730/MR459
1971	ICC 14205	-	Cicer arietinum	Kabuli	Landrace	Americas	n.a.	n.a.	n.a.	10.18730/MR46A
1972	ICC 14216	-	Cicer arietinum	Kabuli	Breeding line	Americas	n.a.	n.a.	n.a.	10.18730/MR4HN
1973	ICC 14220	-	Cicer arietinum	Kabuli	Landrace	East Africa	-1.183	37.833	1200	10.18730/MR4NS
1974	ICC 14225	-	Cicer arietinum	Desi	Landrace	Americas	n.a.	n.a.	n.a.	10.18730/MR4TY
1975	ICC 14226	-	Cicer arietinum	Desi	Landrace	Americas	n.a.	n.a.	n.a.	10.18730/MR4VZ
1976	ICC 14230	-	Cicer arietinum	Desi	Landrace	South Asia	11.118	76.969	430	10.18730/MR4Z=
1977	ICC 14282	-	Cicer arietinum	Desi	Landrace	South Asia	9.36	78.83	130	10.18730/MR6KD
1978	ICC 14292	-	Cicer arietinum	Desi	Landrace	South Asia	10.807	77.144	390	10.18730/MR6XQ
1979	ICC 14302	-	Cicer arietinum	Desi	Cultivar	South Asia	n.a.	n.a.	n.a.	10.18730/MR77~
1980	ICC 14304	-	Cicer arietinum	Desi	Breeding line	South Asia	n.a.	n.a.	n.a.	10.18730/MR79=
1981	ICC 14315	-	Cicer arietinum	Desi	Breeding line	South Asia	n.a.	n.a.	n.a.	10.18730/MR7M9
1982	ICC 14316	-	Cicer arietinum	Desi	Breeding line	South Asia	n.a.	n.a.	n.a.	10.18730/MR7NA
1983	ICC 14321	-	Cicer arietinum	Desi	Breeding line	South Asia	n.a.	n.a.	n.a.	10.18730/MR7TF
1984	ICC 14327	-	Cicer arietinum	Desi	Breeding line	South Asia	n.a.	n.a.	n.a.	10.18730/MR80N
1985	ICC 14331	-	Cicer arietinum	Desi	Breeding line	South Asia	n.a.	n.a.	n.a.	10.18730/MR84S
1986	ICC 14333	-	Cicer arietinum	Desi	Breeding line	South Asia	n.a.	n.a.	n.a.	10.18730/MR86V
1987	ICC 14334	-	Cicer arietinum	Desi	Breeding line	South Asia	n.a.	n.a.	n.a.	10.18730/MR87W
1988	ICC 14335	-	Cicer arietinum	Desi	Breeding line	South Asia	n.a.	n.a.	n.a.	10.18730/MR88X
1989	ICC 14340	-	Cicer arietinum	Desi	Breeding line	South Asia	n.a.	n.a.	n.a.	10.18730/MR8D$
1990	ICC 14344	-	Cicer arietinum	Desi	Breeding line	South Asia	n.a.	n.a.	n.a.	10.18730/MR8H1
1991	ICC 14354	-	Cicer arietinum	Desi	Breeding line	South Asia	n.a.	n.a.	n.a.	10.18730/MR8VB
1992	ICC 14356	-	Cicer arietinum	Desi	Breeding line	South Asia	n.a.	n.a.	n.a.	10.18730/MR8XD
1993	ICC 14358	-	Cicer arietinum	Desi	Breeding line	South Asia	n.a.	n.a.	n.a.	10.18730/MR8ZF
1994	ICC 14364	-	Cicer arietinum	Desi	Breeding line	South Asia	n.a.	n.a.	n.a.	10.18730/MR95N
1995	ICC 14366	-	Cicer arietinum	Desi	Breeding line	South Asia	n.a.	n.a.	n.a.	10.18730/MR97Q
1996	ICC 14368	-	Cicer arietinum	Desi	Breeding line	South Asia	n.a.	n.a.	n.a.	10.18730/MR99S
1997	ICC 14369	-	Cicer arietinum	Desi	Breeding line	South Asia	n.a.	n.a.	n.a.	10.18730/MR9AT
1998	ICC 14371	-	Cicer arietinum	Desi	Breeding line	South Asia	n.a.	n.a.	n.a.	10.18730/MR9CW
[truncated: 1,370 more rows]

## Sheet: Table 2
Table 2. Summary of data generated and alignment statstics.
S No.	Genotype	Cicer species	Raw bases (in Gb)	Raw reads (in millions)	Filtered bases (in Gb)	Filtered reads (in millions)	Mapping ratio (%)	Coverage ratio (%)	Depth (X)
1	Annigiri 1	Cicer arietinum	5.51355	61.2616	3.98738	48.3255	98.24	80.62	8.02
2	Avorodhi	Cicer arietinum	5.69846	63.3162	4.34891	52.8063	98.34	81.3	8.8
3	BG 1003	Cicer arietinum	5.16278	57.3642	4.07914	48.9787	98.06	80.38	8.45
4	BG 1053	Cicer arietinum	6.14138	68.2376	4.46024	54.1159	98.27	80.39	9.04
5	BL	Cicer arietinum	7.81559	77.3821	6.62654	69.1808	98.77	82.96	13.16
6	C 235	Cicer arietinum	5.08785	56.5317	3.85484	46.4009	98.17	79.5	7.97
7	CDC 512-51	Cicer arietinum	3.71129	36.7455	3.36055	34.4226	98.09	78.8	7.45
8	Chaffa	Cicer arietinum	6.43904	71.5448	4.64474	56.3457	98.39	81.02	9.22
9	CPAM 1	Cicer arietinum	5.71919	45.7535	4.40531	38.1986	98.64	82.31	8.84
10	CPAM 2	Cicer arietinum	8.16153	65.2922	6.40195	55.1135	98.83	83.23	12.61
11	CPAM 3	Cicer arietinum	6.72278	53.7822	5.17175	44.9258	98.98	82.85	10.31
12	CPAM 4	Cicer arietinum	7.53159	60.2527	5.88813	50.9118	98.79	83.03	11.63
13	CPAM 5	Cicer arietinum	6.93407	55.4726	5.33221	46.3439	98.64	82.83	10.54
14	CPAM 6	Cicer arietinum	7.48704	59.8963	5.86749	50.6518	99.05	83.14	11.56
15	CPAM 7	Cicer arietinum	5.17326	41.3861	4.01685	34.7187	98.53	82.23	8.18
16	CPAM 8	Cicer arietinum	6.86473	54.9179	5.25917	45.6509	98.57	82.97	10.46
17	CPAM 9	Cicer arietinum	6.91767	55.3414	5.28679	45.8934	98.88	82.87	10.46
18	CPAM 10	Cicer arietinum	7.17485	57.3988	5.19546	44.8176	99.03	82.7	9.77
19	CPAM 11	Cicer arietinum	6.37226	50.9781	4.57513	39.5178	98.73	82.21	8.66
20	CPAM 12	Cicer arietinum	6.92598	55.4079	5.0925	43.7322	98.9	82.66	9.66
21	CPAM 13	Cicer arietinum	5.89982	47.1985	4.49859	38.9201	98.83	82.58	8.9
22	CPAM 14	Cicer arietinum	6.26632	50.1306	4.75052	41.1183	98.99	82.86	9.35
23	CPAM 15	Cicer arietinum	6.669	53.352	5.06833	43.8588	98.97	82.96	9.99
24	CPAM 16	Cicer arietinum	6.39274	51.142	4.97137	42.7686	98.63	82.83	9.82
25	CPAM 18	Cicer arietinum	8.17107	65.3686	6.34014	54.5587	98.81	83.27	12.3
26	CPAM 19	Cicer arietinum	7.45087	59.607	5.75892	49.6965	98.78	83.03	11.38
27	CPAM 20	Cicer arietinum	7.1413	57.1304	5.47933	47.345	98.75	83.04	10.8
28	CPAM 21	Cicer arietinum	7.53569	60.2855	5.6822	49.2976	98.81	82.99	11.14
29	CPAM 22	Cicer arietinum	6.78523	54.2818	5.215	45.047	98.74	82.8	10.27
30	CPAM 23	Cicer arietinum	6.7094	53.6752	5.09293	44.0745	98.74	82.84	10.09
31	CPAM 24	Cicer arietinum	5.97651	47.8121	4.59304	39.5725	98.68	82.65	9.24
32	CPAM 25	Cicer arietinum	6.28112	50.2489	3.61175	31.2326	99.08	77.37	5.19
33	CPAM 26	Cicer arietinum	6.69334	53.5467	3.82678	33.1063	99.05	78.5	5.48
34	CPAM 27	Cicer arietinum	5.57758	44.6206	3.14307	27.245	98.87	74.51	4.54
35	CPAM 28	Cicer arietinum	7.05549	56.4439	5.47684	47.4478	98.91	82.96	10.85
36	CPAM 29	Cicer arietinum	7.72194	61.7756	5.93554	51.541	98.93	83.21	11.69
37	CPAM 30	Cicer arietinum	7.63215	61.0572	5.87113	50.9494	98.91	83.32	11.59
38	CPAM 31	Cicer arietinum	7.13565	57.0852	5.51723	47.7851	99.03	83.18	10.87
39	CPAM 32	Cicer arietinum	5.41097	43.2878	4.15717	36.0467	99.04	82.14	8.27
40	CPAM 33	Cicer arietinum	6.67003	53.3602	5.08476	44.1292	98.75	82.71	9.99
41	CPAM 34	Cicer arietinum	6.50079	52.0063	4.93911	43.0247	99.09	82.72	9.74
42	CPAM 35	Cicer arietinum	7.02427	56.1942	5.30346	46.1955	99.16	83.07	10.42
43	CPAM 36	Cicer arietinum	6.22437	49.795	4.80411	41.4314	98.74	82.72	9.65
44	CPAM 37	Cicer arietinum	8.41546	67.3237	6.33417	55.1508	99.15	83.34	12.5
45	CPAM 38	Cicer arietinum	7.34604	58.7683	5.43202	47.4518	99.14	83.22	10.64
46	CPAM 39	Cicer arietinum	6.80088	54.4071	5.04085	44.1124	99.05	82.97	9.98
47	CPAM 40	Cicer arietinum	6.99918	55.9934	5.24638	45.8177	99	83.02	10.42
48	CPAM 41	Cicer arietinum	7.3975	59.18	5.44249	47.8671	99.16	83.12	10.71
49	CPAM 42	Cicer arietinum	5.89318	47.1455	4.42313	38.5619	99.07	82.79	8.89
50	CPAM 43	Cicer arietinum	6.35467	50.8374	4.72856	41.2787	98.77	82.68	9.36
51	CPAM 44	Cicer arietinum	7.31392	58.5113	5.42807	47.4606	98.97	82.94	10.7
52	CPAM 45	Cicer arietinum	8.63162	69.053	6.34606	55.4581	99.14	83.22	12.31
53	CPAM 46	Cicer arietinum	7.14764	57.1811	4.71363	40.8759	99.16	82.12	8.34
54	CPAM 47	Cicer arietinum	6.87689	55.0151	4.45577	38.7759	98.6	81.43	7.75
55	CPAM 48	Cicer arietinum	6.37301	50.9841	4.298	37.1143	99.1	81.84	7.75
56	CPAM 49	Cicer arietinum	6.72107	53.7685	4.96365	42.7981	99.14	82.87	9.52
57	CPAM 50	Cicer arietinum	6.87059	54.9648	5.0399	43.4775	98.89	82.92	9.66
58	CPAM 51	Cicer arietinum	4.51853	36.1482	2.74741	25.1099	99.06	77.99	5.31
59	CPAM 52	Cicer arietinum	8.16718	65.3375	6.1013	52.4146	98.96	83.21	11.53
60	CPAM 53	Cicer arietinum	7.36472	58.9178	5.39553	46.6731	99.17	83	10.18
61	CPAM 54	Cicer arietinum	6.65238	53.219	5.01056	42.9214	99.04	82.87	9.62
62	CPAM 55	Cicer arietinum	7.87129	62.9703	5.74737	49.9164	99.08	82.97	10.93
63	CPAM 56	Cicer arietinum	7.89448	63.1559	5.73765	49.8346	98.98	82.9	10.86
64	CPAM 57	Cicer arietinum	6.00039	48.0031	4.22545	36.937	99.16	82.35	8.12
65	CPAM 58	Cicer arietinum	6.16413	49.3131	4.34211	38.059	99.06	82.3	8.36
66	CPAM 59	Cicer arietinum	7.53853	60.3082	5.2971	46.3848	99.22	83.04	9.98
67	CPAM 60	Cicer arietinum	6.59651	52.7721	4.76257	41.3827	99.09	82.62	9.13
68	CPAM 61	Cicer arietinum	6.81968	54.5575	4.92748	42.361	99.11	82.81	9.38
69	CPAM 62	Cicer arietinum	5.93257	47.4605	4.2537	36.603	98.64	82.07	8.17
70	CPAM 63	Cicer arietinum	7.35375	58.83	5.22255	45.1824	99.23	83.04	9.77
71	CPAM 64	Cicer arietinum	6.55685	52.4548	4.99583	43.475	99.03	83.09	9.95
72	CPAM 65	Cicer arietinum	7.59901	60.792	5.70347	49.8322	98.98	83.24	11.18
73	CPAM 66	Cicer arietinum	8.09857	64.7885	6.19896	53.8115	98.56	83.22	12.09
74	CPAM 67	Cicer arietinum	7.06727	56.5382	5.36103	46.6305	99.1	83.05	10.71
75	CPAM 68	Cicer arietinum	8.00244	64.0195	6.03133	52.4955	99.11	83.32	11.95
76	CPAM 69	Cicer arietinum	6.34314	50.7451	4.75424	41.4233	99.04	82.78	9.47
77	CPAM 70	Cicer arietinum	5.34444	42.7556	3.96778	34.7505	99.07	82.31	8
78	CPAM 71	Cicer arietinum	7.53163	60.253	5.57338	48.7573	98.98	82.97	10.97
79	CPAM 72	Cicer arietinum	8.37659	67.0127	6.38723	55.3	99.12	83.41	12.39
80	CPAM 73	Cicer arietinum	6.28695	50.2956	4.8105	41.8283	99.07	82.87	9.67
81	CPAM 74	Cicer arietinum	7.76816	62.1453	5.99645	51.8785	98.69	83.32	11.82
82	CPAM 75	Cicer arietinum	7.79469	62.3576	6.0194	52.2508	99.02	83.25	11.93
83	CPAM 76	Cicer arietinum	6.86659	54.9327	5.3949	46.6412	99.11	82.96	10.76
84	CPAM 77	Cicer arietinum	6.76434	54.1147	5.20257	45.2774	99.01	83.17	10.36
85	CPAM 78	Cicer arietinum	7.36269	58.9015	5.73472	49.6513	99.12	83.14	11.36
86	CPAM 79	Cicer arietinum	6.6783	53.4264	5.26222	45.3039	99.07	83.18	10.57
87	CPAM 80	Cicer arietinum	7.10409	56.8327	5.45614	47.4053	98.48	82.99	10.79
88	CPAM 81	Cicer arietinum	5.50731	44.0585	4.05159	35.5849	99.09	82.13	8.12
89	CPAM 82	Cicer arietinum	5.31004	42.4803	3.58835	30.5938	99.07	80.56	6.25
90	CPAM 83	Cicer arietinum	5.30473	42.4378	3.56841	30.4519	98.98	80.33	6.25
91	CPAM 84	Cicer arietinum	6.74145	53.9316	4.7122	40.0822	98.9	82.14	8.29
92	CPAM 85	Cicer arietinum	5.88558	47.0846	4.7149	40.4414	99.02	82.86	9.49
93	CPAM 86	Cicer arietinum	6.39955	51.1964	5.11949	43.8961	98.96	82.87	10.25
94	CPAM 87	Cicer arietinum	6.50779	52.0623	5.18726	44.5881	98.93	82.86	10.36
95	CPAM 88	Cicer arietinum	5.06129	40.4903	4.09332	35.0326	98.89	82.52	8.33
96	CPAM 89	Cicer arietinum	6.479	51.832	5.25412	44.9361	98.48	82.88	10.62
97	CPAM 90	Cicer arietinum	6.83941	54.7152	5.68719	48.1636	99.03	83.2	11.42
98	CPAM 91	Cicer arietinum	6.15301	49.2241	4.92948	42.3495	98.93	82.91	9.9
99	CPAM 92	Cicer arietinum	6.36763	50.941	5.06724	43.6356	98.99	83.05	10.13
100	CPAM 93	Cicer arietinum	6.79321	54.3457	5.37607	46.2818	99.02	83.04	10.63
101	CPAM 94	Cicer arietinum	5.92494	47.3995	4.67841	40.3608	98.85	82.69	9.44
102	CPRT 11	Cicer arietinum	5.71032	45.6826	4.51031	38.9081	99.06	82.65	8.99
103	CPRT 12	Cicer arietinum	6.12519	49.0015	4.92965	42.1594	98.77	82.65	9.83
104	CPRT 13	Cicer arietinum	5.70898	45.6718	4.41936	37.7015	98.92	82.39	8.54
105	CPRT 14	Cicer arietinum	6.37259	50.9807	4.92062	41.9687	99.03	82.81	9.5
106	CPRT 15	Cicer arietinum	5.93918	47.5134	4.59387	39.1723	98.95	82.56	8.84
107	CPRT 16	Cicer arietinum	7.18424	57.4739	5.69113	49.1295	98.71	83.08	11.31
108	CPRT 17	Cicer arietinum	6.63693	53.0954	5.19996	45.0783	98.82	83.08	10.31
109	CPRT 18	Cicer arietinum	4.26687	34.135	3.36395	29.0672	98.82	81.22	6.93
110	CPRT 19	Cicer arietinum	5.04109	40.3287	3.98035	34.3346	98.96	82.32	8.07
111	CPRT 20	Cicer arietinum	5.60256	44.8205	4.36849	37.866	98.84	82.44	8.71
112	CPRT 21	Cicer arietinum	5.30704	42.4563	4.11547	35.7222	98.98	82.31	8.24
113	CPRT 22	Cicer arietinum	7.1666	57.3328	5.78896	49.5526	99.09	83.23	11.45
114	CPRT 23	Cicer arietinum	8.72143	69.7714	7.00821	59.9621	99.08	83.54	13.87
115	CPRT 24	Cicer arietinum	9.05126	72.4101	7.38147	62.752	98.97	83.35	14.54
116	CSG 8962	Cicer arietinum	7.84685	87.1872	6.96797	80.8793	98.27	82.97	14.15
117	DCP 92-3	Cicer arietinum	5.74134	63.7927	4.17498	50.851	98.31	80.38	8.25
118	Dig Vijay	Cicer arietinum	6.14924	68.3249	4.1729	51.4463	98.48	79.94	8.27
119	Dohad Yellow	Cicer arietinum	5.90319	65.591	4.51796	54.2888	98.25	81.29	9.15
120	GCP105	Cicer arietinum	6.08369	67.5965	4.51082	54.475	98.25	81.56	9.02
121	Genesis 090	Cicer arietinum	6.50652	64.421	6.01481	61.927	98.42	82.07	12.66
122	GG 2	Cicer arietinum	5.82687	64.743	4.48114	54.2893	98.19	81.71	9.04
123	GL 769	Cicer arietinum	5.68418	63.1576	4.09536	49.9726	98.17	80.4	8
124	GNG 146	Cicer arietinum	5.86413	65.157	4.19635	50.7982	98.25	79.7	8.26
125	GNG 469	Cicer arietinum	5.23957	58.2174	3.99515	48.0139	98.34	80.74	8.18
126	GNG 1292	Cicer arietinum	5.18488	57.6097	3.79223	45.8877	98.31	80.19	7.72
127	GNG 1499	Cicer arietinum	7.35562	81.7292	5.17974	63.2487	98.27	81.59	10.2
128	GNG 1581	Cicer arietinum	6.52336	72.4818	4.68932	57.1952	98.3	81.2	9.03
129	HatTrick	Cicer arietinum	6.46837	64.0432	5.81371	60.3462	98.13	82.94	12.05
130	HC 1	Cicer arietinum	5.43266	60.3629	4.17738	50.5655	98.24	81.48	8.48
131	HC 5	Cicer arietinum	6.15805	68.4228	5.58504	64.441	97.87	81.94	11.55
132	HimChana 1	Cicer arietinum	7.81459	62.5167	5.72657	53.5306	98.37	83	11.24
133	HK 1	Cicer arietinum	5.90398	65.5998	4.29653	51.829	98.3	79.48	8.57
134	HK 2	Cicer arietinum	5.45965	60.6627	3.74201	45.901	98.37	79.99	7.49
135	HK 4	Cicer arietinum	5.65344	62.816	4.30045	51.7206	98.23	80.83	8.77
136	ICC 2	Cicer arietinum	5.35105	42.8084	4.36246	36.9182	98.34	81.92	8.64
137	ICC 15	Cicer arietinum	4.76565	38.1252	3.95966	33.8	98.46	81.78	8.11
138	ICC 26	Cicer arietinum	5.12226	40.9781	4.24767	36.3305	98.29	81.85	8.66
139	ICC 42	Cicer arietinum	5.28209	42.2568	4.42225	37.6703	98.16	81.96	9.01
140	ICC 45	Cicer arietinum	4.69307	37.5446	3.90849	33.3986	98.31	81.62	8.04
141	ICC 67	Cicer arietinum	5.74496	63.8328	3.77074	47.4541	98.2309	78.3237	7.504
142	ICC 75	Cicer arietinum	5.19253	41.5403	4.34773	37.0329	98.5939	82.2376	8.8662
143	ICC 80	Cicer arietinum	4.96833	39.7466	4.17505	35.5008	98.202	81.7852	8.5342
144	ICC 86	Cicer arietinum	4.96909	39.7527	4.13672	35.2888	98.2428	81.7056	8.4179
145	ICC 92	Cicer arietinum	5.02386	40.1909	4.15863	35.5209	98.6269	82.0027	8.4188
146	ICC 95	Cicer arietinum	5.82647	64.7386	4.04711	48.9163	98.5989	78.7892	8.0527
147	ICC 111	Cicer arietinum	5.75307	46.0246	4.56378	38.8597	98.55	82.19	8.84
148	ICC 128	Cicer arietinum	4.97646	39.8117	3.93121	33.4846	98.28	81.22	7.73
149	ICC 136	Cicer arietinum	5.27607	42.2086	4.27662	36.1407	98.39	81.81	8.43
150	ICC 143	Cicer arietinum	5.48616	43.8893	4.5919	39.0355	98.18	82.11	9.25
151	ICC 153	Cicer arietinum	4.76764	38.1411	3.96995	33.7702	98.62	81.89	8.1
152	ICC 161	Cicer arietinum	4.85565	38.8452	4.05211	34.4675	98.37	81.8	8.24
153	ICC 166	Cicer arietinum	5.67246	45.3797	4.7683	40.4992	98.54	82.44	9.59
154	ICC 168	Cicer arietinum	5.06122	40.4898	4.1933	35.8022	98.35	81.91	8.47
155	ICC 169	Cicer arietinum	5.33944	42.7155	4.44472	37.8403	98.14	82.04	8.99
156	ICC 176	Cicer arietinum	5.24331	41.9465	4.4123	37.4228	98.35	82.07	8.95
157	ICC 184	Cicer arietinum	8.8679	70.9432	4.65104	42.9908	98.45	80.04	7.01
158	ICC 190	Cicer arietinum	4.59708	36.7766	3.83635	32.5896	98.32	81.46	7.84
159	ICC 219	Cicer arietinum	5.06055	40.4844	4.21977	35.8335	98.61	82.04	8.54
160	ICC 228	Cicer arietinum	5.22029	41.7623	4.34762	36.9868	98.3	81.98	8.83
161	ICC 229	Cicer arietinum	8.5825	68.66	4.37849	40.8335	98.34	79.49	6.73
162	ICC 237	Cicer arietinum	8.53088	68.247	6.18243	57.7764	98.51	82.95	11.98
163	ICC 255	Cicer arietinum	5.49232	43.9385	4.5538	38.749	98.22	82.15	9.18
164	ICC 257	Cicer arietinum	4.86237	38.899	4.11248	34.7246	98.24	81.62	8.39
165	ICC 273	Cicer arietinum	8.70108	69.6086	7.31036	62.1028	98.26	83.14	14.08
166	ICC 283	Cicer arietinum	5.6054	62.2822	4.21246	51.1618	98.36	78.63	8.81
167	ICC 299	Cicer arietinum	7.98047	63.8438	6.67786	56.7494	98.33	83.03	13.1
168	ICC 311	Cicer arietinum	9.37437	74.995	4.07751	38.6326	98.56	67.78	3.79
169	ICC 315	Cicer arietinum	9.62893	77.0315	4.6361	43.6062	98.57	76.87	5.28
170	ICC 317	Cicer arietinum	7.56702	60.5362	6.34129	53.9939	98.67	83.08	12.65
171	ICC 324	Cicer arietinum	9.05436	72.4349	7.64743	64.9722	98.19	83.22	14.53
172	ICC 337	Cicer arietinum	7.35618	58.8495	6.19172	52.6594	98.73	83.07	12.41
173	ICC 338	Cicer arietinum	9.73095	77.8476	5.31185	48.6818	98.61	81.31	8.36
174	ICC 342	Cicer arietinum	11.8846	95.0766	8.05837	74.0884	98.6	83.29	15.19
175	ICC 343	Cicer arietinum	10.4235	83.3877	7.25044	67.4059	98.58	83.23	13.98
176	ICC 344	Cicer arietinum	7.95118	63.6095	4.36614	39.0313	98.63	78.37	5.94
177	ICC 350	Cicer arietinum	7.40731	59.2585	6.23087	52.9764	98.5	82.99	12.42
178	ICC 353	Cicer arietinum	8.89207	71.1365	6.14726	56.3461	98.37	82.84	11.7
179	ICC 383	Cicer arietinum	8.67071	69.3657	7.37623	62.5409	98.59	83.26	14.62
180	ICC 398	Cicer arietinum	8.31814	66.5451	7.01909	59.6727	98.17	83.11	13.51
181	ICC 403	Cicer arietinum	7.4325	59.46	5.38791	47.9812	98.41	82.47	10.24
182	ICC 435NN	Cicer arietinum	10.3089	82.4714	7.73857	68.1109	98.43	83.2	14.34
183	ICC 437	Cicer arietinum	7.40578	59.2462	6.22055	52.8691	98.56	83	12.38
184	ICC 440	Cicer arietinum	5.73995	63.7773	4.38887	52.1833	98.68	80.99	8.83
185	ICC 442	Cicer arietinum	7.88561	63.0849	6.57683	56.1836	98.18	83.02	12.8
186	ICC 448	Cicer arietinum	7.28221	58.2577	6.11202	51.9876	98.38	82.91	12.18
187	ICC 455	Cicer arietinum	10.8792	87.0336	8.2641	74.3758	98.4	83.33	15.73
188	ICC 456	Cicer arietinum	6.19879	68.8755	3.58522	44.6988	98.6	77.48	6.67
189	ICC 477	Cicer arietinum	7.69377	61.5501	6.47367	54.8923	98.42	83.03	12.82
190	ICC 482	Cicer arietinum	8.18296	65.4636	6.65667	57.2124	98.42	83.06	13.08
191	ICC 494	Cicer arietinum	8.20906	65.6725	6.68007	57.2335	98.33	83.06	13.09
192	ICC 504	Cicer arietinum	7.5866	60.6928	6.16321	52.9448	98.5	82.97	12.25
193	ICC 506	Cicer arietinum	5.97828	66.4253	4.6316	55.362	98.71	80.99	9.39
194	ICC 512	Cicer arietinum	9.02027	72.1621	7.3877	63.3844	98.34	83.25	14.3
195	ICC 513	Cicer arietinum	9.55412	76.433	7.91028	67.6554	98.32	83.33	15.17
196	ICC 515	Cicer arietinum	10.0171	80.1364	8.41625	71.5011	98.76	83.4	16.56
197	ICC 531	Cicer arietinum	7.48534	59.8828	6.34844	53.7458	98.18	82.92	12.42
198	ICC 542	Cicer arietinum	6.32093	50.5674	5.60471	47.7927	98.45	82.76	11.39
199	ICC 549	Cicer arietinum	9.81827	78.5462	8.19012	69.8777	98.1	83.28	15.33
200	ICC 552	Cicer arietinum	8.63517	69.0813	6.26075	58.3816	98.38	82.96	12.11
201	ICC 553	Cicer arietinum	8.6615	69.292	7.18674	61.2769	97.7	83.07	13.41
202	ICC 562	Cicer arietinum	7.43265	59.4612	6.19289	52.755	98.23	82.93	12.17
203	ICC 571	Cicer arietinum	7.29629	58.3703	6.04533	51.6295	98.44	82.93	12.03
204	ICC 574	Cicer arietinum	8.38003	67.0402	7.03962	59.6925	98.24	83.11	13.6
205	ICC 579	Cicer arietinum	7.57662	60.613	6.19782	52.5109	98.66	83.04	11.95
206	ICC 583	Cicer arietinum	11.0393	88.3143	7.82194	72.0355	98.37	83.26	14.71
207	ICC 591	Cicer arietinum	7.36825	58.946	6.01109	50.8756	98.32	82.79	11.58
208	ICC 606	Cicer arietinum	7.39167	59.1334	6.00934	50.873	98.26	82.73	11.46
209	ICC 618	Cicer arietinum	10.8246	86.5971	6.88484	64.3948	98.66	82.93	11.93
210	ICC 619	Cicer arietinum	6.40401	51.2321	5.27389	44.526	98.11	82.36	10.18
211	ICC 637	Cicer arietinum	6.27838	69.7598	4.32289	52.7452	98.3433	80.4915	8.4429
212	ICC 643	Cicer arietinum	7.70664	61.6531	6.28242	53.2221	98.0265	82.8676	11.9692
213	ICC 652	Cicer arietinum	7.95253	63.6202	6.3797	55.6906	98.6201	83.107	12.6577
214	ICC 668	Cicer arietinum	7.58307	60.6646	6.20923	52.4999	98.6137	82.9471	12.0064
215	ICC 672	Cicer arietinum	6.85929	54.8743	5.19145	48.1435	98.2211	82.5891	10.3739
216	ICC 684	Cicer arietinum	5.73618	45.8895	5.10551	43.4735	98.8115	82.7347	10.4518
217	ICC 685	Cicer arietinum	9.77292	78.1833	7.10504	63.0454	98.4496	83.0738	13.206
218	ICC 693	Cicer arietinum	9.84671	78.7737	7.09871	63.4189	98.3712	83.0526	13.1195
219	ICC 701	Cicer arietinum	6.2326	49.8608	4.43106	40.8087	98.5165	81.8782	8.3121
220	ICC 708	Cicer arietinum	5.46565	60.7295	3.62826	44.0471	98.5925	71.3419	7.8608
221	ICC 709	Cicer arietinum	5.57257	44.5806	4.19471	38.9338	98.0276	81.6553	8.4038
222	ICC 711	Cicer arietinum	5.86802	46.9442	4.3491	40.8074	98.0472	81.862	8.7594
223	ICC 729	Cicer arietinum	6.14316	49.1453	4.58325	39.8328	98.4796	81.829	8.4992
224	ICC 731	Cicer arietinum	5.26399	42.1119	4.22951	37.3418	98.3816	82.0194	8.6067
225	ICC 738	Cicer arietinum	6.35179	50.8143	5.2248	45.5462	98.0829	82.5082	10.4427
226	ICC 752	Cicer arietinum	7.55851	60.4681	6.04618	53.1209	98.5883	82.9876	11.9621
227	ICC 762	Cicer arietinum	5.50593	61.177	4.04267	48.2533	98.664	79.3177	8.1318
228	ICC 764	Cicer arietinum	5.03933	40.3146	3.84714	35.3891	98.0151	81.3299	7.8351
229	ICC 787	Cicer arietinum	5.62336	44.9868	4.67831	39.5124	98.3985	82.278	9.3226
230	ICC 791	Cicer arietinum	5.06791	56.3101	3.80065	46.0917	98.5678	79.4076	7.8757
231	ICC 793	Cicer arietinum	5.56258	44.5007	4.64964	39.1999	98.2105	82.0717	9.2651
232	ICC 796	Cicer arietinum	5.64297	45.1438	4.61697	39.5354	98.3185	82.2482	9.2991
233	ICC 811	Cicer arietinum	5.97174	47.7739	4.86337	41.6858	98.6092	82.5975	9.7468
234	ICC 812	Cicer arietinum	5.86398	46.9119	4.76177	40.7929	98.3895	82.3953	9.5429
235	ICC 829	Cicer arietinum	5.91346	47.3077	4.77253	41.0631	98.334	82.306	9.5614
236	ICC 839	Cicer arietinum	5.13652	41.0922	4.15242	35.6455	98.5471	81.955	8.4045
237	ICC 867	Cicer arietinum	5.6831	63.1455	3.82267	45.8329	98.4373	73.7695	7.572
238	ICC 871	Cicer arietinum	6.49172	51.9338	5.32542	45.3623	98.2205	82.5817	10.5978
239	ICC 875	Cicer arietinum	5.91862	47.3489	4.3494	37.0819	98.3022	81.2587	8.0069
240	ICC 905	Cicer arietinum	6.21288	49.7031	4.5833	39.0289	98.4349	81.7228	8.4996
241	ICC 925	Cicer arietinum	6.60093	52.8074	4.7947	40.9406	98.7488	82.0058	8.6439
242	ICC 929	Cicer arietinum	5.54513	44.361	3.8905	35.9671	98.4899	81.1653	7.3849
243	ICC 931	Cicer arietinum	6.04665	48.3732	4.5971	42.364	98.6207	82.3095	9.1656
244	ICC 932	Cicer arietinum	7.58144	60.6516	5.71665	52.7892	98.5727	82.8698	11.3534
245	ICC 946	Cicer arietinum	6.11418	48.9134	4.52838	39.3409	98.095	81.6255	8.4071
246	ICC 951	Cicer arietinum	6.31875	50.55	4.96779	44.2562	98.0705	82.3895	9.9103
247	ICC 952	Cicer arietinum	6.10361	48.8289	5.01766	43.6197	98.0671	82.3833	10.0634
248	ICC 961	Cicer arietinum	5.88596	47.0877	4.74383	41.4247	98.1473	82.0701	9.5193
249	ICC 963	Cicer arietinum	6.32098	50.5679	4.82318	44.5763	98.102	82.3805	9.6831
250	ICC 968	Cicer arietinum	6.04948	48.3958	4.17185	38.8741	98.1587	81.3291	7.7074
251	ICC 978	Cicer arietinum	4.50273	36.0218	3.36482	31.3862	98.4447	80.6938	6.8579
252	ICC 979	Cicer arietinum	7.85457	62.8366	5.42221	50.4658	98.4472	82.7007	10.5102
253	ICC 981	Cicer arietinum	7.75976	62.0781	4.48101	39.8469	98.4486	78.8485	6.0654
254	ICC 987	Cicer arietinum	11.0944	88.7552	7.64654	71.4158	98.5298	83.5263	14.6591
255	ICC 991	Cicer arietinum	10.1376	81.1005	6.38604	56.1169	98.6598	82.5404	10.4327
256	ICC 1000	Cicer arietinum	7.87125	62.97	4.54154	40.1378	98.65	79.38	6.22
257	ICC 1009	Cicer arietinum	9.68115	77.4492	5.98888	52.6063	98.45	82.2	9.77
258	ICC 1013	Cicer arietinum	8.09414	64.7531	6.22762	56.3286	98.32	82.97	12.25
259	ICC 1014	Cicer arietinum	7.85821	62.8657	5.6148	52.8357	98.48	82.91	10.94
260	ICC 1018	Cicer arietinum	9.15571	73.2457	6.70912	60.904	98.34	83.14	12.87
261	ICC 1026	Cicer arietinum	8.80762	70.4609	6.09169	56.536	98.16	82.89	11.66
262	ICC 1030	Cicer arietinum	9.05242	72.4194	6.30486	57.6721	98.31	82.84	11.59
263	ICC 1032	Cicer arietinum	8.21428	65.7142	5.97198	55.6696	98.33	82.98	11.62
264	ICC 1043	Cicer arietinum	8.171	65.368	4.48707	39.4799	98.61	78.38	5.97
265	ICC 1049	Cicer arietinum	7.92643	63.4114	5.83001	53.4748	98.43	82.84	11.3
266	ICC 1052	Cicer arietinum	6.20676	68.964	4.68887	56.0742	98.38	79.92	9.5
267	ICC 1059	Cicer arietinum	7.54233	60.3387	5.20865	47.9187	98.23	82.38	9.71
268	ICC 1066	Cicer arietinum	18.8731	150.985	12.1453	111.077	98.36	83.59	19.45
269	ICC 1069	Cicer arietinum	8.38575	67.086	6.09876	55.6561	98.17	82.93	11.4
270	ICC 1070	Cicer arietinum	11.4892	91.9133	7.94653	71.087	98.68	83.33	14.36
271	ICC 1083	Cicer arietinum	4.04337	44.9263	3.05624	36.5718	98.4	76.21	6.59
272	ICC 1084	Cicer arietinum	9.40912	75.273	7.19439	64.025	98.57	83.21	13.91
273	ICC 1092	Cicer arietinum	8.3655	66.924	6.45355	58.096	98.34	83.09	12.64
274	ICC 1093	Cicer arietinum	8.87238	70.979	6.91444	61.6975	98.43	83.12	13.36
275	ICC 1097	Cicer arietinum	8.90271	71.2217	7.00424	61.1476	98.58	83.18	13.63
276	ICC 1098	Cicer arietinum	4.8907	54.3412	3.06293	39.14	97.98	72.8	6.55
277	ICC 1102	Cicer arietinum	8.82623	70.6099	6.8324	60.3071	98.57	83.14	13.32
278	ICC 1118	Cicer arietinum	11.7728	94.1827	8.08392	75.469	98.51	83.45	15.38
279	ICC 1122	Cicer arietinum	8.27915	66.2332	5.62346	49.771	98.45	82.26	9.8
280	ICC 1124	Cicer arietinum	7.49826	59.9861	5.32959	48.2498	98.38	82.59	10.14
281	ICC 1127	Cicer arietinum	5.69551	45.5641	4.04904	38.5358	98.14	81.43	8.07
282	ICC 1128	Cicer arietinum	8.18294	65.4635	4.2365	37.1376	98.57	74.69	4.84
283	ICC 1136	Cicer arietinum	9.07016	72.5613	6.55651	58.3877	98.51	82.98	12.32
284	ICC 1137	Cicer arietinum	9.04668	72.3734	6.27183	54.9192	98.42	82.54	10.9
285	ICC 1145	Cicer arietinum	14.6858	117.486	8.98514	80.4498	98.37	83.11	12.73
286	ICC 1148	Cicer arietinum	10.0357	80.2853	7.58913	66.4077	98.51	83.2	14.15
287	ICC 1161	Cicer arietinum	9.96473	79.7179	5.89645	51.9316	98.6	81.78	8.71
288	ICC 1163	Cicer arietinum	6.16065	49.2852	4.44193	39.1811	98.41	81.5	8.16
289	ICC 1164	Cicer arietinum	5.41255	60.1394	3.68985	45.0039	98.62	77.99	7.39
290	ICC 1172	Cicer arietinum	10.1628	81.3027	6.54616	57.5892	98.78	82.74	11.1
291	ICC 1180	Cicer arietinum	9.38259	75.0607	7.11231	61.7712	98.54	83.12	13.44
292	ICC 1181	Cicer arietinum	10.9421	87.537	7.36263	66.9382	98.38	83.11	13.32
293	ICC 1193	Cicer arietinum	8.04784	64.3827	5.14422	45.8214	98.33	81.68	8.49
294	ICC 1194	Cicer arietinum	4.83019	53.6688	3.2352	39.1877	98.85	71.79	7.04
295	ICC 1196	Cicer arietinum	7.11742	56.9394	5.35926	48.7244	98.44	82.69	10.55
296	ICC 1201	Cicer arietinum	6.75372	54.0297	5.18429	47.1154	97.97	82.54	10.26
297	ICC 1204	Cicer arietinum	10.1151	80.9212	6.51693	58.3903	98.4	82.74	10.99
298	ICC 1205	Cicer arietinum	5.9966	66.6289	4.37031	52.8249	98.53	79.36	8.8
299	ICC 1220	Cicer arietinum	8.96998	71.7599	6.47778	58.2023	98.16	82.95	11.99
300	ICC 1228	Cicer arietinum	7.48697	59.8957	5.64474	50.6734	98.44	82.77	10.84
301	ICC 1229	Cicer arietinum	9.93769	79.5015	6.88153	64.1819	98.55	83.15	13.19
302	ICC 1230	Cicer arietinum	6.58364	73.1516	4.52331	54.1924	98.68	78.5	8.66
303	ICC 1231	Cicer arietinum	8.69143	69.5314	6.57306	57.6629	98.63	83.05	12.44
304	ICC 1232	Cicer arietinum	6.91609	55.3288	4.57279	39.7498	98.54	80.88	7.66
305	ICC 1237	Cicer arietinum	10.7666	86.1326	7.83508	71.0849	98.27	83.25	14.62
306	ICC 1240	Cicer arietinum	10.541	84.3279	6.07568	54.8689	98.46	82.05	9.35
307	ICC 1246	Cicer arietinum	11.5043	92.0341	7.85203	71.8674	98.44	83.2	14.67
308	ICC 1265	Cicer arietinum	6.6884	53.5072	4.62725	41.4402	98.49	81.67	8.29
309	ICC 1272	Cicer arietinum	6.99265	55.9412	5.18292	47.048	98.2	82.49	10.22
310	ICC 1285	Cicer arietinum	7.74084	61.9267	4.36554	38.5613	98.65	79.54	6.43
311	ICC 1291	Cicer arietinum	9.06484	72.5187	6.7842	61.2031	98.3	83.1	13.01
312	ICC 1295	Cicer arietinum	9.72362	77.789	5.62908	49.1012	98.62	81.3	8.12
313	ICC 1296	Cicer arietinum	9.94255	79.5404	6.47057	58.1294	98.4	82.76	11.23
314	ICC 1297	Cicer arietinum	6.65899	53.2719	5.30049	46.6398	98.21	82.54	10.49
315	ICC 1315	Cicer arietinum	11.8197	94.5579	7.82388	75.9313	98.34	83.28	14.76
316	ICC 1337	Cicer arietinum	11.1459	89.167	8.25965	73.0326	98.56	83.34	15.47
317	ICC 1338	Cicer arietinum	17.7031	141.625	11.282	103.845	98.51	83.7	18.42
318	ICC 1356	Cicer arietinum	6.65031	73.8923	4.77869	56.9235	98.51	78.99	9.2
319	ICC 1360	Cicer arietinum	8.69034	69.5228	5.57422	50.1921	98.55	82.33	9.74
320	ICC 1387	Cicer arietinum	9.56928	76.5542	7.33167	65.1333	98.57	83.28	14.19
321	ICC 1390	Cicer arietinum	8.18537	65.483	6.3401	57.1976	98.34	83.06	12.47
322	ICC 1392	Cicer arietinum	7.2434	57.9472	4.06699	36.5895	98.46	78.39	5.82
323	ICC 1397	Cicer arietinum	5.81222	64.5802	3.59043	43.3015	98.71	77.19	6.76
324	ICC 1398	Cicer arietinum	8.83585	70.6868	5.92489	52.1518	98.59	82.45	10.09
325	ICC 1402	Cicer arietinum	8.14834	65.1868	5.83208	53.0568	98.22	82.76	11.16
326	ICC 1405	Cicer arietinum	10.7378	85.9023	7.14702	66.2864	98.43	83.06	13.48
327	ICC 1419	Cicer arietinum	9.52703	76.2163	5.8793	53.173	98.12	82.13	9.77
328	ICC 1422	Cicer arietinum	7.70675	61.654	5.23291	46.7724	98.57	82.17	9.29
329	ICC 1424	Cicer arietinum	10.0838	80.6701	7.1258	62.8233	98.47	83.13	13.14
330	ICC 1431	Cicer arietinum	8.75775	70.062	5.69349	50.3595	98.48	82.21	9.59
331	ICC 1443	Cicer arietinum	9.17292	73.3834	4.85918	42.6477	98.59	78.53	6.04
332	ICC 1445	Cicer arietinum	10.3402	82.7212	6.593	58.2413	98.42	82.64	10.95
333	ICC 1470	Cicer arietinum	5.75096	46.0076	3.2403	28.6428	98.33	71.48	4.34
334	ICC 1498	Cicer arietinum	9.42964	75.4371	5.77137	51.4129	98.55	81.97	9.05
335	ICC 1499	Cicer arietinum	9.02601	72.2081	6.78588	59.9741	98.45	83.1	12.92
336	ICC 1505	Cicer arietinum	8.65933	69.2746	6.86248	60.8588	98.31	83.11	13.22
337	ICC 1507	Cicer arietinum	10.6049	84.8391	6.84156	61.8732	95.63	82.91	11.64
338	ICC 1510	Cicer arietinum	4.74802	52.7557	3.58476	43.4739	98.3	77.38	7.67
339	ICC 1520	Cicer arietinum	7.88892	63.1114	5.18432	46.8539	98.47	82.12	9.11
340	ICC 1533	Cicer arietinum	8.30297	66.4237	6.04282	55.3929	98.36	82.84	11.59
341	ICC 1560	Cicer arietinum	9.59081	76.7265	5.04235	44.9157	98.57	79.74	6.75
342	ICC 1565	Cicer arietinum	10.8442	86.7537	7.63447	70.6882	98.38	83.29	14.39
343	ICC 1569	Cicer arietinum	10.3835	83.068	6.06829	54.2488	98.65	82.24	9.41
344	ICC 1579	Cicer arietinum	10.4959	83.9672	7.13083	62.9345	98.5	82.92	12.17
345	ICC 1594	Cicer arietinum	7.41438	59.3151	5.64416	50.5203	98.15	82.58	10.78
346	ICC 1600	Cicer arietinum	8.87521	71.0017	6.74344	60.1861	98.44	83.19	13.14
347	ICC 1609	Cicer arietinum	9.28217	74.2573	6.8737	60.3745	98.56	83.11	12.94
348	ICC 1611	Cicer arietinum	9.94659	79.5727	6.40815	58.7717	98.53	82.87	11.68
349	ICC 1616	Cicer arietinum	10.1946	81.557	6.65946	59.7273	98.33	82.73	11.22
350	ICC 1629	Cicer arietinum	9.50399	76.0319	5.93823	52.3354	98.49	82.26	9.7
351	ICC 1634	Cicer arietinum	9.79021	78.3217	5.31773	46.3773	98.51	79.84	6.82
352	ICC 1653	Cicer arietinum	9.82448	78.5959	6.79919	63.502	98.04	83.19	12.92
353	ICC 1665	Cicer arietinum	9.4853	75.8824	7.1742	65.5187	98.11	83.19	13.68
354	ICC 1678	Cicer arietinum	7.24196	57.9357	4.45688	39.4039	98.57	80.5	7.06
355	ICC 1691	Cicer arietinum	10.3918	83.1344	6.54971	60.4746	98.53	82.87	11.88
356	ICC 1692	Cicer arietinum	10.3904	83.1235	7.6331	67.5186	98.5	83.23	14.35
357	ICC 1696	Cicer arietinum	10.3604	82.8833	6.13899	58.1327	98.65	82.55	10.1
358	ICC 1699	Cicer arietinum	6.36498	50.9198	4.10571	36.251	98.36	79.81	6.76
359	ICC 1710	Cicer arietinum	6.01644	66.8493	4.55449	54.2846	98.19	80.93	9.09
360	ICC 1715	Cicer arietinum	7.40734	59.2587	5.05452	44.6085	98.59	82.07	8.86
361	ICC 1770	Cicer arietinum	9.01677	72.1342	5.77229	51.8747	98.36	82.35	9.72
362	ICC 1790	Cicer arietinum	8.59155	68.7324	4.67683	41.3161	98.42	78.17	6.3
363	ICC 1793	Cicer arietinum	7.38167	59.0534	5.37888	49.5186	98.17	82.52	10.42
364	ICC 1812	Cicer arietinum	8.60543	68.8435	5.35898	47.2788	98.32	81.25	7.95
365	ICC 1813	Cicer arietinum	10.6259	85.0068	6.9248	67.7732	98.1	83.16	13.11
366	ICC 1817	Cicer arietinum	8.41066	67.2853	6.38753	57.7052	98.19	82.95	12.28
367	ICC 1822	Cicer arietinum	8.84504	70.7603	6.33392	58.8215	98.43	83.03	12.17
368	ICC 1836	Cicer arietinum	10.5645	84.5164	7.72628	68.2566	98.42	83.25	14.3
369	ICC 1837	Cicer arietinum	10.0795	80.6356	6.6197	60.028	98.23	82.93	11.74
370	ICC 1852	Cicer arietinum	7.33236	58.6589	5.21938	49.3658	98.2	82.49	10.22
371	ICC 1866	Cicer arietinum	7.49273	59.9418	2.90547	26.5396	98.19	32.4	2.3
372	ICC 1867	Cicer arietinum	8.2285	65.828	6.05823	53.7479	98.48	82.77	11.33
373	ICC 1875	Cicer arietinum	7.61933	60.9546	5.65101	51.6135	98.37	82.78	11.01
374	ICC 1876	Cicer arietinum	8.87281	70.9825	5.20837	45.891	98.69	81.26	7.93
375	ICC 1882	Cicer arietinum	5.2782	58.6467	3.39604	46.4273	98.14	78.6	7.04
376	ICC 1884	Cicer arietinum	8.59014	68.7211	5.14576	44.7055	98.49	80.51	7.54
377	ICC 1891	Cicer arietinum	10.6811	85.4489	7.47364	69.3616	98.4	83.23	14.17
378	ICC 1896	Cicer arietinum	8.11184	64.8948	6.14848	55.6493	98.34	82.94	11.9
379	ICC 1897	Cicer arietinum	10.2439	81.9509	6.71588	63.4846	98.36	83.02	12.4
380	ICC 1903	Cicer arietinum	11.4705	91.7638	7.87861	73.6253	98.73	83.45	15.18
381	ICC 1911	Cicer arietinum	9.36319	74.9055	6.38482	57.5729	98.39	82.92	11.72
382	ICC 1913	Cicer arietinum	11.6357	93.0853	7.77104	71.6285	98.46	83.21	14.24
383	ICC 1915	Cicer arietinum	7.49575	59.966	5.40601	50.0428	98.12	82.72	10.41
384	ICC 1923	Cicer arietinum	5.99986	66.6651	4.45212	53.2674	98.77	81.18	8.81
385	ICC 1929	Cicer arietinum	8.75853	70.0682	6.81115	60.3071	98.49	83.12	13.34
386	ICC 1932	Cicer arietinum	19.2857	154.286	14.0491	125.455	98.54	83.7	24.78
387	ICC 1950	Cicer arietinum	10.0957	80.7659	6.6805	60.2619	98.48	82.93	11.95
388	ICC 1964	Cicer arietinum	9.72993	77.8394	6.19754	59.1847	98.28	82.8	11.35
389	ICC 1970	Cicer arietinum	8.3434	66.7472	6.00549	55.5934	98.4	82.95	11.55
390	ICC 1990	Cicer arietinum	9.2739	74.1912	5.3628	47.8241	98.55	80.96	7.8
391	ICC 1996	Cicer arietinum	7.45718	59.6574	5.42909	48.2513	98.36	82.51	10.2
392	ICC 2013	Cicer arietinum	8.84667	70.7734	5.84568	51.0494	98.47	82.23	9.79
393	ICC 2014	Cicer arietinum	8.91324	71.3059	5.56295	50.3469	98.32	82.08	9.51
394	ICC 2023	Cicer arietinum	9.14689	73.1751	7.29522	63.4098	98.67	83.29	14.19
395	ICC 2030	Cicer arietinum	9.28252	74.2602	6.71622	58.8824	98.45	82.95	12.39
396	ICC 2065	Cicer arietinum	8.83186	70.6549	6.20113	54.291	98.59	82.78	11.12
397	ICC 2066	Cicer arietinum	8.29896	66.3917	4.0449	36.6205	98.32	69.81	4.2
398	ICC 2072	Cicer arietinum	6.26599	69.6221	4.29842	51.7855	98.24	74.18	8.61
399	ICC 2080	Cicer arietinum	9.56054	76.4843	6.91242	60.5695	98.49	83.05	12.96
400	ICC 2083	Cicer arietinum	8.86721	70.9377	6.76381	60.2582	98.32	83.15	13.01
401	ICC 2086	Cicer arietinum	8.47875	67.83	5.18381	45.6165	98.56	80.88	7.63
402	ICC 2096	Cicer arietinum	7.69765	61.5812	5.80139	53.1009	98.28	82.92	11.44
403	ICC 2100	Cicer arietinum	9.40795	75.2636	6.8295	62.9882	98.51	83.22	13.1
404	ICC 2104	Cicer arietinum	8.58636	68.6909	5.9399	54.0689	98.59	82.8	11.28
405	ICC 2113	Cicer arietinum	9.3539	74.8312	4.94014	43.7083	98.76	79.07	6.41
406	ICC 2114	Cicer arietinum	8.17477	65.3982	4.48796	41.1016	98.59	80.24	6.77
407	ICC 2122	Cicer arietinum	9.30879	74.4703	5.9299	52.172	98.68	82.19	9.57
408	ICC 2126	Cicer arietinum	7.45094	59.6075	5.38489	49.6232	98.33	82.65	10.45
409	ICC 2127	Cicer arietinum	9.25059	74.0047	6.93789	62.248	98.63	83.18	13.49
410	ICC 2135	Cicer arietinum	5.85088	46.8071	3.60739	31.5701	98.58	77.66	5.52
411	ICC 2142	Cicer arietinum	7.73798	61.9038	3.96608	35.2606	98.73	76.68	5.3
412	ICC 2166	Cicer arietinum	8.83042	70.6434	6.48535	58.6688	98.53	83.05	12.58
413	ICC 2171	Cicer arietinum	9.60048	76.8038	7.6351	66.4603	98.76	83.35	14.85
414	ICC 2177	Cicer arietinum	9.97484	79.7987	6.94377	62.801	98.51	83.14	13.12
415	ICC 2183	Cicer arietinum	8.74534	69.9627	6.5586	59.8562	98.36	83.03	12.69
416	ICC 2184	Cicer arietinum	9.64635	77.1708	6.39401	56.0912	98.79	82.74	11.01
417	ICC 2195	Cicer arietinum	11.4214	91.3711	7.63204	69.0164	98.39	83.13	13.89
418	ICC 2198	Cicer arietinum	9.00333	72.0266	5.77625	54.9022	98.26	82.73	10.7
419	ICC 2202	Cicer arietinum	6.4504	51.6032	4.72492	43.3979	98.13	82.19	9.26
420	ICC 2204	Cicer arietinum	9.78658	78.2927	7.25523	66.1982	98.44	83.22	13.82
421	ICC 2206	Cicer arietinum	9.98593	79.8874	5.89802	52.5453	98.63	81.76	8.82
422	ICC 2210	Cicer arietinum	6.64885	73.8761	4.49845	55.6955	98.26	76.15	8.8
423	ICC 2211	Cicer arietinum	7.80729	62.4583	5.90822	51.7925	98.31	82.92	11.08
424	ICC 2216	Cicer arietinum	10.3105	82.484	7.38083	64.6582	98.62	83.08	13.25
425	ICC 2220	Cicer arietinum	9.40664	75.2531	6.98649	61.6437	98.43	83.04	12.94
426	ICC 2223	Cicer arietinum	21.0056	168.045	11.9682	107.498	98.67	83.5	16.34
427	ICC 2233	Cicer arietinum	9.66596	77.3277	7.2413	64.0343	98.43	83.14	13.65
428	ICC 2240	Cicer arietinum	9.66635	77.3308	7.33387	65.3383	98.42	83.24	14.06
429	ICC 2242	Cicer arietinum	5.60853	62.317	3.90549	48.6626	98.24	79.67	7.87
430	ICC 2263	Cicer arietinum	6.49541	72.1712	5.46893	63.7178	98.56	82.34	11.04
431	ICC 2270	Cicer arietinum	7.40915	59.2732	5.58312	50.4209	98.32	82.77	11.02
432	ICC 2277	Cicer arietinum	6.21329	69.0366	4.11834	50.0306	98.64	73.68	8.66
433	ICC 2300	Cicer arietinum	8.56045	68.4836	6.48973	56.8386	98.56	83.14	12.26
434	ICC 2338	Cicer arietinum	9.7415	77.932	6.20899	56.6236	98.41	82.77	10.96
435	ICC 2342	Cicer arietinum	7.08277	56.6621	4.32925	42.0807	98.19	81.62	7.98
436	ICC 2349	Cicer arietinum	11.1392	89.1138	6.76652	62.1691	98.48	82.83	11.65
437	ICC 2355	Cicer arietinum	7.85017	62.8014	4.41952	39.1006	98.58	78.57	5.91
438	ICC 2356	Cicer arietinum	10.6145	84.916	6.70504	61.358	98.48	82.82	11.72
439	ICC 2357	Cicer arietinum	7.46349	59.7079	5.90012	52.6378	98.34	83	11.71
440	ICC 2358	Cicer arietinum	6.78125	54.25	5.14102	46.2055	98.31	82.54	10.04
441	ICC 2370	Cicer arietinum	8.69992	69.5994	4.33528	38.4732	98.29	73.38	4.76
442	ICC 2397	Cicer arietinum	6.47164	51.7731	5.00971	44.7135	98.22	82.44	9.93
443	ICC 2411	Cicer arietinum	8.0105	64.084	4.67416	42.9598	98.36	80.56	7.11
444	ICC 2432	Cicer arietinum	7.15238	57.219	4.3857	39.0216	98.48	80.1	6.73
445	ICC 2436	Cicer arietinum	8.79714	70.3771	6.74677	59.6532	98.48	83.16	13.06
446	ICC 2473	Cicer arietinum	8.6088	68.8704	6.38394	57.7349	98.55	83.09	12.3
447	ICC 2474	Cicer arietinum	8.21864	65.7491	4.42679	38.6221	98.6	78.06	5.77
448	ICC 2482	Cicer arietinum	9.93623	79.4898	6.73473	60.2358	98.62	82.98	11.63
449	ICC 2488	Cicer arietinum	8.72889	69.8311	5.29744	48.1077	98.57	82	8.69
450	ICC 2489	Cicer arietinum	7.8995	63.196	5.75149	51.1904	98.32	82.73	10.68
451	ICC 2490	Cicer arietinum	7.84139	62.7311	3.24174	29.7002	98.45	52.46	2.9
452	ICC 2493	Cicer arietinum	6.45098	51.6078	4.53663	41.2268	98.39	82.04	8.7
453	ICC 2496	Cicer arietinum	10.5714	84.5713	6.9048	62.7511	98.43	83.1	12.31
454	ICC 2500	Cicer arietinum	8.19934	65.5947	5.91013	51.5965	98.44	82.56	10.79
455	ICC 2503	Cicer arietinum	7.50289	60.0231	5.75946	52.0909	98.28	82.9	11.36
456	ICC 2507	Cicer arietinum	5.44735	60.5261	4.10776	49.0859	98.22	79.84	8.35
457	ICC 2514	Cicer arietinum	10.2733	82.1867	6.15246	54.9834	98.58	82.16	9.47
458	ICC 2516	Cicer arietinum	4.74817	37.9854	3.27716	30.5488	98.24	79.18	6.29
459	ICC 2520	Cicer arietinum	8.82352	70.5881	6.76021	61.4461	98.38	83.11	13.24
460	ICC 2544	Cicer arietinum	9.999	79.992	6.18427	57.0993	98.55	82.75	10.81
461	ICC 2546	Cicer arietinum	9.74249	77.9399	7.27281	63.8978	98.53	83.09	13.74
462	ICC 2561	Cicer arietinum	9.14821	73.1857	6.94137	63.4065	98.35	83.31	13.42
463	ICC 2565	Cicer arietinum	8.46196	67.6957	5.48678	48.9003	98.5	82.05	9.13
464	ICC 2567	Cicer arietinum	8.69354	69.5483	5.04399	44.5746	98.55	80.41	7.29
465	ICC 2568	Cicer arietinum	9.1623	73.2984	6.18264	57.377	98.51	82.97	11.54
466	ICC 2570	Cicer arietinum	8.2651	66.1208	5.2912	46.35	98.66	81.88	8.74
467	ICC 2577	Cicer arietinum	9.53176	76.254	6.62417	58.1733	98.53	83.04	12.04
468	ICC 2580	Cicer arietinum	5.82666	64.7407	3.5856	45.9434	98.25	78.35	7.04
469	ICC 2593	Cicer arietinum	5.61571	62.3967	4.18261	50.0426	98.54	80.56	8.37
470	ICC 2595	Cicer arietinum	10.1144	80.9153	6.88294	62.9293	98.6	83.07	12.93
471	ICC 2600	Cicer arietinum	7.75142	62.0113	6.13515	54.668	98.13	83.03	11.97
472	ICC 2608	Cicer arietinum	9.65835	77.2668	6.56549	59.9704	98.56	83.06	12.26
473	ICC 2613	Cicer arietinum	8.25739	66.0591	4.79449	42.2935	98.37	79.51	6.57
474	ICC 2628	Cicer arietinum	9.5525	76.42	6.86055	61.4923	98.43	83.03	12.65
475	ICC 2629	Cicer arietinum	5.7557	63.9522	4.50122	53.7156	98.45	81.42	9.13
476	ICC 2634	Cicer arietinum	5.69686	45.5749	4.15056	39.0684	98.43	81.76	8.28
477	ICC 2664	Cicer arietinum	6.44847	51.5877	4.89332	44.0897	98.44	82.33	9.63
478	ICC 2675	Cicer arietinum	11.6138	92.9104	7.18372	63.3823	98.45	82.64	10.8
479	ICC 2679	Cicer arietinum	7.29197	58.3357	5.29443	48.6833	98.34	82.58	10.29
480	ICC 2695	Cicer arietinum	8.43833	67.5066	6.53417	58.9369	98.45	83.09	12.86
481	ICC 2698	Cicer arietinum	9.9107	79.2856	6.82438	60.6252	98.42	82.99	12.29
482	ICC 2709	Cicer arietinum	8.79049	70.3239	6.73085	60.3262	98.37	83.25	13.06
483	ICC 2714	Cicer arietinum	8.15249	65.2199	5.76612	52.6258	98.35	82.72	10.74
484	ICC 2720	Cicer arietinum	4.80776	53.4195	3.5053	42.3515	98.36	76.05	7.39
485	ICC 2737	Cicer arietinum	9.30096	74.4077	6.24373	54.6928	98.48	82.47	10.33
486	ICC 2748	Cicer arietinum	8.78918	70.3135	4.82198	44.0103	98.37	80.63	7.28
487	ICC 2765	Cicer arietinum	6.12149	48.972	4.91777	43.4444	98.43	82.66	9.89
488	ICC 2766	Cicer arietinum	6.74846	53.9877	4.5941	42.8796	98.54	81.89	8.48
489	ICC 2773	Cicer arietinum	11.4314	91.4509	7.93458	73.642	98.6	83.36	15.23
490	ICC 2782	Cicer arietinum	9.17058	73.3647	6.72426	60.1582	98.27	83.08	12.44
491	ICC 2796	Cicer arietinum	8.42831	67.4265	4.87094	43.5079	98.58	79.75	6.63
492	ICC 2799	Cicer arietinum	8.54719	68.3775	5.34816	46.6986	98.55	81.95	8.73
493	ICC 2819	Cicer arietinum	6.51707	52.1366	4.75599	43.5017	98.51	82.51	9.44
494	ICC 2828	Cicer arietinum	7.06648	56.5319	5.31233	48.942	98.51	82.81	10.51
495	ICC 2829	Cicer arietinum	9.44443	75.5554	4.99967	45.8984	98.54	80.73	7.22
496	ICC 2832	Cicer arietinum	7.40243	59.2194	4.94356	44.6492	98.5	82.13	8.8
497	ICC 2836	Cicer arietinum	8.9987	71.9896	6.31331	57.5473	98.35	82.85	11.66
498	ICC 2859	Cicer arietinum	8.82628	70.6102	7.04949	61.2245	98.53	83.18	13.72
499	ICC 2878	Cicer arietinum	8.59286	68.7429	4.65604	40.8251	98.45	77.28	5.58
500	ICC 2884	Cicer arietinum	7.25085	80.5649	5.79404	68.4318	98.42	82.2	11.58
501	ICC 2887	Cicer arietinum	9.41657	75.3326	6.77268	59.535	98.63	83.06	12.44
502	ICC 2893	Cicer arietinum	8.98578	71.8863	6.1691	53.5494	98.58	82.48	10.46
503	ICC 2906	Cicer arietinum	8.98735	71.8988	6.60508	58.3569	98.37	83.05	12.48
504	ICC 2919	Cicer arietinum	5.96784	66.3093	4.33382	52.6116	98.39	80.44	8.68
505	ICC 2927	Cicer arietinum	6.29004	50.3203	4.76449	42.6709	98.16	82.21	9.46
506	ICC 2933	Cicer arietinum	6.07117	48.5694	4.50675	40.6702	98.26	82	8.99
507	ICC 2938	Cicer arietinum	8.11715	64.9372	6.06859	53.437	98.36	82.86	11.43
508	ICC 2948	Cicer arietinum	7.32934	58.6347	4.19137	38.1598	98.55	80.22	6.67
509	ICC 2969	Cicer arietinum	10.5213	84.1705	6.22447	54.5806	98.74	82.02	9.14
510	ICC 2986	Cicer arietinum	5.96337	47.7069	4.50142	40.5363	98.42	82.36	9.01
511	ICC 2987	Cicer arietinum	8.44416	67.5533	5.97514	53.0014	98.51	82.77	10.63
512	ICC 2990	Cicer arietinum	6.62984	73.6649	4.37424	55.0779	98.34	78.44	8.71
513	ICC 3002	Cicer arietinum	7.33194	58.6555	5.66294	50.9302	98.39	82.86	11.26
514	ICC 3012	Cicer arietinum	7.87997	63.0398	6.22635	54.9535	98.4	83	12.15
515	ICC 3014	Cicer arietinum	10.4999	83.9996	7.47922	65.0499	98.55	83.05	13.26
516	ICC 3024	Cicer arietinum	9.57623	76.6098	6.33488	58.0511	98.44	82.87	11.61
517	ICC 3025	Cicer arietinum	9.63228	77.0582	6.0975	55.5133	98.31	82.59	10.62
518	ICC 3029	Cicer arietinum	11.647	93.1762	7.37081	67.4519	98.51	82.99	12.88
519	ICC 3038	Cicer arietinum	8.92649	71.412	4.9771	44.9626	98.57	80.78	7.63
520	ICC 3048	Cicer arietinum	10.4282	83.4253	6.16883	54.1846	98.69	81.92	8.92
521	ICC 3056	Cicer arietinum	8.97018	71.7615	5.95389	52.2063	98.74	82.45	9.96
522	ICC 3059	Cicer arietinum	7.9673	63.7384	5.80822	53.407	98.45	82.93	11.21
523	ICC 3089	Cicer arietinum	8.23447	65.8758	6.47237	58.0538	98.49	83.03	12.82
524	ICC 3093	Cicer arietinum	5.82204	46.5763	2.51089	22.4436	98.1	37.54	2.42
525	ICC 3111	Cicer arietinum	18.7463	149.97	13.2608	121.621	98.34	83.71	23.29
526	ICC 3126	Cicer arietinum	9.24937	73.9949	5.35763	48.1781	98.33	81.21	8.04
527	ICC 3132	Cicer arietinum	8.4364	67.4912	6.1089	56.2496	98.31	82.96	11.73
528	ICC 3142	Cicer arietinum	8.69744	69.5796	6.80163	61.0922	98.35	83.25	13.31
529	ICC 3154	Cicer arietinum	9.99276	79.9421	6.25403	54.8458	98.68	82.4	9.81
530	ICC 3162	Cicer arietinum	8.69413	69.553	5.73146	53.7368	98.28	82.72	10.72
531	ICC 3164	Cicer arietinum	7.67881	61.4305	5.70121	52.2242	98.58	82.9	11.17
532	ICC 3174	Cicer arietinum	8.64814	69.1851	6.08011	53.4786	98.57	82.71	10.91
533	ICC 3205	Cicer arietinum	8.34483	66.7586	4.47051	39.5348	98.39	77.9	6.01
534	ICC 3207	Cicer arietinum	9.05664	72.4531	6.70639	59.4261	98.45	83	12.49
535	ICC 3216	Cicer arietinum	6.42896	51.4317	5.27666	47.0674	98.48	82.69	10.72
536	ICC 3217	Cicer arietinum	6.78684	54.2948	2.67212	23.9424	97.82	26.22	2.17
537	ICC 3218	Cicer arietinum	6.22284	69.1427	4.2993	51.8749	98.58	79.85	8.39
538	ICC 3230	Cicer arietinum	10.5492	84.3937	6.07092	53.672	98.52	81.61	8.51
539	ICC 3232	Cicer arietinum	7.98919	63.9135	4.54623	40.1996	98.38	78.98	6.48
540	ICC 3239	Cicer arietinum	5.99069	66.5632	4.45851	53.394	98.59	79.44	9.03
541	ICC 3245	Cicer arietinum	8.93202	71.4562	6.92688	59.9802	98.66	83.13	13.24
542	ICC 3246	Cicer arietinum	9.57316	76.5853	6.55874	60.6814	98.58	83.13	12.2
543	ICC 3266	Cicer arietinum	7.0216	56.1728	5.2755	47.9985	98.43	82.72	10.39
544	ICC 3267	Cicer arietinum	9.18998	73.5198	5.21928	45.5443	98.71	80.4	7.05
545	ICC 3274	Cicer arietinum	8.00018	64.0015	6.02115	55.2938	98.2	82.84	11.69
546	ICC 3277	Cicer arietinum	6.14616	49.1693	4.75958	42.5183	98.39	82.2	9.43
547	ICC 3284	Cicer arietinum	7.62067	60.9653	5.75697	52.1459	98.29	82.82	11.23
548	ICC 3285	Cicer arietinum	9.02012	72.161	6.05887	55.6364	98.49	82.95	11.39
549	ICC 3305	Cicer arietinum	5.73961	45.9169	4.64012	41.6458	97.68	82.25	9.42
550	ICC 3320	Cicer arietinum	7.42223	59.3778	3.03757	27.5199	98.32	40.27	2.46
551	ICC 3325	Cicer arietinum	5.52718	61.4131	3.67532	46.1879	98.35	77.99	7.39
552	ICC 3330	Cicer arietinum	9.26628	74.1303	6.18754	57.6665	98.44	82.93	11.53
553	ICC 3331	Cicer arietinum	8.55307	68.4246	6.80603	60.5076	98.51	83.18	13.41
554	ICC 3362	Cicer arietinum	5.26064	58.4516	3.83406	46.5367	98.21	79.08	7.83
555	ICC 3366	Cicer arietinum	9.84515	78.7612	7.52198	68.3751	98.41	83.28	14.53
556	ICC 3378	Cicer arietinum	9.0169	72.1352	6.05401	53.1252	98.52	82.42	10.14
557	ICC 3391	Cicer arietinum	7.28318	80.9242	4.89293	61.302	98.53	81.89	9.41
558	ICC 3404	Cicer arietinum	9.25775	74.062	6.26004	57.2869	98.27	82.85	11.69
559	ICC 3406	Cicer arietinum	6.19092	49.5273	4.70678	43.1321	98.21	82.33	9.48
560	ICC 3410	Cicer arietinum	7.77452	62.1962	5.5619	49.9055	98.51	82.79	10.31
561	ICC 3411	Cicer arietinum	11.7861	94.2891	8.98461	78.2344	99.06	83.5	17.26
562	ICC 3414	Cicer arietinum	9.63447	77.0757	7.18349	63.0343	98.9	83.21	13.93
563	ICC 3415	Cicer arietinum	9.49119	75.9295	7.17717	62.6248	98.73	83.13	13.89
564	ICC 3421	Cicer arietinum	5.56978	61.8865	4.17343	50.7055	98.33	79.89	8.61
565	ICC 3425	Cicer arietinum	12.0266	96.2131	9.22056	79.9396	98.88	83.38	17.74
566	ICC 3426	Cicer arietinum	11.0687	88.5495	8.43287	73.1362	98.99	83.31	16.18
567	ICC 3432	Cicer arietinum	12.0196	96.1567	9.15417	79.6154	98.88	83.41	17.57
568	ICC 3440	Cicer arietinum	10.4659	83.727	8.17456	69.8491	98.99	83.28	15.72
569	ICC 3453	Cicer arietinum	14.3525	114.82	11.551	97.7099	99.08	83.46	21.86
570	ICC 3458	Cicer arietinum	8.69286	69.5429	6.3895	55.6328	98.88	82.94	12.07
571	ICC 3485	Cicer arietinum	9.28498	74.2798	6.78935	59.0984	98.95	83.14	12.8
572	ICC 3491	Cicer arietinum	8.31912	66.553	6.12892	55.3326	98.7	82.92	11.63
573	ICC 3497	Cicer arietinum	9.94102	79.5282	7.37416	63.9558	98.95	83.18	13.84
574	ICC 3512	Cicer arietinum	5.81248	64.5831	3.7551	51.1856	98.46	80.35	7.63
575	ICC 3521	Cicer arietinum	8.16073	65.2859	6.07393	52.7525	98.93	82.95	11.53
576	ICC 3532	Cicer arietinum	10.865	86.92	8.63201	74.4455	99.23	83.47	16.71
577	ICC 3539	Cicer arietinum	10.5358	84.286	8.41532	72.3722	98.89	83.36	16.33
578	ICC 3540	Cicer arietinum	9.22015	73.7612	4.96623	43.7414	98.51	78.24	6.07
579	ICC 3542	Cicer arietinum	9.40831	75.2665	7.46598	64.2877	99.06	83.41	14.52
580	ICC 3556	Cicer arietinum	10.2671	82.1365	8.05464	69.6462	98.95	83.36	15.68
581	ICC 3558	Cicer arietinum	8.00171	64.0137	5.99893	52.5232	98.89	82.99	11.66
582	ICC 3567	Cicer arietinum	8.81393	70.5115	6.55873	57.6955	98.91	83.15	12.66
583	ICC 3568	Cicer arietinum	8.93896	71.5117	5.07501	43.7751	99	80.22	6.78
584	ICC 3571	Cicer arietinum	8.61795	68.9436	5.20708	44.5715	99.01	80.91	7.48
585	ICC 3575	Cicer arietinum	8.74232	69.9385	6.90168	59.6498	98.88	83.28	13.49
586	ICC 3580	Cicer arietinum	9.87576	79.0061	7.82473	67.4232	98.96	83.17	15.22
587	ICC 3581	Cicer arietinum	8.80196	70.4156	6.94775	60.0626	98.78	83.01	13.56
588	ICC 3582	Cicer arietinum	4.72614	52.5127	3.7831	44.6138	98.53	80.06	7.78
589	ICC 3593	Cicer arietinum	9.52926	76.2341	7.61003	65.589	99	83.33	14.85
590	ICC 3594	Cicer arietinum	8.65624	69.2499	6.81137	59.1212	98.98	83.23	13.34
591	ICC 3607	Cicer arietinum	10.2875	82.3003	8.18718	70.5261	98.78	83.36	15.81
592	ICC 3613	Cicer arietinum	8.054	64.432	6.39668	55.2521	98.81	83.09	12.56
593	ICC 3617	Cicer arietinum	9.88707	79.0966	7.76166	67.3094	98.94	83.44	15.06
594	ICC 3631	Cicer arietinum	5.2436	58.2622	3.60333	44.0102	98.18	78.84	7.21
595	ICC 3651	Cicer arietinum	9.24174	73.9339	7.25676	62.8074	98.88	83.37	14.07
596	ICC 3658	Cicer arietinum	8.24931	65.9945	6.44093	55.9316	98.65	83.17	12.59
597	ICC 3684	Cicer arietinum	7.81222	62.4977	4.68882	41.0564	98.88	81.06	7.45
598	ICC 3689	Cicer arietinum	8.73026	69.8421	5.52284	47.9387	99.05	82.15	9.07
599	ICC 3696	Cicer arietinum	18.7582	150.066	14.1951	124.229	98.71	83.66	25.97
600	ICC 3705	Cicer arietinum	21.8381	174.705	16.3878	143.646	98.93	83.87	30.09
601	ICC 3718	Cicer arietinum	9.06873	72.5498	5.55478	48.6815	98.62	81.46	8.3
602	ICC 3721	Cicer arietinum	21.1884	169.507	15.8833	139.535	98.88	83.75	29.2
603	ICC 3734	Cicer arietinum	22.293	178.344	17.1267	149.384	98.94	83.82	31.59
604	ICC 3744	Cicer arietinum	22.0041	176.033	16.2496	143.37	98.95	83.76	29.74
605	ICC 3745	Cicer arietinum	23.2407	185.926	17.279	151.929	98.84	83.88	31.3
606	ICC 3761	Cicer arietinum	6.98253	77.5836	4.64444	57.7531	98.3	76.86	8.9
607	ICC 3766	Cicer arietinum	19.246	153.968	13.4058	126.559	98.69	83.76	24.6
608	ICC 3769	Cicer arietinum	21.8729	174.983	15.0822	142.843	98.74	83.85	27.35
609	ICC 3776	Cicer arietinum	6.10649	67.8499	4.41893	52.8982	98.57	80.15	8.68
610	ICC 3803	Cicer arietinum	19.949	159.592	13.5297	128.437	98.64	83.74	24.71
611	ICC 3831	Cicer arietinum	18.3355	146.684	12.3346	117.652	98.7	83.76	22.74
612	ICC 3832	Cicer arietinum	10.8339	86.6709	7.14037	69.2896	98.58	83.23	13.73
613	ICC 3834	Cicer arietinum	19.814	158.512	12.6848	121.066	98.85	83.67	22.32
614	ICC 3850	Cicer arietinum	8.95672	71.6538	5.73264	56.379	98.31	82.82	11.13
615	ICC 3864	Cicer arietinum	6.28703	50.2962	4.32201	39.6667	98.56	81.89	8.48
616	ICC 3873	Cicer arietinum	19.3716	154.973	12.7965	120.7	98.82	83.69	22.87
617	ICC 3874	Cicer arietinum	18.3314	146.651	12.2378	106.437	98.97	83.52	19.75
618	ICC 3888	Cicer arietinum	20.6366	165.093	13.8313	120.015	98.84	83.58	22.02
619	ICC 3890	Cicer arietinum	19.4897	155.918	13.0504	113.359	98.71	83.53	20.6
620	ICC 3892	Cicer arietinum	5.86107	65.123	3.47729	43.1288	98.62	75.67	6.69
621	ICC 3907	Cicer arietinum	20.2059	161.647	13.7823	119.222	99.07	83.6	22.35
622	ICC 3914	Cicer arietinum	9.19129	73.5303	5.40013	46.8573	98.95	81.5	7.33
623	ICC 3921	Cicer arietinum	8.71298	69.7038	5.17524	44.6727	98.88	81.25	7.05
624	ICC 3934	Cicer arietinum	9.79901	78.3921	6.83246	59.7195	98.82	83.13	11.96
625	ICC 3937	Cicer arietinum	9.21205	73.6964	6.36432	55.7408	98.9	82.91	11.13
626	ICC 3946	Cicer arietinum	6.3285	70.3167	4.99664	59.756	98.57	81.41	10
627	ICC 3953	Cicer arietinum	8.29061	66.3249	5.6706	49.7376	99.11	82.71	9.92
628	ICC 3961	Cicer arietinum	8.76903	70.1523	5.99366	52.7056	99.05	82.84	10.5
629	ICC 3973	Cicer arietinum	8.30215	66.4172	5.70376	49.9196	98.71	82.79	10.05
630	ICC 3986	Cicer arietinum	9.57019	76.5615	6.67798	58.1921	99.21	83.13	11.64
631	ICC 3988	Cicer arietinum	5.93736	47.4989	3.65365	31.3369	98.76	80.66	6.63
632	ICC 3996	Cicer arietinum	7.88995	63.1196	4.8577	41.6228	99.34	82.42	8.55
633	ICC 4014	Cicer arietinum	6.80397	54.4317	4.16473	35.8314	98.95	81.49	7.46
634	ICC 4015	Cicer arietinum	6.34734	50.7787	3.92003	33.6525	98.92	81.21	7.09
635	ICC 4018	Cicer arietinum	8.76333	70.1066	4.71448	41.7899	98.76	78.09	6.12
636	ICC 4024	Cicer arietinum	6.91631	55.3304	4.22885	36.4384	98.67	81.41	7.57
637	ICC 4028	Cicer arietinum	7.85524	62.8419	4.89625	41.8167	98.84	82.28	8.71
638	ICC 4036	Cicer arietinum	8.1712	65.3696	3.97446	33.963	98.73	81.01	6.92
639	ICC 4042	Cicer arietinum	8.74256	69.9404	4.22891	36.2111	98.92	81.52	7.3
640	ICC 4046	Cicer arietinum	8.16679	65.3343	3.95934	33.805	98.77	81.11	6.87
641	ICC 4055	Cicer arietinum	7.82183	62.5747	3.74961	32.2388	98.76	80.81	6.56
642	ICC 4060	Cicer arietinum	7.69928	61.5943	3.70774	31.7686	98.85	80.91	6.48
643	ICC 4063	Cicer arietinum	9.41886	75.3509	7.08512	62.9542	98.52	83.29	13.74
644	ICC 4065	Cicer arietinum	8.71625	69.73	6.83201	60.2915	98.46	83.18	13.37
645	ICC 4073	Cicer arietinum	9.15465	73.2372	4.4447	37.8963	98.98	81.77	7.64
646	ICC 4074	Cicer arietinum	9.96748	79.7398	6.58184	59.5233	98.47	82.99	11.81
647	ICC 4075	Cicer arietinum	8.83762	70.701	7.02474	61.7431	98.44	83.29	13.66
648	ICC 4078	Cicer arietinum	10.3342	82.6735	6.38853	58.4777	98.45	82.68	11.22
649	ICC 4093	Cicer arietinum	5.46716	60.7462	3.80118	45.5863	98.66	79.85	7.38
650	ICC 4097	Cicer arietinum	7.88495	63.0796	5.87655	52.9146	98.43	82.76	11.2
651	ICC 4128	Cicer arietinum	7.19593	57.5675	5.55248	50.2942	98.25	82.76	11.05
652	ICC 4135	Cicer arietinum	11.4955	91.964	7.07954	58.9162	98.6	82.8	10.63
653	ICC 4168	Cicer arietinum	12.5487	100.39	7.76789	64.4655	98.89	82.92	11.57
654	ICC 4182	Cicer arietinum	4.54057	50.4508	3.4902	42.1505	98.27	77.21	7.52
655	ICC 4198	Cicer arietinum	7.83793	62.7035	3.6409	31.159	98.84	81.35	7.3
656	ICC 4233	Cicer arietinum	9.22119	73.7695	4.24972	36.5453	98.98	82.15	8.4
657	ICC 4234	Cicer arietinum	8.61674	68.9339	3.97285	34.0477	98.8	81.79	7.9
658	ICC 4242	Cicer arietinum	7.57325	60.586	3.48484	29.9303	98.86	80.93	7.01
659	ICC 4243	Cicer arietinum	8.4076	67.2608	3.85422	33.1421	98.94	81.7	7.66
660	ICC 4250	Cicer arietinum	8.107	64.856	3.74858	32.077	98.84	81.45	7.49
661	ICC 4253	Cicer arietinum	9.44313	75.5451	7.02173	61.3734	98.8	83.16	13.59
662	ICC 4254	Cicer arietinum	10.8499	86.799	8.03793	70.1899	98.86	83.39	15.4
663	ICC 4260	Cicer arietinum	10.6379	85.1028	7.80293	68.4193	98.74	83.3	14.95
664	ICC 4279	Cicer arietinum	10.68	85.4401	7.98438	69.7696	98.9	83.38	15.45
665	ICC 4282	Cicer arietinum	10.9567	87.654	8.09715	71.1198	98.92	83.36	15.56
666	ICC 4283	Cicer arietinum	11.7197	93.7573	8.75743	76.4124	98.87	83.4	16.83
667	ICC 4284	Cicer arietinum	10.289	82.3119	7.65158	67.718	98.75	83.3	14.82
668	ICC 4287	Cicer arietinum	9.84357	78.7485	7.28975	64.5376	98.59	83.25	14.08
669	ICC 4289	Cicer arietinum	9.45871	75.6697	6.98923	62.2256	98.9	83.24	13.64
670	ICC 4302	Cicer arietinum	10.3623	82.8987	7.737	68.6204	98.29	83.34	15
671	ICC 4308	Cicer arietinum	10.9583	87.6667	8.134	72.3196	98.83	83.39	15.83
672	ICC 4309	Cicer arietinum	10.3501	82.8008	7.72626	68.4807	98.69	83.41	15.06
673	ICC 4310	Cicer arietinum	9.91961	79.3569	7.47201	65.9658	98.64	83.33	14.47
674	ICC 4313	Cicer arietinum	9.74575	77.966	7.23779	64.3047	98.86	83.26	14.06
675	ICC 4328	Cicer arietinum	10.4584	83.6673	7.8153	69.1749	98.73	83.3	15.03
676	ICC 4333	Cicer arietinum	9.8945	79.156	7.26467	64.9093	98.71	83.22	13.96
677	ICC 4351	Cicer arietinum	10.0095	80.0761	7.37674	65.6005	98.86	83.31	14.25
678	ICC 4359	Cicer arietinum	10.0009	80.007	7.62269	66.5067	98.76	83.26	14.7
679	ICC 4363	Cicer arietinum	5.85004	65.0004	3.41087	42.4495	98.89	78.05	6.37
680	ICC 4366	Cicer arietinum	10.3224	82.5789	7.69371	68.0758	98.94	83.48	14.95
681	ICC 4371	Cicer arietinum	10.1521	81.2168	7.5205	66.541	98.89	83.33	14.48
682	ICC 4380	Cicer arietinum	10.6656	85.325	7.80762	69.575	98.82	83.33	15.05
683	ICC 4384	Cicer arietinum	8.85625	70.85	6.61845	58.7265	98.93	83.14	12.84
684	ICC 4393	Cicer arietinum	10.3627	82.9014	7.57314	67.7836	98.7	83.42	14.57
685	ICC 4394	Cicer arietinum	10.5356	84.2845	7.85368	69.6214	98.81	83.46	15.09
686	ICC 4402	Cicer arietinum	10.0353	80.2828	7.58891	67.0439	98.84	83.29	14.65
687	ICC 4411	Cicer arietinum	9.53368	76.2694	7.15021	63.3197	99	83.25	13.83
688	ICC 4417	Cicer arietinum	9.49506	75.9605	7.1374	62.9603	98.88	83.32	13.8
689	ICC 4418	Cicer arietinum	5.39503	59.9448	3.70044	45.1715	98.43	79.43	7.35
690	ICC 4429	Cicer arietinum	10.3207	82.5653	7.65873	68.203	99.12	83.34	14.77
691	ICC 4441	Cicer arietinum	9.77773	78.2218	7.36567	64.985	98.94	83.27	14.22
692	ICC 4444	Cicer arietinum	9.78698	78.2958	7.47827	65.3625	98.75	83.34	14.49
693	ICC 4459	Cicer arietinum	8.85419	70.8335	7.00101	60.8963	98.91	83.19	13.68
694	ICC 4462	Cicer arietinum	9.79087	78.327	7.65527	66.7572	98.83	83.27	14.87
695	ICC 4463	Cicer arietinum	5.41855	60.2061	3.55553	44.566	98.46	78.45	7.06
696	ICC 4478	Cicer arietinum	10.7087	85.6696	8.24853	72.6229	98.59	83.33	15.77
697	ICC 4491	Cicer arietinum	8.06034	64.4827	6.27069	55.0727	98.68	82.97	12.28
698	ICC 4492	Cicer arietinum	9.6445	77.156	7.49348	65.8632	98.91	83.31	14.59
699	ICC 4495	Cicer arietinum	5.4404	60.4488	3.9794	48.227	98.2	79.64	8.1
700	ICC 4500	Cicer arietinum	8.68472	69.4778	6.77995	59.4085	98.73	83.13	13.24
701	ICC 4505	Cicer arietinum	9.38995	75.1196	6.98716	62.0034	98.69	83.19	13.48
702	ICC 4508	Cicer arietinum	8.60367	68.8294	6.288	56.1693	98.84	83.01	12.15
703	ICC 4510	Cicer arietinum	11.1234	88.9871	8.29932	73.1551	98.79	83.3	15.86
704	ICC 4524	Cicer arietinum	10.8244	86.5952	7.79238	70.0079	98.75	83.36	14.93
705	ICC 4526	Cicer arietinum	10.8193	86.5542	7.89629	70.3964	98.74	83.28	15.09
706	ICC 4533	Cicer arietinum	5.8246	64.7178	4.36034	52.2054	98.53	79.76	8.85
707	ICC 4544	Cicer arietinum	10.7059	85.647	8.05997	70.573	99.01	83.39	15.5
708	ICC 4547	Cicer arietinum	11.2305	89.844	8.17871	72.8149	98.98	83.34	15.65
709	ICC 4552	Cicer arietinum	10.2802	82.2417	7.51315	66.429	98.8	83.26	14.35
710	ICC 4557	Cicer arietinum	10.5956	84.765	7.6344	68.1931	98.75	83.24	14.59
711	ICC 4564	Cicer arietinum	10.426	83.4081	7.62595	67.9081	98.77	83.28	14.65
712	ICC 4567	Cicer arietinum	5.26364	58.4849	4.17163	49.887	98.4	79.88	8.57
713	ICC 4573	Cicer arietinum	11.0376	88.3008	8.02452	71.8432	98.81	83.34	15.4
714	ICC 4593	Cicer arietinum	5.76045	64.005	4.13329	50.3183	98.14	80.08	8.29
715	ICC 4604	Cicer arietinum	9.85533	78.8427	7.19432	64.0237	98.84	83.18	13.88
716	ICC 4606	Cicer arietinum	9.35371	74.8297	6.95376	61.3314	98.98	83.22	13.5
717	ICC 4607	Cicer arietinum	10.3001	82.4006	7.5391	67.1846	98.72	83.25	14.55
718	ICC 4623	Cicer arietinum	10.7316	85.8527	8.04086	70.5126	98.83	83.32	15.52
719	ICC 4638	Cicer arietinum	10.3031	82.4245	7.55862	66.9396	99.09	83.28	14.51
720	ICC 4639	Cicer arietinum	5.47685	60.8539	3.79016	46.2273	98.2	79.47	7.58
721	ICC 4642	Cicer arietinum	9.74441	77.9553	7.02693	62.7245	98.79	83.2	13.52
722	ICC 4649	Cicer arietinum	11.5889	92.7113	8.72364	76.1856	98.91	83.41	16.73
723	ICC 4657	Cicer arietinum	5.77157	64.1286	4.22883	51.2824	98.21	80.91	8.47
724	ICC 4680	Cicer arietinum	10.7316	85.8531	8.15393	71.0044	98.87	83.34	15.65
725	ICC 4684	Cicer arietinum	10.4715	83.7722	7.92677	69.0472	98.93	83.31	15.23
726	ICC 4699	Cicer arietinum	10.5597	84.4779	7.84674	68.7838	98.84	83.29	15
727	ICC 4706	Cicer arietinum	9.78977	78.3182	7.47952	65.1244	98.74	83.22	14.44
728	ICC 4707	Cicer arietinum	9.77078	78.1662	7.35006	64.3615	98.92	83.33	14.1
729	ICC 4709	Cicer arietinum	12.4952	99.9613	7.74788	72.6591	98.32	83.11	13.06
730	ICC 4716	Cicer arietinum	11.1489	89.191	8.56837	74.3538	98.83	83.37	16.45
731	ICC 4717	Cicer arietinum	9.36364	74.9091	7.14892	62.2424	99.13	83.25	13.89
732	ICC 4719	Cicer arietinum	9.31511	74.5209	7.05148	61.5984	99.04	83.2	13.64
733	ICC 4733	Cicer arietinum	11.3694	90.9552	8.8677	76.5711	98.93	83.37	17.01
734	ICC 4740	Cicer arietinum	10.6101	84.8808	8.03638	70.2299	98.93	83.4	15.42
735	ICC 4766	Cicer arietinum	10.3617	82.8935	7.83957	68.4222	99.05	83.37	14.99
736	ICC 4793	Cicer arietinum	9.78309	78.2647	7.54466	65.3141	98.98	83.32	14.62
737	ICC 4807	Cicer arietinum	11.0816	88.6524	9.06906	77.7207	98.88	83.45	17.7
738	ICC 4808	Cicer arietinum	11.9896	95.9168	9.7577	83.6924	99.01	83.51	19.05
739	ICC 4814	Cicer arietinum	5.4069	60.0767	3.59516	45.1714	98.68	78.51	7.2
740	ICC 4835	Cicer arietinum	12.29	98.3201	10.0878	86.4397	99.16	83.63	19.55
741	ICC 4841	Cicer arietinum	6.75631	75.0701	5.16098	62.4272	98.19	79.83	10.63
742	ICC 4843	Cicer arietinum	10.6802	85.4415	8.73085	74.9825	98.87	83.39	17.03
743	ICC 4844	Cicer arietinum	5.65225	45.218	4.5581	42.8978	98.65	82.64	9.41
744	ICC 4849	Cicer arietinum	15.5548	124.439	11.0844	103.242	98.66	83.63	20.57
745	ICC 4853	Cicer arietinum	5.82932	64.7702	4.6273	54.6744	98.48	81.17	9.43
746	ICC 4858	Cicer arietinum	15.7583	126.067	10.6152	99.7264	98.98	83.76	19.35
747	ICC 4871	Cicer arietinum	13.567	108.536	9.24169	86.0465	98.93	83.49	16.99
748	ICC 4872	Cicer arietinum	4.89479	54.3866	3.94495	46.461	98.57	80.82	8.11
749	ICC 4878	Cicer arietinum	8.75291	70.0233	6.81599	59.3586	98.73	83.11	13.03
750	ICC 4880	Cicer arietinum	8.03841	64.3073	5.97092	55.4228	98.25	82.91	11.63
751	ICC 4885	Cicer arietinum	12.2099	97.6792	8.08294	74.5381	98.94	83.38	14.7
752	ICC 4889	Cicer arietinum	7.82253	62.5803	5.86449	52.4552	99.22	83.01	11.18
753	ICC 4893	Cicer arietinum	12.6559	101.247	8.54944	78.0393	99.09	83.48	15.64
754	ICC 4899	Cicer arietinum	12.4118	99.294	8.65562	79.9473	98.95	83.5	16.15
755	ICC 4917	Cicer arietinum	10.4563	83.6507	5.29532	48.8651	98.6	79.84	6.13
756	ICC 4918	Cicer arietinum	6.02374	66.9304	4.19502	50.2815	98.58	79.89	8.13
757	ICC 4918N	Cicer arietinum	7.39396	59.1517	4.72496	41.101	98.45	80.74	7.38
758	ICC 4918NN	Cicer arietinum	9.20678	73.6543	6.70778	59.843	98.56	83.1	12.52
759	ICC 4923	Cicer arietinum	8.64696	69.1757	6.56763	58.8776	98.34	83.01	12.6
760	ICC 4928	Cicer arietinum	10.2733	82.1867	7.11934	64.6097	98.36	83.23	13.31
761	ICC 4933	Cicer arietinum	16.2151	129.721	10.5899	96.5852	98.68	83.66	17.83
762	ICC 4934	Cicer arietinum	6.37446	50.9957	4.76432	44.2111	98.46	82.35	9.45
763	ICC 4938	Cicer arietinum	7.70691	61.6553	4.7291	40.4959	98.81	80.98	7.21
764	ICC 4946	Cicer arietinum	6.45393	51.6315	4.19106	35.4598	98.76	80.32	6.71
765	ICC 4947	Cicer arietinum	7.31221	58.4977	4.99371	42.6726	98.9	81.94	8.28
766	ICC 4948HN	Cicer arietinum	9.95476	79.6381	6.49152	57.9304	98.39	82.53	10.68
767	ICC 4948LN	Cicer arietinum	8.1504	65.2032	5.3873	47.9387	98.23	81.79	9.11
768	ICC 4949	Cicer arietinum	9.06829	72.5463	6.31547	53.5112	98.88	82.71	10.36
769	ICC 4951	Cicer arietinum	8.73742	69.8994	6.31157	59.1725	98.52	83.01	12.27
770	ICC 4954	Cicer arietinum	7.83586	62.6869	5.32097	45.5208	98.97	82.27	8.76
771	ICC 4957N	Cicer arietinum	8.79541	70.3633	6.94412	60.4483	98.59	83.19	13.53
772	ICC 4958	Cicer arietinum	7.18417	57.4733	5.35599	47.9434	98.67	82.67	10.24
773	ICC 4969	Cicer arietinum	5.59821	44.7857	4.06161	38.0774	98.2	81.63	8.16
774	ICC 4973	Cicer arietinum	7.02309	56.1848	4.79317	40.9979	99.08	82.03	7.95
775	ICC 4976	Cicer arietinum	5.24597	41.9678	4.56019	38.5985	98.83	82.31	9.23
776	ICC 4979	Cicer arietinum	6.0547	48.4376	5.30353	44.6728	98.84	82.75	10.67
777	ICC 4984	Cicer arietinum	11.0563	88.4505	8.30144	74.95	98.48	83.37	15.99
778	ICC 4988	Cicer arietinum	9.17891	73.4313	6.98708	61.0851	98.56	83.14	13.39
779	ICC 4991	Cicer arietinum	6.03532	67.0591	3.47285	43.2528	98.78	77.86	6.43
780	ICC 4992	Cicer arietinum	5.57416	44.5933	4.01646	37.6161	97.95	81.11	8.06
781	ICC 4993NN	Cicer arietinum	8.96368	71.7095	6.06319	53.4527	98.66	82.6	10.19
782	ICC 4998	Cicer arietinum	8.06375	64.51	5.76148	53.9669	98.32	82.76	11.18
783	ICC 5002	Cicer arietinum	9.13779	73.1023	7.02254	61.3954	98.32	83.06	13.09
784	ICC 5003	Cicer arietinum	10.3711	82.9687	7.98105	69.4085	99.06	83.39	15.37
785	ICC 5003HN	Cicer arietinum	10.596	84.7679	6.67902	59.9708	98.33	82.53	10.93
786	ICC 5003LN	Cicer arietinum	18.0479	144.383	12.0116	106.491	98.33	83.47	18.98
787	ICC 5009	Cicer arietinum	9.33393	74.6714	7.19262	62.3671	98.83	83.19	13.87
788	ICC 5020	Cicer arietinum	7.77658	62.2126	3.7867	34.5373	98.56	73.8	4.54
789	ICC 5021	Cicer arietinum	8.91859	71.3487	6.77855	59.2193	98.88	83.13	13.1
790	ICC 5022	Cicer arietinum	9.38137	75.051	7.16608	62.1127	99.01	83.24	13.79
791	ICC 5033	Cicer arietinum	8.7941	70.3528	6.64348	57.9828	98.59	83.2	12.76
792	ICC 5036	Cicer arietinum	10.3607	82.8853	5.84289	50.7695	99.01	81.58	8.04
793	ICC 5038	Cicer arietinum	10.0222	80.1772	6.08468	52.3832	98.94	82.09	9.1
794	ICC 5047	Cicer arietinum	8.34847	66.7877	6.28458	54.8467	98.77	83	12.05
795	ICC 5048	Cicer arietinum	9.04054	72.3243	6.76546	59.0409	99.14	83.15	12.9
796	ICC 5055	Cicer arietinum	10.4425	83.5402	7.788	68.205	98.87	83.41	14.7
797	ICC 5061	Cicer arietinum	9.2032	73.6256	7.01796	60.9982	98.9	83.2	13.4
798	ICC 5067	Cicer arietinum	10.6643	85.3144	7.75578	68.6482	98.83	83.28	14.62
799	ICC 5081	Cicer arietinum	9.88385	79.0708	7.35504	64.4188	99.01	83.3	13.98
800	ICC 5086	Cicer arietinum	10.4766	83.8126	7.78325	68.1898	98.95	83.33	14.75
801	ICC 5087	Cicer arietinum	10.606	84.8481	7.7123	68.0554	98.74	83.26	14.55
802	ICC 5092	Cicer arietinum	9.78066	78.2453	7.09968	62.4974	98.54	83.14	13.28
803	ICC 5109	Cicer arietinum	8.87856	71.0285	6.40833	56.6636	98.92	83.21	12.14
804	ICC 5117	Cicer arietinum	8.25378	66.0302	4.85674	42.7956	98.67	81.09	7.68
805	ICC 5119	Cicer arietinum	10.3862	83.0897	6.64993	57.7383	98.94	82.75	11.04
806	ICC 5122	Cicer arietinum	9.42058	75.3646	6.97922	61.6082	98.73	83.19	13.39
807	ICC 5123	Cicer arietinum	10.9302	87.4413	8.05839	71.1447	98.57	83.32	15.25
808	ICC 5135	Cicer arietinum	5.21093	57.8993	3.61572	45.1042	98.39	80.26	7.29
809	ICC 5137	Cicer arietinum	10.2794	82.2353	7.53629	66.8676	98.45	83.19	14.23
810	ICC 5146	Cicer arietinum	10.5015	84.0119	7.91499	69.6148	98.68	83.28	15.06
811	ICC 5147	Cicer arietinum	11.3613	90.8906	8.17163	72.8404	98.81	83.37	15.53
812	ICC 5151	Cicer arietinum	10.4584	83.6673	7.61699	67.5302	98.55	83.24	14.45
813	ICC 5152	Cicer arietinum	11.125	88.9997	8.15049	72.0309	98.97	83.35	15.56
814	ICC 5163	Cicer arietinum	10.0136	80.1091	7.18573	63.9235	98.61	83.13	13.64
815	ICC 5169	Cicer arietinum	10.3496	82.7971	7.34906	65.5197	98.54	83.18	13.78
816	ICC 5172	Cicer arietinum	9.80945	78.4756	6.95364	62.2138	98.68	83.14	13.23
817	ICC 5174	Cicer arietinum	10.7145	85.7162	7.09969	62.6236	98.51	82.9	12.32
818	ICC 5178	Cicer arietinum	9.93831	79.5065	7.02443	60.8635	98.46	82.91	12.59
819	ICC 5182	Cicer arietinum	9.67909	77.4327	6.92291	61.1112	98.52	83.03	12.88
820	ICC 5199	Cicer arietinum	10.4297	83.4373	7.41132	65.4196	98.31	83.06	13.48
821	ICC 5201	Cicer arietinum	9.65116	77.2093	6.80547	60.3188	98.43	83	12.56
822	ICC 5205	Cicer arietinum	10.1312	81.0498	7.35169	64.6805	98.6	83.12	13.67
823	ICC 5221	Cicer arietinum	7.77866	86.4295	6.60191	76.7428	98.35	82.77	13.22
824	ICC 5233	Cicer arietinum	12.2663	98.1301	8.82188	78.642	98.71	83.4	16.62
825	ICC 5239	Cicer arietinum	10.0628	80.5024	7.36139	65.1296	98.36	83.15	13.78
826	ICC 5316	Cicer arietinum	5.77769	46.2215	4.02747	37.6114	98.47	81.37	7.8
827	ICC 5318	Cicer arietinum	11.3449	90.7591	8.23623	73.0599	98.69	83.36	15.55
828	ICC 5319	Cicer arietinum	6.05868	48.4695	4.42805	41.4572	98.25	81.93	8.88
829	ICC 5320	Cicer arietinum	6.86447	54.9157	5.04109	46.9035	98.19	82.36	9.87
830	ICC 5325	Cicer arietinum	6.47685	51.8148	4.8372	44.5747	98.39	82.43	9.61
831	ICC 5328	Cicer arietinum	11.4837	91.8693	8.38197	74.1037	98.46	83.28	15.54
832	ICC 5337	Cicer arietinum	4.86703	54.0781	3.35202	40.5276	98.67	77.25	6.81
833	ICC 5352	Cicer arietinum	8.53574	68.2859	6.04764	53.874	98.42	82.83	11.5
834	ICC 5383	Cicer arietinum	5.161	57.3444	3.78905	46.2232	98.18	78.59	7.87
835	ICC 5384	Cicer arietinum	19.6339	157.071	14.1252	126.424	98.29	83.65	24.1
836	ICC 5389	Cicer arietinum	9.19873	73.5898	6.48418	58.0916	98.5	83	12.35
837	ICC 5390	Cicer arietinum	9.92646	79.4117	5.47425	48.5075	98.36	80.79	7.73
838	ICC 5391	Cicer arietinum	10.2018	81.6141	5.9046	51.8208	98.48	81.62	8.63
839	ICC 5409	Cicer arietinum	9.45582	75.6466	6.75352	60.4882	98.74	83.09	12.81
840	ICC 5419	Cicer arietinum	9.88555	79.0844	6.98721	62.696	98.42	83.06	13.1
841	ICC 5430	Cicer arietinum	9.66935	77.3548	6.79664	61.233	98.66	83.12	12.79
842	ICC 5431	Cicer arietinum	9.70565	77.6452	7.08495	63.1032	98.65	83.17	13.39
843	ICC 5434	Cicer arietinum	6.06274	67.3638	3.54415	44.1704	98.7	78.33	6.63
844	ICC 5449	Cicer arietinum	11.4177	91.3414	6.48933	61.2509	98.34	82.71	10.83
845	ICC 5455	Cicer arietinum	11.3617	90.8937	6.58313	61.7018	98.48	82.84	11.02
846	ICC 5458	Cicer arietinum	10.8165	86.5321	6.23105	58.4276	98.61	82.73	10.44
847	ICC 5468	Cicer arietinum	10.4493	83.5945	5.91942	55.7527	98.67	82.56	9.96
848	ICC 5472	Cicer arietinum	10.5549	84.4392	6.07373	56.5388	98.36	82.54	10.13
849	ICC 5474	Cicer arietinum	10.8267	86.6138	6.11649	57.7174	98.88	82.82	10.28
850	ICC 5475	Cicer arietinum	8.42748	67.4198	2.72098	24.313	98.78	63.43	3.33
851	ICC 5479	Cicer arietinum	9.39967	75.1973	3.35181	29.6436	98.86	71.88	4.37
852	ICC 5489	Cicer arietinum	11.1046	88.8365	5.82101	51.9157	98.46	82.36	9.9
853	ICC 5491	Cicer arietinum	11.7653	94.1223	6.07271	54.2086	98.83	82.63	10.24
854	ICC 5504	Cicer arietinum	5.0196	55.7733	3.61994	43.6363	98.84	77.65	7.49
855	ICC 5531	Cicer arietinum	11.9903	95.9222	6.15315	55.253	98.9	82.63	10.37
856	ICC 5535	Cicer arietinum	9.85181	78.8145	6.83571	62.0812	98.27	83.04	12.81
857	ICC 5541	Cicer arietinum	10.9964	87.971	5.67192	50.9917	98.7	82.45	9.65
858	ICC 5551	Cicer arietinum	11.2911	90.3286	7.07839	63.929	98.88	83.15	12.58
859	ICC 5577	Cicer arietinum	11.0817	88.6539	7.14523	63.8144	98.83	83.14	12.81
860	ICC 5579	Cicer arietinum	9.59123	76.7299	6.1808	55.0723	98.6	82.8	11.19
861	ICC 5581	Cicer arietinum	11.4138	91.3107	7.25276	65.0007	98.64	83.04	12.94
862	ICC 5592	Cicer arietinum	11.7866	94.2926	7.46422	66.6201	98.75	83.1	13.34
863	ICC 5593	Cicer arietinum	12.0672	96.538	7.65096	68.3842	98.58	83.16	13.59
864	ICC 5596	Cicer arietinum	10.5893	84.7142	5.74762	51.8573	98.52	81.99	9.14
865	ICC 5597	Cicer arietinum	12.0699	96.5593	7.03895	62.4718	98.73	82.77	11.59
866	ICC 5602	Cicer arietinum	10.7731	86.1846	6.4954	58.0357	98.78	82.67	10.93
867	ICC 5613	Cicer arietinum	5.29556	58.8395	3.88532	47.407	98.41	77.94	8.14
868	ICC 5616	Cicer arietinum	10.8596	86.877	6.48831	58.0492	98.6	82.65	10.9
869	ICC 5623	Cicer arietinum	8.36918	66.9535	6.4866	58.309	98.72	83.22	12.78
870	ICC 5639	Cicer arietinum	5.27691	58.6324	3.83185	46.3083	98.32	78.39	7.8
871	ICC 5644	Cicer arietinum	11.206	89.6476	6.70184	59.8709	98.79	82.94	11.25
872	ICC 5645	Cicer arietinum	9.34786	74.7829	5.67391	50.5601	98.55	82.21	9.55
873	ICC 5649	Cicer arietinum	11.5104	92.0833	6.94614	62.8626	98.75	82.97	12.02
874	ICC 5680	Cicer arietinum	12.3558	98.8461	7.58537	68.0859	98.46	83.04	12.89
875	ICC 5686	Cicer arietinum	10.6545	85.2358	6.53785	58.6255	98.72	82.83	11.28
876	ICC 5687	Cicer arietinum	11.0481	88.385	6.67025	60.1363	98.98	82.97	11.54
877	ICC 5697	Cicer arietinum	11.5138	92.1107	6.98084	62.4837	98.86	82.99	11.98
878	ICC 5710	Cicer arietinum	10.3381	82.705	6.20928	56.1057	98.92	82.81	10.8
879	ICC 5722	Cicer arietinum	10.8891	87.1131	5.32039	47.4706	98.72	80.61	7.33
880	ICC 5727	Cicer arietinum	9.28475	74.278	4.76474	42.2246	98.69	79.75	6.95
881	ICC 5737	Cicer arietinum	11.518	92.1438	7.92605	70.763	98.48	83.2	14.57
882	ICC 5743	Cicer arietinum	12.5174	100.139	8.61986	76.8519	98.53	83.33	15.81
883	ICC 5752	Cicer arietinum	12.3738	98.9907	8.44071	75.7659	98.8	83.32	15.78
884	ICC 5755	Cicer arietinum	8.08374	64.6699	5.55414	49.6635	98.75	82.68	10.55
885	ICC 5762	Cicer arietinum	12.1291	97.0327	8.34199	74.4881	98.45	83.27	15.08
886	ICC 5775	Cicer arietinum	12.997	103.976	9.0898	80.6173	98.84	83.35	16.73
887	ICC 5778	Cicer arietinum	13.0796	104.637	9.04196	80.4103	98.43	83.32	16.3
888	ICC 5780	Cicer arietinum	7.36039	58.8831	5.53084	50.9756	98.42	82.78	10.91
889	ICC 5783	Cicer arietinum	7.52624	60.2099	5.65261	52.3423	98.34	82.79	11.1
890	ICC 5810	Cicer arietinum	9.97007	79.7606	7.96374	69.1591	98.69	83.35	15.46
891	ICC 5811	Cicer arietinum	14.8108	118.486	10.2696	91.0991	98.69	83.42	18.56
892	ICC 5845	Cicer arietinum	7.24728	80.5253	5.57839	67.0743	98.24	82.57	11.05
893	ICC 5850	Cicer arietinum	4.70328	37.6262	4.09945	34.6103	98.84	81.85	8.36
894	ICC 5851	Cicer arietinum	5.10169	40.8135	4.45868	37.5548	98.65	82.08	9.03
895	ICC 5857	Cicer arietinum	11.1956	89.5648	8.04412	73.4547	98.54	83.47	15.29
896	ICC 5877	Cicer arietinum	6.33851	50.7081	5.49167	46.5123	98.95	82.82	10.96
897	ICC 5878	Cicer arietinum	5.7306	63.6733	4.05693	48.704	98.61	77.86	8.18
898	ICC 5879	Cicer arietinum	5.85717	65.0797	4.1624	50.2466	98.41	78.9	8.32
899	ICC 5886	Cicer arietinum	6.0892	48.7136	3.26234	28.3023	99.06	73.58	4.21
900	ICC 5893	Cicer arietinum	7.30017	58.4013	4.04305	34.7646	98.92	76.97	5.16
901	ICC 5899	Cicer arietinum	10.4313	83.4506	7.94847	69.7014	98.91	83.34	15.11
902	ICC 5901	Cicer arietinum	10.2893	82.3141	7.12783	64.6077	98.69	83.15	13.49
903	ICC 5912	Cicer arietinum	16.875	135	12.136	108.901	98.45	83.63	21.38
904	ICC 5915	Cicer arietinum	10.2949	82.3593	7.85011	68.7129	98.9	83.31	14.99
905	ICC 5923	Cicer arietinum	10.4681	83.7446	7.87888	69.5067	98.82	83.39	15
906	ICC 5927	Cicer arietinum	9.3215	74.572	7.13622	62.6227	98.86	83.24	13.68
907	ICC 5934	Cicer arietinum	8.7603	70.0824	6.42483	57.2266	98.61	83.05	12.45
908	ICC 5951	Cicer arietinum	9.83215	78.6572	7.36309	65.0415	98.74	83.3	14.18
909	ICC 5955	Cicer arietinum	10.6379	85.1033	7.957	70.22	98.83	83.38	15.27
910	ICC 5970	Cicer arietinum	9.68125	77.45	7.17262	63.4829	98.85	83.29	13.86
911	ICC 5980	Cicer arietinum	11.4556	91.645	8.53936	75.0878	98.99	83.52	16.28
912	ICC 5988	Cicer arietinum	9.64885	77.1908	6.99826	62.4651	98.91	83.33	13.48
913	ICC 5994	Cicer arietinum	8.1295	65.036	3.6745	32.3741	98.96	67	3.56
914	ICC 6000	Cicer arietinum	9.3752	75.0016	4.64146	40.3307	99.16	76.19	5.01
915	ICC 6004	Cicer arietinum	9.06127	72.4901	6.59739	58.3464	98.86	83.11	12.71
916	ICC 6006	Cicer arietinum	9.50114	76.0091	6.94782	61.1247	98.99	83.25	13.28
917	ICC 6007	Cicer arietinum	11.5824	92.6591	8.40074	74.3319	98.75	83.36	15.87
918	ICC 6034	Cicer arietinum	9.58921	76.7137	7.14104	62.7681	98.85	83.19	13.73
919	ICC 6042	Cicer arietinum	9.39909	75.1927	6.88347	61.5802	98.79	83.29	13.32
920	ICC 6070	Cicer arietinum	10.0116	80.0928	7.47008	66.1479	98.86	83.32	14.48
921	ICC 6098	Cicer arietinum	8.00562	64.0449	5.49323	51.5805	98.54	82.55	10.35
922	ICC 6104	Cicer arietinum	9.92129	79.3703	7.45067	65.5674	98.99	83.31	14.37
923	ICC 6112	Cicer arietinum	9.11261	72.9009	6.68886	59.5491	98.91	83.2	13.03
924	ICC 6119	Cicer arietinum	7.3426	58.7408	5.28984	49.7409	95.81	82.45	10.2
925	ICC 6120	Cicer arietinum	10.5484	84.3873	7.82311	68.9243	96.92	83.33	14.71
926	ICC 6122	Cicer arietinum	10.6709	85.3672	7.81864	69.3447	98.75	83.34	15.04
927	ICC 6124	Cicer arietinum	11.3243	90.5948	7.49771	66.2443	98.85	83.11	12.99
928	ICC 6128	Cicer arietinum	12.7472	101.977	8.95596	77.8439	98.5	83.26	15.44
929	ICC 6140	Cicer arietinum	7.38735	59.0988	4.95604	43.196	98.79	81.93	8.55
930	ICC 6146	Cicer arietinum	8.10624	64.8499	5.94328	55.308	98.48	82.97	11.66
931	ICC 6155	Cicer arietinum	7.36091	58.8873	4.86787	42.5414	98.96	81.85	8.33
932	ICC 6160	Cicer arietinum	9.61205	76.8964	6.56787	56.6955	98.81	82.77	10.91
933	ICC 6169	Cicer arietinum	8.68516	69.4813	5.87516	50.909	98.65	82.39	9.82
934	ICC 6172	Cicer arietinum	7.27577	58.2062	5.34545	46.2739	98.79	82.62	9.8
935	ICC 6199	Cicer arietinum	7.45142	59.6114	5.5592	47.7821	98.84	82.85	10.15
936	ICC 6204	Cicer arietinum	8.35578	66.8462	6.30618	53.9222	98.66	82.98	11.42
937	ICC 6210	Cicer arietinum	8.23312	65.8649	6.0465	52.2247	98.65	82.92	10.92
938	ICC 6239	Cicer arietinum	9.88434	79.0747	7.32876	62.9058	98.67	83.09	13.05
939	ICC 6244	Cicer arietinum	8.03809	64.3048	5.91425	51.0932	98.73	82.72	10.72
940	ICC 6246	Cicer arietinum	6.28828	50.3062	2.88161	25.6189	98.68	70.83	4.2
941	ICC 6252	Cicer arietinum	5.70816	45.6653	2.8327	24.8944	98.89	72.81	4.35
942	ICC 6253	Cicer arietinum	6.64586	53.1669	5.65344	48.1792	98.83	83.04	11.32
943	ICC 6257	Cicer arietinum	6.90016	55.2013	5.85338	49.8818	98.6	82.9	11.71
944	ICC 6260	Cicer arietinum	6.41386	51.3109	5.42829	46.3807	98.59	82.84	10.87
945	ICC 6263	Cicer arietinum	5.47619	60.8466	3.64936	45.8193	98.6	79.88	7.26
946	ICC 6267	Cicer arietinum	8.18064	65.4451	7.034	59.7454	98.59	83.15	13.92
947	ICC 6279	Cicer arietinum	5.70001	63.3334	4.3026	52.1253	98.41	78.88	8.98
948	ICC 6293	Cicer arietinum	5.8418	64.9089	4.28154	51.7095	98.56	80.14	8.58
949	ICC 6294	Cicer arietinum	7.40242	82.2491	5.49597	65.1968	98.72	82.56	10.83
950	ICC 6295	Cicer arietinum	7.7451	61.9608	6.55356	56.1162	98.6	83.19	13
951	ICC 6300	Cicer arietinum	6.30801	50.4641	5.34115	45.6292	98.4	82.7	10.72
952	ICC 6305	Cicer arietinum	7.92718	63.4174	6.72254	57.3219	98.6	83.23	13.25
953	ICC 6306	Cicer arietinum	5.05697	56.1885	3.77522	45.1263	98.15	79.25	7.6
954	ICC 6336	Cicer arietinum	5.79128	46.3303	4.81019	41.3481	98.7185	82.5894	9.68
955	ICC 6347	Cicer arietinum	10.6487	85.1895	9.16757	77.4634	98.6637	83.3582	17.4942
956	ICC 6355	Cicer arietinum	8.12145	64.9716	6.18576	56.0422	98.7503	83.1396	12.2087
957	ICC 6359	Cicer arietinum	7.62484	60.9987	6.34542	54.5709	98.6342	83.0288	12.5775
958	ICC 6365	Cicer arietinum	5.52339	44.1871	4.60027	39.4104	98.5853	82.3124	9.3211
959	ICC 6384	Cicer arietinum	7.04339	56.3471	6.00325	50.8441	98.6727	82.8112	12.0017
960	ICC 6401	Cicer arietinum	7.59574	60.7659	6.0394	53.4097	98.4878	82.9268	11.8593
961	ICC 6410	Cicer arietinum	8.39443	67.1554	6.50267	57.901	98.3909	83.0091	12.653
962	ICC 6419	Cicer arietinum	7.43475	59.478	5.62308	52.1634	98.5718	82.9194	11.0823
963	ICC 6423	Cicer arietinum	7.89628	63.1702	5.39645	50.5372	98.5337	82.506	9.7351
964	ICC 6433	Cicer arietinum	9.88186	79.0549	7.69878	68.1566	98.6226	83.3169	14.9886
965	ICC 6438	Cicer arietinum	6.54422	52.3538	4.83729	45.3272	98.6712	82.4201	9.4881
966	ICC 6441	Cicer arietinum	7.6954	61.5632	5.68041	53.3951	98.9677	82.9958	11.2084
967	ICC 6445	Cicer arietinum	7.50841	60.0673	5.56023	48.3836	98.7386	82.5626	10.0807
968	ICC 6448	Cicer arietinum	7.65014	61.2011	6.04823	53.8377	98.7122	83.0241	11.9699
969	ICC 6452	Cicer arietinum	7.70176	61.6141	6.25918	54.9211	98.7461	83.063	12.356
970	ICC 6464	Cicer arietinum	7.20468	57.6375	5.78644	50.751	98.8348	82.9578	11.4704
971	ICC 6479	Cicer arietinum	7.59058	60.7247	5.61104	52.7642	98.9255	82.9818	11.0438
972	ICC 6492	Cicer arietinum	7.51985	60.1588	5.09483	47.9673	98.9825	82.4859	9.1955
973	ICC 6504	Cicer arietinum	7.76595	62.1276	5.56325	53.0064	98.6152	82.7761	10.7451
974	ICC 6510	Cicer arietinum	7.9202	63.3616	5.57746	53.9039	98.7374	82.9205	10.8877
975	ICC 6537	Cicer arietinum	5.49756	61.084	3.82677	45.4355	98.6316	70.5427	8.0244
976	ICC 6551	Cicer arietinum	8.29736	66.3789	5.94858	52.4588	98.9659	82.8506	10.5843
977	ICC 6553	Cicer arietinum	8.10635	64.8508	6.31804	56.663	98.6072	83.0634	12.4277
978	ICC 6566	Cicer arietinum	7.50761	60.0608	6.0414	53.2675	98.7106	83.0565	11.9583
979	ICC 6569	Cicer arietinum	7.54608	60.3686	5.91638	52.5468	98.7598	83.0667	11.6495
980	ICC 6571	Cicer arietinum	5.58952	62.1058	4.23696	51.0084	98.4123	81.4074	8.5667
981	ICC 6579	Cicer arietinum	4.72788	52.532	3.56039	42.6425	98.6048	73.5384	7.8815
982	ICC 6606	Cicer arietinum	7.36526	58.9221	5.52613	51.4181	98.6711	82.8784	10.9131
983	ICC 6608	Cicer arietinum	7.87464	62.9971	5.46321	50.8081	98.7539	82.6255	9.9475
984	ICC 6616	Cicer arietinum	7.69624	61.5699	5.68337	53.2979	98.6301	82.9061	11.0782
985	ICC 6617	Cicer arietinum	7.21058	57.6846	5.31266	50.0211	98.6477	82.7295	10.5187
986	ICC 6650	Cicer arietinum	7.44755	59.5804	5.49934	47.9125	98.6997	82.4907	9.9689
987	ICC 6659	Cicer arietinum	8.81993	70.5595	6.98811	62.1214	98.7535	83.2931	13.7302
988	ICC 6661	Cicer arietinum	6.59553	52.7643	5.36379	47.0083	98.8147	82.7326	10.7088
989	ICC 6671	Cicer arietinum	10.0265	80.2122	7.83893	69.3466	98.3984	83.3311	15.1107
990	ICC 6711	Cicer arietinum	9.74603	77.9683	7.76538	68.1589	98.8595	83.3425	15.0918
991	ICC 6723	Cicer arietinum	7.95929	63.6743	5.70446	53.7669	98.5797	82.9252	11.1604
992	ICC 6731	Cicer arietinum	8.55273	68.4219	6.24148	57.768	98.688	83.0883	12.2113
993	ICC 6732	Cicer arietinum	7.59027	60.7222	5.28138	46.9952	98.8868	82.5327	9.4647
994	ICC 6767	Cicer arietinum	7.43496	59.4797	5.62596	50.5216	98.8385	82.9474	11.0218
995	ICC 6776	Cicer arietinum	6.75185	54.0148	5.28364	46.7041	98.7428	82.7208	10.5098
996	ICC 6777	Cicer arietinum	6.81471	54.5176	4.9287	43.2401	98.3614	81.9378	9.2346
997	ICC 6793	Cicer arietinum	4.9869	39.8952	3.6129	31.3097	98.2885	79.2353	6.7928
998	ICC 6802	Cicer arietinum	5.66181	62.909	3.80626	45.6317	98.43	73.544	7.5494
999	ICC 6804	Cicer arietinum	6.15349	49.2279	4.73473	41.6662	98.1082	81.8468	9.323
1000	ICC 6811	Cicer arietinum	6.39179	71.0198	5.19476	61.0732	98.4318	78.8963	10.8342
1001	ICC 6812	Cicer arietinum	6.49281	51.9425	5.04633	44.2189	98.2506	82.1877	9.9054
1002	ICC 6816	Cicer arietinum	5.57056	61.8951	3.87994	46.7939	98.6112	79.5738	7.6462
1003	ICC 6823	Cicer arietinum	6.23749	49.9	4.62705	40.6508	98.4354	81.938	8.8616
1004	ICC 6831	Cicer arietinum	5.93267	47.4614	4.31285	37.7122	98.5986	81.537	8.178
1005	ICC 6848	Cicer arietinum	5.70313	45.625	4.29245	37.5057	98.535	81.6853	8.3753
1006	ICC 6874	Cicer arietinum	5.05559	56.1732	3.53649	42.5932	98.3489	76.945	7.2506
1007	ICC 6875	Cicer arietinum	5.02046	55.7828	4.01024	47.3221	98.6733	80.8447	8.2197
1008	ICC 6877	Cicer arietinum	5.71996	63.5551	3.93335	49.1392	98.1595	80.422	7.8698
1009	ICC 6892	Cicer arietinum	6.66989	53.3591	4.81868	42.205	98.3584	81.9363	9.0104
1010	ICC 6900	Cicer arietinum	6.55961	52.4769	4.85791	42.7061	98.2778	82.0415	9.3239
1011	ICC 6912	Cicer arietinum	6.48428	51.8742	4.74428	41.9807	98.4079	82.0657	9.0927
1012	ICC 6919	Cicer arietinum	8.21497	65.7197	5.94018	54.3897	98.3342	82.8604	11.4512
1013	ICC 6921	Cicer arietinum	6.94192	55.5354	4.15145	36.3362	98.6613	78.9133	6.1902
1014	ICC 6925	Cicer arietinum	7.12268	56.9814	5.30672	45.9356	98.5878	82.429	10.079
1015	ICC 6934	Cicer arietinum	5.78887	46.311	4.11546	35.8875	98.3815	80.8715	7.6601
1016	ICC 6935	Cicer arietinum	6.68016	53.4413	4.8446	42.4376	98.3904	81.8553	9.182
1017	ICC 6945	Cicer arietinum	6.27838	50.2271	4.537	39.8514	98.4304	81.5649	8.5724
1018	ICC 6947	Cicer arietinum	6.87686	55.0149	4.85656	42.4803	98.3478	81.5525	8.7831
1019	ICC 6955	Cicer arietinum	6.42225	51.378	4.23998	37.3706	98.2876	80.1038	7.3289
1020	ICC 6969	Cicer arietinum	18.0921	144.736	13.6402	121.73	98.382	83.706	24.1335
1021	ICC 6970	Cicer arietinum	6.33223	50.6578	4.29135	37.5265	98.6957	80.9263	7.5183
1022	ICC 6973	Cicer arietinum	6.30749	50.4599	4.26931	37.3771	98.5211	80.593	7.5051
1023	ICC 6995	Cicer arietinum	6.79874	54.3899	4.93971	43.2876	98.6423	82.0893	9.3338
1024	ICC 7024	Cicer arietinum	6.29319	50.3455	3.80193	33.3419	98.6272	78.336	5.9138
1025	ICC 7028	Cicer arietinum	6.11352	48.9082	4.20875	37.0556	98.6684	80.9976	7.6653
1026	ICC 7052	Cicer arietinum	6.43923	71.547	3.53567	45.2977	98.8828	74.8686	6.0397
1027	ICC 7054	Cicer arietinum	6.72089	53.7672	4.63357	40.6947	98.4075	81.4346	8.4194
1028	ICC 7098	Cicer arietinum	6.45787	51.663	4.44767	38.7196	98.699	81.296	7.9405
1029	ICC 7107	Cicer arietinum	5.56313	44.5051	3.5703	32.8417	98.5752	78.0861	6.7231
1030	ICC 7111	Cicer arietinum	5.95365	47.6292	3.57227	33.5052	98.6207	78.2966	6.637
1031	ICC 7114	Cicer arietinum	4.86147	38.8917	2.9775	27.8287	98.7016	76.5206	5.7165
1032	ICC 7129	Cicer arietinum	4.65017	37.2014	3.0151	27.6233	98.8391	76.2235	5.8241
1033	ICC 7144	Cicer arietinum	9.8038	78.4304	5.89987	51.7868	98.5636	81.6288	8.8284
1034	ICC 7150	Cicer arietinum	5.26794	58.5326	3.54642	43.3731	98.725	79.0712	6.9827
1035	ICC 7158	Cicer arietinum	9.23959	73.9167	7.17906	63.3528	98.6566	83.2562	13.9058
1036	ICC 7167	Cicer arietinum	5.92126	47.3701	3.33642	29.9713	98.9302	68.277	5.5288
1037	ICC 7172	Cicer arietinum	6.19591	49.5672	3.52449	31.3243	98.8936	70.3234	5.6252
1038	ICC 7184	Cicer arietinum	5.32193	59.1326	3.77787	45.4948	98.4689	79.0725	7.5824
1039	ICC 7185	Cicer arietinum	9.08047	72.6437	7.12287	62.7479	98.4626	83.1653	13.6119
1040	ICC 7187	Cicer arietinum	5.48312	43.865	2.93644	26.608	99.0013	66.3105	4.8323
1041	ICC 7195	Cicer arietinum	5.05315	40.4252	3.16934	29.2592	98.777	76.9021	6.0612
1042	ICC 7198	Cicer arietinum	8.34687	66.7749	6.48741	57.2981	98.3516	83.0374	12.5669
1043	ICC 7200	Cicer arietinum	8.3506	66.8048	6.5493	57.5911	98.3858	83.1391	12.7338
1044	ICC 7201	Cicer arietinum	9.59209	76.7367	7.58647	66.2827	98.3445	83.2277	14.4012
1045	ICC 7204	Cicer arietinum	6.42066	51.3653	3.54337	31.8977	98.7837	70.6656	5.7523
1046	ICC 7205	Cicer arietinum	4.54062	36.3249	2.39114	21.5943	98.7585	64.9027	4.0059
1047	ICC 7207	Cicer arietinum	6.27216	50.1773	3.49806	31.1423	98.9512	71.8017	5.5154
1048	ICC 7224	Cicer arietinum	8.71077	69.6861	6.70217	59.336	98.4265	83.1161	12.9346
1049	ICC 7225	Cicer arietinum	11.4691	91.7529	8.16143	74.9681	98.6416	83.3993	15.6302
1050	ICC 7234	Cicer arietinum	8.95015	71.6012	6.86197	60.286	98.6262	83.168	13.2096
1051	ICC 7235	Cicer arietinum	5.25828	42.0662	2.80504	25.3678	98.9923	66.5877	4.7455
1052	ICC 7237	Cicer arietinum	5.81211	46.4969	3.22236	28.6681	99.0592	67.7064	5.2134
1053	ICC 7245	Cicer arietinum	5.45769	43.6615	2.92727	26.2375	98.8026	66.7431	4.7971
1054	ICC 7251	Cicer arietinum	5.87098	46.9679	3.16646	28.2243	99.173	68.3469	4.9205
1055	ICC 7253	Cicer arietinum	9.2071	73.6568	6.88515	61.2206	98.4077	83.0559	13.0994
1056	ICC 7255	Cicer arietinum	6.65118	73.902	4.82403	57.3033	98.6757	78.6561	9.305
1057	ICC 7259	Cicer arietinum	5.52764	44.2211	3.0929	27.2255	98.5775	73.4554	4.747
1058	ICC 7260	Cicer arietinum	5.99881	47.9905	3.06995	27.0668	98.3976	69.2511	4.194
1059	ICC 7266	Cicer arietinum	5.46186	43.6949	3.39605	29.655	98.4816	76.9671	5.6011
1060	ICC 7269	Cicer arietinum	4.4809	35.8472	2.50739	21.6059	98.6527	65.3679	3.5802
1061	ICC 7272	Cicer arietinum	5.42595	60.2883	4.02809	48.2522	98.5054	78.6086	8.2923
1062	ICC 7277	Cicer arietinum	6.15067	49.2053	4.16447	36.6972	98.6771	80.7965	7.4642
1063	ICC 7292	Cicer arietinum	6.29128	50.3303	4.33315	37.9495	98.4867	81.0714	7.8537
1064	ICC 7295	Cicer arietinum	15.9201	127.361	11.6268	102.454	98.9238	83.6341	21.0709
1065	ICC 7302	Cicer arietinum	7.43333	59.4666	3.60147	32.9395	98.5992	73.1737	4.4435
1066	ICC 7305	Cicer arietinum	5.85929	65.1032	3.89622	47.765	98.5845	78.7439	7.6102
1067	ICC 7308	Cicer arietinum	5.12875	56.9861	3.78186	45.3912	98.3082	78.2862	7.8321
1068	ICC 7315	Cicer arietinum	5.91082	65.6758	4.03746	48.5002	98.69	77.5884	7.8613
1069	ICC 7323	Cicer arietinum	5.51519	61.2799	4.05498	48.4348	98.5555	79.2004	8.1388
1070	ICC 7326	Cicer arietinum	5.24869	58.3188	4.22304	49.7821	98.4369	81.6829	8.5657
1071	ICC 7338	Cicer arietinum	5.92966	47.4373	3.8574	33.3696	98.7524	78.9995	6.4899
1072	ICC 7344	Cicer arietinum	7.5667	60.5336	5.68554	49.1981	98.642	82.6933	10.5244
1073	ICC 7346	Cicer arietinum	3.76506	30.1204	2.8346	24.5434	98.442	77.7582	5.651
1074	ICC 7378	Cicer arietinum	6.16254	49.3003	4.77144	41.912	98.4487	82.0518	9.4385
1075	ICC 7380	Cicer arietinum	6.06764	48.5411	3.714	32.535	98.2933	77.6725	5.9675
1076	ICC 7389	Cicer arietinum	5.94089	47.5271	4.05289	35.5133	98.7832	80.8639	7.4231
1077	ICC 7390	Cicer arietinum	5.42201	43.3761	3.26585	28.7643	98.2196	75.4309	5.3552
1078	ICC 7396	Cicer arietinum	6.27545	50.2036	3.12137	27.6405	98.5077	69.1341	4.1037
1079	ICC 7413	Cicer arietinum	5.97312	66.368	3.41495	42.6178	98.5963	77.2905	6.3825
1080	ICC 7441	Cicer arietinum	5.25786	58.4207	3.82285	46.3634	98.343	80.4873	7.6834
1081	ICC 7445	Cicer arietinum	15.2091	121.673	11.6795	102.7	98.314	83.68	20.6119
1082	ICC 7448	Cicer arietinum	6.49504	51.9603	5.00147	43.9546	98.7232	82.4282	9.9025
1083	ICC 7454	Cicer arietinum	5.73645	45.8916	4.3332	38.1506	98.2025	81.4295	8.4967
1084	ICC 7470	Cicer arietinum	5.61895	44.9516	4.35153	37.9233	98.4379	81.6093	8.5691
1085	ICC 7472	Cicer arietinum	6.50894	52.0715	4.87866	43.0932	98.4106	82.1414	9.4901
1086	ICC 7479	Cicer arietinum	5.6822	45.4576	4.4094	38.4116	98.5259	81.7704	8.7259
1087	ICC 7485	Cicer arietinum	5.48638	43.891	4.25355	37.0626	98.6215	81.6238	8.4161
1088	ICC 7541	Cicer arietinum	14.6413	117.13	9.31759	81.752	98.5348	83.3244	14.0504
1089	ICC 7554	Cicer arietinum	5.14786	57.1984	3.89636	47.2123	98.528	78.3413	8.2302
1090	ICC 7560	Cicer arietinum	10.8292	86.6336	8.41947	74.0293	98.423	83.5559	15.691
1091	ICC 7571	Cicer arietinum	6.03501	67.0557	4.56382	54.4991	98.5461	80.7254	9.1726
1092	ICC 7574	Cicer arietinum	15.4414	123.532	10.6044	92.8812	98.5194	83.6123	17.1618
1093	ICC 7576	Cicer arietinum	8.84864	70.7891	6.85123	60.6585	98.3511	83.2153	13.0026
1094	ICC 7580	Cicer arietinum	7.48299	59.8639	5.71585	50.8525	98.2357	82.8411	11.0267
1095	ICC 7590	Cicer arietinum	7.75859	62.0687	6.81224	57.1711	98.6874	83.2165	13.5799
1096	ICC 7593	Cicer arietinum	7.3586	58.8688	6.44815	54.0564	98.5296	83.1531	12.8049
1097	ICC 7599	Cicer arietinum	6.23388	49.871	5.42517	45.7268	98.153	82.6929	10.8179
1098	ICC 7629	Cicer arietinum	5.91283	47.3026	5.20899	43.7381	98.3441	82.6391	10.5452
1099	ICC 7634	Cicer arietinum	6.40938	51.275	5.61082	47.2471	98.6441	82.9273	11.3162
1100	ICC 7635	Cicer arietinum	7.9233	63.3864	7.01776	58.7592	98.8089	83.2775	14.0813
1101	ICC 7654	Cicer arietinum	6.96769	55.7415	5.96795	50.2649	98.5004	82.9458	11.8663
1102	ICC 7663	Cicer arietinum	6.80085	54.4068	5.80395	49.0084	98.5825	82.8219	11.5111
1103	ICC 7668	Cicer arietinum	6.5419	72.6878	5.16539	61.2869	98.4534	81.3237	10.4874
1104	ICC 7672	Cicer arietinum	7.0693	56.5544	5.27213	45.7923	98.422	82.504	9.7739
1105	ICC 7676	Cicer arietinum	8.20657	65.6525	6.95586	58.8461	98.6435	83.1912	13.546
1106	ICC 7710	Cicer arietinum	7.25849	58.0679	6.14477	52.0765	98.6067	82.9616	12.0939
1107	ICC 7737	Cicer arietinum	7.20542	57.6434	6.09091	51.548	98.513	82.9101	12.04
1108	ICC 7744	Cicer arietinum	8.46936	67.7549	7.25959	60.849	98.3211	83.111	13.8237
1109	ICC 7761	Cicer arietinum	8.74624	69.97	7.35452	62.0602	98.2743	83.1313	13.8621
1110	ICC 7764	Cicer arietinum	7.95517	63.6413	5.09906	42.9865	98.6741	80.6383	7.2975
1111	ICC 7770	Cicer arietinum	8.24746	65.9797	5.11183	43.293	98.2445	79.6465	6.9815
1112	ICC 7773	Cicer arietinum	7.69139	61.5311	6.4998	54.7971	98.3755	83.0703	12.5664
1113	ICC 7777	Cicer arietinum	7.08688	56.6951	5.89201	49.953	98.2683	82.7293	11.4744
1114	ICC 7797	Cicer arietinum	7.60437	60.835	6.411	54.0444	98.3762	83.0614	12.3986
1115	ICC 7799	Cicer arietinum	8.92456	71.3965	7.61696	64.2317	98.5192	83.266	14.7192
1116	ICC 7811	Cicer arietinum	7.40421	59.2337	6.21923	52.739	98.2076	82.8922	12.0524
1117	ICC 7818	Cicer arietinum	7.72739	61.8191	6.48978	54.9611	98.3916	83.0744	12.7039
1118	ICC 7819	Cicer arietinum	5.71229	63.4699	4.17085	50.5785	98.4385	81.0454	8.3381
1119	ICC 7821	Cicer arietinum	8.7243	69.7944	7.31334	62.0913	98.354	83.253	14.0505
1120	ICC 7822	Cicer arietinum	7.83549	62.6839	6.59829	55.8367	98.4863	83.0004	12.9023
1121	ICC 7849	Cicer arietinum	8.7484	69.9872	7.4665	62.7771	98.6624	83.2787	14.5629
1122	ICC 7862	Cicer arietinum	8.0995	64.796	6.573	56.2982	98.4165	83.0489	12.7617
1123	ICC 7864	Cicer arietinum	8.71955	69.7564	7.07875	60.5225	98.3706	83.1639	13.6352
1124	ICC 7867	Cicer arietinum	5.56659	61.851	3.81158	46.599	98.2881	79.1362	7.6091
1125	ICC 7894	Cicer arietinum	8.35404	66.8323	6.7765	58.096	98.4305	83.1804	13.1885
1126	ICC 7898	Cicer arietinum	9.20572	73.6457	7.54854	64.569	98.6107	83.2441	14.668
1127	ICC 7912	Cicer arietinum	10.1347	81.0772	8.23392	70.6384	98.3348	83.365	15.4837
1128	ICC 7916	Cicer arietinum	9.89342	79.1474	8.15334	69.5178	98.3135	83.3469	15.2786
1129	ICC 7927	Cicer arietinum	9.58582	76.6865	7.81479	66.8326	98.5982	83.2631	14.9926
1130	ICC 7930	Cicer arietinum	9.15202	73.2162	7.40497	63.4926	98.4686	83.2544	14.2068
1131	ICC 7933	Cicer arietinum	9.43847	75.5077	7.61484	65.1527	98.4743	83.3224	14.5449
1132	ICC 7943	Cicer arietinum	8.81062	70.485	7.06506	60.8078	98.4833	83.1712	13.6699
1133	ICC 7949	Cicer arietinum	9.3581	74.8648	7.53213	64.6283	98.3305	83.2081	14.251
1134	ICC 7954	Cicer arietinum	9.45204	75.6163	7.74194	65.7762	98.5689	83.3069	14.762
1135	ICC 7980	Cicer arietinum	7.99983	63.9986	5.99364	53.9424	98.6691	83.0843	11.7342
1136	ICC 7993	Cicer arietinum	8.95071	71.6056	6.38211	58.2798	98.4472	83.092	12.2336
1137	ICC 8000	Cicer arietinum	10.9212	87.3696	8.75828	75.0935	98.5933	83.4549	16.8092
1138	ICC 8025	Cicer arietinum	9.00006	72.0005	7.23455	61.7967	98.7875	83.2935	14.0811
1139	ICC 8027	Cicer arietinum	9.59154	76.7323	7.68728	65.8945	98.6969	83.3263	14.8487
1140	ICC 8032	Cicer arietinum	10.1128	80.9025	8.16698	69.9576	98.2775	83.3338	15.1928
1141	ICC 8033	Cicer arietinum	8.83784	70.7027	7.05638	60.749	98.6226	83.3527	13.8856
1142	ICC 8042	Cicer arietinum	9.06782	72.5425	7.27963	62.4334	98.4006	83.2176	13.9412
1143	ICC 8044	Cicer arietinum	9.08478	72.6782	7.45848	63.4419	98.4837	83.2497	14.4532
1144	ICC 8052	Cicer arietinum	6.59447	52.7558	4.02812	34.1737	98.2568	77.2037	5.6326
1145	ICC 8058	Cicer arietinum	5.08259	56.4732	3.84576	45.8961	98.4962	80.1227	7.7954
1146	ICC 8067	Cicer arietinum	7.85459	62.8367	5.07559	42.8892	98.7808	80.9775	7.502
1147	ICC 8069	Cicer arietinum	8.6729	69.3832	7.07804	60.2579	97.771	83.1827	13.6458
1148	ICC 8085	Cicer arietinum	8.1379	65.1032	6.58958	56.3186	98.7239	83.1299	12.8743
1149	ICC 8091	Cicer arietinum	8.76173	70.0938	7.21108	61.1549	98.6899	83.3249	14.0367
1150	ICC 8101	Cicer arietinum	9.63586	77.0869	7.63281	65.1681	98.7011	83.1108	14.2477
1151	ICC 8126	Cicer arietinum	9.03549	72.2839	7.15214	60.9409	98.5838	82.9159	13.2366
1152	ICC 8139	Cicer arietinum	7.9882	63.9056	6.08147	52.5812	98.7178	82.8974	11.5089
1153	ICC 8142	Cicer arietinum	10.3442	82.7533	8.18637	69.6927	98.7787	83.2055	15.0015
1154	ICC 8143	Cicer arietinum	9.33234	74.6587	7.31762	62.6621	98.423	83.0628	13.2779
1155	ICC 8147	Cicer arietinum	8.95787	71.663	6.94382	59.717	98.5772	83.0635	12.9366
1156	ICC 8151	Cicer arietinum	5.99324	66.5915	4.56402	54.4498	98.2867	80.6343	9.1731
1157	ICC 8155	Cicer arietinum	8.366	66.928	6.76385	57.1854	98.7679	83.1232	12.8038
1158	ICC 8158	Cicer arietinum	8.71926	69.7541	6.88015	58.5681	98.3818	83.0099	12.7536
1159	ICC 8164	Cicer arietinum	7.87933	63.0347	6.33357	53.5375	98.7519	83.0333	12.0129
1160	ICC 8180	Cicer arietinum	9.77841	78.2273	7.65409	65.3677	98.267	83.0776	13.888
1161	ICC 8186	Cicer arietinum	8.43183	67.4546	6.64413	56.5431	98.2648	82.8824	12.3101
1162	ICC 8190	Cicer arietinum	8.02606	64.2085	6.45955	54.5942	98.4715	83.0591	12.2152
1163	ICC 8191	Cicer arietinum	11.6825	93.46	9.08182	78.2973	98.3531	83.3267	16.6918
1164	ICC 8195	Cicer arietinum	5.83139	64.7932	4.22189	51.3687	98.2803	78.9073	8.5817
1165	ICC 8198	Cicer arietinum	9.34191	74.7353	7.17096	62.0327	98.4492	83.0642	13.671
1166	ICC 8200	Cicer arietinum	5.53464	61.496	3.6682	46.0884	98.5492	79.7229	7.2792
1167	ICC 8209	Cicer arietinum	10.0972	80.7773	7.84123	67.7388	98.4517	83.1411	14.7372
1168	ICC 8218	Cicer arietinum	10.451	83.6077	8.20542	70.7047	98.5525	83.2703	15.6281
1169	ICC 8219	Cicer arietinum	10.5483	84.3862	8.10929	70.3837	98.5464	83.2649	15.4449
1170	ICC 8226	Cicer arietinum	10.4851	83.8808	8.08585	70.054	98.5979	83.2558	15.4133
1171	ICC 8258	Cicer arietinum	8.2919	66.3352	6.65553	56.9145	98.383	83.0195	12.6862
1172	ICC 8259	Cicer arietinum	8.86961	70.9569	7.03012	60.345	98.5234	83.2426	13.405
1173	ICC 8261	Cicer arietinum	6.06295	67.3661	4.09318	50.1006	98.5861	80.3666	7.9391
1174	ICC 8262	Cicer arietinum	10.1518	81.2148	8.02141	68.8099	98.7455	83.3273	15.2567
1175	ICC 8265	Cicer arietinum	9.50229	76.0183	7.51726	64.6047	98.6143	83.1966	14.3784
1176	ICC 8276	Cicer arietinum	9.05426	72.4341	7.15866	61.4089	98.1809	83.081	13.3451
1177	ICC 8284	Cicer arietinum	8.39398	67.1518	6.45598	56.4902	98.3464	82.9665	12.199
1178	ICC 8287	Cicer arietinum	9.78537	78.2829	7.8228	66.5953	98.3874	83.1498	14.6201
1179	ICC 8310	Cicer arietinum	6.88322	55.0658	4.71907	44.4031	98.5533	82.1027	8.9766
1180	ICC 8314	Cicer arietinum	11.2127	89.7017	9.02648	76.6429	98.7039	83.2224	16.6567
1181	ICC 8318	Cicer arietinum	5.34792	59.4213	3.87141	47.0761	98.1988	79.3518	7.9289
1182	ICC 8319	Cicer arietinum	10.301	82.4079	8.26315	70.0408	98.7901	83.1851	15.4993
1183	ICC 8324	Cicer arietinum	9.8731	78.9848	7.51287	65.0812	98.5851	83.1578	14.3069
1184	ICC 8330	Cicer arietinum	9.24254	73.9404	7.12092	61.5744	98.5366	83.1031	13.609
1185	ICC 8332	Cicer arietinum	10.5564	84.4513	8.04462	69.8059	98.5685	83.2888	15.1807
1186	ICC 8336	Cicer arietinum	10.6408	85.1261	8.24095	70.9666	98.422	83.2787	15.3937
1187	ICC 8347	Cicer arietinum	10.1287	81.0295	8.08787	69.0741	98.4851	83.2599	15.2574
1188	ICC 8348	Cicer arietinum	8.72527	69.8022	6.91188	59.2372	98.478	83.0752	13.3239
1189	ICC 8350	Cicer arietinum	6.08308	67.5897	4.28077	51.5853	98.773	80.098	8.4151
1190	ICC 8356	Cicer arietinum	10.1251	81.0011	8.06034	68.8205	98.5024	83.3527	15.1193
1191	ICC 8366	Cicer arietinum	9.8702	78.9616	7.76963	66.6589	98.1825	83.1608	14.6157
1192	ICC 8367	Cicer arietinum	10.1081	80.865	7.98009	68.3314	98.4721	83.2287	15.073
1193	ICC 8376	Cicer arietinum	9.76282	78.1026	7.71944	65.9702	98.4402	83.207	14.5139
1194	ICC 8378	Cicer arietinum	8.89107	71.1285	6.40508	58.6922	98.6025	83.0595	12.3428
1195	ICC 8384	Cicer arietinum	5.46357	60.7063	4.27465	51.241	98.56	79.7213	8.7534
1196	ICC 8387	Cicer arietinum	10.7056	85.6445	8.18667	70.8382	98.4026	83.2281	15.3043
1197	ICC 8397	Cicer arietinum	20.9166	167.332	15.6288	139.976	98.577	83.7717	27.6916
1198	ICC 8400	Cicer arietinum	7.1684	57.3472	5.1988	48.8989	98.5298	82.7086	10.2874
1199	ICC 8402	Cicer arietinum	9.77651	78.2121	6.8468	60.1016	98.2669	82.9955	12.1211
1200	ICC 8407	Cicer arietinum	9.60557	76.8446	7.26363	63.6194	98.0809	83.0653	13.3802
1201	ICC 8424	Cicer arietinum	10.6912	85.5297	8.05324	70.8657	98.4522	83.2716	15.076
1202	ICC 8447	Cicer arietinum	9.43691	75.4953	7.20173	63.1726	98.4915	83.2938	13.7392
1203	ICC 8449	Cicer arietinum	10.1458	81.1664	7.5528	68.7305	98.5032	83.2343	14.2102
1204	ICC 8452	Cicer arietinum	10.289	82.3122	7.78492	68.4812	98.2521	83.2562	14.4862
1205	ICC 8469	Cicer arietinum	11.0426	88.3406	8.54529	74.4516	98.2047	83.3112	15.6235
1206	ICC 8474	Cicer arietinum	10.8445	86.7563	8.2503	72.1905	98.495	83.3494	15.6481
1207	ICC 8479	Cicer arietinum	10.3523	82.8182	7.76738	68.3603	97.9505	83.3065	13.9889
1208	ICC 8483	Cicer arietinum	10.9913	87.9306	8.23589	72.3982	98.4234	83.3895	15.4469
1209	ICC 8487	Cicer arietinum	10.7174	85.7392	7.99235	70.5442	98.5019	83.3342	14.9674
1210	ICC 8508	Cicer arietinum	9.98437	79.875	7.68614	69.169	98.455	83.3968	14.7998
1211	ICC 8510	Cicer arietinum	9.12315	72.9852	6.80322	59.8905	98.4246	83.0926	12.9539
1212	ICC 8512	Cicer arietinum	9.63409	77.0727	7.23072	63.1634	98.196	83.3209	13.4481
1213	ICC 8515	Cicer arietinum	6.58013	73.1126	5.50573	64.2575	98.6168	82.3665	11.0929
1214	ICC 8520	Cicer arietinum	10.3213	82.5704	7.88857	68.8076	98.4507	83.3945	14.8797
1215	ICC 8521	Cicer arietinum	4.36689	48.521	2.85451	35.9814	98.2526	76.4232	5.8818
1216	ICC 8522	Cicer arietinum	6.62069	73.5632	5.08905	60.6147	98.567	80.5765	10.2535
1217	ICC 8527	Cicer arietinum	8.22154	65.7723	6.13576	55.8142	98.3183	82.975	11.8073
1218	ICC 8529	Cicer arietinum	9.83502	78.6801	7.5031	65.3605	98.5726	83.3779	14.4206
1219	ICC 8539	Cicer arietinum	10.1221	80.9766	7.67799	67.1867	98.339	83.3611	14.3846
1220	ICC 8546	Cicer arietinum	8.77532	70.2025	6.77669	59.0409	98.5465	83.1025	13.1047
1221	ICC 8556	Cicer arietinum	9.75581	78.0465	7.49853	65.441	98.3618	83.2075	14.3534
1222	ICC 8558	Cicer arietinum	11.2497	89.998	8.67101	75.4855	98.6475	83.4442	16.4517
1223	ICC 8571	Cicer arietinum	10.6468	85.1746	8.18863	71.4877	98.4928	83.4615	15.6676
1224	ICC 8576	Cicer arietinum	10.0521	80.4166	7.65184	67.0197	98.4377	83.3192	14.4849
1225	ICC 8579	Cicer arietinum	10.5846	84.6771	8.03889	70.3062	98.4023	83.3706	14.9826
1226	ICC 8583	Cicer arietinum	8.87093	70.9674	6.66401	58.6863	98.1314	82.9416	12.5345
1227	ICC 8584	Cicer arietinum	9.9102	79.2816	7.4657	65.4973	98.5353	83.3449	14.1742
1228	ICC 8588	Cicer arietinum	9.62967	77.0374	7.41082	64.3595	98.5158	83.3191	14.1708
1229	ICC 8594	Cicer arietinum	10.1518	81.2147	7.75473	67.8598	98.2258	83.3312	14.3568
1230	ICC 8607	Cicer arietinum	5.67516	63.0574	3.58062	49.2589	98.3401	79.529	7.2882
1231	ICC 8612	Cicer arietinum	9.7003	77.6024	7.43188	64.8843	98.4145	83.3222	14.1138
1232	ICC 8618	Cicer arietinum	8.59573	68.7658	6.16909	56.7807	98.5052	83.1196	11.9004
1233	ICC 8621	Cicer arietinum	5.94169	66.0188	4.52267	56.6359	98.6105	81.8393	9.2034
1234	ICC 8634	Cicer arietinum	9.70341	77.6273	7.41375	64.9583	98.385	83.388	14.2382
1235	ICC 8644	Cicer arietinum	10.7873	86.2983	6.44362	56.2741	98.6308	82.1168	9.408
1236	ICC 8649	Cicer arietinum	8.67062	69.365	6.23566	58.7211	97.7589	83.0151	12.0834
1237	ICC 8653	Cicer arietinum	8.91217	71.2973	6.90278	60.2545	98.2176	83.1102	13.2515
1238	ICC 8660	Cicer arietinum	10.0287	80.2297	7.67069	67.27	98.2149	83.2026	14.3788
1239	ICC 8661	Cicer arietinum	11.3384	90.7074	8.88526	77.2032	98.3467	83.372	16.3701
1240	ICC 8672	Cicer arietinum	9.8558	78.8464	7.6982	67.2081	98.4892	83.2431	14.7227
1241	ICC 8677	Cicer arietinum	9.69637	77.571	7.50775	65.7189	98.3709	83.2187	14.2896
1242	ICC 8687	Cicer arietinum	9.25184	74.0147	7.23302	62.8796	98.4553	83.1566	13.8277
1243	ICC 8693	Cicer arietinum	8.82005	70.5604	6.77382	59.516	98.2823	83.0541	12.9224
1244	ICC 8700	Cicer arietinum	9.27938	74.2351	7.07276	61.8298	98.4411	83.1331	13.4509
1245	ICC 8718	Cicer arietinum	5.31403	59.0448	4.24015	50.0346	98.141	81.425	8.5957
1246	ICC 8723	Cicer arietinum	10.4005	83.2041	8.22507	71.0117	98.3078	83.2963	15.2804
1247	ICC 8740	Cicer arietinum	4.68799	52.0888	2.64169	32.9679	98.8393	72.9659	5.2024
1248	ICC 8749	Cicer arietinum	9.52021	76.1617	7.38562	64.306	98.2206	83.1636	13.8279
1249	ICC 8750	Cicer arietinum	10.4911	83.9287	8.14492	70.594	98.3696	83.3787	15.23
1250	ICC 8752	Cicer arietinum	5.76326	64.0362	4.05397	48.5605	98.3787	80.4202	7.857
1251	ICC 8755	Cicer arietinum	10.4976	83.9811	8.09175	70.5562	98.3384	83.3475	15.0788
1252	ICC 8759	Cicer arietinum	8.70152	69.6121	6.80387	59.1821	98.5137	83.1318	13.2312
1253	ICC 8762	Cicer arietinum	9.41051	75.2841	7.25952	63.5437	98.342	83.1842	13.8375
1254	ICC 8774	Cicer arietinum	10.1931	81.545	7.17075	64.4969	98.5844	83.3002	13.5063
1255	ICC 8810	Cicer arietinum	10.7128	85.7023	8.37186	72.7699	98.4224	83.3505	15.7142
1256	ICC 8830	Cicer arietinum	9.16792	73.3433	7.02543	62.52	98.1328	83.1572	13.4745
1257	ICC 8855	Cicer arietinum	7.59028	84.3364	6.29001	73.4371	98.4224	82.275	12.602
1258	ICC 8864	Cicer arietinum	9.59368	76.7494	7.62219	65.5819	98.4138	83.2496	14.5194
1259	ICC 8868	Cicer arietinum	9.84977	78.7982	7.74766	66.9464	98.2464	83.2561	14.5586
1260	ICC 8878	Cicer arietinum	9.41196	75.2956	7.41724	63.8955	98.5607	83.2724	14.281
1261	ICC 8886	Cicer arietinum	8.58039	68.6431	6.727	58.0729	98.457	83.073	12.9582
1262	ICC 8900	Cicer arietinum	9.55157	76.4125	7.45214	64.4843	98.3661	83.2363	14.1121
1263	ICC 8906	Cicer arietinum	9.49123	75.9298	7.51894	64.6076	98.3428	83.218	14.186
1264	ICC 8918	Cicer arietinum	7.54177	60.3342	6.33722	54.2429	98.4032	83.0519	12.5456
1265	ICC 8921	Cicer arietinum	7.33526	58.6821	6.18267	52.8003	98.5946	83.1843	12.2487
1266	ICC 8923	Cicer arietinum	9.65895	77.2716	7.47562	66.9141	98.3157	83.3216	14.259
1267	ICC 8930	Cicer arietinum	7.66092	61.2873	6.40754	54.9761	97.9609	83.1635	12.2693
1268	ICC 8931	Cicer arietinum	9.08362	72.669	6.56022	60.1447	98.5085	83.0914	12.6222
1269	ICC 8932	Cicer arietinum	10.5408	84.3263	7.5706	68.2584	98.4435	83.214	14.1058
1270	ICC 8937	Cicer arietinum	6.97735	55.8188	5.9135	50.5114	98.1791	82.8038	11.6619
1271	ICC 8950	Cicer arietinum	5.48967	60.9963	3.74787	45.2763	98.5307	73.3999	7.9848
1272	ICC 8954	Cicer arietinum	7.81794	62.5435	6.55138	56.2533	98.2385	83.0597	12.8144
1273	ICC 8962	Cicer arietinum	7.71362	61.709	6.53858	55.8308	98.5853	83.212	12.9897
1274	ICC 8966	Cicer arietinum	10.2767	82.2139	8.39049	72.0838	98.1619	83.2733	15.5996
1275	ICC 8968	Cicer arietinum	8.43839	67.5071	6.81207	58.7875	98.1342	82.9834	13.0282
1276	ICC 8969	Cicer arietinum	8.49286	67.9428	6.76883	58.6498	98.3285	83.0348	13.1418
1277	ICC 8990	Cicer arietinum	9.43462	75.4769	7.51256	65.2169	98.2489	83.1587	14.2412
1278	ICC 8998	Cicer arietinum	8.54253	68.3402	6.84553	59.2027	98.3251	83.0132	13.1872
1279	ICC 9002	Cicer arietinum	8.35158	92.7953	6.78264	79.5847	98.1443	82.7255	13.2874
1280	ICC 9013	Cicer arietinum	9.50225	76.018	7.74872	66.326	98.5706	83.2655	15.0301
1281	ICC 9014	Cicer arietinum	9.68263	77.461	7.8027	67.2428	98.2451	83.194	14.6673
1282	ICC 9020	Cicer arietinum	9.66882	77.3506	7.73934	66.7336	98.6468	83.2689	14.9298
1283	ICC 9023	Cicer arietinum	8.76732	70.1385	6.98699	60.4517	98.5735	83.118	13.5812
1284	ICC 9024	Cicer arietinum	8.03341	64.2673	6.50509	56.0334	98.0729	82.8962	12.3498
1285	ICC 9030	Cicer arietinum	6.33552	50.6842	5.06745	44.4294	98.0303	82.4241	10.0281
1286	ICC 9032	Cicer arietinum	9.50791	76.0632	7.71444	66.22	98.2395	83.1519	14.5951
1287	ICC 9034	Cicer arietinum	9.06236	72.4989	7.29838	62.9481	98.2864	83.1183	13.9502
1288	ICC 9037	Cicer arietinum	9.82338	78.587	7.84502	67.6132	98.207	83.1954	14.6175
1289	ICC 9042	Cicer arietinum	9.10227	72.8182	7.23194	62.421	98.8493	83.1947	13.926
1290	ICC 9049	Cicer arietinum	9.33887	74.7109	7.40759	63.8754	98.5841	83.252	14.2632
1291	ICC 9053	Cicer arietinum	9.72915	77.8332	7.6544	66.3381	98.4901	83.2087	14.5844
1292	ICC 9055	Cicer arietinum	8.96804	71.7443	7.06565	61.1043	98.4286	83.1238	13.5225
1293	ICC 9061	Cicer arietinum	9.37488	74.999	7.52441	64.5203	98.5968	83.2162	14.5266
1294	ICC 9069	Cicer arietinum	8.8331	70.6648	7.28052	62.5366	98.4113	83.1414	14.112
1295	ICC 9075	Cicer arietinum	8.35156	66.8124	6.80391	58.6191	98.2789	83.025	13.0938
1296	ICC 9085	Cicer arietinum	8.92871	71.4297	7.28892	62.8316	98.2944	83.1728	14.1965
1297	ICC 9093	Cicer arietinum	8.08854	64.7083	6.69533	57.4807	98.3672	83.1419	13.2069
1298	ICC 9100	Cicer arietinum	8.81062	70.485	7.25227	62.3857	98.3	83.2191	14.1317
1299	ICC 9113	Cicer arietinum	9.18645	73.4916	7.57625	65.1216	98.2914	83.2126	14.4206
1300	ICC 9137	Cicer arietinum	5.6121	62.3567	3.88593	47.3312	98.6289	78.0715	7.828
1301	ICC 9138	Cicer arietinum	9.61355	76.9084	7.53012	64.2094	98.4177	83.3057	13.7659
1302	ICC 9139	Cicer arietinum	8.55842	68.4674	6.96571	59.8477	98.3387	83.1359	13.3605
1303	ICC 9142	Cicer arietinum	8.69267	69.5414	7.05475	60.4676	98.0946	83.2693	13.2135
1304	ICC 9165	Cicer arietinum	8.42579	67.4063	6.80017	58.6376	98.3478	83.1219	13.1634
1305	ICC 9168	Cicer arietinum	7.95641	63.6513	6.5209	55.9652	98.301	83.0157	12.6551
1306	ICC 9175	Cicer arietinum	7.89209	63.1367	6.35935	54.9373	98.3046	83.0003	12.3592
1307	ICC 9177	Cicer arietinum	9.06403	72.5122	7.51933	64.3625	98.7295	83.3561	14.7594
1308	ICC 9184	Cicer arietinum	9.08175	72.654	7.52332	64.282	98.4479	83.1784	14.4558
1309	ICC 9185	Cicer arietinum	8.42258	67.3806	6.92994	59.4525	98.4425	83.1049	13.5054
1310	ICC 9188	Cicer arietinum	8.08822	64.7058	6.65889	56.9763	98.3554	83.0172	12.983
1311	ICC 9217	Cicer arietinum	8.48597	67.8877	6.95089	59.654	98.3166	83.1035	13.3941
1312	ICC 9232	Cicer arietinum	8.80945	70.4756	7.20194	61.8461	98.3854	83.3536	13.8642
1313	ICC 9242	Cicer arietinum	9.23657	73.8926	5.35186	45.4918	98.6192	79.6166	6.5626
1314	ICC 9261	Cicer arietinum	9.05823	72.4658	7.36073	63.2861	98.461	83.2474	14.2754
1315	ICC 9279	Cicer arietinum	8.39826	67.1861	6.85675	58.7447	98.6331	83.1202	13.42
1316	ICC 9295	Cicer arietinum	8.53881	68.3105	6.91799	59.5918	98.5362	83.2506	13.4502
1317	ICC 9297	Cicer arietinum	8.58168	68.6534	7.06957	60.5431	98.6298	83.2002	13.9177
1318	ICC 9307	Cicer arietinum	8.70476	69.6381	7.06062	60.859	98.1808	83.152	13.4826
1319	ICC 9324	Cicer arietinum	9.51515	76.1212	7.68419	65.6802	98.3192	83.3821	14.6005
1320	ICC 9330	Cicer arietinum	9.09139	72.7311	7.37439	62.885	98.3217	83.2406	14.0353
1321	ICC 9362	Cicer arietinum	9.59405	76.7524	7.77155	66.3734	98.5617	83.3045	15.0005
1322	ICC 9392	Cicer arietinum	8.48976	67.9181	6.94922	59.2293	98.3548	83.2106	13.4163
1323	ICC 9395	Cicer arietinum	9.23384	73.8707	7.49476	64.0513	98.3163	83.299	14.3134
1324	ICC 9402	Cicer arietinum	6.10418	67.8242	3.75978	45.401	98.7408	78.0246	6.9439
1325	ICC 9406	Cicer arietinum	10.1354	81.0831	8.28838	70.615	98.665	83.3949	16.0466
1326	ICC 9408	Cicer arietinum	8.78913	70.3131	7.27755	61.8654	98.492	83.2206	14.1815
1327	ICC 9418	Cicer arietinum	5.26817	58.5353	3.51019	44.0719	98.623	79.7754	6.9882
1328	ICC 9426	Cicer arietinum	7.6498	61.1984	6.27335	53.4656	98.271	83.0551	12.245
1329	ICC 9434	Cicer arietinum	6.84565	76.0628	4.03248	50.0548	98.8709	77.564	7.5002
1330	ICC 9441	Cicer arietinum	10.0924	80.7395	8.29259	70.6368	98.292	83.2652	15.5646
1331	ICC 9443	Cicer arietinum	9.72073	77.7658	6.64173	61.0563	98.2439	82.9762	12.4413
1332	ICC 9464	Cicer arietinum	9.23315	73.8652	7.53131	64.391	98.2754	83.2766	14.243
1333	ICC 9469	Cicer arietinum	8.09377	64.7501	6.62405	56.4786	98.4394	83.1652	12.9744
1334	ICC 9472	Cicer arietinum	9.44933	75.5947	7.84977	66.4633	98.3668	83.3096	14.9598
1335	ICC 9483	Cicer arietinum	10.7274	85.8189	8.09299	73.0128	98.5541	83.391	15.5394
1336	ICC 9499	Cicer arietinum	9.42327	75.3862	7.71242	65.7691	98.4257	83.2511	14.7947
1337	ICC 9541	Cicer arietinum	8.96147	71.6918	7.30211	62.2883	98.5651	83.1812	14.2432
1338	ICC 9561	Cicer arietinum	9.3978	75.1824	7.66229	65.4171	98.3478	83.2233	14.6667
1339	ICC 9569	Cicer arietinum	8.52151	68.1721	7.0464	59.9609	98.2627	83.0872	13.4512
1340	ICC 9570	Cicer arietinum	9.07011	72.5609	7.45581	63.5583	98.2627	83.1669	14.2147
1341	ICC 9586	Cicer arietinum	5.80871	64.5412	3.14964	40.3153	98.6066	71.1523	5.5524
1342	ICC 9588	Cicer arietinum	8.63756	69.1005	7.10494	60.5091	98.7926	83.2096	13.9262
1343	ICC 9590	Cicer arietinum	5.23919	58.2132	3.47807	42.6996	98.521	78.6493	6.8562
1344	ICC 9603	Cicer arietinum	9.84747	78.7798	7.84595	69.2586	98.045	83.2771	14.5043
1345	ICC 9608	Cicer arietinum	9.27715	74.2172	7.25957	64.5628	98.4374	83.1727	13.906
1346	ICC 9609	Cicer arietinum	11.3631	90.9047	9.09823	80.046	98.2925	83.4094	16.8438
1347	ICC 9614	Cicer arietinum	10.6012	84.8094	8.32185	73.8382	98.422	83.3387	15.7079
1348	ICC 9618	Cicer arietinum	10.6081	84.8646	8.38923	73.6624	98.2985	83.3944	15.7289
1349	ICC 9619	Cicer arietinum	10.3285	82.6283	7.96183	71.1858	98.4245	83.3439	15.0335
1350	ICC 9628	Cicer arietinum	8.38335	67.0668	6.11061	55.9858	98.4347	82.9509	11.7204
1351	ICC 9643	Cicer arietinum	5.33484	59.2761	3.6959	45.0141	98.7848	76.904	7.4722
1352	ICC 9644	Cicer arietinum	8.28665	66.2932	6.46188	56.2725	98.6482	83.0091	12.3246
1353	ICC 9661	Cicer arietinum	10.3585	82.8681	8.12861	71.3512	98.2173	83.2837	14.9336
1354	ICC 9664	Cicer arietinum	10.621	84.9681	5.46993	47.4544	98.4312	76.4913	5.4441
1355	ICC 9672	Cicer arietinum	9.24436	73.9549	6.78075	60.0495	98.2851	82.9776	12.4266
1356	ICC 9676	Cicer arietinum	9.39083	75.1266	6.90958	61.1824	98.4819	83.0086	12.6681
1357	ICC 9687	Cicer arietinum	10.1277	81.0218	7.46043	66.0635	98.2816	83.1091	13.3553
1358	ICC 9702	Cicer arietinum	5.63589	62.621	3.73935	45.9416	98.6537	77.9216	7.3843
1359	ICC 9705	Cicer arietinum	12.4263	99.4103	9.18723	81.6575	98.4274	83.4539	16.948
1360	ICC 9712	Cicer arietinum	5.9055	65.6167	3.58659	44.3049	98.7784	76.5391	6.9425
1361	ICC 9722	Cicer arietinum	11.3239	90.5915	8.39009	74.4498	98.3616	83.4019	15.6178
1362	ICC 9726	Cicer arietinum	13.8393	110.714	10.4281	92.2347	98.424	83.5434	18.9747
1363	ICC 9747	Cicer arietinum	5.20251	41.6201	4.75057	39.4986	98.5136	82.5142	9.7391
1364	ICC 9755	Cicer arietinum	6.61122	73.458	3.98174	51.0945	98.5594	79.2995	7.5812
1365	ICC 9763	Cicer arietinum	5.4324	43.4592	4.99661	41.3708	98.5538	82.6422	10.208
1366	ICC 9807	Cicer arietinum	10.0321	80.2565	6.26062	58.5671	98.5166	82.7382	10.855
1367	ICC 9816	Cicer arietinum	7.09032	56.7225	5.15537	48.2025	98.6825	82.6924	10.1111
1368	ICC 9821	Cicer arietinum	10.4558	83.6467	6.64072	61.5762	98.3806	82.8381	11.4815
1369	ICC 9839	Cicer arietinum	8.44868	67.5895	6.64248	57.2277	98.5575	83.0572	12.8301
1370	ICC 9843	Cicer arietinum	8.37266	66.9812	6.48257	56.2138	98.8384	83.1037	12.5309
1371	ICC 9848	Cicer arietinum	5.83558	64.8397	4.40854	52.5391	98.4535	81.1935	8.8027
1372	ICC 9858	Cicer arietinum	8.29713	66.3771	6.47392	55.8012	98.3442	82.9576	12.3532
1373	ICC 9862	Cicer arietinum	5.48715	60.9684	3.9302	47.1295	98.7007	79.312	7.8237
1374	ICC 9872	Cicer arietinum	5.58148	62.0165	3.28423	40.8153	98.9007	74.6502	6.3857
1375	ICC 9876	Cicer arietinum	8.98434	71.8747	6.9386	60.0886	98.6753	83.1388	13.3376
1376	ICC 9895	Cicer arietinum	5.46192	60.688	4.16476	49.79	98.4629	79.3535	8.519
1377	ICC 9914	Cicer arietinum	8.05639	64.4511	5.76319	49.4934	98.4303	82.4291	10.2492
1378	ICC 9917	Cicer arietinum	8.8706	70.9648	6.63946	56.5102	98.3284	82.7675	11.9764
1379	ICC 9930	Cicer arietinum	7.85466	62.8372	5.95028	50.882	98.5965	82.6952	10.9369
1380	ICC 9934	Cicer arietinum	7.16942	57.3553	6.35123	54.1642	98.1962	82.9101	12.6303
1381	ICC 9937	Cicer arietinum	8.68629	69.4903	6.60382	56.389	98.3742	82.8321	12.0181
1382	ICC 9942	Cicer arietinum	6.72591	74.7324	4.65261	55.6694	98.5399	76.9949	9.0144
1383	ICC 9948	Cicer arietinum	8.28053	66.2442	6.3095	53.8177	98.3446	82.7282	11.5019
1384	ICC 9954	Cicer arietinum	9.02131	72.1705	6.93608	59.0626	98.4391	82.9368	12.5936
1385	ICC 9970	Cicer arietinum	8.41383	67.3106	6.74474	57.6523	98.5379	83.0163	12.9206
1386	ICC 9974	Cicer arietinum	7.92989	63.4391	6.4142	54.5791	98.2907	82.8477	12.1911
1387	ICC 9978	Cicer arietinum	8.30434	66.4347	6.70015	57.0555	98.2901	82.9256	12.6321
1388	ICC 9984	Cicer arietinum	8.64549	69.164	6.89568	58.9257	98.2884	82.9687	12.9531
1389	ICC 9994	Cicer arietinum	8.7456	69.9648	6.9625	59.4549	98.2446	82.9838	12.9926
1390	ICC 10013	Cicer arietinum	8.25948	66.0758	6.54267	56.0548	98.38	82.91	12.34
1391	ICC 10018	Cicer arietinum	6.22735	69.1928	4.21057	51.4379	98.75	80.73	8.08
1392	ICC 10026	Cicer arietinum	7.69681	61.5744	4.2614	36.8185	98.42	77.83	5.87
1393	ICC 10035	Cicer arietinum	7.2451	57.9608	5.26445	49.1749	98.34	82.75	10.35
1394	ICC 10039	Cicer arietinum	8.73095	69.8476	5.08676	43.6179	98.48	80.13	7.2
1395	ICC 10042	Cicer arietinum	9.34226	74.7381	7.39537	63.6268	98.3	83.15	13.95
1396	ICC 10047	Cicer arietinum	8.41289	67.3031	6.64879	57.1801	98.53	83.1	12.89
1397	ICC 10052	Cicer arietinum	8.32994	66.6395	6.5416	56.5152	98.39	83.02	12.73
1398	ICC 10063	Cicer arietinum	8.73048	69.8438	6.85504	60.207	98.28	83.24	13.23
1399	ICC 10088	Cicer arietinum	9.96789	79.7431	7.86876	68.851	98.43	83.34	15.07
1400	ICC 10107	Cicer arietinum	8.86787	70.9429	6.92554	60.9686	98.29	83.16	13.36
1401	ICC 10114	Cicer arietinum	7.59579	60.7664	6.04318	52.846	98.35	82.95	11.94
1402	ICC 10129	Cicer arietinum	8.40859	67.2688	6.67792	58.4166	98.22	83.14	12.92
1403	ICC 10130	Cicer arietinum	10.428	83.4239	7.6167	69.3018	98.6	83.29	14.7
1404	ICC 10155	Cicer arietinum	10.1916	81.5327	8.0865	70.7472	98.83	83.43	15.86
1405	ICC 10160	Cicer arietinum	7.14939	57.1951	4.91095	47.6429	98.18	82.37	9.55
1406	ICC 10162	Cicer arietinum	6.29801	50.384	4.26111	39.9529	98.11	81.11	7.86
1407	ICC 10197	Cicer arietinum	8.9421	71.5368	7.03049	62.0202	98.25	83.12	13.54
1408	ICC 10199	Cicer arietinum	8.70228	69.6182	6.86186	60.5445	98.4	83.18	13.35
1409	ICC 10217	Cicer arietinum	7.78439	62.2751	6.11532	53.9451	98.33	83.01	12.04
1410	ICC 10230	Cicer arietinum	8.50891	68.0713	6.88102	59.7847	98.28	83.09	13.35
1411	ICC 10232	Cicer arietinum	9.10605	72.8484	6.05533	52.6991	98.51	82.22	9.69
1412	ICC 10242	Cicer arietinum	8.23029	65.8423	5.43528	47.3944	98.37	81.74	8.81
1413	ICC 10244	Cicer arietinum	9.79916	78.3933	7.64035	67.5775	98.39	83.27	14.66
1414	ICC 10245	Cicer arietinum	9.17921	73.4337	7.33294	64.2982	98.19	83.15	13.95
1415	ICC 10250	Cicer arietinum	8.29616	66.3693	6.44565	57.1669	98.23	83.08	12.51
1416	ICC 10258	Cicer arietinum	8.52699	68.2159	6.71198	59.1684	98	83.05	12.72
1417	ICC 10260	Cicer arietinum	8.80895	70.4716	6.9173	60.9891	98.45	83.22	13.48
1418	ICC 10274	Cicer arietinum	8.68118	69.4494	6.79224	59.9228	98.28	83.07	13.13
1419	ICC 10301	Cicer arietinum	7.25346	58.0277	3.95368	36.7741	98.45	76.99	5.38
1420	ICC 10302	Cicer arietinum	8.91912	71.3529	6.76511	59.5724	98.52	83.12	12.85
1421	ICC 10314	Cicer arietinum	8.41541	67.3232	6.3437	56.1157	98.79	83.06	12.09
1422	ICC 10318	Cicer arietinum	8.3326	66.6608	6.19316	55.0095	98.33	83.07	11.7
1423	ICC 10326	Cicer arietinum	10.3366	82.693	8.1588	70.7533	98.62	83.33	15.32
1424	ICC 10332	Cicer arietinum	10.0453	80.3625	7.82744	67.7201	98.66	83.35	15.11
1425	ICC 10340	Cicer arietinum	9.76886	78.1509	7.5838	65.4768	98.74	83.35	14.61
1426	ICC 10341	Cicer arietinum	6.12831	68.0923	4.06354	51.0633	98.41	80.67	7.93
1427	ICC 10344	Cicer arietinum	10.0932	80.7458	7.75673	67.5744	98.49	83.38	14.62
1428	ICC 10353	Cicer arietinum	8.99024	71.9219	7.04786	61.1055	98.64	83.23	13.68
1429	ICC 10363	Cicer arietinum	8.73736	69.8989	6.7588	58.806	98.53	83.16	13.18
1430	ICC 10365	Cicer arietinum	10.454	83.6317	8.12877	70.5174	98.67	83.48	15.56
1431	ICC 10386	Cicer arietinum	7.21692	57.7353	5.35788	47.9664	98.66	82.62	10.18
1432	ICC 10387	Cicer arietinum	7.89654	63.1723	5.69127	50.7525	98.76	82.67	10.41
1433	ICC 10393	Cicer arietinum	6.02977	66.9975	3.75342	47.9305	98.37	79.08	7.33
1434	ICC 10399	Cicer arietinum	6.21379	69.0421	4.43649	53.3686	98.29	80.18	8.75
1435	ICC 10405	Cicer arietinum	9.83546	78.6837	7.55927	65.7458	98.59	83.35	14.49
1436	ICC 10434	Cicer arietinum	9.61505	76.9204	7.29712	63.9118	98.56	83.17	14.04
1437	ICC 10440	Cicer arietinum	10.2911	82.3287	7.91637	68.7061	98.82	83.3	15.27
1438	ICC 10457	Cicer arietinum	9.79709	78.3767	7.41668	64.8588	98.52	83.19	14.19
1439	ICC 10461	Cicer arietinum	9.34414	74.7532	7.02222	61.5141	98.43	83.07	13.32
1440	ICC 10466	Cicer arietinum	4.90573	54.5081	3.83057	45.6137	98.03	79.62	7.9
1441	ICC 10479	Cicer arietinum	10.6162	84.9297	8.15059	70.6433	98.4	83.24	15.21
1442	ICC 10485	Cicer arietinum	9.95161	79.6129	7.5776	66.3764	98.11	83.12	13.96
1443	ICC 10495	Cicer arietinum	5.89839	47.1871	4.02131	37.6632	98.47	81.7	8
1444	ICC 10502	Cicer arietinum	9.42643	75.4114	7.1631	62.631	98.44	83.12	13.64
1445	ICC 10504	Cicer arietinum	8.82466	70.5973	6.65996	58.5794	98.38	83	12.81
1446	ICC 10516	Cicer arietinum	9.76671	78.1337	7.52483	65.7207	98.57	83.24	14.41
1447	ICC 10517	Cicer arietinum	10.3798	83.0383	7.86142	69.1779	98.14	83.19	14.49
1448	ICC 10536	Cicer arietinum	11.1621	89.2969	8.57691	74.7893	98.6	83.31	16.21
1449	ICC 10539	Cicer arietinum	10.0707	80.5657	7.72392	67.3215	98.42	83.2	14.54
1450	ICC 10546	Cicer arietinum	10.0939	80.7508	7.56009	66.5416	98.45	83.12	14.27
1451	ICC 10567	Cicer arietinum	10.36	82.8802	7.89136	68.8094	98.22	83.19	14.54
1452	ICC 10595	Cicer arietinum	9.1513	73.2104	6.87684	60.3631	98.34	83.09	13.07
1453	ICC 10600	Cicer arietinum	20.4995	163.996	15.2484	136.548	98.2	83.77	25.87
1454	ICC 10629	Cicer arietinum	9.13894	73.1115	6.73728	61.0842	98.61	83.13	13.02
1455	ICC 10637	Cicer arietinum	10.2243	81.7946	7.64006	67.2383	98.42	83.17	14.46
1456	ICC 10648	Cicer arietinum	9.72455	77.7964	7.48446	64.8234	98.53	83.19	14.33
1457	ICC 10651	Cicer arietinum	7.30146	58.4116	5.30882	50.3102	98.53	82.67	10.49
1458	ICC 10657	Cicer arietinum	9.10367	72.8294	6.62885	57.9937	98.88	82.96	11.81
1459	ICC 10667	Cicer arietinum	9.43998	75.5198	7.39216	66.1561	98.55	83.3	14.43
1460	ICC 10673	Cicer arietinum	5.84633	64.9592	4.5987	54.6581	98.7	80.72	9.35
1461	ICC 10681	Cicer arietinum	9.39105	75.1284	6.1358	61.1586	98.1	82.93	11.58
1462	ICC 10685	Cicer arietinum	4.81347	53.483	3.72033	44.374	98.32	79.8	7.64
1463	ICC 10711	Cicer arietinum	9.27317	74.1853	6.05508	57.811	98.49	82.82	10.76
1464	ICC 10728	Cicer arietinum	8.57022	68.5618	5.91783	57.2269	98.44	82.98	11.39
1465	ICC 10740	Cicer arietinum	11.0008	88.0065	8.22298	75.4919	98.68	83.43	15.91
1466	ICC 10747	Cicer arietinum	9.5927	76.7416	6.69233	59.7125	98.66	82.98	11.7
1467	ICC 10749	Cicer arietinum	9.35743	74.8594	7.02119	63.6839	98.42	83.23	13.45
1468	ICC 10755	Cicer arietinum	6.92914	76.9905	5.67471	66.5488	98.47	82.69	11.29
1469	ICC 10767	Cicer arietinum	9.00934	72.0747	6.98969	62.2784	98.47	83.25	13.57
1470	ICC 10777	Cicer arietinum	11.0489	88.3912	8.61787	76.5156	98.7	83.45	16.52
1471	ICC 10778	Cicer arietinum	8.68923	69.5139	5.90319	57.5804	98.31	82.9	11.34
1472	ICC 10780	Cicer arietinum	9.02183	72.1747	6.0536	56.8822	98.71	82.81	10.87
1473	ICC 10783	Cicer arietinum	9.27685	74.2148	6.58438	62.6099	98.41	83.13	12.74
1474	ICC 10805	Cicer arietinum	8.77436	70.1949	6.31095	59.2726	98.45	82.98	12.32
1475	ICC 10819	Cicer arietinum	8.93099	71.4479	6.14584	55.0711	98.59	82.69	10.85
1476	ICC 10822	Cicer arietinum	12.5616	100.492	6.00521	54.882	98.75	77.87	5.79
1477	ICC 10825	Cicer arietinum	10.3614	82.8914	7.79804	70.4727	98.47	83.32	14.9
1478	ICC 10829	Cicer arietinum	10.2915	82.3324	8.01152	71.1857	98.11	83.23	14.9
1479	ICC 10847	Cicer arietinum	8.01393	64.1114	6.23289	55.4041	98.33	82.97	12.12
1480	ICC 10864	Cicer arietinum	9.86348	78.9078	7.14125	66.9401	98.29	83.16	13.61
1481	ICC 10880	Cicer arietinum	9.36808	74.9446	6.74254	61.3386	98.23	82.97	12.31
1482	ICC 10883	Cicer arietinum	9.45759	75.6607	7.0969	65.1939	98.45	83.31	13.82
1483	ICC 10884	Cicer arietinum	8.15435	65.2348	6.10116	55.6798	98.33	83.07	11.92
1484	ICC 10885	Cicer arietinum	5.48412	60.9346	4.28141	50.9707	98.44	81.11	8.68
1485	ICC 10886	Cicer arietinum	9.22271	73.7817	6.60544	58.2612	98.35	82.87	11.8
1486	ICC 10893	Cicer arietinum	18.2632	146.106	13.2928	118.704	98.33	83.86	22.86
1487	ICC 10898	Cicer arietinum	17.7278	141.822	12.9428	115.194	98.25	83.66	22.09
1488	ICC 10900	Cicer arietinum	8.67665	69.4132	6.71673	59.7894	98.48	83.26	13.14
1489	ICC 10902	Cicer arietinum	7.7651	62.1208	6.12512	54.172	98.64	83.02	12.18
1490	ICC 10919	Cicer arietinum	7.06963	56.557	5.38987	47.409	98.44	82.64	10.38
1491	ICC 10920	Cicer arietinum	8.95041	71.6033	7.08383	62.4868	98.61	83.23	14.02
1492	ICC 10924	Cicer arietinum	9.9101	79.2808	7.80059	68.9653	98.49	83.31	15.06
1493	ICC 10925	Cicer arietinum	9.70809	77.6647	7.67885	67.5453	98.34	83.28	14.82
1494	ICC 10926	Cicer arietinum	11.7758	94.2068	8.28447	74.7076	98.47	83.29	15.38
1495	ICC 10939	Cicer arietinum	6.07733	67.5259	4.77213	56.3045	98.52	80.91	9.66
1496	ICC 10942	Cicer arietinum	7.47282	59.7825	5.31284	47.6614	98.49	82.42	9.72
1497	ICC 10943	Cicer arietinum	9.44593	75.5675	5.1139	50.3927	98.49	81.61	8.26
1498	ICC 10945	Cicer arietinum	6.11285	67.9206	4.4031	52.493	98.31	78.52	8.55
1499	ICC 10947	Cicer arietinum	8.38687	67.095	6.46836	57.6249	98.17	82.99	12.52
1500	ICC 10950	Cicer arietinum	10.8046	86.4371	4.42978	42.1127	98.44	60.61	3.28
1501	ICC 10951	Cicer arietinum	9.51532	76.1226	3.52332	33.848	98.22	34.89	2.31
1502	ICC 10953	Cicer arietinum	8.76816	70.1453	3.67607	35.0678	98.44	66.33	3.62
1503	ICC 10961	Cicer arietinum	7.6108	60.8864	5.84042	51.285	98.12	82.82	11.35
1504	ICC 10963	Cicer arietinum	10.2541	82.0332	5.70429	53.4072	98.73	81.59	8.19
1505	ICC 10976	Cicer arietinum	11.1843	89.474	7.88796	71.2586	98.39	83.24	14.69
1506	ICC 10981	Cicer arietinum	9.85232	78.8186	7.09375	63.6157	98.71	83.19	13.61
1507	ICC 10983	Cicer arietinum	8.68267	69.4614	6.49402	57.753	98.37	83.08	12.56
1508	ICC 10994	Cicer arietinum	9.67992	77.4393	7.41563	65.2651	98.35	83.2	14.08
1509	ICC 10996	Cicer arietinum	10.3807	83.046	7.35811	66.3745	98.77	83.27	14.12
1510	ICC 11007	Cicer arietinum	9.08206	72.6565	6.89131	60.7617	98.26	83.12	13.09
1511	ICC 11009	Cicer arietinum	9.89891	79.1913	7.74022	68.4152	98.5	83.28	14.85
1512	ICC 11021	Cicer arietinum	11.4632	91.706	8.22309	73.8757	98.57	83.29	15.44
1513	ICC 11039	Cicer arietinum	11.5076	92.0607	8.20266	73.804	98.54	83.29	15.35
1514	ICC 11040	Cicer arietinum	9.13052	73.0442	5.30178	57.5409	98.18	82.7	10.36
1515	ICC 11046	Cicer arietinum	10.1403	81.1221	7.99173	70.3863	98.31	83.28	15.09
1516	ICC 11048	Cicer arietinum	10.6479	85.1833	8.49741	74.2897	98.47	83.37	16.05
1517	ICC 11051	Cicer arietinum	10.9551	87.6411	8.40175	72.5168	98.5	83.25	15.66
1518	ICC 11059	Cicer arietinum	12.0096	96.0771	7.01189	75.774	98.18	83.25	13.43
1519	ICC 11079	Cicer arietinum	10.5953	84.7621	8.09089	70.1153	98.42	83.24	15.11
1520	ICC 11088	Cicer arietinum	9.24752	73.9802	7.30755	64.0746	98.56	83.23	14.28
1521	ICC 11091	Cicer arietinum	10.6712	85.3692	8.29535	71.533	98.57	83.34	15.66
1522	ICC 11109	Cicer arietinum	9.89544	79.1635	7.49034	65.2516	98.74	83.2	14.36
1523	ICC 11121	Cicer arietinum	5.53401	61.489	3.67373	46.2215	98.5	76.36	7.55
1524	ICC 11142	Cicer arietinum	10.4995	83.9963	8.15055	70.1966	98.49	83.34	15.21
1525	ICC 11152	Cicer arietinum	9.21155	73.6924	7.23547	62.012	98.62	83.16	13.99
1526	ICC 11160	Cicer arietinum	10.4592	83.6737	5.98872	65.4377	98.35	83.04	11.58
1527	ICC 11161	Cicer arietinum	10.248	81.9837	7.90472	68.2216	98.37	83.21	14.68
1528	ICC 11168	Cicer arietinum	10.1793	81.4346	7.86488	67.6808	98.41	83.18	14.67
1529	ICC 11180	Cicer arietinum	8.99122	71.9298	6.95182	59.8955	98.6	83.1	13.41
1530	ICC 11198	Cicer arietinum	5.70625	63.4028	4.36242	51.9534	98.46	80.95	8.8
1531	ICC 11201	Cicer arietinum	10.864	86.9124	8.47616	72.8339	98.64	83.29	16
1532	ICC 11223	Cicer arietinum	10.1192	80.9533	6.95197	63.1634	98.47	83.09	13.1
1533	ICC 11224	Cicer arietinum	9.64878	77.1902	6.76031	60.8261	98.56	83.07	12.82
1534	ICC 11233	Cicer arietinum	10.5871	84.6965	8.38402	71.4213	98.67	83.33	15.86
1535	ICC 11242	Cicer arietinum	9.40163	75.213	7.25425	63.3355	98.57	83.16	13.99
1536	ICC 11244	Cicer arietinum	10.3687	82.9498	7.93402	69.2882	98.18	83.2	14.59
1537	ICC 11245	Cicer arietinum	11.2518	90.0145	8.59043	75.3631	98.52	83.35	16.12
1538	ICC 11251	Cicer arietinum	8.56377	68.5102	6.67814	58.1479	98.45	83.08	12.93
1539	ICC 11255	Cicer arietinum	7.85264	62.8211	5.83555	50.7343	98.36	82.59	10.74
1540	ICC 11258	Cicer arietinum	8.87329	70.9863	6.72836	59.2391	98.05	82.98	12.65
1541	ICC 11263	Cicer arietinum	9.21534	73.7228	7.08896	61.9525	98.29	83.22	13.44
1542	ICC 11265	Cicer arietinum	10.163	81.3043	8.10053	70.0363	98.53	83.42	15.5
1543	ICC 11266	Cicer arietinum	9.78236	78.2589	7.64753	66.6148	98.48	83.36	14.68
1544	ICC 11267	Cicer arietinum	8.46071	67.6857	6.56059	57.2375	98.46	83.2	12.69
1545	ICC 11270	Cicer arietinum	9.94951	79.5961	7.73391	67.5297	97.76	83.35	14.39
1546	ICC 11272	Cicer arietinum	8.75097	70.0078	6.71173	58.7906	98.53	83.1	12.99
1547	ICC 11277	Cicer arietinum	9.72816	77.8252	7.68466	66.2224	97.94	83.12	13.94
1548	ICC 11279	Cicer arietinum	4.9859	55.3989	3.87944	46.2441	98.18	79.75	7.99
1549	ICC 11282	Cicer arietinum	7.16017	57.2814	5.50028	49.5723	98.6	82.87	10.91
1550	ICC 11284	Cicer arietinum	5.20152	57.7947	3.19678	38.6037	98.62	75.37	6.19
1551	ICC 11290	Cicer arietinum	10.0078	80.0624	8.11529	69.2876	98.55	83.32	15.49
1552	ICC 11300	Cicer arietinum	9.19965	73.5972	7.39499	63.1843	98.4	83.18	14.21
1553	ICC 11301	Cicer arietinum	8.70057	69.6046	7.01692	59.9583	98.52	83.27	13.75
1554	ICC 11302	Cicer arietinum	8.73645	69.8916	7.12129	60.7716	98.5	83.25	13.87
1555	ICC 11303	Cicer arietinum	5.46555	60.7283	4.18647	50.0036	98.22	81.02	8.44
1556	ICC 11307	Cicer arietinum	9.6487	77.1896	7.82937	66.8851	98.54	83.34	15.06
1557	ICC 11310	Cicer arietinum	9.9992	79.9936	8.07522	68.9703	98.6	83.49	15.46
1558	ICC 11312	Cicer arietinum	9.16087	73.287	6.4097	57.5549	98.55	82.93	12.21
1559	ICC 11315	Cicer arietinum	8.78934	70.3147	5.34154	47.345	98.55	81.34	8.02
1560	ICC 11316	Cicer arietinum	8.79303	70.3442	7.09568	60.728	98.42	83.14	13.69
1561	ICC 11318	Cicer arietinum	10.0157	80.1253	7.19663	63.842	98.74	83.16	13.73
1562	ICC 11321	Cicer arietinum	10.9995	87.9959	6.71907	62.3521	98.3	82.87	11.95
1563	ICC 11322	Cicer arietinum	9.23533	73.8826	5.69797	52.56	98.66	82.54	10.45
1564	ICC 11324	Cicer arietinum	11.4006	91.205	6.92694	64.3392	98.38	82.89	12.2
1565	ICC 11325	Cicer arietinum	10.4176	83.3405	8.34089	71.5491	98.17	83.25	15.3
1566	ICC 11326	Cicer arietinum	8.00736	64.0589	6.36488	54.6118	98.42	83.01	12.44
1567	ICC 11330	Cicer arietinum	9.50406	76.0325	7.5994	65.1947	98.4	83.21	14.42
1568	ICC 11371	Cicer arietinum	9.93179	79.4543	7.98153	68.2684	98.26	83.25	14.9
1569	ICC 11372	Cicer arietinum	10.1946	81.5566	8.33363	70.803	98.36	83.29	15.65
1570	ICC 11378	Cicer arietinum	6.17348	68.5942	4.43303	53.1686	98.72	79.33	8.82
1571	ICC 11390	Cicer arietinum	11.9108	95.2868	9.42836	81.1467	98.43	83.41	17.54
1572	ICC 11393	Cicer arietinum	16.3876	131.101	12.4941	110.768	98.4	83.64	22.37
1573	ICC 11405	Cicer arietinum	9.08109	72.6488	7.08615	61.2076	98.33	83.29	13.42
1574	ICC 11407	Cicer arietinum	9.77307	78.1846	7.64524	66.081	98.54	83.23	14.71
1575	ICC 11415	Cicer arietinum	7.25737	58.059	5.72579	49.4293	98.46	82.79	11.25
1576	ICC 11424	Cicer arietinum	9.80516	78.4413	7.68781	66.4531	98.58	83.26	14.8
1577	ICC 11429	Cicer arietinum	10.7756	86.2045	8.46396	73.0822	98.39	83.34	15.91
1578	ICC 11432	Cicer arietinum	9.68016	77.4413	7.70887	66.2948	98.3	83.22	14.48
1579	ICC 11448	Cicer arietinum	9.76198	78.0959	7.656	66.1404	98.34	83.26	14.44
1580	ICC 11465	Cicer arietinum	10.6213	84.9707	8.40318	72.2645	98.33	83.27	15.61
1581	ICC 11471	Cicer arietinum	9.8366	78.6928	7.75873	66.9096	98.36	83.22	14.6
1582	ICC 11478	Cicer arietinum	7.22035	57.7628	5.63491	48.6633	98.15	82.62	10.97
1583	ICC 11498	Cicer arietinum	6.42152	71.3502	5.08684	59.9279	98.51	81.25	10.24
1584	ICC 11502	Cicer arietinum	10.299	82.3919	8.20484	70.295	98.27	83.27	15.32
1585	ICC 11504	Cicer arietinum	9.19797	73.5837	7.41883	63.4367	98.4	83.17	14.16
1586	ICC 11507	Cicer arietinum	9.90256	79.2205	7.92517	67.774	98.37	83.25	14.91
1587	ICC 11510	Cicer arietinum	7.90908	63.2726	6.20234	53.9017	98.5	82.92	11.91
1588	ICC 11518	Cicer arietinum	9.53038	76.243	7.54624	64.858	98.33	83.21	14.25
1589	ICC 11524	Cicer arietinum	9.64782	77.1826	7.79342	66.6349	98.26	83.25	14.55
1590	ICC 11525	Cicer arietinum	9.33612	74.689	7.41233	63.7825	98.28	83.13	13.96
1591	ICC 11535	Cicer arietinum	9.46343	75.7074	7.6462	65.3581	98.52	83.21	14.67
1592	ICC 11536	Cicer arietinum	10.3218	82.5745	8.15371	70.0531	98.35	83.27	15.24
1593	ICC 11543	Cicer arietinum	10.264	82.1118	8.0141	69.1597	98.51	83.33	15.19
1594	ICC 11545	Cicer arietinum	8.3099	66.4792	6.4103	55.4197	98.36	82.93	12.29
1595	ICC 11550	Cicer arietinum	8.68212	69.457	5.2392	48.2765	98.62	82.09	9.19
1596	ICC 11554	Cicer arietinum	11.7792	94.2339	6.89748	64.0277	98.63	82.88	11.86
1597	ICC 11560	Cicer arietinum	9.19168	73.5334	7.10414	61.4014	98.27	83.11	13.46
1598	ICC 11583	Cicer arietinum	10.2275	81.8198	7.86467	68.1041	98.18	83.18	14.38
1599	ICC 11584	Cicer arietinum	5.64807	62.7564	4.43787	52.8147	98.46	81.26	8.96
1600	ICC 11599	Cicer arietinum	17.3236	138.589	12.9519	115.748	98.23	83.61	22.72
1601	ICC 11601	Cicer arietinum	10.5724	84.5791	8.32545	71.4778	98.32	83.25	15.42
1602	ICC 11620	Cicer arietinum	11.0575	88.46	7.48969	66.1255	98.46	83.03	13.55
1603	ICC 11627	Cicer arietinum	5.35784	59.5315	3.79614	45.642	98.51	76.42	7.83
1604	ICC 11642	Cicer arietinum	9.87107	78.9686	6.5924	58.3058	98.41	82.81	12.05
1605	ICC 11647	Cicer arietinum	11.6113	92.89	7.91699	69.6645	98.37	83.12	14.16
1606	ICC 11655	Cicer arietinum	11.2788	90.2307	7.84397	68.7812	98.35	83.1	14.08
1607	ICC 11664	Cicer arietinum	5.61405	62.3784	3.76284	45.1291	98.32	72.82	7.55
1608	ICC 11667	Cicer arietinum	12.3638	98.9102	7.25337	61.6336	98.22	81.5	8.97
1609	ICC 11669	Cicer arietinum	11.6074	92.8591	6.97392	59.3366	98.38	81.66	9.28
1610	ICC 11685	Cicer arietinum	7.66497	61.3198	6.1081	54.1751	98.06	82.85	11.86
1611	ICC 11695	Cicer arietinum	11.579	92.6324	9.13045	78.5275	98.36	83.35	16.74
1612	ICC 11705	Cicer arietinum	10.8248	86.5981	8.38966	72.3894	98.44	83.31	15.7
1613	ICC 11707	Cicer arietinum	8.41221	67.2977	6.473	56.0895	98.38	82.98	12.47
1614	ICC 11720	Cicer arietinum	10.3291	82.6331	7.91713	68.5359	98.34	83.31	14.91
1615	ICC 11733	Cicer arietinum	10.7276	85.8205	8.36453	72.0025	98.37	83.33	15.58
1616	ICC 11738	Cicer arietinum	11.0808	88.6462	8.35774	72.8509	98.53	83.48	15.67
1617	ICC 11741	Cicer arietinum	11.565	92.5198	8.56451	74.9336	98.32	83.45	15.67
1618	ICC 11742	Cicer arietinum	11.654	93.2322	8.70601	76.0874	98.68	83.44	16.47
1619	ICC 11749	Cicer arietinum	10.7161	85.7291	8.14322	70.9391	98.6	83.47	15.41
1620	ICC 11764	Cicer arietinum	6.09822	67.7579	3.92024	53.7118	98.57	79.68	8.03
1621	ICC 11766	Cicer arietinum	13.674	109.392	10.9541	94.0659	98.63	83.71	20.19
1622	ICC 11781	Cicer arietinum	6.73999	53.9199	5.02284	46.2328	98.38	82.53	10.02
1623	ICC 11794	Cicer arietinum	10.3334	82.6671	7.85793	68.3422	98.58	83.29	15.05
1624	ICC 11817	Cicer arietinum	11.3103	90.4823	8.74656	75.4674	98.44	83.37	16.34
1625	ICC 11819	Cicer arietinum	6.4491	71.6567	4.60252	54.8639	97.73	79.37	9.01
1626	ICC 11823	Cicer arietinum	11.2592	90.0734	8.63131	74.6143	98.51	83.5	16.14
1627	ICC 11832	Cicer arietinum	10.7215	85.7718	8.26581	71.417	98.31	83.42	15.38
1628	ICC 11836	Cicer arietinum	8.47667	67.8133	6.56145	56.4982	97.95	83.04	12.59
1629	ICC 11847	Cicer arietinum	8.20537	65.643	5.6556	50.1161	98.66	82.66	9.8
1630	ICC 11854	Cicer arietinum	7.63088	61.0471	5.87472	53.1593	98.5	82.94	11.69
1631	ICC 11857	Cicer arietinum	11.9396	95.5164	8.76373	76.2609	98.47	83.3	15.98
1632	ICC 11858	Cicer arietinum	12.6021	100.816	9.28353	80.8795	98.28	83.31	16.5
1633	ICC 11867	Cicer arietinum	10.2867	82.2939	7.70682	66.8654	98.76	83.33	14.69
1634	ICC 11879	Cicer arietinum	6.4527	71.6966	4.54924	54.2189	98.38	80.52	8.84
1635	ICC 11880	Cicer arietinum	10.5459	84.3674	7.06765	62.4292	98.68	83.23	12.38
1636	ICC 11881	Cicer arietinum	8.16308	65.3046	6.11014	52.9963	98.25	82.79	11.66
1637	ICC 11899	Cicer arietinum	12.0005	96.0038	9.09239	78.6442	98.66	83.48	17.05
1638	ICC 11903	Cicer arietinum	6.15765	68.4184	4.46702	53.3059	97.63	80.18	8.79
1639	ICC 11904	Cicer arietinum	6.32551	50.6041	4.28661	38.2167	98.24	81.18	7.8
1640	ICC 11905	Cicer arietinum	11.568	92.544	8.32287	76.6944	98.23	83.38	15.68
1641	ICC 11929	Cicer arietinum	10.8266	86.6125	7.10775	62.4791	98.77	82.96	11.24
1642	ICC 11938	Cicer arietinum	11.2193	89.7543	8.30538	72.1661	98.68	83.33	15.59
1643	ICC 11944	Cicer arietinum	5.57569	61.9521	3.70439	46.3252	98.32	79.21	7.28
1644	ICC 11947	Cicer arietinum	9.48914	75.9131	5.73945	50.2	98.44	81.54	8.55
1645	ICC 11950	Cicer arietinum	11.9097	95.2772	7.56772	64.475	98.51	82.49	11.45
1646	ICC 11956	Cicer arietinum	12.3538	98.8306	9.38212	81.1227	98.46	83.39	17.31
1647	ICC 11957	Cicer arietinum	10.7203	85.7624	8.35725	71.8051	98.34	83.26	15.48
1648	ICC 11965	Cicer arietinum	10.4602	83.6815	8.12809	70.0119	98.64	83.29	15.56
1649	ICC 11993	Cicer arietinum	9.27389	74.1912	7.37524	63.1399	98.45	83.12	14.05
1650	ICC 12002	Cicer arietinum	7.67171	61.3737	5.04153	46.0128	98.34	82.15	8.87
1651	ICC 12009	Cicer arietinum	5.92796	47.4237	4.44243	39.9098	98.34	82	8.87
1652	ICC 12010	Cicer arietinum	12.2503	98.0022	9.39411	80.9777	98.65	83.38	17.48
1653	ICC 12017	Cicer arietinum	11.6264	93.0108	8.74839	75.7679	98.69	83.35	16.52
1654	ICC 12021	Cicer arietinum	12.1075	96.8599	9.06362	78.4637	98.49	83.49	16.61
1655	ICC 12023	Cicer arietinum	9.55678	76.4542	7.25577	63.1167	98.29	83.26	13.51
1656	ICC 12028	Cicer arietinum	6.8163	75.7367	4.92811	58.6744	98.58	79.58	9.39
1657	ICC 12031	Cicer arietinum	6.14669	49.1735	3.2975	30.6969	98.45	74.43	4.64
1658	ICC 12034	Cicer arietinum	8.41747	67.3398	6.47372	55.8688	98.72	83.09	12.54
1659	ICC 12037	Cicer arietinum	5.91646	65.7385	4.11433	50.148	98.57	74.73	8.64
1660	ICC 12048	Cicer arietinum	12.2073	97.6585	7.90604	68.1906	98.86	83.1	13.44
1661	ICC 12064	Cicer arietinum	10.022	80.1764	6.68121	60.5218	98.52	83.09	12.51
1662	ICC 12075	Cicer arietinum	10.4661	83.7291	7.11475	63.9566	98.52	83.16	13.29
1663	ICC 12087	Cicer arietinum	11.2517	90.0135	7.53643	68.2735	98.43	83.21	13.89
1664	ICC 12099	Cicer arietinum	10.2504	82.0034	7.04399	63.3379	98.49	83.16	13.13
1665	ICC 12103	Cicer arietinum	12.4003	99.2025	8.56433	76.8594	98.52	83.36	15.73
1666	ICC 12108	Cicer arietinum	12.4864	99.891	8.52231	76.7539	98.63	83.41	15.77
1667	ICC 12113	Cicer arietinum	11.4302	91.4412	7.25394	65.508	98.65	83.12	13.09
1668	ICC 12118	Cicer arietinum	10.5166	84.1325	6.49677	59.12	98.7	82.92	11.72
1669	ICC 12121	Cicer arietinum	9.65012	77.201	5.93211	53.9932	98.79	82.71	10.75
1670	ICC 12125	Cicer arietinum	9.78606	78.2885	6.01781	54.8848	98.55	82.66	10.82
1671	ICC 12133	Cicer arietinum	10.0831	80.6645	6.99497	60.5591	98.43	82.88	12.38
1672	ICC 12134	Cicer arietinum	10.7505	86.0043	7.83266	66.9319	98.42	83.06	13.96
1673	ICC 12136	Cicer arietinum	10.5407	84.3257	7.89468	68.2238	98.54	83.18	14.64
1674	ICC 12141	Cicer arietinum	10.661	85.2877	7.93423	68.6041	98.52	83.18	14.66
1675	ICC 12143	Cicer arietinum	9.88941	79.1153	7.37053	63.765	98.62	83.14	13.84
1676	ICC 12151	Cicer arietinum	9.97808	79.8247	7.59408	65.3798	98.66	83.15	14.28
1677	ICC 12155	Cicer arietinum	6.22727	69.1919	4.27096	51.3196	98.48	77.99	8.24
1678	ICC 12158	Cicer arietinum	10.4236	83.3888	7.92984	69.0711	98.44	83.2	14.88
1679	ICC 12159	Cicer arietinum	9.91935	79.3548	7.57615	65.803	98.7	83.27	14.66
1680	ICC 12162	Cicer arietinum	9.47872	75.8298	7.23501	62.8561	98.54	83.15	13.85
1681	ICC 12164	Cicer arietinum	10.7529	86.0234	8.14101	70.8299	98.34	83.21	15.06
1682	ICC 12172	Cicer arietinum	10.9941	87.9529	8.33292	72.367	98.55	83.28	15.66
1683	ICC 12176	Cicer arietinum	10.5646	84.5164	7.97159	69.4943	98.59	83.25	15.08
1684	ICC 12179	Cicer arietinum	9.06351	72.5081	5.42478	46.5568	98.63	81.15	7.8
1685	ICC 12184	Cicer arietinum	10.3121	82.497	6.33222	54.084	98.64	82	9.23
1686	ICC 12188	Cicer arietinum	8.49287	67.943	6.45726	56.0144	98.51	82.96	12.36
1687	ICC 12197	Cicer arietinum	9.3158	74.5264	7.07827	61.345	98.63	83.15	13.48
1688	ICC 12228	Cicer arietinum	9.84289	78.7431	7.43647	64.6822	98.46	83.14	14
1689	ICC 12233	Cicer arietinum	9.91583	79.3266	5.89198	54.5276	98.5	82.4	10.27
1690	ICC 12235	Cicer arietinum	10.0927	80.7417	6.44692	59.171	98.62	82.87	11.93
1691	ICC 12237	Cicer arietinum	12.8056	102.445	7.95048	73.5519	98.61	83.23	14.26
1692	ICC 12242	Cicer arietinum	10.6967	85.5738	6.62599	61.2615	98.35	82.82	12.04
1693	ICC 12246	Cicer arietinum	10.899	87.1924	6.38873	59.6748	98.61	82.72	11.25
1694	ICC 12248	Cicer arietinum	9.59838	76.787	5.58415	52.2012	98.48	82.29	9.93
1695	ICC 12251	Cicer arietinum	11.7454	93.963	7.22946	66.4346	98.73	83.02	12.99
1696	ICC 12253	Cicer arietinum	11.7069	93.6548	7.37605	68.5725	98.64	83.14	13.62
1697	ICC 12258	Cicer arietinum	11.0634	88.5074	6.95346	64.5127	98.42	83.05	12.86
1698	ICC 12259	Cicer arietinum	10.5387	84.3096	6.58558	61.4436	98.56	82.97	12.2
1699	ICC 12265	Cicer arietinum	10.7877	86.3016	8.31398	71.9281	98.54	83.28	15.48
1700	ICC 12267	Cicer arietinum	10.4585	83.6684	6.85205	62.959	98.46	83	12.74
1701	ICC 12268	Cicer arietinum	11.0124	88.0989	6.97506	64.7824	98.15	82.95	12.7
1702	ICC 12269	Cicer arietinum	8.80004	70.4003	5.31893	47.2344	98.64	81.39	8.05
1703	ICC 12270	Cicer arietinum	10.873	86.9841	7.08668	65.0531	98.6	83.07	13.26
1704	ICC 12273	Cicer arietinum	10.8727	86.9816	7.05626	65.2281	98.59	83.07	13.21
1705	ICC 12274	Cicer arietinum	9.81294	78.5036	7.5057	66.5172	98.39	83.2	14.31
1706	ICC 12275	Cicer arietinum	10.2119	81.695	7.79875	69.0962	98.58	83.3	14.96
1707	ICC 12283	Cicer arietinum	10.6459	85.1676	8.31414	72.0303	98.43	83.27	15.63
1708	ICC 12287	Cicer arietinum	10.2116	81.6926	8.0425	69.4413	98.16	83.24	14.89
1709	ICC 12288	Cicer arietinum	21.1968	169.574	15.8352	141.286	98.05	83.64	26.2
1710	ICC 12289	Cicer arietinum	10.2846	82.2771	6.47554	60.4786	98.32	82.83	12.02
1711	ICC 12291	Cicer arietinum	9.61494	76.9195	7.47343	64.7638	98.2	83.12	13.91
1712	ICC 12296	Cicer arietinum	8.9819	71.8552	6.97802	60.4697	98.6	83.11	13.44
1713	ICC 12297	Cicer arietinum	9.75126	78.01	7.58491	65.5186	98.18	83.19	14.24
1714	ICC 12299	Cicer arietinum	6.12341	68.0379	4.62094	55.9802	98.09	80.41	9.44
1715	ICC 12307	Cicer arietinum	5.63066	62.5628	3.78407	47.2052	98.2	79.49	7.44
1716	ICC 12310	Cicer arietinum	9.34672	74.7738	7.20188	62.615	98.49	83.12	13.74
1717	ICC 12311	Cicer arietinum	8.691	69.528	4.15858	35.9651	98.44	68.06	4.04
1718	ICC 12321	Cicer arietinum	7.59739	84.4155	5.94759	70.149	98.36	82.45	11.69
1719	ICC 12323	Cicer arietinum	8.99974	71.9979	3.93058	34.3067	98.53	59.84	3.44
1720	ICC 12324	Cicer arietinum	6.19936	68.8817	4.39021	52.5968	98.24	80.63	8.58
1721	ICC 12326	Cicer arietinum	9.54297	76.3438	7.17869	62.5557	98.46	83.13	13.66
1722	ICC 12328	Cicer arietinum	5.3215	59.1278	4.04178	48.1531	98.58	80.57	8.15
1723	ICC 12337	Cicer arietinum	10.0826	80.6609	7.61218	66.0725	98.55	83.2	14.44
1724	ICC 12348	Cicer arietinum	11.8359	94.6873	8.87755	77.3879	98.47	83.39	16.39
1725	ICC 12361	Cicer arietinum	10.164	81.3116	7.71305	67.1374	98.69	83.25	14.78
1726	ICC 12368	Cicer arietinum	10.268	82.144	7.70153	67.328	98.65	83.26	14.69
1727	ICC 12379	Cicer arietinum	5.11965	56.885	3.87132	48.5733	98.72	80.47	7.99
1728	ICC 12401	Cicer arietinum	10.1519	81.2153	7.92374	68.4444	98.72	83.29	15.35
1729	ICC 12406	Cicer arietinum	8.83499	70.6799	6.8697	59.294	98.47	83.08	13.23
1730	ICC 12419	Cicer arietinum	9.99856	79.9885	7.76003	67.1016	98.43	83.2	14.65
1731	ICC 12421	Cicer arietinum	9.78826	78.3061	7.51199	65.018	98.38	83.15	14.15
1732	ICC 12422	Cicer arietinum	10.6093	84.8745	8.18784	70.7687	98.45	83.29	15.33
1733	ICC 12424	Cicer arietinum	10.3564	82.8509	5.92523	64.6853	99.22	83.23	11.56
1734	ICC 12426	Cicer arietinum	10.7001	85.6009	8.29673	71.664	98.66	83.31	15.84
1735	ICC 12428	Cicer arietinum	13.7092	109.674	8.6645	80.5753	98.48	83.28	15.71
1736	ICC 12430	Cicer arietinum	11.0452	88.3618	6.94665	64.8199	98.31	83	12.71
1737	ICC 12431	Cicer arietinum	11.1486	89.1892	6.93812	64.9024	98.61	83	12.8
1738	ICC 12433	Cicer arietinum	11.451	91.6081	6.17086	53.3876	98.63	80.75	7.68
1739	ICC 12434	Cicer arietinum	10.0875	80.6999	7.49668	65.2436	98.65	83.36	14.15
1740	ICC 12435	Cicer arietinum	11.129	89.0323	7.21688	66.2384	98.46	83.04	13.3
1741	ICC 12437	Cicer arietinum	9.35964	74.8771	6.9665	62.3792	98.87	83.23	13.51
1742	ICC 12440	Cicer arietinum	9.94837	79.5869	7.33502	63.8938	98.67	83.11	13.41
1743	ICC 12444	Cicer arietinum	10.7816	86.2528	7.96372	69.3354	98.55	83.29	14.84
1744	ICC 12450	Cicer arietinum	10.5345	84.2756	7.79703	67.7645	98.64	83.18	14.17
1745	ICC 12452	Cicer arietinum	9.27783	74.2226	6.97041	62.2545	98.29	83.06	13.25
1746	ICC 12454	Cicer arietinum	7.58292	60.6633	5.78913	51.4387	98.55	82.85	11.37
1747	ICC 12458	Cicer arietinum	9.69184	77.5347	7.27686	63.0629	98.65	83.13	13.85
1748	ICC 12460	Cicer arietinum	10.447	83.5761	7.81589	67.9416	98.52	83.22	14.66
1749	ICC 12461	Cicer arietinum	10.1925	81.5398	7.5633	65.9683	98.7	83.25	14.26
1750	ICC 12463	Cicer arietinum	10.5858	84.6865	7.8415	68.5806	98.58	83.22	14.83
1751	ICC 12464	Cicer arietinum	10.0239	80.1915	7.37427	64.5428	98.52	83.13	13.99
1752	ICC 12470	Cicer arietinum	9.77481	78.1985	7.0764	62.2793	98.53	83.09	13.4
1753	ICC 12471	Cicer arietinum	11.0738	88.5901	8.33085	72.2598	98.68	83.27	15.73
1754	ICC 12472	Cicer arietinum	9.54618	76.3694	7.26681	64.5555	98.61	83.25	14.12
1755	ICC 12475	Cicer arietinum	10.4869	83.8955	7.45538	67.4611	98.73	83.25	13.86
1756	ICC 12476	Cicer arietinum	12.2061	97.6488	9.15673	79.6613	98.92	83.41	17.4
1757	ICC 12477	Cicer arietinum	10.7147	85.7176	7.72733	70.675	98.65	83.35	14.82
1758	ICC 12478	Cicer arietinum	11.1039	88.8312	8.17235	71.4146	98.74	83.33	15.49
1759	ICC 12479	Cicer arietinum	8.68088	69.447	6.49861	58.5356	98.64	83.13	12.69
1760	ICC 12480	Cicer arietinum	10.458	83.6642	7.43846	67.9644	98.6	83.31	14.2
1761	ICC 12482	Cicer arietinum	23.5492	188.393	15.3898	140.376	98.38	83.82	25.28
1762	ICC 12486	Cicer arietinum	10.69	85.5197	7.95892	72.0516	98.34	83.28	15.07
1763	ICC 12487	Cicer arietinum	11.3792	91.0333	8.33228	75.8942	98.44	83.33	15.71
1764	ICC 12488	Cicer arietinum	10.4867	83.8935	6.48196	58.4049	98.3	82.46	10.8
1765	ICC 12489	Cicer arietinum	13.0792	104.634	7.12386	61.473	98.65	81.57	9.05
1766	ICC 12490	Cicer arietinum	14.4862	115.889	11.4725	98.4365	98.66	83.51	21.08
1767	ICC 12491	Cicer arietinum	9.73066	77.8453	5.99164	53.9704	98.61	82.37	10.16
1768	ICC 12492	Cicer arietinum	7.2584	80.6489	5.24925	63.6092	98.5	80.71	10.23
1769	ICC 12493	Cicer arietinum	9.89635	79.1708	6.15209	55.2235	98.52	82.4	10.3
1770	ICC 12494	Cicer arietinum	8.89438	71.1551	5.26687	47.8554	98.82	81.78	8.53
1771	ICC 12495	Cicer arietinum	9.86235	78.8988	5.63747	51.6627	98.53	81.91	8.96
1772	ICC 12496	Cicer arietinum	9.71686	77.7349	5.72192	52.0367	98.66	82.05	9.28
1773	ICC 12497	Cicer arietinum	8.6875	69.5	7.05564	60.3673	98.77	83.23	13.72
1774	ICC 12498	Cicer arietinum	7.57064	60.5652	5.78901	49.8486	98.61	82.74	10.81
1775	ICC 12512	Cicer arietinum	8.29289	66.3431	6.5141	57.5101	98.54	83.23	12.75
1776	ICC 12527	Cicer arietinum	7.95267	63.6214	6.28119	54.3249	98.57	83.15	12.29
1777	ICC 12537	Cicer arietinum	5.16419	57.3799	3.91981	46.754	98.62	80.35	7.88
1778	ICC 12583	Cicer arietinum	7.68075	61.446	6.202	53.3331	98.64	83.17	12.21
1779	ICC 12600	Cicer arietinum	7.54299	60.3439	5.98355	51.6995	98.43	83.08	11.78
1780	ICC 12617	Cicer arietinum	10.632	85.0564	8.53704	73.4414	98.44	83.49	16.16
1781	ICC 12623	Cicer arietinum	11.9477	95.5817	9.66903	82.8768	98.52	83.6	18.13
1782	ICC 12627	Cicer arietinum	10.1701	81.361	8.18499	70.2747	98.65	83.46	15.79
1783	ICC 12629	Cicer arietinum	7.83861	62.7089	6.25427	53.688	98.55	83.13	12.14
1784	ICC 12638	Cicer arietinum	7.14506	57.1604	5.75831	49.1906	98.59	82.82	11.21
1785	ICC 12649	Cicer arietinum	8.04109	64.3287	6.37049	54.8323	98.34	83.09	12.25
1786	ICC 12650	Cicer arietinum	9.00011	72.0009	7.1535	61.367	98.56	83.31	13.82
1787	ICC 12654	Cicer arietinum	6.88167	76.463	5.02612	59.7742	98.55	79.33	9.67
1788	ICC 12656	Cicer arietinum	9.64941	77.1953	6.20137	53.4596	98.75	82.44	9.84
1789	ICC 12669	Cicer arietinum	9.67786	77.4229	7.84267	67.5503	98.42	83.4	15.01
1790	ICC 12674	Cicer arietinum	8.03141	64.2513	6.45201	55.6597	98.52	83.16	12.56
1791	ICC 12676	Cicer arietinum	8.03383	64.2706	6.37572	55.3145	98.61	83.16	12.48
1792	ICC 12680	Cicer arietinum	15.1697	121.358	9.78803	90.5425	98.51	83.53	16.74
1793	ICC 12691	Cicer arietinum	9.19469	73.5575	7.43111	63.8439	98.56	83.33	14.35
1794	ICC 12696	Cicer arietinum	10.1508	81.2066	8.11565	70.2991	98.7	83.52	15.73
1795	ICC 12711	Cicer arietinum	9.56747	76.5397	7.67592	66.8039	98.41	83.39	14.71
1796	ICC 12715	Cicer arietinum	9.6665	77.332	7.6967	67.168	98.58	83.42	14.87
1797	ICC 12718	Cicer arietinum	8.70285	69.6228	6.97575	60.5187	98.35	83.23	13.37
1798	ICC 12726	Cicer arietinum	7.94524	88.2805	6.77144	78.5987	98.27	82.66	13.66
1799	ICC 12760	Cicer arietinum	9.27462	74.1969	7.32579	63.8728	98.77	83.38	14.26
1800	ICC 12768	Cicer arietinum	8.80463	70.4371	7.00894	60.8451	98.53	83.27	13.6
1801	ICC 12779	Cicer arietinum	5.91062	47.285	3.58539	30.8787	98.89	76.34	5.33
1802	ICC 12791	Cicer arietinum	8.93631	71.4905	6.75688	59.52	98.55	83.24	13.04
1803	ICC 12797	Cicer arietinum	10.5946	84.7569	8.05874	71.0025	98.81	83.47	15.45
1804	ICC 12799	Cicer arietinum	9.2752	74.2016	7.01171	61.949	98.46	83.25	13.45
1805	ICC 12805	Cicer arietinum	9.36421	74.9137	7.17133	63.0761	98.42	83.31	13.89
1806	ICC 12824	Cicer arietinum	5.91903	65.767	4.5177	53.7648	98.55	81.63	8.93
1807	ICC 12834	Cicer arietinum	10.4427	83.5415	7.9511	69.9751	98.58	83.41	15.19
1808	ICC 12847	Cicer arietinum	9.80771	78.4617	7.46551	65.7073	98.66	83.34	14.31
1809	ICC 12851	Cicer arietinum	5.89515	65.5016	4.22163	50.4675	98.52	80.72	8.27
1810	ICC 12853	Cicer arietinum	10.0298	80.2386	7.57759	66.8034	98.51	83.32	14.4
1811	ICC 12856	Cicer arietinum	9.63497	77.0798	7.26811	64.0076	98.52	83.32	13.9
1812	ICC 12857	Cicer arietinum	10.5223	84.1786	7.96042	70.0846	98.57	83.4	15.16
1813	ICC 12866	Cicer arietinum	6.70421	74.4912	4.83075	57.7365	98.19	80.53	9.46
1814	ICC 12875	Cicer arietinum	10.6672	85.3374	7.97301	70.531	98.47	83.4	15
1815	ICC 12878	Cicer arietinum	9.04139	72.3311	6.88053	60.272	98.57	83.26	13.31
1816	ICC 12879	Cicer arietinum	8.78327	70.2662	5.93672	52.4978	98.55	82.71	10.6
1817	ICC 12888	Cicer arietinum	9.44651	75.5721	7.20337	63.6935	98.44	83.28	13.84
1818	ICC 12916	Cicer arietinum	5.78886	64.3207	4.56958	54.6845	98.42	82.1	9.27
1819	ICC 12928	Cicer arietinum	8.50046	94.4495	6.28854	74.7245	98.69	82.99	12.26
1820	ICC 12934	Cicer arietinum	8.42466	67.3973	6.35199	56.5468	98.38	82.95	12.35
1821	ICC 12947	Cicer arietinum	5.55012	61.668	4.05581	49.1881	98.3	79.62	8.22
1822	ICC 12951	Cicer arietinum	8.17065	65.3652	5.84813	51.3792	98.58	82.82	11.04
1823	ICC 12952	Cicer arietinum	15.5158	124.126	11.5608	102.607	98.31	83.67	20.35
1824	ICC 12955	Cicer arietinum	9.89798	79.1838	7.47532	66.4119	98.4	83.35	14.2
1825	ICC 12959	Cicer arietinum	9.09521	72.7617	7.017	61.9348	98.37	83.14	13.52
1826	ICC 12961	Cicer arietinum	9.90909	79.2727	7.53638	66.9156	98.4	83.35	14.42
1827	ICC 12965	Cicer arietinum	10.0233	80.1867	7.69296	67.666	98.7	83.57	14.86
1828	ICC 12972	Cicer arietinum	10.7814	86.251	8.24253	72.8708	92.85	83.33	14.79
1829	ICC 12986	Cicer arietinum	10.165	81.3203	7.75049	68.6263	98.69	83.22	14.99
1830	ICC 12993	Cicer arietinum	10.2726	82.1805	7.78732	68.8742	98.5	83.28	14.81
1831	ICC 13010	Cicer arietinum	10.1375	81.0997	7.71406	68.0916	98.39	83.21	14.64
1832	ICC 13041	Cicer arietinum	9.36273	74.9019	7.08286	62.7363	98.16	83.07	13.33
1833	ICC 13042	Cicer arietinum	8.81067	70.4853	6.61225	58.659	98.28	82.97	12.65
1834	ICC 13050	Cicer arietinum	10.2262	81.8099	7.8999	69.1134	98.45	83.36	14.99
1835	ICC 13077	Cicer arietinum	5.40488	60.0542	4.22475	50.6539	98.62	80.36	8.58
1836	ICC 13085	Cicer arietinum	9.38986	75.1189	5.86371	51.5608	98.66	82.14	9.22
1837	ICC 13086	Cicer arietinum	9.6385	77.108	7.20827	63.8517	98.31	83.16	13.7
1838	ICC 13093	Cicer arietinum	9.30437	74.4349	6.9012	61.4682	98.45	83.11	13.27
1839	ICC 13095	Cicer arietinum	9.64159	77.1328	7.29813	64.5585	98.48	83.16	14.14
1840	ICC 13097	Cicer arietinum	10.7482	85.9852	8.09105	71.7606	98.64	83.31	15.55
1841	ICC 13107	Cicer arietinum	10.362	82.8961	7.84462	69.348	98.3	83.25	14.75
1842	ICC 13124	Cicer arietinum	5.65472	62.8302	4.08531	49.2023	98.57	77.82	8.44
1843	ICC 13129	Cicer arietinum	10.6464	85.1715	8.03578	71.0637	98.17	83.21	14.88
1844	ICC 13153	Cicer arietinum	9.83628	78.6903	7.54976	66.3262	98.32	83.21	14.33
1845	ICC 13170	Cicer arietinum	10.4399	83.5194	7.98018	70.1683	98.46	83.48	15.14
1846	ICC 13178	Cicer arietinum	9.35289	74.8231	7.11255	62.7226	98.47	83.2	13.73
1847	ICC 13185	Cicer arietinum	9.97279	79.7823	7.58306	66.7764	98.56	83.23	14.62
1848	ICC 13187	Cicer arietinum	5.60812	62.3124	4.31653	51.6189	98.65	80.88	8.74
1849	ICC 13189	Cicer arietinum	9.73337	77.8669	7.50385	65.6584	98.33	83.23	14.19
1850	ICC 13197	Cicer arietinum	9.16884	73.3508	4.78613	42.2224	98.48	77	5.67
1851	ICC 13200	Cicer arietinum	8.96923	71.7539	7.12878	61.2129	98.63	83.24	13.94
1852	ICC 13219	Cicer arietinum	6.11975	67.9972	4.28173	51.5397	98.51	79.98	8.36
1853	ICC 13244	Cicer arietinum	9.28624	74.2899	7.37636	63.4789	98.29	83.18	14.02
1854	ICC 13245	Cicer arietinum	9.09962	72.797	7.35239	62.9767	98.54	83.33	14.25
1855	ICC 13249	Cicer arietinum	9.72238	77.779	7.83878	67.1707	98.54	83.35	15.12
1856	ICC 13283	Cicer arietinum	5.40348	60.0386	3.6804	44.4716	98.47	73.21	7.88
1857	ICC 13285	Cicer arietinum	9.2144	73.7152	7.31192	62.9792	98.61	83.28	14.27
1858	ICC 13292	Cicer arietinum	10.545	84.3599	8.43082	72.4271	98.54	83.36	16.04
1859	ICC 13293	Cicer arietinum	9.46137	75.691	7.59914	65.0707	98.42	83.33	14.5
1860	ICC 13302	Cicer arietinum	10.1331	81.0647	8.13109	69.5598	98.45	83.46	15.45
1861	ICC 13307	Cicer arietinum	9.40634	75.2507	7.57394	64.7966	98.45	83.26	14.58
1862	ICC 13308	Cicer arietinum	6.35243	50.8194	5.11824	43.7372	98.33	82.55	10.19
1863	ICC 13340	Cicer arietinum	8.82851	70.6281	7.14226	60.8674	98.38	83.15	13.73
1864	ICC 13341	Cicer arietinum	11.8184	94.5471	6.25969	53.4701	98.47	78.97	6.57
1865	ICC 13357	Cicer arietinum	5.73488	63.7209	4.42986	53	98.48	80.09	9.08
1866	ICC 13378	Cicer arietinum	7.66371	61.3097	5.32368	45.8019	98.35	81.99	9.18
1867	ICC 13380	Cicer arietinum	7.95375	63.63	6.47435	55.2804	98.33	83.01	12.62
1868	ICC 13383	Cicer arietinum	8.68672	69.4938	7.0653	60.4422	98.54	83.24	13.71
1869	ICC 13388	Cicer arietinum	8.0694	64.5552	6.67041	56.7766	98.58	83.18	13.21
1870	ICC 13422	Cicer arietinum	9.02588	72.2071	7.50226	63.7474	98.61	83.32	14.64
1871	ICC 13426	Cicer arietinum	8.64046	69.1237	7.16474	60.9004	98.62	83.24	14.09
1872	ICC 13427	Cicer arietinum	9.09814	72.7852	7.56239	64.1755	98.6	83.32	14.73
1873	ICC 13428	Cicer arietinum	7.49668	59.9735	5.92062	51.013	98.43	82.95	11.66
1874	ICC 13441	Cicer arietinum	9.14384	101.598	7.76831	90.1964	98.69	83.24	15.67
1875	ICC 13449	Cicer arietinum	8.01984	64.1587	6.10016	53.2024	98.42	82.98	11.82
1876	ICC 13450	Cicer arietinum	8.32694	66.6155	6.25048	54.7159	98.61	83.02	12.01
1877	ICC 13453	Cicer arietinum	8.42271	67.3817	6.36201	55.4618	98.25	82.99	12.12
1878	ICC 13454	Cicer arietinum	9.26455	74.1164	7.15514	61.8664	98.56	83.27	13.88
1879	ICC 13457	Cicer arietinum	8.32295	66.5836	6.60401	56.9686	98.49	83.14	12.87
1880	ICC 13461	Cicer arietinum	5.14179	57.131	4.04702	48.5278	98.55	78.78	8.43
1881	ICC 13478	Cicer arietinum	10.1467	81.1737	7.99918	69.0723	98.57	83.37	15.24
1882	ICC 13484	Cicer arietinum	10.0954	80.7634	7.95928	68.8591	98.39	83.34	14.92
1883	ICC 13501	Cicer arietinum	9.73927	77.9141	7.67381	66.2737	98.5	83.32	14.75
1884	ICC 13523	Cicer arietinum	7.78801	86.5334	5.96305	70.5833	98.22	81.67	11.71
1885	ICC 13524	Cicer arietinum	4.79178	53.242	3.53302	43.1312	98.52	77.04	7.51
1886	ICC 13528	Cicer arietinum	10.0109	80.0873	8.029	68.7636	98.53	83.34	15.42
1887	ICC 13536	Cicer arietinum	9.87819	79.0255	7.88193	67.5739	98.35	83.27	15.04
1888	ICC 13544	Cicer arietinum	10.0162	80.1295	7.86659	67.8784	98.55	83.32	15.17
1889	ICC 13562	Cicer arietinum	9.40501	75.2401	7.32929	63.3762	98.1	83.08	13.62
1890	ICC 13579	Cicer arietinum	10.6956	85.5651	8.49014	72.8313	98.08	83.27	15.32
1891	ICC 13581	Cicer arietinum	9.41845	75.3476	5.84243	50.2751	98.28	81.52	8.7
1892	ICC 13584	Cicer arietinum	8.81266	70.5013	7.04687	60.6135	98.32	83.11	13.53
1893	ICC 13590	Cicer arietinum	9.3317	74.6536	7.43758	64.1321	98.53	83.26	14.37
1894	ICC 13593	Cicer arietinum	9.03813	72.305	7.34465	62.9686	98.29	83.14	14
1895	ICC 13595	Cicer arietinum	8.89562	71.165	7.16062	61.5764	98.06	83.12	13.54
1896	ICC 13597	Cicer arietinum	9.40243	75.2194	7.60176	65.2671	98.13	83.18	14.12
1897	ICC 13599	Cicer arietinum	7.18329	79.8143	5.20761	62.4033	98.59	81.52	10.17
1898	ICC 13628	Cicer arietinum	5.87614	65.2905	4.19157	50.3193	98.56	79.29	8.34
1899	ICC 13637	Cicer arietinum	8.87134	70.9707	7.24956	61.9805	98.5	83.16	14.06
1900	ICC 13644	Cicer arietinum	8.69181	69.5345	6.93899	59.5328	98.48	83.25	13.48
1901	ICC 13649	Cicer arietinum	8.97831	71.8265	7.15287	61.3463	98.31	83.12	13.64
1902	ICC 13658	Cicer arietinum	8.98778	71.9022	7.12464	61.3078	98.45	83.19	13.74
1903	ICC 13677	Cicer arietinum	9.3634	74.9072	7.44162	63.8917	98.21	83.23	13.92
1904	ICC 13684	Cicer arietinum	9.05781	72.4625	7.23873	61.9835	98.58	83.17	13.99
1905	ICC 13690	Cicer arietinum	10.5942	84.7536	5.95014	50.7705	98.66	79.75	6.87
1906	ICC 13692	Cicer arietinum	10.1853	81.4826	8.25545	70.4349	98.18	83.31	15.16
1907	ICC 13694	Cicer arietinum	7.50403	60.0322	5.89981	50.9477	98.21	82.77	11.45
1908	ICC 13696	Cicer arietinum	8.65931	69.2744	7.09782	60.4759	98.46	83.15	13.8
1909	ICC 13707	Cicer arietinum	9.03094	72.2475	7.11684	61.4463	98.25	83.18	13.49
1910	ICC 13712	Cicer arietinum	9.31798	74.5439	7.50625	64.2975	98.71	83.3	14.57
1911	ICC 13719	Cicer arietinum	8.10994	90.1104	6.43369	75.6678	98.38	81.92	12.76
1912	ICC 13726	Cicer arietinum	11.2184	89.7473	9.17023	78.1355	98.53	83.44	17.28
1913	ICC 13764	Cicer arietinum	5.42685	60.2984	4.07938	48.7667	98.55	80.17	8.26
1914	ICC 13787	Cicer arietinum	9.05138	72.411	7.05754	61.0558	98.93	83.29	13.53
1915	ICC 13793	Cicer arietinum	8.69031	69.5225	7.07738	60.9226	98.59	83.28	13.81
1916	ICC 13807	Cicer arietinum	8.95731	71.6585	7.15136	61.9018	98.56	83.23	13.81
1917	ICC 13808	Cicer arietinum	8.77877	70.2302	7	60.6789	98.39	83.21	13.55
1918	ICC 13812	Cicer arietinum	7.79073	62.3259	6.27471	54.5008	98.84	83.18	12.34
1919	ICC 13814	Cicer arietinum	7.97876	63.8301	6.3377	54.9837	98.59	83.06	12.45
1920	ICC 13816	Cicer arietinum	8.76041	97.3379	6.79949	80.3201	98.24	82.52	13.16
1921	ICC 13821	Cicer arietinum	9.80951	78.4761	7.97162	68.4865	98.9	83.42	15.52
1922	ICC 13837	Cicer arietinum	6.40457	51.2366	5.10189	43.8139	98.81	82.77	10.14
1923	ICC 13851	Cicer arietinum	9.84569	78.7655	7.73702	66.5157	98.49	83.37	14.64
1924	ICC 13863	Cicer arietinum	5.54813	61.6459	3.42726	41.3562	98.79	77.45	6.46
1925	ICC 13874	Cicer arietinum	11.1934	89.547	8.8673	76.2013	98.44	83.44	16.29
1926	ICC 13879	Cicer arietinum	11.5895	92.7158	9.38989	80.2006	98.46	83.55	17.46
1927	ICC 13890	Cicer arietinum	9.44311	75.5449	7.23479	63.0236	98.62	83.37	13.97
1928	ICC 13892	Cicer arietinum	5.71388	63.4875	3.97085	48.339	98.75	78.2	7.94
1929	ICC 13894	Cicer arietinum	9.80197	78.4157	7.69725	66.3854	98.51	83.39	14.7
1930	ICC 13895	Cicer arietinum	9.57432	76.5945	7.29998	63.4924	98.36	83.27	13.7
1931	ICC 13897	Cicer arietinum	9.6477	77.1816	7.39249	64.3057	98.63	83.33	14.14
1932	ICC 13912	Cicer arietinum	10.2277	81.8216	7.7732	67.5816	98.6	83.36	14.66
1933	ICC 13946	Cicer arietinum	11.5548	92.4385	8.79475	76.4793	98.36	83.47	16.1
1934	ICC 13950	Cicer arietinum	10.6441	85.1528	8.11578	70.5769	98.59	83.44	15.4
1935	ICC 13958	Cicer arietinum	8.38684	67.0947	6.09164	53.6632	98.46	82.99	11.72
1936	ICC 13960	Cicer arietinum	9.00289	72.0231	6.56577	57.4428	98.64	83.12	12.45
1937	ICC 13963	Cicer arietinum	11.4119	91.2951	8.2216	72.0764	98.34	83.35	14.85
1938	ICC 13964	Cicer arietinum	12.2929	98.3428	8.89432	77.9226	98.51	83.49	16.09
1939	ICC 13972	Cicer arietinum	11.9713	95.7706	8.65332	75.9478	98.43	83.45	15.71
1940	ICC 13997	Cicer arietinum	9.50098	76.0078	6.79016	59.8846	98.36	83.16	12.66
1941	ICC 14002	Cicer arietinum	10.9467	87.574	7.82541	68.8838	98.4	83.2	14.33
1942	ICC 14003	Cicer arietinum	13.3882	107.105	9.99736	87.0788	98.54	83.61	18.52
1943	ICC 14005	Cicer arietinum	12.1741	97.3926	8.89328	78.1252	98.57	83.46	16.44
1944	ICC 14014	Cicer arietinum	9.21838	73.747	6.7045	58.8739	98.61	83.19	12.76
1945	ICC 14029	Cicer arietinum	13.2452	105.962	9.89043	86.295	98.65	83.56	18.2
1946	ICC 14038	Cicer arietinum	4.45193	35.6155	3.35978	29.1633	98.75	80.26	6.82
1947	ICC 14050	Cicer arietinum	11.3177	90.5413	8.36196	72.9907	98.75	83.44	15.73
1948	ICC 14051	Cicer arietinum	5.04511	56.0568	3.18448	43.801	98.37	77.89	6.6
1949	ICC 14059	Cicer arietinum	11.1627	89.3019	7.71293	68.8601	98.45	83.34	14.29
1950	ICC 14061	Cicer arietinum	9.64134	77.1307	6.68054	59.5843	98.53	83.12	12.63
1951	ICC 14077	Cicer arietinum	5.10482	56.7203	3.90095	47.2262	98.49	78.27	8.26
1952	ICC 14083	Cicer arietinum	12.3336	98.6686	8.59026	76.4137	98.62	83.46	15.87
1953	ICC 14096	Cicer arietinum	12.7985	102.388	8.77221	78.3792	98.67	83.45	16.13
1954	ICC 14098	Cicer arietinum	5.33704	59.3005	3.94975	47.814	97.9	78.8	8.16
1955	ICC 14113	Cicer arietinum	12.6036	100.829	8.80623	78.2466	98.5	83.43	16.08
1956	ICC 14119	Cicer arietinum	10.6021	84.8166	7.25462	64.7712	98.31	83.23	13.36
1957	ICC 14129	Cicer arietinum	11.4589	91.6711	8.11789	72.0261	98.27	83.33	14.68
1958	ICC 14137	Cicer arietinum	12.7937	102.35	9.52358	83.3066	98.67	83.41	17.54
1959	ICC 14141	Cicer arietinum	10.7201	85.7609	7.5065	66.5865	98.9	83.36	14.18
1960	ICC 14160	Cicer arietinum	10.5163	84.1307	7.26001	64.8569	98.51	83.29	13.61
1961	ICC 14163	Cicer arietinum	11.1115	88.8921	7.64813	68.2539	98.36	83.29	14.03
1962	ICC 14171	Cicer arietinum	11.7536	94.0284	8.10804	72.1058	98.54	83.4	14.95
1963	ICC 14176	Cicer arietinum	11.1548	89.2386	7.66537	68.1326	98.57	83.32	14.24
1964	ICC 14177	Cicer arietinum	12.809	102.472	8.92575	78.7631	98.58	83.41	16.31
1965	ICC 14184	Cicer arietinum	10.4564	83.6513	7.07776	63.2217	98.46	83.17	13.18
1966	ICC 14190	Cicer arietinum	11.4431	91.5444	8.10805	71.5819	98.71	83.34	15.31
1967	ICC 14194	Cicer arietinum	8.57404	68.5923	6.60923	57.3561	98.54	83.12	12.62
1968	ICC 14199	Cicer arietinum	5.72311	63.5901	4.07747	50.4398	98.36	81.2	8.14
1969	ICC 14203	Cicer arietinum	11.4862	91.89	7.8912	70.2799	98.52	83.28	14.61
1970	ICC 14204	Cicer arietinum	9.42337	75.387	7.40651	65.7993	98.43	83.31	14.37
1971	ICC 14205	Cicer arietinum	8.7736	70.1888	7.04878	62.0199	98.99	83.33	13.92
1972	ICC 14216	Cicer arietinum	12.1045	96.836	8.521	75.2234	98.49	83.35	15.66
1973	ICC 14220	Cicer arietinum	10.8429	86.7432	7.4278	66.0512	98.68	83.26	13.96
1974	ICC 14225	Cicer arietinum	11.8477	94.7815	8.24992	73.0734	98.43	83.26	15.13
1975	ICC 14226	Cicer arietinum	12.8512	102.81	8.92617	78.9803	98.44	83.28	16.21
1976	ICC 14230	Cicer arietinum	12.7595	102.076	8.87267	78.5349	98.6	83.33	16.38
1977	ICC 14282	Cicer arietinum	7.97466	63.7972	6.1144	54.2326	98.53	82.97	11.94
1978	ICC 14292	Cicer arietinum	10.3831	83.0651	6.72649	60.7392	98.4	83	12.49
1979	ICC 14302	Cicer arietinum	8.12002	64.9602	5.93298	54.9879	98.63	82.9	11.54
1980	ICC 14304	Cicer arietinum	10.6208	84.9662	7.02876	62.9981	98.71	83.12	13.19
1981	ICC 14315	Cicer arietinum	8.94362	71.549	5.76514	51.4842	98.5	82.25	9.67
1982	ICC 14316	Cicer arietinum	12.1655	97.3236	8.18168	73.3345	98.67	83.22	15.12
1983	ICC 14321	Cicer arietinum	9.19373	73.5498	7.30153	63.7148	98.39	83.21	14.09
1984	ICC 14327	Cicer arietinum	17.0472	136.377	11.4616	102.455	98.77	83.56	20.48
1985	ICC 14331	Cicer arietinum	9.36187	74.8949	5.66095	52.6282	98.95	82.8	10.57
1986	ICC 14333	Cicer arietinum	9.90626	79.2501	7.90555	68.7961	98.6	83.33	15.34
1987	ICC 14334	Cicer arietinum	9.22826	73.8261	5.82288	53.4297	98.24	82.79	10.79
1988	ICC 14335	Cicer arietinum	25.3479	202.783	17.5231	158.308	98.5	83.88	29.8
1989	ICC 14340	Cicer arietinum	16.4982	131.985	12.3047	107.776	98.71	83.61	21.89
1990	ICC 14344	Cicer arietinum	9.99684	79.9747	7.63674	67.7765	98.61	83.35	14.71
1991	ICC 14354	Cicer arietinum	12.1134	96.907	8.05429	72.4716	98.46	83.27	14.74
1992	ICC 14356	Cicer arietinum	9.89184	79.1347	6.45932	58.4102	98.58	82.92	12.02
1993	ICC 14358	Cicer arietinum	10.6793	85.4348	6.92725	62.9252	98.5	83.01	12.71
1994	ICC 14364	Cicer arietinum	10.9348	87.4786	8.31034	73.7636	98.49	83.33	15.75
1995	ICC 14366	Cicer arietinum	9.98002	79.8402	7.54224	67.1015	98.34	83.22	14.29
1996	ICC 14368	Cicer arietinum	9.95441	79.6353	7.76308	68.658	98.56	83.28	15
1997	ICC 14369	Cicer arietinum	8.75278	70.0222	6.7163	59.9678	98.61	83.15	13.18
1998	ICC 14371	Cicer arietinum	8.45784	67.6627	6.50816	57.9252	98.5	83.09	12.8
[truncated: 1,380 more rows]

## Sheet: Table 3
Table 3. Summary of SNPs on each pseudomolecule in 3171 germplasm lines.
Pseudomolecule	Length (bp)	Number of SNPs	SNPs with <30% missing call	Bi-allelic SNPs	LD pruned SNPs	SNP density (SNPs/kb)
Ca1	48359943	341218	340146	333801	179362	7.03363
Ca2	36634854	296957	296222	291298	139528	8.0858
Ca3	39989001	221649	220931	216858	147918	5.52479
Ca4	49191682	490003	487669	478971	169782	9.91365
Ca5	48169137	340619	339867	333725	181428	7.0557
Ca6	59463898	362977	362061	355474	226066	6.08875
Ca7	48961560	307794	306966	301179	189321	6.26953
Ca8	16477302	109663	109434	108080	48672	6.6415
Scaffolds	186112655	1470612	1461922	1398496	-	7.85504
Total	533360032	3941492	3925218	3817882	1282077	-

## Sheet: Table 4
Table 4. Summary of SNPs identified in 3171 cultivated germplasm lines.
S. No.	Genotype	Reference homozygous SNPs	Non-Reference homozygous SNPs	Heterozygous SNPs	Transitions	Transversions	Total SNPs
1	Annigiri 1	2616600	152184	96973	150929	98228	2865757
2	Avarodhi	2787766	148732	107510	154820	101422	3044008
3	BG 1003	2665407	110073	99600	126152	83521	2875080
4	BG 1053	2793764	125832	106237	139553	92516	3025833
5	BL	3340371	174282	162713	202084	134911	3677366
6	C 235	2501753	144433	96275	145902	94806	2742461
7	CDC 512-51	2512893	60168	95888	90610	65446	2668949
8	Chaffa	2837869	162137	111704	166050	107791	3111710
9	CPAM 1	3152318	148635	145756	176523	117868	3446709
10	CPAM 10	3349461	169965	166896	202091	134770	3686322
11	CPAM 11	3224436	144999	149391	175973	118417	3518826
12	CPAM 12	3368995	104786	157885	154821	107850	3631666
13	CPAM 13	3313217	53685	142913	113998	82600	3509815
14	CPAM 14	3434971	17800	145229	92269	70760	3598000
15	CPAM 15	3434090	84086	160073	142923	101236	3678249
16	CPAM 16	3381973	80021	156127	138248	97900	3618121
17	CPAM 18	3530428	85747	178977	155367	109357	3795152
18	CPAM 19	3410304	150397	182258	198411	134244	3742959
19	CPAM 2	3472241	146439	187137	198320	135256	3805817
20	CPAM 20	3460701	83377	168649	147414	104612	3712727
21	CPAM 21	3370131	183557	174447	215053	142951	3728135
22	CPAM 22	3346055	143004	164308	183209	124103	3653367
23	CPAM 23	3386496	116709	163162	165682	114189	3666367
24	CPAM 24	3325066	90400	149957	141379	98978	3565423
25	CPAM 25	2880235	139758	112734	151336	101156	3132727
26	CPAM 26	3097954	44598	116102	92234	68466	3258654
27	CPAM 27	2637773	64627	93779	92384	66022	2796179
28	CPAM 28	3393290	153820	172418	195052	131186	3719528
29	CPAM 29	3495374	110496	178194	170575	118115	3784064
30	CPAM 3	3276054	225567	171327	239997	156897	3672948
31	CPAM 30	3553887	58618	169651	132574	95695	3782156
32	CPAM 31	3504892	67977	167494	136941	98530	3740363
33	CPAM 32	3123958	130016	142302	162397	109921	3396276
34	CPAM 33	3327355	136467	156812	175127	118152	3620634
35	CPAM 34	3269208	202267	162673	220340	144600	3634148
36	CPAM 35	3467538	84519	166783	147018	104284	3718840
37	CPAM 36	3312520	140641	163606	181174	123073	3616767
38	CPAM 37	3551275	90248	186243	161948	114543	3827766
39	CPAM 38	3555881	18320	160470	101142	77648	3734671
40	CPAM 39	3426034	84353	158813	142741	100425	3669200
41	CPAM 4	3399429	171392	176228	208807	138813	3747049
42	CPAM 40	3426633	116763	165168	167298	114633	3708564
43	CPAM 41	3475080	95204	167586	154556	108234	3737870
44	CPAM 42	3389048	37820	145195	104986	78029	3572063
45	CPAM 43	3342722	73864	147490	129118	92236	3564076
46	CPAM 44	3353009	186738	173327	216189	143876	3713074
47	CPAM 45	3455030	169467	184130	211182	142415	3808627
48	CPAM 46	3269368	172059	158857	198856	132060	3600284
49	CPAM 47	3176682	99198	132982	137319	94861	3408862
50	CPAM 48	3246592	95996	140288	138995	97289	3482876
51	CPAM 49	3462179	55013	159987	124221	90779	3677179
52	CPAM 5	3337112	144704	162575	183374	123905	3644391
53	CPAM 50	3483363	40634	154821	112654	82801	3678818
54	CPAM 51	2352093	103217	87735	113796	77156	2543045
55	CPAM 52	3503718	115347	181027	175599	120775	3800092
56	CPAM 53	3465544	94252	164957	152379	106830	3724753
57	CPAM 54	3457690	59503	163941	129586	93858	3681134
58	CPAM 55	3418225	151536	174584	194619	131501	3744345
59	CPAM 56	3415039	154007	174833	196171	132669	3743879
60	CPAM 57	3309104	50149	143066	111547	81668	3502319
61	CPAM 58	3254974	104028	146937	147974	102991	3505939
62	CPAM 59	3540453	18192	157494	99187	76499	3716139
63	CPAM 6	3451797	131286	176289	183079	124496	3759372
64	CPAM 60	3354970	90664	152734	142714	100684	3598368
65	CPAM 61	3408919	103903	164896	158763	110036	3677718
66	CPAM 62	3187319	109679	140646	148827	101498	3437644
67	CPAM 63	3533554	31156	161696	110061	82791	3726406
68	CPAM 64	3501654	18374	155341	98393	75322	3675369
69	CPAM 65	3524591	68897	170130	139247	99780	3763618
70	CPAM 66	3518745	71236	174140	142986	102390	3764121
71	CPAM 67	3407050	143665	184868	196938	131595	3735583
72	CPAM 68	3517002	112550	183178	174973	120755	3812730
73	CPAM 69	3323717	150489	164638	188183	126944	3638844
74	CPAM 7	3146798	78384	133820	124671	87533	3359002
75	CPAM 70	3213326	61598	138479	116370	83707	3413403
76	CPAM 71	3376864	180819	178905	216355	143369	3736588
77	CPAM 72	3594124	46219	179543	130025	95737	3819886
78	CPAM 73	3377131	106631	155986	155486	107131	3639748
79	CPAM 74	3578004	19032	166433	105127	80338	3763469
80	CPAM 75	3476750	130045	181187	184958	126274	3787982
81	CPAM 76	3348790	192484	180987	225282	148189	3722261
82	CPAM 77	3516274	26649	157878	105114	79413	3700801
83	CPAM 78	3460735	115132	178178	173761	119549	3754045
84	CPAM 79	3496185	62940	168610	134359	97191	3727735
85	CPAM 8	3414949	85873	158888	143687	101074	3659710
86	CPAM 81	3098344	145365	138263	170273	113355	3381972
87	CPAM 82	3047172	56542	118582	101673	73451	3222296
88	CPAM 83	2936977	137965	124454	157440	104979	3199396
89	CPAM 84	3352930	54781	141806	113479	83108	3549517
90	CPAM 85	3378976	63666	149263	123924	89005	3591905
91	CPAM 86	3353832	142136	162169	182038	122267	3658137
92	CPAM 87	3327556	167872	167881	201627	134126	3663309
93	CPAM 88	3256473	46747	135804	105631	76920	3439024
94	CPAM 89	3334486	166149	164366	198909	131606	3665001
95	CPAM 9	3360978	157791	165881	194068	129604	3684650
96	CPAM 90	3477744	110005	178017	170659	117363	3765766
97	CPAM 91	3372537	110855	157169	159151	108873	3640561
98	CPAM 92	3466516	57292	156790	124228	89854	3680598
99	CPAM 93	3425276	126925	167748	175124	119549	3719949
100	CPAM 94	3276261	161884	156235	191334	126785	3594380
101	CPAM80	3423344	79905	160443	140742	99606	3663692
102	CPRT 11	3282699	108098	150432	153188	105342	3541229
103	CPRT 12	3243662	178028	159176	202744	134460	3580866
104	CPRT 13	3259369	102590	143181	145647	100124	3505140
105	CPRT 14	3410366	79134	158297	138723	98708	3647797
106	CPRT 15	3330220	70748	150983	129096	92635	3551951
107	CPRT 16	3448766	111416	172861	167595	116682	3733043
108	CPRT 17	3495141	18446	155369	98311	75504	3668956
109	CPRT 18	2859664	57320	121047	103890	74477	3038031
110	CPRT 19	3201370	61701	139709	117110	84300	3402780
111	CPRT 20	3231777	84237	142554	133260	93531	3458568
112	CPRT 21	3193507	72545	137953	123374	87124	3404005
113	CPRT 22	3529515	67331	181100	144265	104166	3777946
114	CPRT 23	3613476	60132	199567	150420	109279	3873175
115	CPRT 24	3504931	148897	207434	212091	144240	3861262
116	CSG 8962	3291939	213954	149331	220844	142441	3655224
117	DCP 92-3	2731579	123460	102615	135842	90233	2957654
118	DigVijay	2688147	131187	100164	138965	92386	2919498
119	Dohad Yellow	2843378	161172	111935	165321	107786	3116485
120	GCP105	2852079	152096	109905	158322	103679	3114080
121	Genesis 090	3175550	114243	139063	149177	104129	3428856
122	GG 2	2860454	141505	115940	155704	101741	3117899
123	GL 769	2672199	100381	93961	115738	78604	2866541
124	GNG 1292	2562190	125415	95319	132691	88043	2782924
125	GNG 146	2648047	156345	104159	158236	102268	2908551
126	GNG 1499	2996479	158493	119062	167764	109791	3274034
127	GNG 1581	2836946	158936	121674	170014	110596	3117556
128	GNG 469	2672851	150862	103085	153595	100352	2926798
129	HatTrick	3416034	45840	146379	110582	81637	3608253
130	HC 1	2777246	130454	102875	140043	93286	3010575
131	HC 5	3074944	178730	136859	192191	123398	3390533
132	HimChana 1	3411628	97320	164489	154155	107654	3673437
133	HK 1	2720162	122263	104095	136410	89948	2946520
134	HK 2	2547792	114944	88754	122348	81350	2751490
135	HK 4	2755439	145695	108907	154004	100598	3010041
136	ICC 1000	3110128	163339	131656	177562	117433	3405123
137	ICC 10013	3325830	221536	192927	250107	164356	3740293
138	ICC 10018	2743662	173244	106466	169980	109730	3023372
139	ICC 10026	2926267	181070	123525	183440	121155	3230862
140	ICC 10035	3294253	141686	157029	178085	120630	3592968
141	ICC 10039	3156826	193785	143621	203141	134265	3494232
142	ICC 10042	3397316	218415	199991	252112	166294	3815722
143	ICC 10047	3389474	208996	190729	240705	159020	3789199
144	ICC 10052	3368808	217163	189551	245297	161417	3775522
145	ICC 10063	3461425	141274	186498	195077	132695	3789197
146	ICC 10088	3422709	213687	213085	256579	170193	3849481
147	ICC 1009	3325445	200639	165829	220640	145828	3691913
148	ICC 10107	3387297	214662	191172	244612	161222	3793131
149	ICC 10114	3343694	199034	177475	227010	149499	3720203
150	ICC 10129	3389080	200149	186721	232473	154397	3775950
151	ICC 1013	3329060	227403	181823	247775	161451	3738286
152	ICC 10130	3426749	216351	203486	252950	166887	3846586
153	ICC 1014	3353570	139238	167288	182836	123690	3660096
154	ICC 10155	3435875	220629	215769	262478	173920	3872273
155	ICC 10160	3191760	185579	144912	199305	131186	3522251
156	ICC 10162	2947197	183093	129334	188980	123447	3259624
157	ICC 1018	3409239	197530	182547	229084	150993	3789316
158	ICC 10197	3383900	216928	194429	248423	162934	3795257
159	ICC 10199	3403175	206215	190428	238715	157928	3799818
160	ICC 10217	3342001	193946	196802	235729	155019	3732749
161	ICC 10230	3391455	205426	191216	239096	157546	3788097
162	ICC 10232	3337351	201431	169367	223055	147743	3708149
163	ICC 10242	3232906	205481	158488	219378	144591	3596875
164	ICC 10244	3420874	215093	203671	252165	166599	3839638
165	ICC 10245	3380280	231656	201077	261272	171461	3813013
166	ICC 10250	3381345	198199	181704	228746	151157	3761248
167	ICC 10258	3360833	196699	197350	237478	156571	3754882
168	ICC 1026	3330830	201187	178658	228994	150851	3710675
169	ICC 10260	3390415	180216	236785	251867	165134	3807416
170	ICC 10274	3374290	216737	192518	246762	162493	3783545
171	ICC 1030	3362276	200085	173136	224861	148360	3735497
172	ICC 10301	2851447	119088	114624	139064	94648	3085159
173	ICC 10302	3422538	183393	193619	226244	150768	3799550
174	ICC 10314	3408702	178426	186962	219011	146377	3774090
175	ICC 10318	3453232	111873	169833	166247	115459	3734938
176	ICC 1032	3367350	153888	170074	193746	130216	3691312
177	ICC 10326	3430570	213519	216255	259066	170708	3860344
178	ICC 10332	3450744	196080	206855	242297	160638	3853679
179	ICC 10340	3476312	164394	204250	220687	147957	3844956
180	ICC 10341	2760008	82990	92322	104154	71158	2935320
181	ICC 10344	3521614	121495	195322	187367	129450	3838431
182	ICC 10353	3432601	185488	198228	230433	153283	3816317
183	ICC 10363	3426586	179060	191022	221962	148120	3796668
184	ICC 10365	3543514	119760	202480	190535	131705	3865754
185	ICC 10386	3307396	186664	165460	212118	140006	3659520
186	ICC 10387	3346350	189544	169520	215907	143157	3705414
187	ICC 10393	2458774	137591	88032	136199	89424	2684397
188	ICC 10399	2697756	90653	194443	173581	111515	2982852
189	ICC 10405	3376824	161896	301236	280607	182525	3839956
190	ICC 1043	3022986	202676	131101	201993	131784	3356763
191	ICC 10434	3408757	217086	199467	250846	165707	3825310
192	ICC 10440	3449405	200556	209083	246088	163551	3859044
193	ICC 10457	3431443	197872	198058	237772	158158	3827373
194	ICC 10461	3385858	209830	188261	239726	158365	3783949
195	ICC 10466	2517741	153357	101055	154723	99689	2772153
196	ICC 10479	3415503	222568	206442	258741	170269	3844513
197	ICC 10485	3391551	214345	200372	250246	164471	3806268
198	ICC 1049	3323548	212349	170971	231752	151568	3706868
199	ICC 10495	2928816	182889	127001	187210	122680	3238706
200	ICC 10502	3396192	215771	194835	247707	162899	3806798
201	ICC 10504	3367574	215057	188768	243338	160487	3771399
202	ICC 10516	3414494	207473	211034	252378	166129	3833001
203	ICC 10517	3405116	220511	202083	254730	167864	3827710
204	ICC 1052	2767210	142305	109434	152843	98896	3018949
205	ICC 10536	3412652	236225	214352	272381	178196	3863229
206	ICC 10539	3396946	229098	204798	261830	172066	3830842
207	ICC 10546	3400611	219556	198499	252133	165922	3818666
208	ICC 10567	3413756	211670	205115	251064	165721	3830541
209	ICC 1059	3241684	183700	151336	202074	132962	3576720
210	ICC 10595	3372134	184762	226003	247785	162980	3782899
211	ICC 10600	3426803	200613	285213	292296	193530	3912629
212	ICC 10629	3402153	201686	193813	238193	157306	3797652
213	ICC 10637	3415371	214175	201429	250413	165191	3830975
214	ICC 10648	3412646	201949	216883	252183	166649	3831478
215	ICC 10651	3268949	199833	159697	217197	142333	3628479
216	ICC 10657	3379218	223671	200142	255991	167822	3803031
217	ICC 1066	3403149	193969	306479	303259	197189	3903597
218	ICC 10667	3429606	212476	199492	248550	163418	3841574
219	ICC 10673	2819310	215930	119232	204498	130664	3154472
220	ICC 10681	3347917	207909	168578	227119	149368	3724404
221	ICC 10685	2481613	194899	97861	178416	114344	2774373
222	ICC 1069	3387774	149921	162929	186888	125962	3700624
223	ICC 1070	3443256	206489	209937	250685	165741	3859682
224	ICC 10711	3393800	168152	168281	202482	133951	3730233
225	ICC 10728	3381538	169815	167038	202407	134446	3718391
226	ICC 10740	3466634	186883	212332	239848	159367	3865849
227	ICC 10747	3437260	178460	187851	219671	146640	3803571
228	ICC 10749	3447047	176781	189693	220308	146166	3813521
229	ICC 10755	3209969	155034	134131	174301	114864	3499134
230	ICC 10767	3444986	177224	191074	221347	146951	3813284
231	ICC 10777	3457553	197832	220151	251485	166498	3875536
232	ICC 10778	3345775	189569	167664	215083	142150	3703008
233	ICC 10780	3368400	201472	170585	225021	147036	3740457
234	ICC 10783	3402094	198486	183638	230581	151543	3784218
235	ICC 10805	3366312	209403	178844	234113	154134	3754559
236	ICC 10819	3347682	215500	175710	236609	154601	3738892
237	ICC 10822	3326833	187423	139150	196557	130016	3653406
238	ICC 10825	3442534	207912	200302	245894	162320	3850748
239	ICC 10829	3412781	222271	202400	256620	168051	3837452
240	ICC 1083	2094362	103004	106410	127619	81795	2303776
241	ICC 1084	3426138	193038	189587	230402	152223	3808763
242	ICC 10847	3328119	221468	184413	245647	160234	3734000
243	ICC 10864	3412823	201415	186644	233319	154740	3800882
244	ICC 10880	3418628	171957	183555	212867	142645	3774140
245	ICC 10883	3467583	162468	190023	210692	141799	3820074
246	ICC 10884	3434201	116577	168825	168747	116655	3719603
247	ICC 10885	2832472	134430	107817	146534	95713	3074719
248	ICC 10886	3391506	199735	178237	227543	150429	3769478
249	ICC 10893	3408648	116708	391426	307641	200493	3916782
250	ICC 10898	3418301	186399	300732	294317	192814	3905432
251	ICC 10900	3442016	160284	189144	208907	140521	3791444
252	ICC 10902	3352707	215342	184399	241252	158489	3752448
253	ICC 10919	3270631	193709	164001	215356	142354	3628341
254	ICC 1092	3390673	194449	182507	227018	149938	3767629
255	ICC 10920	3417082	201521	206900	246150	162271	3825503
256	ICC 10924	3419837	220146	204575	255749	168972	3844558
257	ICC 10925	3415296	224422	202835	258167	169090	3842553
258	ICC 10926	3422762	221408	207072	258363	170117	3851242
259	ICC 1093	3416633	193095	182365	226203	149257	3792093
260	ICC 10939	2864798	138516	158498	180474	116540	3161812
261	ICC 10942	3261497	207984	164080	224419	147645	3633561
262	ICC 10943	3223705	189694	149883	204687	134890	3563282
263	ICC 10945	2596951	142416	112388	154594	100210	2851755
264	ICC 10947	3337970	221948	179786	242548	159186	3739704
265	ICC 10950	2899898	185581	99646	172190	113037	3185125
266	ICC 10951	2506293	154021	75306	138481	90846	2735620
267	ICC 10953	2626752	166150	90253	154748	101655	2883155
268	ICC 10961	3293037	205669	178168	231136	152701	3676874
269	ICC 10963	3281107	223893	154300	228563	149630	3659300
270	ICC 1097	3397960	219552	199618	252902	166268	3817130
271	ICC 10976	3409190	222740	202741	257048	168433	3834671
272	ICC 1098	1911171	102304	70453	104508	68249	2083928
273	ICC 10981	3423257	199134	193882	236144	156872	3816273
274	ICC 10983	3378954	200901	181031	230165	151767	3760886
275	ICC 10994	3401884	223833	196266	253752	166347	3821983
276	ICC 10996	3439468	200698	197774	239333	159139	3837940
277	ICC 11007	3393869	191375	188175	228617	150933	3773419
278	ICC 11009	3414203	210353	221015	260628	170740	3845571
279	ICC 1102	3409944	194523	180699	225891	149331	3785166
280	ICC 11021	3401446	240013	210088	271832	178269	3851547
281	ICC 11039	3402534	239833	208284	270602	177515	3850651
282	ICC 11040	3213201	204012	148370	212555	139827	3565583
283	ICC 11046	3422108	213930	206061	253375	166616	3842099
284	ICC 11048	3444729	210623	211635	254376	167882	3866987
285	ICC 11051	3407996	233060	219057	272312	179805	3860113
286	ICC 11059	3416897	191818	177668	222071	147415	3786383
287	ICC 11079	3421599	219245	208585	257715	170115	3849429
288	ICC 11088	3409107	218796	200244	252836	166204	3828147
289	ICC 11091	3434172	214879	213738	257682	170935	3862789
290	ICC 111	3157780	180885	152002	200616	132271	3490667
291	ICC 11109	3403458	230014	207230	263716	173528	3840702
292	ICC 11121	2360213	134182	94795	139071	89906	2589190
293	ICC 11142	3487184	149683	213565	216443	146805	3850432
294	ICC 11152	3423607	202660	207404	247406	162658	3833671
295	ICC 11160	3314350	195198	187368	231133	151433	3696916
296	ICC 11161	3410190	224062	210885	261802	173145	3845137
297	ICC 11168	3397559	233849	209858	268037	175670	3841266
298	ICC 1118	3483171	178793	199468	226532	151729	3861432
299	ICC 11180	3376939	234885	206221	266840	174266	3818045
300	ICC 11198	2810892	163046	112329	166875	108500	3086267
301	ICC 11201	3412001	231596	224767	275083	181280	3868364
302	ICC 1122	3263513	218158	162854	230492	150520	3644525
303	ICC 11223	3392504	214816	188964	243359	160421	3796284
304	ICC 11224	3389397	215017	188390	243148	160259	3792804
305	ICC 11233	3444217	204532	221405	255409	170528	3870154
306	ICC 1124	3271674	197541	160754	215933	142362	3629969
307	ICC 11242	3396549	224479	200973	256463	168989	3822001
308	ICC 11244	3419010	209895	193909	243137	160667	3822814
309	ICC 11245	3439664	214329	212413	256514	170228	3866406
310	ICC 11251	3405235	190549	193968	231114	153403	3789752
311	ICC 11255	3293647	217696	172845	235863	154678	3684188
312	ICC 11258	3364956	207279	188073	238135	157217	3760308
313	ICC 11263	3474107	141166	187372	195182	133356	3802645
314	ICC 11265	3522744	133766	202240	199368	136638	3858750
315	ICC 11266	3503286	142898	197853	202420	138331	3844037
316	ICC 11267	3460404	133702	185007	189146	129563	3779113
317	ICC 1127	2914080	174223	130545	183949	120819	3218848
318	ICC 11270	3500630	138258	196282	198741	135799	3835170
319	ICC 11272	3401630	196742	187239	230950	153031	3785611
320	ICC 11277	3403507	197822	200632	239427	159027	3801961
321	ICC 11279	2561145	138297	99999	144260	94036	2799441
322	ICC 1128	2938779	187481	117700	184448	120733	3243960
323	ICC 11282	3318037	180158	168381	209662	138877	3666576
324	ICC 11284	2141296	87790	76314	97873	66231	2305400
325	ICC 11290	3427917	214914	212525	256981	170458	3855356
326	ICC 11300	3403906	220641	203471	255513	168599	3828018
327	ICC 11301	3434424	181044	206188	232681	154551	3821656
328	ICC 11302	3425396	195548	198656	236897	157307	3819600
329	ICC 11303	2774784	140423	104364	147837	96950	3019571
330	ICC 11307	3421806	208267	219327	257873	169721	3849400
331	ICC 11310	3536366	123098	204230	193290	134038	3863694
332	ICC 11312	3359424	222617	182974	244730	160861	3765015
333	ICC 11315	3231319	203752	150550	213636	140666	3585621
334	ICC 11316	3386021	224448	199874	256068	168254	3810343
335	ICC 11318	3398018	226477	198112	255862	168727	3822607
336	ICC 11321	3374370	208515	176803	231701	153617	3759688
337	ICC 11322	3298757	212696	166912	229162	150446	3678365
338	ICC 11324	3382124	214439	181507	238770	157176	3778070
339	ICC 11325	3416944	219826	207640	257640	169826	3844410
340	ICC 11326	3364094	208644	186544	238347	156841	3759282
341	ICC 11330	3385075	236450	207006	267855	175601	3828531
342	ICC 1136	3375117	212481	185362	239744	158099	3772960
343	ICC 1137	3348640	204419	172253	226744	149928	3725312
344	ICC 11371	3425287	211452	205452	251036	165868	3842191
345	ICC 11372	3431848	212950	213654	256862	169742	3858452
346	ICC 11378	2715340	157775	109310	161936	105149	2982425
347	ICC 11390	3430162	225369	223309	270572	178106	3878840
348	ICC 11393	3466585	200653	232517	260043	173127	3899755
349	ICC 11405	3476483	140089	186499	193928	132660	3803071
350	ICC 11407	3417733	220532	203754	255891	168395	3842019
351	ICC 11415	3286453	212390	174456	233722	153124	3673299
352	ICC 11424	3415314	223571	205300	258504	170367	3844185
353	ICC 11429	3429771	220909	210929	260674	171164	3861609
354	ICC 11432	3406597	217258	204698	254588	167368	3828553
355	ICC 11448	3438806	193833	198179	235571	156441	3830818
356	ICC 1145	3424483	191128	256529	270828	176829	3872140
357	ICC 11465	3411659	230667	207710	264731	173646	3850036
358	ICC 11471	3410316	218655	202851	254215	167291	3831822
359	ICC 11478	3257906	204233	169777	225162	148848	3631916
360	ICC 1148	3410600	226309	203252	259230	170331	3840161
361	ICC 11498	3045122	165254	156160	195272	126142	3366536
362	ICC 11502	3408313	233284	208334	266685	174933	3849931
363	ICC 11504	3389353	231285	204006	262673	172618	3824644
364	ICC 11507	3402036	232021	209467	266136	175352	3843524
365	ICC 11510	3360800	201829	181708	230939	152598	3744337
366	ICC 11518	3410774	214731	201678	250929	165480	3827183
367	ICC 11524	3435611	191587	204534	237463	158658	3831732
368	ICC 11525	3381044	219061	207344	257541	168864	3807449
369	ICC 11535	3415730	212555	205499	251913	166141	3833784
370	ICC 11536	3415976	225598	207773	261554	171817	3849347
371	ICC 11543	3463171	189660	203644	236282	157022	3856475
372	ICC 11545	3343864	216738	182836	241226	158348	3743438
373	ICC 11550	3231826	199712	156518	214660	141570	3588056
374	ICC 11554	3392337	218404	185624	243144	160884	3796365
375	ICC 11560	3387605	223193	193138	251382	164949	3803936
376	ICC 11583	3403932	216510	201648	252079	166079	3822090
377	ICC 11584	2824197	162274	122248	172947	111575	3108719
378	ICC 11599	3438118	225211	237974	278785	184400	3901303
379	ICC 11601	3404106	232581	210488	267166	175903	3847175
380	ICC 1161	3323934	204192	163118	220971	146339	3691244
381	ICC 11620	3399449	212677	194219	244762	162134	3806345
382	ICC 11627	2367219	136296	93174	139363	90107	2596689
383	ICC 1163	3054892	182260	143471	196420	129311	3380623
384	ICC 1164	2369138	114608	93709	125794	82523	2577455
385	ICC 11642	3358058	199019	180679	228378	151320	3737756
386	ICC 11647	3405562	219316	204765	255231	168850	3829643
387	ICC 11655	3401908	219033	206729	256423	169339	3827670
388	ICC 11664	2274482	122409	89718	128712	83415	2486609
389	ICC 11667	3374534	213460	174981	234246	154195	3762975
390	ICC 11669	3363413	221172	176530	239546	158156	3761115
391	ICC 11685	3300425	217441	175672	237191	155922	3693538
392	ICC 11695	3430455	217562	222721	265017	175266	3870738
393	ICC 11705	3436940	211912	210957	254498	168371	3859809
394	ICC 11707	3363635	210032	184566	237641	156957	3758233
395	ICC 1172	3388536	213082	180706	237421	156367	3782324
396	ICC 11720	3456607	191194	203025	236282	157937	3850826
397	ICC 11733	3445769	200266	210046	246877	163435	3856081
398	ICC 11738	3546128	117140	204092	189685	131547	3867360
399	ICC 11741	3517731	142305	202634	204922	140017	3862670
400	ICC 11742	3475525	185029	217279	240965	161343	3877833
401	ICC 11749	3539201	120217	203211	190936	132492	3862629
402	ICC 11764	2645690	91848	91088	109318	73618	2828626
403	ICC 11766	3548037	122341	235159	211763	145737	3905537
404	ICC 11781	3227632	181694	156566	204033	134227	3565892
405	ICC 11794	3440270	201428	209058	246820	163666	3850756
406	ICC 1180	3405525	215497	197361	248761	164097	3818383
407	ICC 1181	3407898	220218	192022	249182	163058	3820138
408	ICC 11817	3449180	202618	217471	252372	167717	3869269
409	ICC 11819	2767111	89077	105653	115955	78775	2961841
410	ICC 11823	3532000	132418	210150	202690	139878	3874568
411	ICC 11832	3508366	144947	207559	209869	142637	3860872
412	ICC 11836	3375850	194099	194340	233774	154665	3764289
413	ICC 11847	3343602	100240	250983	211033	140190	3694825
414	ICC 11854	3349872	190910	175825	220905	145830	3716607
415	ICC 11857	3425596	221725	218755	265142	175338	3866076
416	ICC 11858	3430681	216295	221495	263612	174178	3868471
417	ICC 11867	3470762	175065	210792	231510	154347	3856619
418	ICC 11879	2854725	132172	110180	146619	95733	3097077
419	ICC 11880	3398803	97914	326129	256650	167393	3822846
420	ICC 11881	3310460	208871	179979	234379	154471	3699310
421	ICC 11899	3506547	160304	220523	226650	154177	3887374
422	ICC 11903	2696837	136337	107136	147441	96032	2940310
423	ICC 11904	3016365	144499	131490	164984	111005	3292354
424	ICC 11905	3423104	221597	208428	259413	170612	3853129
425	ICC 11929	3521217	129009	177010	181741	124278	3827236
426	ICC 1193	3220120	179233	146219	195940	129512	3545572
427	ICC 11938	3410582	194247	256577	272101	178723	3861406
428	ICC 1194	2102789	115217	84330	121115	78432	2302336
429	ICC 11944	2413469	146004	89708	142389	93323	2649181
430	ICC 11947	3252943	168161	216486	232427	152220	3637590
431	ICC 11950	3399980	218281	195277	248926	164632	3813538
432	ICC 11956	3442000	214688	225525	264653	175560	3882213
433	ICC 11957	3429584	212264	215888	257067	171085	3857736
434	ICC 1196	3271583	199298	163244	218979	143563	3634125
435	ICC 11965	3448309	195348	212362	245094	162616	3856019
436	ICC 11993	3420616	193698	200470	237289	156879	3814784
437	ICC 12002	3220189	184829	149935	201158	133606	3554953
438	ICC 12009	3057735	168692	137264	184194	121762	3363691
439	ICC 1201	3206414	176505	152873	198536	130842	3535792
440	ICC 12010	3455409	200713	218818	252249	167282	3874940
441	ICC 12017	3420874	228274	227588	275011	180851	3876736
442	ICC 12021	3519541	142722	221299	216331	147690	3883562
443	ICC 12023	3466934	156754	189552	206526	139780	3813240
444	ICC 12028	2783029	148142	119502	162299	105345	3050673
445	ICC 12031	2505408	146792	97547	146542	97797	2749747
446	ICC 12034	3404750	179504	202998	229817	152685	3787252
447	ICC 12037	2395323	111047	104529	130484	85092	2610899
448	ICC 1204	3397318	190909	173985	219559	145335	3762212
449	ICC 12048	3442283	185316	223552	245626	163242	3851151
450	ICC 1205	2671777	132511	108827	146230	95108	2913115
451	ICC 12064	3406902	191454	188585	228797	151242	3786941
452	ICC 12075	3423548	195006	196018	235041	155983	3814572
453	ICC 12087	3433256	196479	199663	238096	158046	3829398
454	ICC 12099	3436787	178948	194156	224115	148989	3809891
455	ICC 12103	3443238	200911	221654	254098	168467	3865803
456	ICC 12108	3459808	199256	213739	248374	164621	3872803
457	ICC 12113	3427718	195625	197625	236403	156847	3820968
458	ICC 12118	3383577	195531	190435	232216	153750	3769543
459	ICC 12121	3333790	204438	185588	235148	154878	3723816
460	ICC 12125	3326480	211201	175511	232957	153755	3713192
461	ICC 12133	3380566	216291	190157	244774	161674	3787014
462	ICC 12134	3401007	226775	204729	259844	171660	3832511
463	ICC 12136	3399737	231821	206967	264745	174043	3838525
464	ICC 12141	3402913	230361	207959	264508	173812	3841233
465	ICC 12143	3398191	228796	203774	260978	171592	3830761
466	ICC 12151	3407412	222635	209396	260283	171748	3839443
467	ICC 12155	2506546	145941	104205	152031	98115	2756692
468	ICC 12158	3397381	230837	211924	267429	175332	3840142
469	ICC 12159	3428034	207865	209994	252001	165858	3845893
470	ICC 12162	3420945	199192	200985	240570	159607	3821122
471	ICC 12164	3415378	220552	210609	259745	171416	3846539
472	ICC 12172	3426817	221877	211799	261343	172333	3860493
473	ICC 12176	3421289	220461	210023	259266	171218	3851773
474	ICC 12179	3255722	203397	156087	216489	142995	3615206
475	ICC 12184	3356273	198130	179560	226990	150700	3733963
476	ICC 12188	3372255	204954	185780	235482	155252	3762989
477	ICC 12197	3408028	211686	194464	245439	160711	3814178
478	ICC 1220	3386529	190750	176299	221373	145676	3753578
479	ICC 12228	3429953	195764	197989	236365	157388	3823706
480	ICC 12233	3287968	212927	164241	227397	149771	3665136
481	ICC 12235	3342873	230497	180948	248734	162711	3754318
482	ICC 12237	3433095	209304	198669	244964	163009	3841068
483	ICC 12242	3350194	212271	181302	237273	156300	3743767
484	ICC 12246	3341396	225120	173654	240631	158143	3740170
485	ICC 12248	3260029	207610	160071	221566	146115	3627710
486	ICC 12251	3401447	220828	191335	248390	163773	3813610
487	ICC 12253	3398937	222771	194424	251455	165740	3816132
488	ICC 12258	3397971	206045	182795	234037	154803	3786811
489	ICC 12259	3362146	223212	181334	243985	160561	3766692
490	ICC 12265	3404134	239427	215049	274500	179976	3858610
491	ICC 12267	3363056	228408	186552	250434	164526	3778016
492	ICC 12268	3370406	217633	181721	240961	158393	3769760
493	ICC 12269	3218950	219923	152646	225135	147434	3591519
494	ICC 12270	3393210	220652	190616	248133	163135	3804478
495	ICC 12273	3373348	235390	190531	257660	168261	3799269
496	ICC 12274	3389647	234950	200908	263119	172739	3825505
497	ICC 12275	3418420	223271	206378	259095	170554	3848069
498	ICC 1228	3325709	188834	165451	213625	140660	3679994
499	ICC 12283	3425249	218590	209735	257827	170498	3853574
500	ICC 12287	3433550	202026	205200	244581	162645	3840776
501	ICC 12288	3414611	243358	247178	295529	195007	3905147
502	ICC 12289	3337420	219838	175206	238828	156216	3732464
503	ICC 1229	3404367	216430	188182	245056	159556	3808979
504	ICC 12291	3382614	227906	196922	256401	168427	3807442
505	ICC 12296	3393570	215398	198835	249949	164284	3807803
506	ICC 12297	3426072	200464	201052	241529	159987	3827588
507	ICC 12299	2791728	165876	116695	171171	111400	3074299
508	ICC 1230	2642409	143143	110035	153423	99755	2895587
509	ICC 12307	2434152	154854	89872	148063	96663	2678878
510	ICC 1231	3417414	190135	183905	225038	149002	3791454
511	ICC 12310	3383609	227223	198764	257019	168968	3809596
512	ICC 12311	2821291	169715	107909	167324	110300	3098915
513	ICC 1232	3059126	193289	143037	202673	133653	3395452
514	ICC 12321	3211313	140192	131889	163547	108534	3483394
515	ICC 12323	2718642	115626	93113	124064	84675	2927381
516	ICC 12324	2729508	109775	137590	149745	97620	2976873
517	ICC 12326	3379737	222911	202092	256004	168999	3804740
518	ICC 12328	2682247	153197	106955	158234	101918	2942399
519	ICC 12337	3403788	226616	208289	262339	172566	3838693
520	ICC 12348	3465009	194573	212485	244183	162875	3872067
521	ICC 12361	3438882	205436	203967	246342	163061	3848285
522	ICC 12368	3413627	223900	209664	261536	172028	3847191
523	ICC 1237	3425053	207157	197453	243700	160910	3829663
524	ICC 12379	2635456	105659	98824	122618	81865	2839939
525	ICC 1240	3365566	174999	158865	200089	133775	3699430
526	ICC 12401	3425876	219038	212695	260059	171674	3857609
527	ICC 12406	3386479	211067	196272	245347	161992	3793818
528	ICC 12419	3416690	215003	205798	253643	167158	3837491
529	ICC 12421	3393565	224541	201741	257122	169160	3819847
530	ICC 12422	3418786	213141	221759	262335	172565	3853686
531	ICC 12424	3409496	184594	169626	213016	141204	3763716
532	ICC 12426	3456464	195358	214354	245534	164178	3866176
533	ICC 12428	3421183	228945	206518	262711	172752	3856646
534	ICC 12430	3403605	191512	181765	224275	149002	3776882
535	ICC 12431	3362021	237886	187477	257163	168200	3787384
536	ICC 12433	3382060	122108	187909	184801	125216	3692077
537	ICC 12434	3490741	141027	209797	208568	142256	3841565
538	ICC 12435	3376734	229009	188322	251808	165523	3794065
539	ICC 12437	3419467	212581	194403	244916	162068	3826451
540	ICC 12440	3401190	224117	196952	253799	167270	3822259
541	ICC 12444	3438949	204060	205775	246250	163585	3848784
542	ICC 12450	3393243	242745	204271	269654	177362	3840259
543	ICC 12452	3376989	218323	188932	245636	161619	3784244
544	ICC 12454	3313316	217314	175939	237760	155493	3706569
545	ICC 12458	3393155	223535	209364	260988	171911	3826054
546	ICC 1246	3416630	219314	200460	252799	166975	3836404
547	ICC 12460	3422962	213667	206277	252643	167301	3842906
548	ICC 12461	3429959	202301	206272	245479	163094	3838532
549	ICC 12463	3410139	224668	208818	261365	172121	3843625
550	ICC 12464	3398823	220224	201456	254224	167456	3820503
551	ICC 12470	3378501	226508	195881	254795	167594	3800890
552	ICC 12471	3417495	224530	222428	269289	177669	3864453
553	ICC 12472	3417094	217402	202184	252825	166761	3836680
554	ICC 12475	3441392	202776	195451	239718	158509	3839619
555	ICC 12476	3441172	213119	230700	267050	176769	3884991
556	ICC 12477	3445243	204919	198667	242902	160684	3848829
557	ICC 12478	3435492	215236	214489	258841	170884	3865217
558	ICC 12479	3394107	209558	186817	239382	156993	3790482
559	ICC 12480	3449919	196897	194083	234934	156046	3840899
560	ICC 12482	3421561	154701	340063	298879	195885	3916325
561	ICC 12486	3427893	211529	199676	247280	163925	3839098
562	ICC 12487	3431857	219713	204176	255314	168575	3855746
563	ICC 12488	3332658	209759	171538	229925	151372	3713955
564	ICC 12489	3385346	213157	175877	234079	154955	3774380
565	ICC 12490	3429213	224257	246811	283979	187089	3900281
566	ICC 12491	3331419	192409	167675	215956	144128	3691503
567	ICC 12492	2892766	152448	122620	166291	108777	3167834
568	ICC 12493	3328533	202403	168135	222838	147700	3699071
569	ICC 12494	3272232	160935	152771	187499	126207	3585938
570	ICC 12495	3293954	177868	155822	200164	133526	3627644
571	ICC 12496	3298503	190263	160559	210614	140208	3649325
572	ICC 12497	3414332	188204	220911	246014	163101	3823447
573	ICC 12498	3331443	188575	173172	217776	143971	3693190
574	ICC 12512	3435725	153210	176572	196860	132922	3765507
575	ICC 12527	3415730	158247	184655	205015	137887	3758632
576	ICC 12537	2688238	115408	102785	131167	87026	2906431
577	ICC 12583	3432266	145447	185208	197065	133590	3762921
578	ICC 12600	3389357	158117	179157	201932	135342	3726631
579	ICC 12617	3495419	164277	210631	223958	150950	3870327
580	ICC 12623	3524502	148341	221257	219435	150163	3894100
581	ICC 12627	3492783	164175	210803	223984	150994	3867761
582	ICC 12629	3400557	143734	200224	205760	138198	3744515
583	ICC 12638	3275225	209723	192802	243088	159437	3677750
584	ICC 12649	3418188	140331	181376	191659	130048	3739895
585	ICC 1265	3111644	197289	148872	209321	136840	3457805
586	ICC 12650	3463347	162847	195013	213875	143985	3821207
587	ICC 12654	2849099	113327	119839	140225	92941	3082265
588	ICC 12656	3416334	157418	168329	194334	131413	3742081
589	ICC 12669	3489389	159619	204263	217134	146748	3853271
590	ICC 12674	3434720	143236	183967	194857	132346	3761923
591	ICC 12676	3436183	145201	185713	196941	133973	3767097
592	ICC 12680	3509735	163779	216920	227433	153266	3890434
593	ICC 12691	3470561	160606	203400	217512	146494	3834567
594	ICC 12696	3483704	140411	246645	231895	155161	3870760
595	ICC 12711	3496955	147930	197595	205774	139751	3842480
596	ICC 12715	3499232	148417	202737	208893	142261	3850386
597	ICC 12718	3464544	144625	190487	199660	135452	3799656
598	ICC 1272	3196990	207225	156585	219878	143932	3560800
599	ICC 12726	3303302	142608	146712	174451	114869	3592622
600	ICC 12760	3492946	151970	197727	208497	141200	3842643
601	ICC 12768	3471344	149253	190355	202367	137241	3810952
602	ICC 12779	2714697	104035	115231	130334	88932	2933963
603	ICC 12791	3468490	146594	188907	199730	135771	3803991
604	ICC 12797	3507755	152290	208924	214839	146375	3868969
605	ICC 12799	3470648	145900	189489	199733	135656	3806037
606	ICC 128	2869795	184574	134711	193188	126097	3189080
607	ICC 12805	3455392	160761	210293	222176	148878	3826446
608	ICC 12824	2955418	117761	111746	137010	92497	3184925
609	ICC 12834	3504462	149152	201546	208611	142087	3855160
610	ICC 12847	3477208	162217	198418	215388	145247	3837843
611	ICC 1285	3052746	174953	131038	184053	121938	3358737
612	ICC 12851	2757681	114814	103333	131042	87105	2975828
613	ICC 12853	3485798	151090	196951	207412	140629	3833839
614	ICC 12856	3486202	148409	193210	203527	138092	3827821
615	ICC 12857	3501039	152682	205590	213584	144688	3859311
616	ICC 12866	2890854	113530	111929	135505	89954	3116313
617	ICC 12875	3503639	149542	200240	208415	141367	3853421
618	ICC 12878	3475014	145549	190357	199999	135907	3810920
619	ICC 12879	3371396	152061	170969	192867	130163	3694426
620	ICC 12888	3475902	150142	195737	205933	139946	3821781
621	ICC 1291	3411393	194792	182476	227123	150145	3788661
622	ICC 12916	2981971	168601	115699	171848	112452	3266271
623	ICC 12928	3352847	146942	139249	171766	114425	3639038
624	ICC 12934	3351765	215431	183335	240631	158135	3750531
625	ICC 12947	2573160	134418	106367	145839	94946	2813945
626	ICC 1295	3299840	185493	154653	204378	135768	3639986
627	ICC 12951	3343201	195160	171806	220471	146495	3710167
628	ICC 12952	3527749	149383	225634	223234	151783	3902766
629	ICC 12955	3488325	144763	194153	201777	137139	3827241
630	ICC 12959	3385016	213043	204775	252016	165802	3802834
631	ICC 1296	3317097	188534	242654	261186	170002	3748285
632	ICC 12961	3501720	136133	198514	198846	135801	3836367
633	ICC 12965	3582674	84297	194006	162747	115556	3860977
634	ICC 1297	3213078	201791	163598	220775	144614	3578467
635	ICC 12972	3433821	194737	217331	247418	164650	3845889
636	ICC 12986	3402430	232684	207118	265565	174237	3842232
637	ICC 12993	3409595	211016	219558	260079	170495	3840169
638	ICC 13010	3410477	222911	203635	257219	169327	3837023
639	ICC 13041	3375389	220319	193686	249603	164402	3789394
640	ICC 13042	3361264	211507	187113	240368	158252	3759884
641	ICC 13050	3485357	164004	204562	219982	148584	3853923
642	ICC 13077	2774536	109343	108141	130532	86952	2992020
643	ICC 13085	3347773	180067	167731	208570	139228	3695571
644	ICC 13086	3396451	194574	215666	247604	162636	3806691
645	ICC 13093	3387285	213021	191720	243924	160817	3792026
646	ICC 13095	3410609	211954	202123	249275	164802	3824686
647	ICC 13097	3386577	248036	221354	284560	184830	3855967
648	ICC 13107	3440871	195834	199129	237437	157526	3835834
649	ICC 13124	2575495	133502	106858	146440	93920	2815855
650	ICC 13129	3417189	215095	204652	252927	166820	3836936
651	ICC 1315	3413571	221001	197154	251947	166208	3831726
652	ICC 13153	3396446	211787	217454	258996	170245	3825687
653	ICC 13170	3540257	122373	198211	189966	130618	3860841
654	ICC 13178	3402800	210285	201912	248543	163654	3814997
655	ICC 13185	3402039	228697	208586	264063	173220	3839322
656	ICC 13187	2812306	153875	112755	161736	104894	3078936
657	ICC 13189	3420984	199888	202800	241978	160710	3823672
658	ICC 13197	3059928	190670	129016	193005	126681	3379614
659	ICC 13200	3423805	198275	206109	243593	160791	3828189
660	ICC 13219	2691620	156607	107580	160036	104151	2955807
661	ICC 13244	3401795	217204	199403	251616	164991	3818402
662	ICC 13245	3452777	156958	223042	227523	152477	3832777
663	ICC 13249	3424099	203152	225977	258635	170494	3853228
664	ICC 13283	2231439	113321	109679	135569	87431	2454439
665	ICC 13285	3427103	207208	199273	244669	161812	3833584
666	ICC 13292	3393205	244404	222845	282216	185033	3860454
667	ICC 13293	3381880	185376	264667	272665	177378	3831923
668	ICC 13302	3499812	149499	213455	215973	146981	3862766
669	ICC 13307	3426472	207308	205136	248332	164112	3838916
670	ICC 13308	3218729	167810	167570	201328	134052	3554109
671	ICC 13340	3392097	210830	201028	248821	163037	3803955
672	ICC 13341	3345503	184776	146503	199052	132227	3676782
673	ICC 13357	2810161	119333	111217	138862	91688	3040711
674	ICC 1337	3435781	218487	207266	256555	169198	3861534
675	ICC 13378	3216596	193215	155770	210238	138747	3565581
676	ICC 1338	3375808	116226	415463	322761	208928	3907497
677	ICC 13380	3333227	232564	189087	255623	166028	3754878
678	ICC 13383	3414356	195443	201011	238257	158197	3810810
679	ICC 13388	3400369	200252	196209	239051	157410	3796830
680	ICC 13422	3411330	205432	223635	259074	169993	3840397
681	ICC 13426	3387249	226021	210763	264046	172738	3824033
682	ICC 13427	3430934	200354	210191	247311	163234	3841479
683	ICC 13428	3358319	181816	181418	218723	144511	3721553
684	ICC 13441	3363593	231213	165657	241332	155538	3760463
685	ICC 13449	3379293	162809	177407	203540	136676	3719509
686	ICC 13450	3396505	143521	180866	193406	130981	3720892
687	ICC 13453	3367566	171124	181843	211487	141480	3720533
688	ICC 13454	3465679	165860	201523	219390	147993	3833062
689	ICC 13457	3427666	161968	190578	210729	141817	3780212
690	ICC 13461	2606864	114554	105821	132995	87380	2827239
691	ICC 13478	3458008	187117	209086	237257	158946	3854211
692	ICC 13484	3424425	181639	234053	250724	164968	3840117
693	ICC 13501	3442848	199076	204563	242901	160738	3846487
694	ICC 13523	3084235	169180	133940	184115	119005	3387355
695	ICC 13524	2335233	119351	87020	125260	81111	2541604
696	ICC 13528	3436059	208336	212767	253535	167568	3857162
697	ICC 13536	3443229	197238	203377	241107	159508	3843844
698	ICC 13544	3413300	228748	212336	266049	175035	3854384
699	ICC 1356	2736334	141904	115837	156551	101190	2994075
700	ICC 13562	3384457	218191	193062	248089	163164	3795710
701	ICC 13579	3409675	222340	210218	260800	171758	3842233
702	ICC 13581	3266732	197244	159581	214340	142485	3623557
703	ICC 13584	3389224	214607	195892	247755	162744	3799723
704	ICC 13590	3390827	218911	216505	263163	172253	3826243
705	ICC 13593	3396762	212926	201650	250146	164430	3811338
706	ICC 13595	3389358	212524	195783	246147	162160	3797665
707	ICC 13597	3413055	200345	198093	239872	158566	3811493
708	ICC 13599	3008432	165846	125593	176438	115001	3299871
709	ICC 136	3035122	168913	144759	188867	124805	3348794
710	ICC 1360	3279328	212265	163782	226803	149244	3655375
711	ICC 13628	2592153	164978	103203	162892	105289	2860334
712	ICC 13637	3395915	220930	203761	256463	168228	3820606
713	ICC 13644	3440429	172703	196802	221147	148358	3809934
714	ICC 13649	3335797	251360	207305	278623	180042	3794462
715	ICC 13658	3377226	222402	207220	259839	169783	3806848
716	ICC 13677	3420482	197398	194962	235642	156718	3812842
717	ICC 13684	3376425	237582	200554	265311	172825	3814561
718	ICC 13690	3313833	188805	155343	207206	136942	3657981
719	ICC 13692	3406709	220140	211256	260383	171013	3838105
720	ICC 13694	3305538	185118	165813	211520	139411	3656469
721	ICC 13696	3416938	195309	192840	233781	154368	3805087
722	ICC 13707	3379320	218476	190479	247228	161727	3788275
723	ICC 13712	3414657	213088	208544	254469	167163	3836289
724	ICC 13719	3145937	198653	151185	213053	136785	3495775
725	ICC 13726	3479275	182801	219857	241348	161310	3881933
726	ICC 13764	2660183	121832	103817	135810	89839	2885832
727	ICC 13787	3459350	181747	197470	227644	151573	3838567
728	ICC 13793	3438640	180588	199794	228497	151885	3819022
729	ICC 13807	3402071	210235	197801	246247	161789	3810107
730	ICC 13808	3414473	197938	195347	236304	156981	3807758
731	ICC 13812	3412023	185744	190105	225612	150237	3787872
732	ICC 13814	3339178	221414	193652	251081	163985	3754244
733	ICC 13816	3225986	54760	264773	193555	125978	3545519
734	ICC 13821	3462082	187069	213483	240474	160078	3862634
735	ICC 13837	3294935	154410	166852	192046	129216	3616197
736	ICC 13851	3475013	163148	202576	218559	147165	3840737
737	ICC 13863	2345951	100978	83636	110390	74224	2530565
738	ICC 1387	3437731	190940	202855	237247	156548	3831526
739	ICC 13874	3482973	161996	217773	227114	152655	3862742
740	ICC 13879	3511700	155186	222614	225123	152677	3889500
741	ICC 13890	3491063	148394	193316	203638	138072	3832773
742	ICC 13892	2502530	97761	100385	118614	79532	2700676
743	ICC 13894	3481825	161151	201781	216847	146085	3844757
744	ICC 13895	3454359	161548	193141	211862	142827	3809048
745	ICC 13897	3474807	160217	199382	214736	144863	3834406
746	ICC 1390	3378816	195636	180904	227173	149367	3755356
747	ICC 13912	3474886	161717	202187	217216	146688	3838790
748	ICC 1392	2916727	171213	117392	173599	115006	3205332
749	ICC 13946	3508809	152422	208902	214935	146389	3870133
750	ICC 13950	3490729	161986	212407	223467	150926	3865122
751	ICC 13958	3380595	157190	169043	195237	130996	3706828
752	ICC 13960	3446642	146400	187937	198891	135446	3780979
753	ICC 13963	3497389	152514	205866	213278	145102	3855769
754	ICC 13964	3493857	142414	240067	228175	154306	3876338
755	ICC 1397	2362225	139922	86038	136854	89106	2588185
756	ICC 13972	3511365	150758	209470	214417	145811	3871593
757	ICC 1398	3331532	205762	166550	224964	147348	3703844
758	ICC 13997	3458196	139805	185638	193430	132013	3783639
759	ICC 14002	3423648	205144	201732	245059	161817	3830524
760	ICC 14003	3518481	152682	226698	225852	153528	3897861
761	ICC 14005	3492199	167622	215254	228583	154293	3875075
762	ICC 14014	3458342	144896	188209	198269	134836	3791447
763	ICC 1402	3275274	216580	166813	232069	151324	3658667
764	ICC 14029	3496192	169670	229050	237778	160942	3894912
765	ICC 14038	2641265	121563	128064	148911	100716	2890892
766	ICC 1405	3384094	226289	189374	251108	164555	3799757
767	ICC 14050	3486565	169966	212110	228156	153920	3868641
768	ICC 14051	2177932	91589	74215	99681	66123	2343736
769	ICC 14059	3488972	150003	200190	208322	141871	3839165
770	ICC 14061	3448310	143088	184265	195069	132284	3775663
771	ICC 14077	2565396	106505	102884	126015	83374	2774785
772	ICC 14083	3512285	150687	208419	213649	145457	3871391
773	ICC 14096	3515527	149155	207882	212740	144297	3872564
774	ICC 14098	2482240	134399	100603	142309	92693	2717242
775	ICC 14113	3491666	165544	212065	225232	152377	3869275
776	ICC 14119	3467166	150606	189068	202423	137251	3806840
777	ICC 14129	3469484	166190	203619	220974	148835	3839293
778	ICC 14137	3407895	231217	241881	285095	188003	3880993
779	ICC 14141	3480584	167446	203987	222002	149431	3852017
780	ICC 14160	3483851	146554	192606	201698	137462	3823011
781	ICC 14163	3481671	150945	195603	206327	140221	3828219
782	ICC 14171	3504411	149509	198382	207035	140856	3852302
783	ICC 14176	3489583	150036	199836	208070	141802	3839455
784	ICC 14177	3490594	167916	215481	228792	154605	3873991
785	ICC 14184	3473831	144737	187759	197718	134778	3806327
786	ICC 1419	3283264	191168	156723	209575	138316	3631155
787	ICC 14190	3450008	199322	213259	248025	164556	3862589
788	ICC 14194	3419618	180640	184128	218760	146008	3784386
789	ICC 14199	2782261	121574	102086	134155	89505	3005921
790	ICC 14203	3454593	184669	204777	233468	155978	3844039
791	ICC 14204	3441688	189255	196944	232162	154037	3827887
792	ICC 14205	3449588	188839	201797	234490	156146	3840224
793	ICC 14216	3462047	188612	213431	240942	161101	3864090
794	ICC 1422	3229960	208820	159112	222589	145343	3597892
795	ICC 14220	3464565	173995	196784	221624	149155	3835344
796	ICC 14225	3413010	228441	213781	266820	175402	3855232
797	ICC 14226	3427008	220017	219186	264377	174826	3866211
798	ICC 14230	3452464	200863	218648	252376	167135	3871975
799	ICC 1424	3376635	193659	241835	263824	171670	3812129
800	ICC 14282	3335194	221299	179074	242201	158172	3735567
801	ICC 14292	3391497	188062	186963	225550	149475	3766522
802	ICC 143	3068040	194522	151838	209183	137177	3414400
803	ICC 14302	3328050	213279	175662	235044	153897	3716991
804	ICC 14304	3420298	195535	189889	231794	153630	3805722
805	ICC 1431	3296336	200627	160912	217650	143889	3657875
806	ICC 14315	3304466	197021	161365	215607	142779	3662852
807	ICC 14316	3404088	227141	222186	271001	178326	3853415
808	ICC 14321	3427675	197373	197372	237209	157536	3822420
809	ICC 14327	3455611	206505	239346	267760	178091	3901462
810	ICC 14331	3334896	195158	171093	220729	145522	3701147
811	ICC 14333	3450243	199975	206930	244668	162237	3857148
812	ICC 14334	3389267	100017	157597	151417	106197	3646881
813	ICC 14335	3405787	159626	353928	310912	202642	3919341
814	ICC 14340	3457803	208989	237325	267802	178512	3904117
815	ICC 14344	3440107	206204	201915	245448	162671	3848226
816	ICC 14354	3453668	190911	204084	236623	158372	3848663
817	ICC 14356	3363864	221133	187754	246511	162376	3772751
818	ICC 14358	3375220	227267	194260	254451	167076	3796747
819	ICC 14364	3415889	232490	210889	267708	175671	3859268
820	ICC 14366	3416717	213041	199755	248604	164192	3829513
821	ICC 14368	3398877	238860	207741	269927	176674	3845478
822	ICC 14369	3382846	212281	197597	247427	162451	3792724
823	ICC 14371	3381153	219270	188423	245951	161742	3788846
824	ICC 14374	3413026	218762	202235	253747	167250	3834023
825	ICC 14385	3410352	221389	204457	256698	169148	3836198
826	ICC 14390	3395996	222122	198736	253569	167289	3816854
827	ICC 14391	3393706	229853	193884	256089	167648	3817443
828	ICC 14393	3400155	239880	210485	271972	178393	3850520
829	ICC 14394	3421605	224732	210940	262130	173542	3857277
830	ICC 14396	3386080	236399	198391	262744	172046	3820870
831	ICC 14402	2540241	148493	104438	153701	99230	2793172
832	ICC 14411	3347207	212539	177415	235333	154621	3737161
833	ICC 14423	3349279	224804	186415	247832	163387	3760498
834	ICC 14425	3409874	215011	193606	245947	162670	3818491
835	ICC 14426	3306326	209872	169355	228808	150419	3685553
836	ICC 1443	3127229	189151	138499	197714	129936	3454879
837	ICC 14432	3404971	221364	213231	262243	172352	3839566
838	ICC 14436	3375267	200637	183025	230565	153097	3758929
839	ICC 14440	3472606	151391	189596	203059	137928	3813593
840	ICC 14442	3535446	122135	199040	189817	131358	3856621
841	ICC 14443	3376077	166540	164879	198090	133329	3707496
842	ICC 14444	3426437	194181	194877	233196	155862	3815495
843	ICC 14446	2622721	125268	98500	134627	89141	2846489
844	ICC 14447	3406351	213484	201672	249685	165471	3821507
845	ICC 14449	3409923	232972	207753	265868	174857	3850648
846	ICC 1445	3383514	198609	174983	224602	148990	3757106
847	ICC 14450	3423340	217529	204160	254009	167680	3845029
848	ICC 14451	3128579	194214	134166	197888	130492	3456959
849	ICC 14452	3293880	221134	162311	231320	152125	3677325
850	ICC 14455	3415471	130279	167436	176329	121386	3713186
851	ICC 14458	3503060	114838	183855	176415	122278	3801753
852	ICC 14462	3411620	168855	196686	219488	146053	3777161
853	ICC 14469	3401012	241852	211993	273975	179870	3854857
854	ICC 14472	3407863	222802	205197	257854	170145	3835862
855	ICC 14484	3410783	225586	204475	259206	170855	3840844
856	ICC 14489	3296937	214798	192292	244540	162550	3704027
857	ICC 14490	3351842	226139	207167	260770	172536	3785148
858	ICC 14495	3333824	210240	199558	246235	163563	3743622
859	ICC 14507	2657570	167213	134508	181249	120472	2959291
860	ICC 14510	3298645	207576	185941	236316	157201	3692162
861	ICC 14515	2872425	187658	140593	197120	131131	3200676
862	ICC 14519	3376784	231408	236091	281492	186007	3844283
863	ICC 14528	3385310	237403	248936	292979	193360	3871649
864	ICC 14539	3150172	219107	149844	223200	145751	3519123
865	ICC 14550	3325398	229129	176953	245453	160629	3731480
866	ICC 14559	3286151	213649	172568	233281	152936	3672368
867	ICC 14564	3329991	224067	176622	242048	158641	3730680
868	ICC 14566	3308437	212994	170276	231255	152015	3691707
869	ICC 14569	3075379	193886	140260	202209	131937	3409525
870	ICC 14577	3036755	192983	142938	202504	133417	3372676
871	ICC 14583	3077982	197851	146889	207987	136753	3422722
872	ICC 14585	3352590	217613	180905	240660	157858	3751108
873	ICC 14589	3237998	217429	164976	231086	151319	3620403
874	ICC 14595	2319810	123923	84382	126092	82213	2528115
875	ICC 14602	3329565	218409	181143	241120	158432	3729117
876	ICC 14604	3132353	178402	148995	196471	130926	3459750
877	ICC 14614	3193452	200240	163812	220273	143779	3557504
878	ICC 14648	3232127	189625	172766	219056	143335	3594518
879	ICC 14669	2589839	164630	102005	161642	104993	2856474
880	ICC 1470	2445638	142551	92207	141337	93421	2680396
881	ICC 14703	3277719	227165	180177	246219	161123	3685061
882	ICC 14710	3238997	224599	178436	243909	159126	3642032
883	ICC 14712	3357013	236148	203058	265377	173829	3796219
884	ICC 14718	3429975	227614	219787	269552	177849	3877376
885	ICC 14735	3361458	217147	186283	243579	159851	3764888
886	ICC 14738	3334264	219138	184070	243355	159853	3737472
887	ICC 14739	3403726	227638	201043	258563	170118	3832407
888	ICC 14753	3306759	216478	171603	234258	153823	3694840
889	ICC 14766	3365710	234533	189575	256885	167223	3789818
890	ICC 14778	2598575	150966	109601	158261	102306	2859142
891	ICC 14787	3360245	229137	185498	250423	164212	3774880
892	ICC 14799	3063833	189800	130557	194481	125876	3384190
893	ICC 14815	3186780	83976	281393	222813	142556	3552149
894	ICC 14824	3310308	223021	175417	240967	157471	3708746
895	ICC 14831	2660877	150953	99442	152022	98373	2911272
896	ICC 14835	3495319	145196	193235	201770	136661	3833750
897	ICC 14836	3359937	229001	185917	250555	164363	3774855
898	ICC 14851	3372571	206704	219110	257721	168093	3798385
899	ICC 14852	3357805	228491	186478	250511	164458	3772774
900	ICC 14864	3389391	227903	193551	254473	166981	3810845
901	ICC 14871	3415586	204474	256334	278197	182611	3876394
902	ICC 14872	3354440	185568	247393	262097	170864	3787401
903	ICC 14881	3334831	213677	176063	235137	154603	3724571
904	ICC 14889	3430156	187221	192905	228596	151530	3810282
905	ICC 14911	3454587	116509	172543	171154	117898	3743639
906	ICC 14912	3395987	72999	135809	121310	87498	3604795
907	ICC 14913	3409310	193824	189539	230141	153222	3792673
908	ICC 14915	3569767	85579	192867	163044	115402	3848213
909	ICC 14916	3526911	61650	177727	139316	100061	3766288
910	ICC 14917	3397258	81020	162115	142333	100802	3640393
911	ICC 14919	3346435	232626	182946	251267	164305	3762007
912	ICC 14926	3414799	179092	192677	222905	148864	3786568
913	ICC 14933	3464282	98831	164632	155107	108356	3727745
914	ICC 14938	3411752	221949	202508	256145	168312	3836209
915	ICC 14956	3393509	227682	195818	255871	167629	3817009
916	ICC 14963	3403386	212614	197474	247232	162856	3813474
917	ICC 14964	3414903	174563	187464	216907	145120	3776930
918	ICC 14970	3362392	215455	180657	239142	156970	3758504
919	ICC 14976	3363498	207580	177942	232253	153269	3749020
920	ICC 1498	3293200	211863	158729	224035	146557	3663792
921	ICC 1499	3381050	223638	188131	248398	163371	3792819
922	ICC 14994	3321543	218503	165007	231614	151896	3705053
923	ICC 15	2938157	195393	140666	203525	132534	3274216
924	ICC 15011	3348683	213723	173081	232408	154396	3735487
925	ICC 15014	3403193	229698	198357	258406	169649	3831248
926	ICC 15022	3377873	204691	189383	237977	156097	3771947
927	ICC 15042	3360436	233324	184775	253159	164940	3778535
928	ICC 1505	3389408	215431	186122	242711	158842	3790961
929	ICC 15058	3096028	184781	133738	192326	126193	3414547
930	ICC 15060	3139327	152600	135915	172446	116069	3427842
931	ICC 15061	3407167	199378	183605	230279	152704	3790150
932	ICC 15065	3445805	205817	208174	250166	163825	3859796
933	ICC 1507	3410457	194173	179014	224843	148344	3783644
934	ICC 15072	3404034	237640	207755	268760	176635	3849429
935	ICC 15080	3389208	238580	201868	266415	174033	3829656
936	ICC 15081	3398440	238984	206792	269349	176427	3844216
937	ICC 15084	3406561	218340	193661	248846	163155	3818562
938	ICC 1510	2371607	134854	92538	137888	89504	2598999
939	ICC 15101	3377429	226961	191657	252972	165646	3796047
940	ICC 15103	3405280	230400	202751	261685	171466	3838431
941	ICC 15113	3416857	231088	209624	265770	174942	3857569
942	ICC 15123	3503818	163166	206318	220823	148661	3873302
943	ICC 15183	3401372	239357	207189	270086	176460	3847918
944	ICC 15184	3410249	213890	196519	247000	163409	3820658
945	ICC 15186	3400687	224722	197570	254909	167383	3822979
946	ICC 15197	3409317	229590	204718	262228	172080	3843625
947	ICC 1520	3245513	192988	151834	208098	136724	3590335
948	ICC 15213	3408538	224960	199441	255752	168649	3832939
949	ICC 15217	3408048	227118	200166	258148	169136	3835332
950	ICC 15218	3432925	221284	207509	258818	169975	3861718
951	ICC 15221	3436249	220448	217941	264293	174096	3874638
952	ICC 15227	3418672	226288	205664	260239	171713	3850624
953	ICC 15234	3402603	233997	205617	265337	174277	3842217
954	ICC 15248	3054830	182516	134024	192715	123825	3371370
955	ICC 15251	3387143	217162	196176	249512	163826	3800481
956	ICC 15261	3374080	246527	205132	273877	177782	3825739
957	ICC 15264	2736010	149924	104345	154021	100248	2990279
958	ICC 15270	3373664	259661	205049	281554	183156	3838374
959	ICC 15272	3443354	203562	209313	248507	164368	3856229
960	ICC 15294	2613347	171588	105773	168933	108428	2890708
961	ICC 153	3008819	168134	140400	185779	122755	3317353
962	ICC 15306	3415677	239131	220524	278067	181588	3875332
963	ICC 15328	3333552	217803	184616	243257	159162	3735971
964	ICC 1533	3327592	212478	170920	231486	151912	3710990
965	ICC 15331	3402874	202128	194619	239338	157409	3799621
966	ICC 15333	2519517	143886	106135	152078	97943	2769538
967	ICC 15345	3287243	210716	174839	232662	152893	3672798
968	ICC 15347	3302492	210114	174910	232293	152731	3687516
969	ICC 15376	3304061	229585	187408	252759	164234	3721054
970	ICC 15401	3378845	221101	192532	249782	163851	3792478
971	ICC 15406	2617232	138681	108287	150271	96697	2864200
972	ICC 15412	3365074	199122	181245	229370	150997	3745441
973	ICC 15427	3350432	249999	201008	273436	177571	3801439
974	ICC 15435	2323579	126168	92852	133176	85844	2542599
975	ICC 15445	3351758	241477	194888	264159	172206	3788123
976	ICC 15446	3439442	207174	202806	247081	162899	3849422
977	ICC 15452	3389685	231823	200833	261360	171296	3822341
978	ICC 15454	3366569	216253	187346	243949	159650	3770168
979	ICC 15455	3378817	246612	217798	281130	183280	3843227
980	ICC 15466	3253563	244711	179567	257729	166549	3677841
981	ICC 15489	3401776	202007	186918	234547	154378	3790701
982	ICC 15500	3471588	199861	206316	244175	162002	3877765
983	ICC 15504	3336699	248215	195516	269461	174270	3780430
984	ICC 15510	2784025	148948	101462	151310	99100	3034435
985	ICC 15512	3197725	183750	145575	197916	131409	3527050
986	ICC 15518	2250981	114205	88922	122870	80257	2454108
987	ICC 15522	3368533	212355	182140	237878	156617	3763028
988	ICC 15540	2481186	164688	87534	152399	99823	2733408
989	ICC 15545	2748264	134901	92727	136802	90826	2975892
990	ICC 15547	2840837	150450	109164	155675	103939	3100451
991	ICC 15551	2933969	171668	127700	180063	119305	3233337
992	ICC 15553	3175226	194083	145344	204394	135033	3514653
[truncated: 2,182 more rows]

## Sheet: Table 5
Table 5. Summary of SNPs on each pseudomolecule in 195 wild species accessions of chickpea.
[truncated: 11 more rows]

[truncated: 2 more sheets: Table 6, Table 7]
