# Supplementary material for: A chickpea genetic variation map based on the sequencing of 3,366 genomes
Source: Nature. 2021 Nov 10;599(7886):622–7. doi: 10.1038/s41586-021-04066-1 (PMC8612933; doi:10.1038/s41586-021-04066-1)
Supplement: Supplementary file 4 — Supplementary Data 2 [file 41586_2021_4066_MOESM4_ESM.xlsx]

## Sheet: Table 1
Table 1. Distribution of LD decay among different populations based on biological status, market class and geographic regions.
Groups	Sub-groups	Distance (kb) at r2 = 0.2
Biological status	Cultivars (152)	670
	Breeding lines (396)	370
	Landraces (2439)	315
Market class	Desi (1782)	340
	Intermediate (113)	330
	Kabuli (1266)	330
Geographic region	Americas (208)	370
	Black Sea (86)	325
	Central Asia (717)	330
	East Africa (154)	--
	Mediterranean (235)	365
	Middle East (475)	350
	South Asia (1235)	355

## Sheet: Table 2
Table 2. Distribution of LD decay among different populations based on source country of genotype.
Country	Distance (kb) at r2 = 0.2
Afghanistan (141)	350.21
Bangladesh (33)	552.67
Canada (61)	892.58
Chile (45)	617.17
Ethiopia (122)	979.74
ICRISAT (160)	352.67
India (896)	325.95
Iran (551)	320.61
Jordan (32)	616.84
Mexico (66)	456.48
Morocco (68)	332.07
Myanmar (25)	985.23
Nepal (21)	999.74
Pakistan (98)	331.66
Portugal (23)	705.08
Russian Federation (44)	420.81
Spain (43)	612.33
Syria (184)	316.22
ICARDA (36)	944.53
Tunisia (35)	666.73
Turkey (144)	306.51
USA (31)	462.46
