# Supplementary material for: A chickpea genetic variation map based on the sequencing of 3,366 genomes
Source: Nature. 2021 Nov 10;599(7886):622–7. doi: 10.1038/s41586-021-04066-1 (PMC8612933; doi:10.1038/s41586-021-04066-1)
Supplement: Supplementary file 5 — Supplementary Data 3 [file 41586_2021_4066_MOESM5_ESM.xlsx]

## Sheet: Table 1
Table 1. Distribution of private and population enriched SNPs among different geographic regions.
Geographic region	Category	Number of SNPs
		Ca1	Ca2	Ca3	Ca4	Ca5	Ca6	Ca7	Ca8	Ca0	Total
Americas (208)	Private SNPs count	173	82	225	138	131	151	125	22	823	1870
	Population enriched SNPs	6	0	2	1	0	1	2	1	10	23
BlackSea (86)	Private SNPs count	0	4	5	9	7	5	3	6	19	58
	Population enriched SNPs	29	7	29	26	106	24	204	1	43	469
CentralAsia (717)	Private SNPs count	2445	1945	1284	1578	2013	1904	1544	497	9611	22821
	Population enriched SNPs	1507	306	95	2638	522	102	237	17	1487	6911
EastAfrica (154)	Private SNPs count	641	420	554	817	787	795	808	218	3429	8469
	Population enriched SNPs	423	485	307	1078	579	4073	436	146	3829	11356
Mediterrnean (235)	Private SNPs count	25	24	29	36	28	48	37	8	112	347
	Population enriched SNPs	1	1	1	1	0	0	0	0	6	10
MiddleEast (475)	Private SNPs count	310	297	246	366	301	441	363	96	1461	3881
	Population enriched SNPs	3	0	1	0	2	1	3	0	26	36
SouthAsia (1235)	Private SNPs count	1821	1353	2036	3249	2376	3013	2952	526	11530	28856
	Population enriched SNPs	5	4	6	3	1	6	3	0	43	71

## Sheet: Table 2
Table 2. Distribution of private and population enriched SNPs among cultivars, breeding lines and landraces.
Biological status	Category	Number of SNPs
		Ca1	Ca2	Ca3	Ca4	Ca5	Ca6	Ca7	Ca8	Ca0	Total
Breeding lines (396)	Private SNPs	178	104	135	140	129	215	146	60	683	1790
	Population enriched SNPs	0	3	1	1	1	3	0	0	8	17
Cultivars (152)	Private SNPs	7	3	8	7	8	6	5	2	41	87
	Population enriched SNPs	4	3	3	8	36	10	1	22	69	156
Landraces (2439)	Private SNPs	25260	22037	19883	32258	24539	27896	28563	6325	124820	311581
	Population enriched SNPs	7	28	1	21	2	3	14	0	36	112

## Sheet: Table 3
Table 3. Distribution of private and population enriched SNPs among Desi, Intermediate and Kabuli genotypes.
Market class	Category	Number of SNPs
		Ca1	Ca2	Ca3	Ca4	Ca5	Ca6	Ca7	Ca8	Ca0	Total
Desi (1782)	Private SNPs	16564	11505	10710	23683	16205	17380	15735	3244	70619	185645
	Population enriched SNPs	160	40	42	197	179	166	87	7	345	1223
Intermediate (113)	Private SNPs	6	7	3	17	1	3	89	3	69	198
	Population enriched SNPs	2	1	0	0	1	0	0	0	11	15
Kabuli (1266)	Private SNPs	4348	3940	3791	4299	7245	6387	4967	1301	23842	60120
	Population enriched SNPs	10	45	238	48	37	209	27	34	378	1026

## Sheet: Table 4
Table 4. Distribution of private and population enriched SNPs among seven wild species.
Wild species	Category	Number of SNPs
		Ca1	Ca2	Ca3	Ca4	Ca5	Ca6	Ca7	Ca8	Ca0	Total
C. bijugum (41)	Private SNPs	33432	24669	28933	34033	32626	39253	33736	13305	68206	308193
	Population enriched SNPs	91523	67923	79559	102269	89160	109511	92874	40526	138070	811415
C. cuneatum (4)	Private SNPs	102284	72481	93687	129719	111677	127527	109753	50415	90783	888326
	Population enriched SNPs	170134	122580	155409	213226	185336	213387	185181	81449	172214	1498916
C. echinospermum (9)	Private SNPs	39454	23107	25266	28363	29205	39090	33615	7577	127493	353170
	Population enriched SNPs	94145	74222	76164	94067	88205	115422	98924	28357	257421	926927
C. judaicum (68)	Private SNPs	159953	121387	141513	179993	160135	193056	166313	69401	277474	1469225
	Population enriched SNPs	150894	114559	132276	172382	149160	183332	157781	66424	237879	1364687
C. pinnatifidum (39)	Private SNPs	92102	75207	82375	104413	92344	115946	98540	44318	154585	859830
	Population enriched SNPs	110207	82752	97047	128438	107839	136560	116423	49564	171374	1000204
C. reticulatum (28)	Private SNPs	110180	77020	91926	111446	100775	128936	110503	37322	232886	1000994
	Population enriched SNPs	77895	65194	74512	96398	68989	102762	88531	29483	154751	758515
C. yamashitae (6)	Private SNPs	140406	101245	118067	157527	133994	163500	145394	54233	201078	1215444
	Population enriched SNPs	170470	124667	145193	191236	164602	200858	177274	66720	251965	1492985
