# Supplementary material for: A chickpea genetic variation map based on the sequencing of 3,366 genomes
Source: Nature. 2021 Nov 10;599(7886):622–7. doi: 10.1038/s41586-021-04066-1 (PMC8612933; doi:10.1038/s41586-021-04066-1)
Supplement: Supplementary file 6 — Supplementary Data 4 [file 41586_2021_4066_MOESM6_ESM.xlsx]

## Sheet: Table 1
Table 1. Statistics and detail of the pangenome from each iteration
Cicer species	No of accessions	Total length (Mb)	No. of sequences	N50 (kb)	Avg. length (kb)	Max length (kb)	No of genes	Avg. gene length (kb)	Avg. CDS length (kb)
Kabuli genome	-	532.29	7163	39989	74.311	59463.9	28269	3.05539	1.16644
Desi genome	-	2.92569	1658	1.759	1.76459	10.215	933	0.9833	0.85358
C. reticulatum genome	-	3.70438	2083	1.78	1.77839	18.414	363	1.08636	0.91958
de novo assembled cultivated accessions	3171	48.3795	19649	2.61	2.46219	396.365	283	4.71842	3.88723
de novo assembled C. reticulatum accessions	28	5.28294	3835	1.298	1.37756	10.047	22	1.08627	0.79077
Pangenome		592.582	34388	36634.9	17.2322	59463.9	29870	2.98105	1.17916

## Sheet: Table 2
Table 2. List of newly identified genes in the chickpea pangenome
Gene ID	Sequence Description	KEGG annotation	InterPro annotation	GO annotation	Type
desi_Ca_29368.1	gi|1000935795|ref|XP_015584356.1|/2.45509e-15/PREDICTED: putative NmeDIP very short patch repair endonuclease, partial [Ricinus communis]	NA	PF03852/1.8E-30/DNA mismatch endonuclease Vsr	GO:0004519; endonuclease activity; function;GO:0006298; mismatch repair; process	Novel
desi_Ca_29172.1	gi|1000935894|ref|XP_015584335.1|/1.32287e-45/PREDICTED: small heat shock protein IbpA-like [Ricinus communis]	NA	PTHR11527:SF127/6.9E-50/--	NA	Novel
desi_Ca_28968.1	gi|1000936152|ref|XP_002537072.2|/1.06776e-64/PREDICTED: putative rhizopine-binding protein, partial [Ricinus communis]	NA	PTHR32196/5.0E-49/--	NA	Novel
desi_Ca_28759.1	gi|1000936152|ref|XP_002537072.2|/1.16613e-68/PREDICTED: putative rhizopine-binding protein, partial [Ricinus communis]	NA	PF13407/1.3E-52/Periplasmic binding protein domain	NA	Novel
desi_Ca_28711.1	gi|1000936152|ref|XP_002537072.2|/5.25448e-19/PREDICTED: putative rhizopine-binding protein, partial [Ricinus communis]	NA	PF13407/1.8E-57/Periplasmic binding protein domain	NA	Novel
desi_Ca_31164.1	gi|1000936216|ref|XP_015584264.1|/4.73169e-24/PREDICTED: diguanylate cyclase DosC-like, partial [Ricinus communis]	NA	PTHR10799:SF750/7.1E-20/--	NA	Novel
desi_Ca_28920.1	gi|1000936328|ref|XP_015584235.1|/2.3127e-47/PREDICTED: ferric uptake regulation protein-like [Ricinus communis]	NA	PTHR33202/1.4E-45/--	GO:0003700; transcription factor activity, sequence-specific DNA binding; function;GO:0006355; regulation of transcription, DNA-templated; process	Novel
desi_Ca_29287.1	gi|1000936453|ref|XP_015584207.1|/3.93912e-41/PREDICTED: efflux pump membrane transporter BepE [Ricinus communis]	NA	PF01197/1.4E-19/Ribosomal protein L31	GO:0003735; structural constituent of ribosome; function;GO:0005215; transporter activity; function;GO:0005622; intracellular; component;GO:0005840; ribosome; component;GO:0006412; translation; process;GO:0006810; transport; process;GO:0016020; membrane; component	Novel
desi_Ca_29200.1	gi|1000936474|ref|XP_015584201.1|/5.9647e-31/PREDICTED: uncharacterized signaling protein CC_0091-like [Ricinus communis]	NA	PTHR33121:SF1/2.4E-100/--	NA	Novel
desi_Ca_29245.1	gi|1000936681|ref|XP_015584159.1|/5.60791e-33/PREDICTED: type IV pilus assembly protein TapB-like [Ricinus communis]	NA	PS00874/-/Bacterial type II secretion system protein F signature.	GO:0005524; ATP binding; function;GO:0006810; transport; process;GO:0009306; protein secretion; process;GO:0016020; membrane; component	Novel
desi_Ca_29415.1	gi|1000936728|ref|XP_002535207.2|/9.52356e-97/PREDICTED: uncharacterized oxidoreductase YhdF [Ricinus communis]	brp:103829087/9e-35/3-oxoacyl-[acyl-carrier-protein] reductase 5, chloroplastic; K00059 3-oxoacyl-[acyl-carrier protein] reductase [EC:1.1.1.100]	PTHR24322/1.2E-62/--	GO:0008152; metabolic process; process;GO:0016491; oxidoreductase activity; function	Novel
desi_Ca_28699.1	gi|1000936816|ref|XP_002535095.2|/3.86298e-28/PREDICTED: aconitate hydratase B, partial [Ricinus communis]	bvg:104892798/3e-12/methylglutaconyl-CoA hydratase, mitochondrial; K05607 methylglutaconyl-CoA hydratase [EC:4.2.1.18]	PTHR11941/1.9E-14/--	GO:0003824; catalytic activity; function;GO:0008152; metabolic process; process	Novel
desi_Ca_29373.1	gi|1000936852|ref|XP_002535010.2|/8.77297e-44/PREDICTED: blue-light-activated protein [Ricinus communis]	NA	PF13426/3.5E-15/PAS domain	GO:0000155; phosphorelay sensor kinase activity; function;GO:0000160; phosphorelay signal transduction system; process;GO:0006355; regulation of transcription, DNA-templated; process	Novel
desi_Ca_29171.1	gi|1000936861|ref|XP_015584116.1|/1.23794e-42/PREDICTED: trigger factor-like [Ricinus communis]	cme:CYME_CMR275C/1e-13/transcriptional regulator BolA; K05527 BolA protein	PF01722/5.7E-28/BolA-like protein	GO:0006457; protein folding; process;GO:0015031; protein transport; process	Novel
desi_Ca_29347.1	gi|1000936880|ref|XP_015584107.1|/1.23269e-30/PREDICTED: competence protein ComM [Ricinus communis]	NA	PTHR32039/8.5E-60/--	NA	Novel
desi_Ca_29127.1	gi|1000937036|ref|XP_015584055.1|/3.85907e-95/PREDICTED: uncharacterized signaling protein PA1727-like [Ricinus communis]	NA	SM00052/4.0E-106/Putative diguanylate phosphodiesterase	NA	Novel
desi_Ca_29043.1	gi|113170494|ref|YP_717285.1|/1.42537e-08/Nad4L_1 (mitochondrion) [Ostreococcus tauri]; gi|113170516|ref|YP_717307.1| Nad4L_2 (mitochondrion) [Ostreococcus tauri]; gi|112806901|emb|CAL36407.1| unnamed protein product (mitochondrion) [Ostreococcus tauri]; gi|112806923|emb|CAL36429.1| unnamed protein product (mitochondrion) [Ostreococcus tauri]; gi|525315118|gb|AGR42700.1| NADH dehydrogenase subuni…	ota:OstapMp43/2e-09/Nad4L_2; K03882 NADH-ubiquinone oxidoreductase chain 4L [EC:1.6.5.3]	PTHR11434:SF4/1.7E-37/--	GO:0016651; oxidoreductase activity, acting on NAD(P)H; function;GO:0042773; ATP synthesis coupled electron transport; process;GO:0055114; oxidation-reduction process; process	Novel
desi_Ca_29477.1	gi|115436612|ref|NP_001043064.1|/1.33732e-17/Os01g0372400 [Oryza sativa Japonica Group]; gi|14587203|dbj|BAB61137.1| putative glutathione transferase [Oryza sativa Japonica Group]; gi|15408633|dbj|BAB64050.1| putative glutathione transferase [Oryza sativa Japonica Group]; gi|113532595|dbj|BAF04978.1| Os01g0372400 [Oryza sativa Japonica Group]; gi|215766140|dbj|BAG98368.1| unnamed protein product …	dosa:Os01t0372400-01/2e-18/Os01g0372400, GSTF13, PHI_GLUTATHIONE_S-TRANSFERASE_13; Glutathione S-transferase, C-terminal-like domain containing protein.; K00799 glutathione S-transferase [EC:2.5.1.18]	PTHR11260/3.1E-67/--	GO:0005515; protein binding; function	Novel
desi_Ca_28694.1	gi|115464211|ref|NP_001055705.1|/2.23552e-09/Os05g0451100 [Oryza sativa Japonica Group]; gi|75270188|sp|Q53WP9.1|PHT42_ORYSJ RecName: Full=Probable anion transporter 2, chloroplastic; AltName: Full=Phosphate transporter 4;2; Flags: Precursor; gi|55733842|gb|AAV59349.1| putative anion/sugar transporter [Oryza sativa Japonica Group]; gi|113579256|dbj|BAF17619.1| Os05g0451100 [Oryza sativa Japonica …	NA	PS50850/10.165/Major facilitator superfamily (MFS) profile.	GO:0016021; integral component of membrane; component;GO:0055085; transmembrane transport; process	Novel
desi_Ca_28947.1	gi|116791368|gb|ABK25955.1|/7.04902e-13/unknown [Picea sitchensis]	mtr:MTR_3g083230/2e-12/thymidine kinase-like protein; K00857 thymidine kinase [EC:2.7.1.21]	PTHR11441/3.7E-77/--	GO:0004797; thymidine kinase activity; function;GO:0005524; ATP binding; function	Novel
desi_Ca_29088.1	gi|125538413|gb|EAY84808.1|/6.21319e-49/hypothetical protein OsI_06175 [Oryza sativa Indica Group]	NA	PTHR35529/8.2E-66/--	NA	Novel
desi_Ca_28835.1	gi|125547633|gb|EAY93455.1|/2.15554e-78/hypothetical protein OsI_15254 [Oryza sativa Indica Group]	apro:F751_4707/3e-29/Sulfate/thiosulfate import ATP-binding protein CysA; K02045 sulfate transport system ATP-binding protein [EC:3.6.3.25]	PS00211/-/ABC transporters family signature.	GO:0005524; ATP binding; function;GO:0016887; ATPase activity; function	Novel
desi_Ca_28583.1	gi|125549873|gb|EAY95695.1|/2.43163e-56/hypothetical protein OsI_17563 [Oryza sativa Indica Group]	NA	PTHR38776/3.1E-66/--	NA	Novel
desi_Ca_29230.1	gi|125552068|gb|EAY97777.1|/3.00286e-157/hypothetical protein OsI_19689 [Oryza sativa Indica Group]	gmx:100779367/5e-09/GMP2; mannose-1-phosphate guanylyltransferase 1-like; K00966 mannose-1-phosphate guanylyltransferase [EC:2.7.7.13]	PF00483/2.2E-25/Nucleotidyl transferase	GO:0009058; biosynthetic process; process;GO:0016779; nucleotidyltransferase activity; function	Novel
desi_Ca_29090.1	gi|159463058|ref|XP_001689759.1|/7.02012e-94/predicted protein [Chlamydomonas reinhardtii]; gi|158283747|gb|EDP09497.1| predicted protein [Chlamydomonas reinhardtii]	tcc:TCM_046825/6e-28/12-oxophytodienoate reductase 2; K05894 12-oxophytodienoic acid reductase [EC:1.3.1.42]	PF00724/1.3E-56/NADH:flavin oxidoreductase / NADH oxidase family	GO:0010181; FMN binding; function;GO:0016491; oxidoreductase activity; function;GO:0055114; oxidation-reduction process; process	Novel
desi_Ca_28706.1	gi|159466012|ref|XP_001691203.1|/7.68352e-15/cysteine desulfuration protein [Chlamydomonas reinhardtii]; gi|158279175|gb|EDP04936.1| cysteine desulfuration protein [Chlamydomonas reinhardtii]	sita:101765379/4e-12/quinolinate synthase, chloroplastic-like; K03517 quinolinate synthase [EC:2.5.1.72]	PTHR12735/1.7E-44/--	NA	Novel
desi_Ca_28725.1	gi|159466246|ref|XP_001691320.1|/1.78647e-73/riboflavin synthase [Chlamydomonas reinhardtii]; gi|158279292|gb|EDP05053.1| riboflavin synthase [Chlamydomonas reinhardtii]	cre:CHLREDRAFT_25877/3e-74/RFS1; riboflavin synthase (EC:2.5.1.9); K00793 riboflavin synthase [EC:2.5.1.9]	PTHR21098/2.3E-121/--	GO:0004746; riboflavin synthase activity; function;GO:0009231; riboflavin biosynthetic process; process	Novel
desi_Ca_29267.1	gi|159471718|ref|XP_001694003.1|/1.56121e-33/predicted protein [Chlamydomonas reinhardtii]; gi|158277170|gb|EDP02939.1| predicted protein, partial [Chlamydomonas reinhardtii]	cre:CHLREDRAFT_117678/2e-34/phosphoribosylglycinamide formyltransferase (EC:2.1.2.2); K00601 phosphoribosylglycinamide formyltransferase [EC:2.1.2.2]	PTHR10520/2.2E-91/--	GO:0008168; methyltransferase activity; function;GO:0009058; biosynthetic process; process;GO:0016742; hydroxymethyl-, formyl- and related transferase activity; function	Novel
desi_Ca_29312.1	gi|159473577|ref|XP_001694910.1|/8.92272e-70/predicted protein [Chlamydomonas reinhardtii]; gi|158276289|gb|EDP02062.1| predicted protein, partial [Chlamydomonas reinhardtii]	ccp:CHC_T00008461001/2e-56/Glycerol-3-phosphate dehydrogenase; K00006 glycerol-3-phosphate dehydrogenase (NAD+) [EC:1.1.1.8]	PF00581/1.4E-16/Rhodanese-like domain	GO:0004367; glycerol-3-phosphate dehydrogenase [NAD+] activity; function;GO:0005975; carbohydrate metabolic process; process;GO:0006072; glycerol-3-phosphate metabolic process; process;GO:0009055; electron carrier activity; function;GO:0009331; glycerol-3-phosphate dehydrogenase complex; component;GO:0015031; protein transport; process;GO:0015035; protein disulfide oxidoreductase activity; functi…	Novel
desi_Ca_28859.1	gi|159474730|ref|XP_001695478.1|/7.78777e-20/predicted protein [Chlamydomonas reinhardtii]; gi|158275961|gb|EDP01736.1| predicted protein, partial [Chlamydomonas reinhardtii]	NA	PS00045/-/Bacterial histone-like DNA-binding proteins signature.	GO:0003677; DNA binding; function	Novel
desi_Ca_28708.1	gi|159479940|ref|XP_001698044.1|/4.04692e-27/hypothetical protein CHLREDRAFT_176894 [Chlamydomonas reinhardtii]; gi|158273843|gb|EDO99629.1| predicted protein [Chlamydomonas reinhardtii]	NA	PF01042/3.6E-12/Endoribonuclease L-PSP	NA	Novel
desi_Ca_29313.1	gi|159489683|ref|XP_001702826.1|/1.24575e-56/predicted protein [Chlamydomonas reinhardtii]; gi|158271043|gb|EDO96871.1| predicted protein [Chlamydomonas reinhardtii]	csl:COCSUDRAFT_54042/2e-53/hydroxyacylglutathione hydrolase; K01069 hydroxyacylglutathione hydrolase [EC:3.1.2.6]	PTHR21666/5.9E-125/--	GO:0000270; peptidoglycan metabolic process; process;GO:0008933; lytic transglycosylase activity; function;GO:0016020; membrane; component	Novel
desi_Ca_29371.1	gi|162659833|gb|EDQ48133.1|/1.7803e-69/predicted protein, partial [Physcomitrella patens]	NA	PF02669/1.0E-56/K+-transporting ATPase, c chain	GO:0006813; potassium ion transport; process;GO:0008556; potassium-transporting ATPase activity; function;GO:0016021; integral component of membrane; component	Novel
desi_Ca_28794.1	gi|162660178|gb|EDQ48270.1|/9.18287e-40/predicted protein, partial [Physcomitrella patens]	NA	NA	NA	Novel
desi_Ca_29401.1	gi|162660585|gb|EDQ48445.1|/2.88214e-35/predicted protein [Physcomitrella patens]	gsl:Gasu_46960/4e-27/inositol-phosphate phosphatase (EC:3.1.3.25); K18649 inositol-phosphate phosphatase / L-galactose 1-phosphate phosphatase / histidinol-phosphatase [EC:3.1.3.25 3.1.3.93 3.1.3.15]	PF03279/7.0E-94/Bacterial lipid A biosynthesis acyltransferase	GO:0016021; integral component of membrane; component;GO:0016740; transferase activity; function	Novel
desi_Ca_29315.1	gi|162660787|gb|EDQ48537.1|/1.00553e-71/predicted protein, partial [Physcomitrella patens]	cme:CYME_CMI230C/9e-31/similar to endonuclease III; K10773 endonuclease III [EC:4.2.99.18]	PF00730/2.0E-14/HhH-GPD superfamily base excision DNA repair protein	GO:0003677; DNA binding; function;GO:0006284; base-excision repair; process;GO:0016020; membrane; component;GO:0022900; electron transport chain; process;GO:0051539; 4 iron, 4 sulfur cluster binding; function	Novel
desi_Ca_29226.1	gi|162662263|gb|EDQ49163.1|/8.81482e-28/predicted protein [Physcomitrella patens]	sita:101760766/2e-15/50S ribosomal protein L9, chloroplastic; K02939 large subunit ribosomal protein L9	PF01250/3.1E-22/Ribosomal protein S6	GO:0003735; structural constituent of ribosome; function;GO:0005622; intracellular; component;GO:0005840; ribosome; component;GO:0006412; translation; process;GO:0019843; rRNA binding; function	Novel
desi_Ca_29372.1	gi|168004451|ref|XP_001754925.1|/1.10618e-57/predicted protein [Physcomitrella patens]; gi|162694029|gb|EDQ80379.1| predicted protein, partial [Physcomitrella patens]	egu:105040573/4e-57/hexaprenyldihydroxybenzoate methyltransferase, mitochondrial; K00591 polyprenyldihydroxybenzoate methyltransferase / 3-demethylubiquinol 3-O-methyltransferase [EC:2.1.1.114 2.1.1.64]	PF13489/1.7E-24/Methyltransferase domain	NA	Novel
desi_Ca_28938.1	gi|168015864|ref|XP_001760470.1|/9.08048e-47/predicted protein [Physcomitrella patens]; gi|162688484|gb|EDQ74861.1| predicted protein [Physcomitrella patens]	zma:100280816/6e-44/GRMZM2G029731; inositol-1-monophosphatase; K18649 inositol-phosphate phosphatase / L-galactose 1-phosphate phosphatase / histidinol-phosphatase [EC:3.1.3.25 3.1.3.93 3.1.3.15]	PTHR20854/2.1E-69/--	GO:0046854; phosphatidylinositol phosphorylation; process	Novel
desi_Ca_29435.1	gi|168029555|ref|XP_001767291.1|/1.99572e-15/predicted protein [Physcomitrella patens]; gi|162681546|gb|EDQ67972.1| predicted protein [Physcomitrella patens]	csv:101205818/4e-12/protein FAR1-RELATED SEQUENCE 5-like; K17604 zinc finger SWIM domain-containing protein 3	PF12802/5.1E-8/MarR family	GO:0003700; transcription factor activity, sequence-specific DNA binding; function;GO:0003824; catalytic activity; function;GO:0006355; regulation of transcription, DNA-templated; process;GO:0008152; metabolic process; process	Novel
desi_Ca_28680.1	gi|168069781|ref|XP_001786576.1|/4.69258e-58/predicted protein [Physcomitrella patens]; gi|162660963|gb|EDQ48612.1| predicted protein, partial [Physcomitrella patens]	aip:107613618/1e-49/probable sarcosine oxidase; K00306 sarcosine oxidase / L-pipecolate oxidase [EC:1.5.3.1 1.5.3.7]	PTHR10961:SF7/1.2E-111/--	GO:0009055; electron carrier activity; function;GO:0016021; integral component of membrane; component;GO:0016491; oxidoreductase activity; function;GO:0055114; oxidation-reduction process; process	Novel
desi_Ca_29094.1	gi|168070562|ref|XP_001786856.1|/2.25739e-13/predicted protein [Physcomitrella patens]; gi|162660318|gb|EDQ48330.1| predicted protein [Physcomitrella patens]	NA	PS00041/-/Bacterial regulatory proteins, araC family signature.	GO:0003700; transcription factor activity, sequence-specific DNA binding; function;GO:0006355; regulation of transcription, DNA-templated; process;GO:0043565; sequence-specific DNA binding; function	Novel
desi_Ca_29374.1	gi|168070871|ref|XP_001786968.1|/1.2724e-34/predicted protein [Physcomitrella patens]; gi|162660050|gb|EDQ48218.1| predicted protein, partial [Physcomitrella patens]	NA	PTHR30290/9.1E-174/--	NA	Novel
desi_Ca_29427.1	gi|168070871|ref|XP_001786968.1|/8.7683e-15/predicted protein [Physcomitrella patens]; gi|162660050|gb|EDQ48218.1| predicted protein, partial [Physcomitrella patens]	NA	PTHR30290:SF23/9.8E-70/--	NA	Novel
desi_Ca_29423.1	gi|168070883|ref|XP_001786972.1|/1.14336e-29/predicted protein [Physcomitrella patens]; gi|162660038|gb|EDQ48214.1| predicted protein, partial [Physcomitrella patens]	NA	PF07943/2.0E-25/Penicillin-binding protein 5, C-terminal domain	GO:0006508; proteolysis; process;GO:0009002; serine-type D-Ala-D-Ala carboxypeptidase activity; function	Novel
desi_Ca_29399.1	gi|168071003|ref|XP_001787018.1|/2.08247e-29/predicted protein [Physcomitrella patens]; gi|162659923|gb|EDQ48168.1| predicted protein [Physcomitrella patens]	NA	PF00528/2.7E-20/Binding-protein-dependent transport system inner membrane component	GO:0006810; transport; process;GO:0016020; membrane; component	Novel
desi_Ca_29439.1	gi|168071075|ref|XP_001787045.1|/7.20394e-48/predicted protein [Physcomitrella patens]; gi|162659850|gb|EDQ48141.1| predicted protein [Physcomitrella patens]	bdi:100837019/1e-45/cysteine--tRNA ligase, chloroplastic/mitochondrial; K01883 cysteinyl-tRNA synthetase [EC:6.1.1.16]	PTHR10890/7.7E-94/--	GO:0000166; nucleotide binding; function;GO:0004817; cysteine-tRNA ligase activity; function;GO:0005524; ATP binding; function;GO:0005737; cytoplasm; component;GO:0006423; cysteinyl-tRNA aminoacylation; process	Novel
desi_Ca_29015.1	gi|194476583|ref|YP_002048762.1|/1.08355e-51/Serine protease, trypsin family:Chymotrypsin serine protease (chromatophore) [Paulinella chromatophora]; gi|171191590|gb|ACB42552.1| Serine protease, trypsin family:Chymotrypsin serine protease (chromatophore) [Paulinella chromatophora]	aly:ARALYDRAFT_489562/5e-41/serine-type peptidase/ trypsin; K08669 HtrA serine peptidase 2 [EC:3.4.21.108]	PF06295/9.1E-34/Protein of unknown function (DUF1043)	GO:0004252; serine-type endopeptidase activity; function;GO:0005515; protein binding; function;GO:0006508; proteolysis; process	Novel
desi_Ca_28888.1	gi|194476592|ref|YP_002048771.1|/1.46233e-118/Phosphoribulokinase (chromatophore) [Paulinella chromatophora]; gi|171191599|gb|ACB42561.1| Phosphoribulokinase (chromatophore) [Paulinella chromatophora]	mis:MICPUN_104911/3e-07/PRK; phosphoribulokinase chloroplast precursor; K00855 phosphoribulokinase [EC:2.7.1.19]	PF00485/6.5E-74/Phosphoribulokinase / Uridine kinase family	GO:0005524; ATP binding; function;GO:0005975; carbohydrate metabolic process; process;GO:0008152; metabolic process; process;GO:0008974; phosphoribulokinase activity; function;GO:0016301; kinase activity; function	Novel
desi_Ca_28747.1	gi|194476692|ref|YP_002048871.1|/4.40741e-76/putative aminopeptidase P (chromatophore) [Paulinella chromatophora]; gi|171191699|gb|ACB42661.1| putative aminopeptidase P (chromatophore) [Paulinella chromatophora]	bvg:104890685/2e-63/probable Xaa-Pro aminopeptidase 3; K01262 Xaa-Pro aminopeptidase [EC:3.4.11.9]	PR00599/6.3E-6/Methionine aminopeptidase-1 signature	NA	Novel
desi_Ca_28872.1	gi|194476811|ref|YP_002048990.1|/1.67513e-45/glutathione synthetase (chromatophore) [Paulinella chromatophora]; gi|171191818|gb|ACB42780.1| glutathione synthetase (chromatophore) [Paulinella chromatophora]	NA	PF02951/1.6E-27/Prokaryotic glutathione synthetase, N-terminal domain	GO:0004363; glutathione synthase activity; function;GO:0005524; ATP binding; function;GO:0006750; glutathione biosynthetic process; process	Novel
desi_Ca_28977.1	gi|194476816|ref|YP_002048995.1|/2.32783e-46/glutamine amidotransferase of anthranilate synthase orpara-aminobenzoate synthase (chromatophore) [Paulinella chromatophora]; gi|171191823|gb|ACB42785.1| glutamine amidotransferase of anthranilate synthase orpara-aminobenzoate synthase (chromatophore) [Paulinella chromatophora]	cre:CHLREDRAFT_79042/8e-38/ASB1; anthranilate synthase beta subunit (EC:4.1.3.27); K01658 anthranilate synthase component II [EC:4.1.3.27]	PR00096/1.2E-6/Glutamine amidotransferase superfamily signature	NA	Novel
desi_Ca_29089.1	gi|194476838|ref|YP_002049017.1|/5.36838e-27/arginine decarboxylase (chromatophore) [Paulinella chromatophora]; gi|171191845|gb|ACB42807.1| arginine decarboxylase (chromatophore) [Paulinella chromatophora]	dosa:Os06t0131300-00/1e-25/Os06g0131300, ADC1, ARGININE_DECARBODYLASE; Similar to Arginine decarboxylase (EC 4.1.1.19) (Fragment).; K01583 arginine decarboxylase [EC:4.1.1.19]	PTHR11482/1.2E-74/--	GO:0003824; catalytic activity; function;GO:0006527; arginine catabolic process; process;GO:0008295; spermidine biosynthetic process; process;GO:0008792; arginine decarboxylase activity; function	Novel
desi_Ca_28965.1	gi|194476866|ref|YP_002049045.1|/8.28254e-37/ABC transporter, substrate binding protein, phosphate (chromatophore) [Paulinella chromatophora]; gi|171191873|gb|ACB42835.1| ABC transporter, substrate binding protein, phosphate (chromatophore) [Paulinella chromatophora]	NA	PTHR30570/8.3E-129/--	NA	Novel
desi_Ca_29469.1	gi|194476982|ref|YP_002049161.1|/1.2902e-160/serine hydroxymethyltransferase (chromatophore) [Paulinella chromatophora]; gi|171191989|gb|ACB42951.1| serine hydroxymethyltransferase (chromatophore) [Paulinella chromatophora]	cre:CHLREDRAFT_196400/1e-123/SHMT3; serine hydroxymethyltransferase 3 (EC:2.1.2.1); K00600 glycine hydroxymethyltransferase [EC:2.1.2.1]	PTHR11680/0.0/--	GO:0004372; glycine hydroxymethyltransferase activity; function;GO:0006544; glycine metabolic process; process;GO:0006563; L-serine metabolic process; process;GO:0016740; transferase activity; function;GO:0030170; pyridoxal phosphate binding; function	Novel
desi_Ca_29402.1	gi|194477197|ref|YP_002049376.1|/9.32981e-56/3-oxoacyl-(acyl-carrier-protein) reductase (chromatophore) [Paulinella chromatophora]; gi|171192204|gb|ACB43166.1| 3-oxoacyl-(acyl-carrier-protein) reductase (chromatophore) [Paulinella chromatophora]	mpp:MICPUCDRAFT_55323/1e-56/3-oxoacyl-reductase; K00059 3-oxoacyl-[acyl-carrier protein] reductase [EC:1.1.1.100]	PS00061/-/Short-chain dehydrogenases/reductases family signature.	GO:0008152; metabolic process; process;GO:0016491; oxidoreductase activity; function	Novel
desi_Ca_29192.1	gi|218184337|gb|EEC66764.1|/4.31035e-40/hypothetical protein OsI_33140 [Oryza sativa Indica Group]	NA	PS01117/-/MarR-type HTH domain signature.	GO:0003700; transcription factor activity, sequence-specific DNA binding; function;GO:0006355; regulation of transcription, DNA-templated; process;GO:0016021; integral component of membrane; component;GO:0055085; transmembrane transport; process	Novel
desi_Ca_29055.1	gi|218184431|gb|EEC66858.1|/0/hypothetical protein OsI_33346 [Oryza sativa Indica Group]	NA	PTHR23091/4.9E-105/--	GO:0008080; N-acetyltransferase activity; function	Novel
desi_Ca_29016.1	gi|218185801|gb|EEC68228.1|/0/hypothetical protein OsI_36227 [Oryza sativa Indica Group]	NA	PF08447/4.6E-16/PAS fold	GO:0004871; signal transducer activity; function;GO:0005515; protein binding; function;GO:0006935; chemotaxis; process;GO:0007165; signal transduction; process;GO:0016020; membrane; component	Novel
desi_Ca_28819.1	gi|218186121|gb|EEC68548.1|/0/hypothetical protein OsI_36857 [Oryza sativa Indica Group]	ccp:CHC_T00009364001/2e-13/proline--tRNA ligase; K01881 prolyl-tRNA synthetase [EC:6.1.1.15]	PF04073/1.4E-24/Aminoacyl-tRNA editing domain	GO:0000166; nucleotide binding; function;GO:0002161; aminoacyl-tRNA editing activity; function;GO:0004812; aminoacyl-tRNA ligase activity; function;GO:0004827; proline-tRNA ligase activity; function;GO:0005524; ATP binding; function;GO:0005737; cytoplasm; component;GO:0006418; tRNA aminoacylation for protein translation; process;GO:0006433; prolyl-tRNA aminoacylation; process	Novel
desi_Ca_29065.1	gi|218187123|gb|EEC69550.1|/4.59703e-23/hypothetical protein OsI_38842 [Oryza sativa Indica Group]	gra:105793869/3e-06/probable inorganic phosphate transporter 1-9; K08176 MFS transporter, PHS family, inorganic phosphate transporter	PTHR23502/9.0E-90/--	GO:0016021; integral component of membrane; component;GO:0055085; transmembrane transport; process	Novel
desi_Ca_28579.1	gi|218187433|gb|EEC69860.1|/2.14369e-44/hypothetical protein OsI_00217 [Oryza sativa Indica Group]	NA	PTHR37952/1.0E-75/--	NA	Novel
desi_Ca_28657.1	gi|218187495|gb|EEC69922.1|/8.47495e-108/hypothetical protein OsI_00346 [Oryza sativa Indica Group]	egu:105036950/2e-32/GTP-binding protein At2g22870-like; K03978 GTP-binding protein	PTHR11649/2.3E-56/--	GO:0005525; GTP binding; function	Novel
desi_Ca_29474.1	gi|218187850|gb|EEC70277.1|/4.23563e-42/hypothetical protein OsI_01097 [Oryza sativa Indica Group]	NA	PTHR30244:SF1/3.5E-122/--	GO:0005198; structural molecule activity; function;GO:0009420; bacterial-type flagellum filament; component;GO:0071973; bacterial-type flagellum-dependent cell motility; process	Novel
desi_Ca_29478.1	gi|218187905|gb|EEC70332.1|/1.42534e-39/hypothetical protein OsI_01203 [Oryza sativa Indica Group]	brp:103833898/4e-20/translation initiation factor IF-1, chloroplastic; K02518 translation initiation factor IF-1	PTHR30098/1.0E-77/--	GO:0003723; RNA binding; function;GO:0003743; translation initiation factor activity; function;GO:0006413; translational initiation; process;GO:0008914; leucyltransferase activity; function;GO:0030163; protein catabolic process; process	Novel
desi_Ca_28982.1	gi|218188479|gb|EEC70906.1|/4.59781e-36/hypothetical protein OsI_02454 [Oryza sativa Indica Group]	NA	PTHR11019/1.0E-92/--	GO:0003700; transcription factor activity, sequence-specific DNA binding; function;GO:0006355; regulation of transcription, DNA-templated; process;GO:0043565; sequence-specific DNA binding; function	Novel
desi_Ca_28804.1	gi|218188480|gb|EEC70907.1|/3.79592e-22/hypothetical protein OsI_02455 [Oryza sativa Indica Group]	NA	PF12833/1.0E-18/Helix-turn-helix domain	GO:0003700; transcription factor activity, sequence-specific DNA binding; function;GO:0006355; regulation of transcription, DNA-templated; process;GO:0043565; sequence-specific DNA binding; function	Novel
desi_Ca_29194.1	gi|218191223|gb|EEC73650.1|/3.80444e-27/hypothetical protein OsI_08176 [Oryza sativa Indica Group]	NA	PTHR30133/4.5E-66/--	GO:0006810; transport; process;GO:0016020; membrane; component	Novel
desi_Ca_29460.1	gi|218194490|gb|EEC76917.1|/5.4125e-101/hypothetical protein OsI_15164 [Oryza sativa Indica Group]	NA	PTHR11070:SF26/2.5E-39/--	GO:0003677; DNA binding; function;GO:0004003; ATP-dependent DNA helicase activity; function;GO:0005524; ATP binding; function	Novel
desi_Ca_29106.1	gi|218194684|gb|EEC77111.1|/4.13736e-81/hypothetical protein OsI_15534 [Oryza sativa Indica Group]	NA	PF00672/4.8E-17/HAMP domain	GO:0004871; signal transducer activity; function;GO:0007165; signal transduction; process;GO:0016020; membrane; component;GO:0016021; integral component of membrane; component	Novel
desi_Ca_29132.1	gi|218196275|gb|EEC78702.1|/0/hypothetical protein OsI_18862 [Oryza sativa Indica Group]	cre:CHLREDRAFT_134449/1e-24/CysA-like protein; K02045 sulfate transport system ATP-binding protein [EC:3.6.3.25]	PS00211/-/ABC transporters family signature.	GO:0000166; nucleotide binding; function;GO:0005524; ATP binding; function;GO:0015833; peptide transport; process;GO:0016887; ATPase activity; function	Novel
desi_Ca_28913.1	gi|218196275|gb|EEC78702.1|/2.73196e-96/hypothetical protein OsI_18862 [Oryza sativa Indica Group]	cre:CHLREDRAFT_134449/8e-24/CysA-like protein; K02045 sulfate transport system ATP-binding protein [EC:3.6.3.25]	PF00005/1.2E-31/ABC transporter	GO:0000166; nucleotide binding; function;GO:0005524; ATP binding; function;GO:0015833; peptide transport; process;GO:0016887; ATPase activity; function	Novel
desi_Ca_28613.1	gi|218196457|gb|EEC78884.1|/3.83939e-108/hypothetical protein OsI_19248 [Oryza sativa Indica Group]	NA	PTHR34220/1.2E-240/--	GO:0000155; phosphorelay sensor kinase activity; function;GO:0000160; phosphorelay signal transduction system; process;GO:0004673; protein histidine kinase activity; function;GO:0016021; integral component of membrane; component;GO:0071555; cell wall organization; process	Novel
desi_Ca_29253.1	gi|218196767|gb|EEC79194.1|/1.77984e-33/hypothetical protein OsI_19902 [Oryza sativa Indica Group]	apro:F751_6281/4e-17/Nudix hydrolase 15, mitochondrial; K17879 peroxisomal coenzyme A diphosphatase NUDT7 [EC:3.6.1.-]	PF00293/2.2E-9/NUDIX domain	GO:0016787; hydrolase activity; function	Novel
desi_Ca_29456.1	gi|218197066|gb|EEC79493.1|/0/hypothetical protein OsI_20542 [Oryza sativa Indica Group]	bna:106390083/3e-52/probable acyl-[acyl-carrier-protein]--UDP-N-acetylglucosamine O-acyltransferase, mitochondrial; K00677 UDP-N-acetylglucosamine acyltransferase [EC:2.3.1.129]	PS00101/-/Hexapeptide-repeat containing-transferases signature.	GO:0016740; transferase activity; function	Novel
desi_Ca_29483.1	gi|218198736|gb|EEC81163.1|/3.21525e-10/hypothetical protein OsI_24129 [Oryza sativa Indica Group]	NA	PTHR30614/1.1E-24/--	GO:0006810; transport; process;GO:0016020; membrane; component	Novel
desi_Ca_28960.1	gi|218198736|gb|EEC81163.1|/9.91875e-82/hypothetical protein OsI_24129 [Oryza sativa Indica Group]	NA	PTHR30085/6.1E-148/--	GO:0005524; ATP binding; function;GO:0006810; transport; process;GO:0016020; membrane; component;GO:0016887; ATPase activity; function	Novel
desi_Ca_29333.1	gi|218198897|gb|EEC81324.1|/1.66843e-21/hypothetical protein OsI_24495 [Oryza sativa Indica Group]	NA	PTHR30363:SF1/1.0E-43/--	GO:0003700; transcription factor activity, sequence-specific DNA binding; function;GO:0004190; aspartic-type endopeptidase activity; function;GO:0005622; intracellular; component;GO:0006355; regulation of transcription, DNA-templated; process;GO:0006508; proteolysis; process	Novel
desi_Ca_28625.1	gi|218198897|gb|EEC81324.1|/2.17988e-23/hypothetical protein OsI_24495 [Oryza sativa Indica Group]	NA	PTHR30363/5.5E-126/--	GO:0003700; transcription factor activity, sequence-specific DNA binding; function;GO:0004252; serine-type endopeptidase activity; function;GO:0005622; intracellular; component;GO:0006355; regulation of transcription, DNA-templated; process;GO:0016021; integral component of membrane; component	Novel
desi_Ca_28908.1	gi|219123199|ref|XP_002181917.1|/1.31034e-27/predicted protein [Phaeodactylum tricornutum CCAP 1055/1]; gi|217406518|gb|EEC46457.1| predicted protein, partial [Phaeodactylum tricornutum CCAP 1055/1]	cre:CHLREDRAFT_132909/6e-27/NUO8; NADH:ubiquinone oxidoreductase subunit 8; K03941 NADH dehydrogenase (ubiquinone) Fe-S protein 8 [EC:1.6.5.3 1.6.99.3]	PS00198/-/4Fe-4S ferredoxin-type iron-sulfur binding region signature.	NA	Novel
desi_Ca_29095.1	gi|222616186|gb|EEE52318.1|/5.85698e-18/hypothetical protein OsJ_34336 [Oryza sativa Japonica Group]	tcc:TCM_020108/2e-12/Inositol transporter 1 isoform 1; K08150 MFS transporter, SP family, solute carrier family 2 (myo-inositol transporter), member 13	PF00083/5.0E-18/Sugar (and other) transporter	GO:0016021; integral component of membrane; component;GO:0022857; transmembrane transporter activity; function;GO:0055085; transmembrane transport; process	Novel
desi_Ca_29196.1	gi|222616189|gb|EEE52321.1|/1.64702e-65/hypothetical protein OsJ_34340 [Oryza sativa Japonica Group]	NA	PF00857/2.8E-27/Isochorismatase family	GO:0003824; catalytic activity; function;GO:0008152; metabolic process; process	Novel
desi_Ca_29273.1	gi|222618852|gb|EEE54984.1|/5.74151e-20/hypothetical protein OsJ_02599 [Oryza sativa Japonica Group]	NA	PF01728/4.9E-9/FtsJ-like methyltransferase	GO:0008168; methyltransferase activity; function;GO:0032259; methylation; process	Novel
desi_Ca_29175.1	gi|222631905|gb|EEE64037.1|/7.84367e-21/hypothetical protein OsJ_18866 [Oryza sativa Japonica Group]	NA	PTHR11934:SF11/4.4E-30/--	GO:0004751; ribose-5-phosphate isomerase activity; function;GO:0009052; pentose-phosphate shunt, non-oxidative branch; process	Novel
desi_Ca_28593.1	gi|222640396|gb|EEE68528.1|/0/hypothetical protein OsJ_26970 [Oryza sativa Japonica Group]	ppp:PHYPADRAFT_225750/2e-81/ppabcb10; ATP-binding cassette transporter, subfamily B, member 10, group ATM protein PpABCB10; K05663 mitochondrial ABC transporter ATM	PF00664/7.8E-13/ABC transporter transmembrane region	GO:0005524; ATP binding; function;GO:0006810; transport; process;GO:0016021; integral component of membrane; component;GO:0016887; ATPase activity; function;GO:0042626; ATPase activity, coupled to transmembrane movement of substances; function;GO:0055085; transmembrane transport; process	Novel
desi_Ca_28811.1	gi|223495082|gb|EEF21844.1|/1.4e-20/conserved hypothetical protein, partial [Ricinus communis]	zma:542095/9e-11/iso3, GRMZM2G150796; isoamylase-type starch debranching enzyme ISO3; K01214 isoamylase [EC:3.2.1.68]	PTHR10357:SF152/5.0E-62/--	GO:0003824; catalytic activity; function;GO:0004553; hydrolase activity, hydrolyzing O-glycosyl compounds; function;GO:0005975; carbohydrate metabolic process; process	Novel
desi_Ca_29126.1	gi|223495534|gb|EEF21915.1|/2.41148e-42/2-C-methyl-D-erythritol 4-phosphate cytidylyltransferase, putative, partial [Ricinus communis]	gsl:Gasu_37730/3e-27/2-C-methyl-D-erythritol 4-phosphate cytidylyltransferase (EC:2.7.7.60); K00991 2-C-methyl-D-erythritol 4-phosphate cytidylyltransferase [EC:2.7.7.60]	PTHR32125:SF4/2.1E-73/--	GO:0003824; catalytic activity; function;GO:0008299; isoprenoid biosynthetic process; process;GO:0050518; 2-C-methyl-D-erythritol 4-phosphate cytidylyltransferase activity; function	Novel
desi_Ca_28974.1	gi|223499026|gb|EEF22262.1|/8.76643e-121/Periplasmic chelated iron-binding protein yfeA precursor, putative, partial [Ricinus communis]	NA	PTHR30477/1.6E-140/--	GO:0007155; cell adhesion; process;GO:0030001; metal ion transport; process;GO:0046872; metal ion binding; function	Novel
desi_Ca_28902.1	gi|223499537|gb|EEF22317.1|/1.78443e-46/inosine-5-monophosphate dehydrogenase, putative [Ricinus communis]	gsl:Gasu_58430/4e-27/IMP dehydrogenase (EC:1.1.1.205); K00088 IMP dehydrogenase [EC:1.1.1.205]	PF00478/4.2E-37/IMP dehydrogenase / GMP reductase domain	GO:0003824; catalytic activity; function;GO:0003938; IMP dehydrogenase activity; function;GO:0006164; purine nucleotide biosynthetic process; process;GO:0055114; oxidation-reduction process; process	Novel
desi_Ca_29214.1	gi|223504117|gb|EEF22742.1|/3.59808e-13/conserved hypothetical protein, partial [Ricinus communis]	NA	PTHR31752/7.3E-15/--	GO:0016021; integral component of membrane; component;GO:0055085; transmembrane transport; process	Novel
desi_Ca_28998.1	gi|223504334|gb|EEF22769.1|/1.81094e-07/conserved hypothetical protein [Ricinus communis]	NA	PF09557/1.9E-12/Domain of unknown function (DUF2382)	NA	Novel
desi_Ca_29466.1	gi|223505146|gb|EEF22847.1|/8.40098e-20/Inner membrane protein yjgQ, putative [Ricinus communis]	NA	PF03739/5.0E-24/Predicted permease YjgP/YjgQ family	GO:0016021; integral component of membrane; component	Novel
desi_Ca_29452.1	gi|223505308|gb|EEF22860.1|/1.45266e-28/galactokinase, putative [Ricinus communis]	cme:CYME_CMN198C/7e-12/galactokinase; K00849 galactokinase [EC:2.7.1.6]	PTHR10457/1.6E-27/--	NA	Novel
desi_Ca_28651.1	gi|223508517|gb|EEF23260.1|/5.87917e-32/conserved hypothetical protein, partial [Ricinus communis]	NA	PTHR30309:SF0/7.2E-89/--	GO:0005886; plasma membrane; component;GO:0008654; phospholipid biosynthetic process; process;GO:0043772; acyl-phosphate glycerol-3-phosphate acyltransferase activity; function	Novel
desi_Ca_29283.1	gi|223508774|gb|EEF23296.1|/7.98779e-25/HTH-type transcriptional regulator gltR, putative, partial [Ricinus communis]	NA	PS50931/29.549/LysR-type HTH domain profile.	GO:0003700; transcription factor activity, sequence-specific DNA binding; function;GO:0006355; regulation of transcription, DNA-templated; process	Novel
desi_Ca_29201.1	gi|223509321|gb|EEF23379.1|/1.07209e-10/Chaperone protein ecpD precursor, putative, partial [Ricinus communis]	NA	PTHR30251:SF11/3.7E-27/--	GO:0030288; outer membrane-bounded periplasmic space; component;GO:0043711; pilus organization; process;GO:0061077; chaperone-mediated protein folding; process	Novel
desi_Ca_29301.1	gi|223509321|gb|EEF23379.1|/1.18378e-09/Chaperone protein ecpD precursor, putative, partial [Ricinus communis]	NA	PF02753/7.3E-15/Pili assembly chaperone PapD, C-terminal domain	GO:0007155; cell adhesion; process;GO:0009289; pilus; component;GO:0030288; outer membrane-bounded periplasmic space; component;GO:0043711; pilus organization; process;GO:0061077; chaperone-mediated protein folding; process;GO:0071555; cell wall organization; process	Novel
desi_Ca_29337.1	gi|223510264|gb|EEF23561.1|/1.74781e-65/abc transporter, putative, partial [Ricinus communis]	apro:F751_4707/7e-33/Sulfate/thiosulfate import ATP-binding protein CysA; K02045 sulfate transport system ATP-binding protein [EC:3.6.3.25]	PF00005/1.4E-28/ABC transporter	GO:0005524; ATP binding; function;GO:0016887; ATPase activity; function	Novel
desi_Ca_29040.1	gi|223510874|gb|EEF23683.1|/1.22843e-71/conserved hypothetical protein, partial [Ricinus communis]	NA	SM00387/4.1E-4/Histidine kinase-like ATPases	GO:0000155; phosphorelay sensor kinase activity; function;GO:0000160; phosphorelay signal transduction system; process;GO:0006355; regulation of transcription, DNA-templated; process;GO:0016021; integral component of membrane; component;GO:0046983; protein dimerization activity; function	Novel
desi_Ca_29349.1	gi|223511072|gb|EEF23718.1|/2.88541e-81/Transaminase mtnE, putative, partial [Ricinus communis]	dosa:Os01t0871300-01/3e-39/Os01g0871300; Pyridoxal phosphate-dependent transferase, major region domain containing protein.; K15849 bifunctional aspartate aminotransferase and glutamate/aspartate-prephenate aminotransferase [EC:2.6.1.1 2.6.1.78 2.6.1.79]	PF00155/9.5E-59/Aminotransferase class I and II	GO:0009058; biosynthetic process; process;GO:0030170; pyridoxal phosphate binding; function	Novel
desi_Ca_28905.1	gi|223512620|gb|EEF24033.1|/2.18161e-29/conserved hypothetical protein [Ricinus communis]	cme:CYME_CML058C/1e-26/excinuclease ABC subunit C; K03703 excinuclease ABC subunit C	PTHR30562:SF1/1.5E-101/--	NA	Novel
desi_Ca_29352.1	gi|223512695|gb|EEF24052.1|/9.0371e-18/conserved hypothetical protein, partial [Ricinus communis]	NA	PTHR12029:SF54/2.0E-58/--	GO:0003723; RNA binding; function;GO:0006396; RNA processing; process;GO:0008173; RNA methyltransferase activity; function	Novel
desi_Ca_29114.1	gi|223512837|gb|EEF24082.1|/1.20971e-08/ADP-ribose pyrophosphatase, putative [Ricinus communis]	olu:OSTLU_38092/6e-06/hypothetical protein; K01515 ADP-ribose pyrophosphatase [EC:3.6.1.13]	PTHR11839/8.5E-95/--	GO:0016787; hydrolase activity; function	Novel
desi_Ca_29292.1	gi|223512976|gb|EEF24110.1|/8.26131e-26/conserved hypothetical protein [Ricinus communis]	NA	PTHR33121:SF13/1.6E-35/--	NA	Novel
desi_Ca_28692.1	gi|223512976|gb|EEF24110.1|/9.4839e-28/conserved hypothetical protein [Ricinus communis]	NA	PTHR33121:SF13/1.5E-33/--	NA	Novel
desi_Ca_28823.1	gi|223513815|gb|EEF24282.1|/4.86295e-46/Extracellular metalloprotease, putative [Ricinus communis]	NA	PTHR33794/1.1E-102/--	GO:0004222; metalloendopeptidase activity; function;GO:0006508; proteolysis; process	Novel
desi_Ca_28862.1	gi|223513991|gb|EEF24325.1|/3.97922e-59/ATP binding cassette (abc) transporter, putative, partial [Ricinus communis]	cre:CHLREDRAFT_134449/1e-21/CysA-like protein; K02045 sulfate transport system ATP-binding protein [EC:3.6.3.25]	PTHR24220:SF408/1.3E-108/--	GO:0005524; ATP binding; function;GO:0015416; organic phosphonate transmembrane-transporting ATPase activity; function;GO:0015716; organic phosphonate transport; process;GO:0016020; membrane; component;GO:0016887; ATPase activity; function	Novel
desi_Ca_29358.1	gi|223514310|gb|EEF24394.1|/2.01676e-19/Diacylglycerol kinase, putative [Ricinus communis]	NA	PTHR34299/1.4E-31/--	GO:0004143; diacylglycerol kinase activity; function;GO:0008654; phospholipid biosynthetic process; process;GO:0016020; membrane; component	Novel
desi_Ca_29424.1	gi|223514390|gb|EEF24417.1|/1.06884e-43/conserved hypothetical protein, partial [Ricinus communis]	NA	PS50914/18.831/BON domain profile.	GO:0005886; plasma membrane; component	Novel
desi_Ca_29107.1	gi|223514409|gb|EEF24422.1|/6.68197e-17/Outer membrane protein A precursor, putative, partial [Ricinus communis]	NA	PF00691/4.6E-24/OmpA family	GO:0005198; structural molecule activity; function;GO:0009276; Gram-negative-bacterium-type cell wall; component;GO:0009279; cell outer membrane; component;GO:0009432; SOS response; process;GO:0016021; integral component of membrane; component;GO:0051782; negative regulation of cell division; process	Novel
desi_Ca_29084.1	gi|223514665|gb|EEF24488.1|/1.38511e-16/fkbp-type peptidyl-prolyl cis-trans isomerase, putative, partial [Ricinus communis]	cre:CHLREDRAFT_189675/2e-11/MSRA4; peptide methionine sulfoxide reductase; K07304 peptide-methionine (S)-S-oxide reductase [EC:1.8.4.11]	PTHR10516:SF316/1.4E-35/--	GO:0006457; protein folding; process	Novel
desi_Ca_28628.1	gi|223515615|gb|EEF24735.1|/6.91464e-35/conserved hypothetical protein [Ricinus communis]	NA	PF13618/5.2E-41/Gluconate 2-dehydrogenase subunit 3	NA	Novel
desi_Ca_29299.1	gi|223515889|gb|EEF24811.1|/8.10048e-25/Putrescine transport system permease protein potI, putative [Ricinus communis]	NA	PTHR30222:SF6/8.7E-57/--	GO:0006810; transport; process;GO:0016020; membrane; component	Novel
desi_Ca_28627.1	gi|223516228|gb|EEF24913.1|/2.69759e-17/conserved hypothetical protein [Ricinus communis]	NA	PTHR36569:SF4/2.5E-21/--	NA	Novel
desi_Ca_28571.1	gi|223516424|gb|EEF24965.1|/2.14157e-22/Prophage CP4-57 integrase, putative [Ricinus communis]	NA	PF13356/2.7E-15/Domain of unknown function (DUF4102)	GO:0003677; DNA binding; function;GO:0006310; DNA recombination; process;GO:0008152; metabolic process; process;GO:0008484; sulfuric ester hydrolase activity; function;GO:0015074; DNA integration; process	Novel
desi_Ca_28686.1	gi|223516424|gb|EEF24965.1|/5.58238e-40/Prophage CP4-57 integrase, putative [Ricinus communis]	NA	PTHR30629:SF2/5.4E-154/--	GO:0003677; DNA binding; function;GO:0006310; DNA recombination; process;GO:0015074; DNA integration; process	Novel
desi_Ca_29160.1	gi|223516467|gb|EEF24975.1|/3.36444e-06/conserved hypothetical protein [Ricinus communis]	NA	PTHR19136:SF81/2.4E-38/--	GO:0005525; GTP binding; function;GO:0006777; Mo-molybdopterin cofactor biosynthetic process; process	Novel
desi_Ca_29224.1	gi|223516740|gb|EEF25060.1|/4.81632e-11/decarboxylating dehydrogenases-isocitrate, isopropylmalate, tartrate, putative [Ricinus communis]	NA	PTHR30160/6.8E-34/--	GO:0008152; metabolic process; process;GO:0016616; oxidoreductase activity, acting on the CH-OH group of donors, NAD or NADP as acceptor; function;GO:0016757; transferase activity, transferring glycosyl groups; function;GO:0055114; oxidation-reduction process; process	Novel
desi_Ca_29455.1	gi|223516950|gb|EEF25124.1|/2.85472e-09/conserved hypothetical protein, partial [Ricinus communis]	NA	PF01844/6.5E-8/HNH endonuclease	GO:0003676; nucleic acid binding; function;GO:0004519; endonuclease activity; function	Novel
desi_Ca_28760.1	gi|223517072|gb|EEF25159.1|/1.47836e-20/HTH-type transcriptional regulator degA, putative, partial [Ricinus communis]	NA	PTHR30146:SF38/4.0E-127/--	NA	Novel
desi_Ca_29250.1	gi|223517134|gb|EEF25177.1|/4.44716e-39/conserved hypothetical protein [Ricinus communis]	NA	PS50977/19.794/TetR-type HTH domain profile.	GO:0003677; DNA binding; function	Novel
desi_Ca_28734.1	gi|223517207|gb|EEF25201.1|/9.00719e-75/conserved hypothetical protein, partial [Ricinus communis]	mis:MICPUN_84561/1e-15/ATP-binding cassette superfamily; K05643 ATP-binding cassette, subfamily A (ABC1), member 3	PTHR41244/4.9E-121/--	GO:0005524; ATP binding; function;GO:0016887; ATPase activity; function	Novel
desi_Ca_29150.1	gi|223517249|gb|EEF25214.1|/7.88847e-11/Response regulator uvrY, putative [Ricinus communis]	NA	PTHR26402/2.3E-24/--	GO:0006355; regulation of transcription, DNA-templated; process	Novel
desi_Ca_29002.1	gi|223517669|gb|EEF25329.1|/3.29022e-38/HTH-type transcriptional regulator trpI, putative [Ricinus communis]	NA	PTHR30537/8.1E-76/--	GO:0003700; transcription factor activity, sequence-specific DNA binding; function;GO:0006355; regulation of transcription, DNA-templated; process	Novel
desi_Ca_29465.1	gi|223519002|gb|EEF25739.1|/4.05794e-19/Fatty acyl-responsive regulator, putative [Ricinus communis]	NA	PR00035/4.9E-8/GntR bacterial regulatory protein HTH signature	GO:0003677; DNA binding; function;GO:0003700; transcription factor activity, sequence-specific DNA binding; function;GO:0006355; regulation of transcription, DNA-templated; process;GO:0015716; organic phosphonate transport; process;GO:0019634; organic phosphonate metabolic process; process	Novel
desi_Ca_29039.1	gi|223519345|gb|EEF25842.1|/6.97167e-61/ferrochelatase, putative, partial [Ricinus communis]	cme:CYME_CMS035C/1e-40/ferrochelatase; K01772 ferrochelatase [EC:4.99.1.1]	PF00762/9.5E-75/Ferrochelatase	GO:0004325; ferrochelatase activity; function;GO:0006783; heme biosynthetic process; process	Novel
desi_Ca_29213.1	gi|223519983|gb|EEF26022.1|/1.24547e-11/Lysozyme, putative [Ricinus communis]	NA	PF00959/4.1E-7/Phage lysozyme	GO:0003796; lysozyme activity; function;GO:0009253; peptidoglycan catabolic process; process;GO:0016998; cell wall macromolecule catabolic process; process	Novel
desi_Ca_28941.1	gi|223519983|gb|EEF26022.1|/2.22762e-14/Lysozyme, putative [Ricinus communis]	NA	PF00959/4.3E-5/Phage lysozyme	GO:0003796; lysozyme activity; function;GO:0009253; peptidoglycan catabolic process; process;GO:0016998; cell wall macromolecule catabolic process; process	Novel
desi_Ca_29357.1	gi|223520527|gb|EEF26187.1|/7.05971e-115/Protease, putative, partial [Ricinus communis]	gsl:Gasu_11510/3e-53/protease IV; K04773 protease IV [EC:3.4.21.-]	PTHR33209/3.0E-210/--	GO:0006508; proteolysis; process;GO:0008233; peptidase activity; function	Novel
desi_Ca_28722.1	gi|223520611|gb|EEF26211.1|/2.47053e-16/glycosyltransferase, putative [Ricinus communis]	gsl:Gasu_35100/5e-11/UDP-sulfoquinovose:DAG sulfoquinovosyltransferase; K06119 sulfoquinovosyltransferase [EC:2.4.1.-]	PTHR12526/3.3E-46/--	NA	Novel
desi_Ca_28578.1	gi|223521105|gb|EEF26337.1|/6.45673e-52/Nodulation protein W, putative [Ricinus communis]	gmx:100803040/3e-08/two-component response regulator ARR10-like; K14491 two-component response regulator ARR-B family	SM00421/8.5E-21/helix_turn_helix, Lux Regulon	GO:0000160; phosphorelay signal transduction system; process;GO:0006355; regulation of transcription, DNA-templated; process	Novel
desi_Ca_28855.1	gi|223521161|gb|EEF26363.1|/1.88952e-09/2-hydroxyacid dehydrogenase, putative, partial [Ricinus communis]	NA	PTHR10996/6.8E-19/--	GO:0008152; metabolic process; process;GO:0016616; oxidoreductase activity, acting on the CH-OH group of donors, NAD or NADP as acceptor; function;GO:0051287; NAD binding; function;GO:0055114; oxidation-reduction process; process	Novel
desi_Ca_28933.1	gi|223521533|gb|EEF26466.1|/1.32694e-23/Ferredoxin, putative [Ricinus communis]	NA	PF13237/9.5E-13/4Fe-4S dicluster domain	NA	Novel
desi_Ca_29412.1	gi|223521828|gb|EEF26561.1|/1.83571e-31/conserved hypothetical protein [Ricinus communis]	NA	PF03350/1.2E-25/Uncharacterized protein family, UPF0114	NA	Novel
desi_Ca_28767.1	gi|223521926|gb|EEF26588.1|/3.5752e-18/Biopolymer transport exbB protein, putative [Ricinus communis]	NA	PF02472/1.1E-11/Biopolymer transport protein ExbD/TolR	GO:0005215; transporter activity; function;GO:0006810; transport; process;GO:0008565; protein transporter activity; function;GO:0016020; membrane; component	Novel
desi_Ca_28758.1	gi|223522178|gb|EEF26660.1|/6.08628e-08/conserved hypothetical protein [Ricinus communis]	NA	PTHR12110/5.5E-63/--	NA	Novel
desi_Ca_28697.1	gi|223522375|gb|EEF26724.1|/2.62885e-47/HTH-type transcriptional regulator ptxR, putative [Ricinus communis]	NA	PTHR30126/3.9E-76/--	GO:0003700; transcription factor activity, sequence-specific DNA binding; function;GO:0006355; regulation of transcription, DNA-templated; process	Novel
desi_Ca_29341.1	gi|223522574|gb|EEF26786.1|/2.53306e-22/Leucine-responsive regulatory protein, putative [Ricinus communis]	NA	PTHR30154:SF17/6.6E-93/--	GO:0003700; transcription factor activity, sequence-specific DNA binding; function;GO:0005524; ATP binding; function;GO:0005622; intracellular; component;GO:0006355; regulation of transcription, DNA-templated; process;GO:0006810; transport; process;GO:0016021; integral component of membrane; component;GO:0042626; ATPase activity, coupled to transmembrane movement of substances; function;GO:004356…	Novel
desi_Ca_28330.1	gi|223523048|gb|EEF26924.1|/5.28734e-92/conserved hypothetical protein [Ricinus communis]	NA	PS50994/19.272/Integrase catalytic domain profile.	GO:0015074; DNA integration; process	Novel
desi_Ca_28873.1	gi|223523081|gb|EEF26940.1|/5.92006e-11/Flagellar hook-length control protein, putative [Ricinus communis]	NA	PR01007/4.1E-6/Flagellar hook-length control protein signature	GO:0009424; bacterial-type flagellum hook; component;GO:0044780; bacterial-type flagellum assembly; process	Novel
desi_Ca_28695.1	gi|223523171|gb|EEF26965.1|/4.2453e-44/conserved hypothetical protein [Ricinus communis]	mus:103994864/2e-06/uracil permease-like; K03457 nucleobase:cation symporter-1, NCS1 family	PF02133/4.9E-45/Permease for cytosine/purines, uracil, thiamine, allantoin	GO:0005215; transporter activity; function;GO:0016020; membrane; component;GO:0055085; transmembrane transport; process	Novel
desi_Ca_28887.1	gi|223523379|gb|EEF27033.1|/4.1885e-139/Ribonuclease G, putative [Ricinus communis]	NA	PTHR30001/1.0E-208/--	GO:0003676; nucleic acid binding; function;GO:0003723; RNA binding; function	Novel
desi_Ca_28986.1	gi|223523966|gb|EEF27254.1|/5.65418e-35/Taurine-binding periplasmic protein precursor, putative [Ricinus communis]	NA	PTHR30024:SF11/3.3E-50/--	NA	Novel
desi_Ca_28770.1	gi|223524056|gb|EEF27293.1|/1.30167e-40/Quinate/shikimate dehydrogenase, putative, partial [Ricinus communis]	NA	PTHR32303/1.5E-39/--	NA	Novel
desi_Ca_29481.1	gi|223524108|gb|EEF27318.1|/2.54142e-58/Gamma-glutamylputrescine oxidoreductase, putative, partial [Ricinus communis]	NA	PF01266/6.2E-52/FAD dependent oxidoreductase	GO:0016491; oxidoreductase activity; function;GO:0043565; sequence-specific DNA binding; function;GO:0055114; oxidation-reduction process; process	Novel
desi_Ca_28993.1	gi|223524301|gb|EEF27428.1|/2.29585e-21/conserved hypothetical protein [Ricinus communis]	NA	PTHR33747:SF2/1.2E-119/--	NA	Novel
desi_Ca_29206.1	gi|223524456|gb|EEF27521.1|/8.69148e-110/2,3,4,5-tetrahydropyridine-2,6-dicarboxylate N-succinyltransferase, putative [Ricinus communis]	NA	PTHR19136:SF52/6.5E-105/--	GO:0008666; 2,3,4,5-tetrahydropyridine-2,6-dicarboxylate N-succinyltransferase activity; function;GO:0009089; lysine biosynthetic process via diaminopimelate; process;GO:0016740; transferase activity; function	Novel
desi_Ca_29303.1	gi|223524510|gb|EEF27557.1|/4.80124e-55/oligopeptide abc transporter, putative, partial [Ricinus communis]	apro:F751_4707/9e-28/Sulfate/thiosulfate import ATP-binding protein CysA; K02045 sulfate transport system ATP-binding protein [EC:3.6.3.25]	SM00382/5.1E-14/ATPases associated with a variety of cellular activities	GO:0005524; ATP binding; function;GO:0016887; ATPase activity; function	Novel
desi_Ca_29432.1	gi|223524690|gb|EEF27660.1|/6.11249e-60/UDP-n-acetylmuramoylalanyl-d-glutamate--2,6-diaminopimelate ligase, putative [Ricinus communis]	mpp:MICPUCDRAFT_70862/5e-50/MraW methylase/RNA recognition motif protein; K03438 16S rRNA (cytosine1402-N4)-methyltransferase [EC:2.1.1.199]	PF01795/2.0E-108/MraW methylase family	GO:0007049; cell cycle; process;GO:0008168; methyltransferase activity; function;GO:0016021; integral component of membrane; component;GO:0051301; cell division; process	Novel
desi_Ca_28668.1	gi|223544551|gb|EEF46068.1|/6.64466e-53/glucose inhibited division protein A, putative [Ricinus communis]	csl:COCSUDRAFT_38432/2e-53/tRNA uridine 5-carboxymethylaminomethyl modification enzyme; K03495 tRNA uridine 5-carboxymethylaminomethyl modification enzyme	PTHR11806:SF0/5.0E-116/--	GO:0008033; tRNA processing; process;GO:0050660; flavin adenine dinucleotide binding; function	Novel
desi_Ca_29346.1	gi|224014857|ref|XP_002297090.1|/3.50083e-72/protease [Thalassiosira pseudonana CCMP1335]; gi|220968209|gb|EED86558.1| protease, partial [Thalassiosira pseudonana CCMP1335]	apro:F751_2120/4e-16/Protease 4; K04773 protease IV [EC:3.4.21.-]	PF01343/2.5E-47/Peptidase family S49	GO:0004252; serine-type endopeptidase activity; function;GO:0005886; plasma membrane; component;GO:0006508; proteolysis; process;GO:0008233; peptidase activity; function	Novel
desi_Ca_28575.1	gi|224285216|gb|ACN40334.1|/8.78548e-45/unknown [Picea sitchensis]	bvg:104907670/1e-44/6,7-dimethyl-8-ribityllumazine synthase, chloroplastic; K00794 6,7-dimethyl-8-ribityllumazine synthase [EC:2.5.1.78]	PF00885/2.9E-55/6,7-dimethyl-8-ribityllumazine synthase	GO:0003723; RNA binding; function;GO:0006355; regulation of transcription, DNA-templated; process;GO:0009231; riboflavin biosynthetic process; process;GO:0009349; riboflavin synthase complex; component	Novel
desi_Ca_28889.1	gi|242046076|ref|XP_002460909.1|/3.23934e-19/hypothetical protein SORBIDRAFT_02g037330 [Sorghum bicolor]; gi|241924286|gb|EER97430.1| hypothetical protein SORBI_002G351200 [Sorghum bicolor]; gi|992278192|gb|KXG36547.1| hypothetical protein SORBI_002G351200 [Sorghum bicolor]	NA	PTHR10992:SF830/1.9E-43/--	NA	Novel
desi_Ca_28935.1	gi|255072617|ref|XP_002499983.1|/4.49156e-32/predicted protein [Micromonas sp. RCC299]; gi|226515245|gb|ACO61241.1| predicted protein [Micromonas sp. RCC299]	bpg:Bathy03g01000/6e-16/thioredoxin; K03671 thioredoxin 1	PF13472/2.4E-16/GDSL-like Lipase/Acylhydrolase family	GO:0006629; lipid metabolic process; process;GO:0008152; metabolic process; process;GO:0016298; lipase activity; function;GO:0016491; oxidoreductase activity; function;GO:0045454; cell redox homeostasis; process	Novel
desi_Ca_28989.1	gi|255588015|ref|XP_002534475.1|/9.96413e-33/PREDICTED: uncharacterized HTH-type transcriptional regulator YafC [Ricinus communis]; gi|223525223|gb|EEF27905.1| HTH-type transcriptional activator aaeR, putative [Ricinus communis]	NA	PTHR30537/1.1E-79/--	GO:0003700; transcription factor activity, sequence-specific DNA binding; function;GO:0006355; regulation of transcription, DNA-templated; process	Novel
desi_Ca_31261.1	gi|255589374|ref|XP_002534939.1|/3.46341e-61/PREDICTED: twitching mobility protein [Ricinus communis]; gi|223524333|gb|EEF27446.1| Twitching mobility protein, putative [Ricinus communis]	NA	PTHR30486/7.1E-60/--	GO:0005524; ATP binding; function;GO:0006810; transport; process	Novel
desi_Ca_28867.1	gi|255593641|ref|XP_002535918.1|/1.27299e-57/PREDICTED: phosphopantetheine adenylyltransferase [Ricinus communis]; gi|223521532|gb|EEF26465.1| Phosphopantetheine adenylyltransferase, putative [Ricinus communis]	NA	PD016147/0.0050/LIGASE LYASE CITRATE PRO-3S-LYASE SYNTHETASE TRANSFERASE CYTIDYLTRANSFERASE-RELATED:CITRATE ACETATE:SH-CITRATE CITC PLASMID	GO:0003824; catalytic activity; function;GO:0004595; pantetheine-phosphate adenylyltransferase activity; function;GO:0009058; biosynthetic process; process;GO:0015937; coenzyme A biosynthetic process; process	Novel
desi_Ca_29336.1	gi|255593978|ref|XP_002535990.1|/4.85367e-96/PREDICTED: protein UmuC [Ricinus communis]; gi|223521267|gb|EEF26393.1| uv inducible DNA polymerase umuc / mucb, putative [Ricinus communis]	apro:F751_4343/2e-10/DNA repair protein REV1; K03515 DNA repair protein REV1 [EC:2.7.7.-]	PF13438/1.3E-20/Domain of unknown function (DUF4113)	GO:0003677; DNA binding; function;GO:0003684; damaged DNA binding; function;GO:0006281; DNA repair; process;GO:0006355; regulation of transcription, DNA-templated; process	Novel
desi_Ca_28721.1	gi|255597741|ref|XP_002536845.1|/1.86056e-10/PREDICTED: regulatory protein RecX [Ricinus communis]; gi|223518361|gb|EEF25539.1| Regulatory protein recX, putative [Ricinus communis]	NA	PF02631/6.1E-31/RecX family	GO:0006282; regulation of DNA repair; process	Novel
desi_Ca_28669.1	gi|255601582|ref|XP_002537709.1|/2.46632e-12/PREDICTED: uncharacterized protein LOC8273957 [Ricinus communis]; gi|223515384|gb|EEF24673.1| conserved hypothetical protein [Ricinus communis]	NA	PF13673/5.9E-11/Acetyltransferase (GNAT) domain	GO:0008080; N-acetyltransferase activity; function	Novel
desi_Ca_29288.1	gi|255601607|ref|XP_002537715.1|/1.23571e-10/PREDICTED: peptidyl-prolyl cis-trans isomerase D [Ricinus communis]; gi|223515366|gb|EEF24668.1| rotamase, putative [Ricinus communis]	cme:CYME_CMR402C/5e-09/similar to rotamase/parvulin-type peptidyl-prolyl cis-trans isomerase; K09579 peptidyl-prolyl cis-trans isomerase NIMA-interacting 4 [EC:5.2.1.8]	PS01096/-/PpiC-type peptidyl-prolyl cis-trans isomerase signature.	GO:0016853; isomerase activity; function	Novel
desi_Ca_29294.1	gi|255612074|ref|XP_002539379.1|/2.02082e-15/PREDICTED: threonylcarbamoyl-AMP synthase [Ricinus communis]; gi|223506727|gb|EEF23004.1| Protein yrdC, putative [Ricinus communis]	csl:COCSUDRAFT_65132/2e-06/hypothetical protein; K19612 2',5'-phosphodiesterase [EC:3.1.13.4 3.1.4.-]	PF01396/9.0E-10/Topoisomerase DNA binding C4 zinc finger	GO:0003677; DNA binding; function;GO:0003725; double-stranded RNA binding; function;GO:0003916; DNA topoisomerase activity; function;GO:0005694; chromosome; component;GO:0006265; DNA topological change; process	Novel
desi_Ca_29450.1	gi|29468208|gb|AAO85447.1|/1.28962e-106/putative ATP-dependent transporter Ycf16 [Neoceratium horridum]	vcn:VOLCADRAFT_75135/1e-97/sufC; iron-sulfur cluster assembly protein; K09013 Fe-S cluster assembly ATP-binding protein	PS50893/14.273/ATP-binding cassette, ABC transporter-type domain profile.	GO:0005524; ATP binding; function;GO:0016887; ATPase activity; function	Novel
desi_Ca_29069.1	gi|298707109|emb|CBJ29901.1|/8.10256e-07/conserved unknown protein [Ectocarpus siliculosus]	NA	PTHR11014/3.6E-126/--	NA	Novel
desi_Ca_29081.1	gi|298715122|emb|CBJ27810.1|/5.9505e-20/Oxidoreductase family, NAD-binding Rossmann fold protein [Ectocarpus siliculosus]	NA	PTHR22604:SF123/9.3E-18/--	GO:0016491; oxidoreductase activity; function	Novel
desi_Ca_29308.1	gi|299470600|emb|CBN80222.1|/2.32957e-16/conserved unknown protein (Partial) [Ectocarpus siliculosus]	NA	PF01656/2.5E-19/CobQ/CobB/MinD/ParA nucleotide binding domain	NA	Novel
desi_Ca_28831.1	gi|301103488|ref|XP_002900830.1|/6.82401e-77/methionine aminopeptidase, putative [Phytophthora infestans T30-4]; gi|262101585|gb|EEY59637.1| methionine aminopeptidase, putative [Phytophthora infestans T30-4]	csl:COCSUDRAFT_53056/1e-77/methionine aminopeptidase; K01265 methionyl aminopeptidase [EC:3.4.11.18]	PR00599/1.8E-21/Methionine aminopeptidase-1 signature	GO:0004177; aminopeptidase activity; function;GO:0006508; proteolysis; process;GO:0008235; metalloexopeptidase activity; function	Novel
desi_Ca_29279.1	gi|301109667|ref|XP_002903914.1|/2.27569e-13/conserved hypothetical protein [Phytophthora infestans T30-4]; gi|675197931|ref|XP_008907850.1| ribosomal protein L33 [Phytophthora parasitica INRA-310]; gi|695409067|ref|XP_009524825.1| hypothetical protein PHYSODRAFT_329963 [Phytophthora sojae]; gi|262096917|gb|EEY54969.1| conserved hypothetical protein [Phytophthora infestans T30-4]; gi|348682292|gb…	gsl:Gasu_27370/2e-12/50S ribosomal protein L33 (mitochondrial); K02913 large subunit ribosomal protein L33	PF00471/3.3E-17/Ribosomal protein L33	GO:0003735; structural constituent of ribosome; function;GO:0005622; intracellular; component;GO:0005840; ribosome; component;GO:0006412; translation; process	Novel
desi_Ca_28876.1	gi|302820792|ref|XP_002992062.1|/1.97552e-37/hypothetical protein SELMODRAFT_162108 [Selaginella moellendorffii]; gi|300140184|gb|EFJ06911.1| hypothetical protein SELMODRAFT_162108 [Selaginella moellendorffii]	egr:104444038/5e-36/DNA gyrase subunit B, chloroplastic/mitochondrial-like; K02470 DNA gyrase subunit B [EC:5.99.1.3]	PR00418/2.4E-24/DNA topoisomerase II family signature	GO:0003677; DNA binding; function;GO:0003918; DNA topoisomerase type II (ATP-hydrolyzing) activity; function;GO:0005524; ATP binding; function;GO:0005694; chromosome; component;GO:0006265; DNA topological change; process	Novel
desi_Ca_28655.1	gi|302821933|ref|XP_002992627.1|/1.86237e-11/hypothetical protein SELMODRAFT_186891 [Selaginella moellendorffii]; gi|300139591|gb|EFJ06329.1| hypothetical protein SELMODRAFT_186891 [Selaginella moellendorffii]	cit:102630975/4e-11/cationic amino acid transporter 9, chloroplastic; K03294 basic amino acid/polyamine antiporter, APA family	PTHR11785/2.4E-125/--	GO:0003333; amino acid transmembrane transport; process;GO:0015171; amino acid transmembrane transporter activity; function;GO:0016020; membrane; component	Novel
desi_Ca_28645.1	gi|302822780|ref|XP_002993046.1|/2.50224e-97/hypothetical protein SELMODRAFT_162780, partial [Selaginella moellendorffii]; gi|300139138|gb|EFJ05885.1| hypothetical protein SELMODRAFT_162780, partial [Selaginella moellendorffii]	gmx:100037449/1e-94/ACCA-3; carboxyl transferase alpha subunit (EC:6.4.1.2); K01962 acetyl-CoA carboxylase carboxyl transferase subunit alpha [EC:6.4.1.2]	PTHR22855/6.7E-127/--	GO:0003989; acetyl-CoA carboxylase activity; function;GO:0006633; fatty acid biosynthetic process; process;GO:0009317; acetyl-CoA carboxylase complex; component;GO:0016874; ligase activity; function	Novel
desi_Ca_29018.1	gi|302828320|ref|XP_002945727.1|/3.04964e-15/hypothetical protein VOLCADRAFT_72329 [Volvox carteri f. nagariensis]; gi|300268542|gb|EFJ52722.1| hypothetical protein VOLCADRAFT_72329 [Volvox carteri f. nagariensis]	gsl:Gasu_02750/2e-07/transmembrane BAX inhibitor motif containing 4 isoform 1; K06890 uncharacterized protein	PTHR23291:SF42/1.5E-97/--	NA	Novel
desi_Ca_31349.1	gi|302858025|ref|XP_002960000.1|/3.24526e-35/hypothetical protein VOLCADRAFT_101512 [Volvox carteri f. nagariensis]; gi|300253611|gb|EFJ38935.1| hypothetical protein VOLCADRAFT_101512, partial [Volvox carteri f. nagariensis]	NA	PF01175/9.4E-30/Urocanase	GO:0016153; urocanate hydratase activity; function	Novel
desi_Ca_28787.1	gi|303272917|ref|XP_003055820.1|/1.95631e-13/predicted protein, partial [Micromonas pusilla CCMP1545]; gi|226463794|gb|EEH61072.1| predicted protein, partial [Micromonas pusilla CCMP1545]	NA	PTHR11080/1.2E-19/--	GO:0003824; catalytic activity; function;GO:0008152; metabolic process; process	Novel
desi_Ca_29009.1	gi|303273358|ref|XP_003056040.1|/1.06823e-28/thioredoxin [Micromonas pusilla CCMP1545]; gi|226462124|gb|EEH59416.1| thioredoxin [Micromonas pusilla CCMP1545]	mpp:MICPUCDRAFT_64553/2e-29/thioredoxin; K03671 thioredoxin 1	PR00421/7.4E-8/Thioredoxin family signature	GO:0006662; glycerol ether metabolic process; process;GO:0015035; protein disulfide oxidoreductase activity; function;GO:0045454; cell redox homeostasis; process	Novel
desi_Ca_29125.1	gi|34222631|sp|Q9G4F5.1|CYSA_CUCSA/3.42064e-113/RecName: Full=Sulfate/thiosulfate import ATP-binding protein cysA; AltName: Full=Sulfate-transporting ATPase; gi|11934957|gb|AAG41904.1| unknown [Cucumis sativus]	csl:COCSUDRAFT_41304/2e-78/CysA protein; K02045 sulfate transport system ATP-binding protein [EC:3.6.3.25]	PS51237/57.15/Sulfate/thiosulfate import ATP-binding protein cysA family profile.	GO:0005524; ATP binding; function;GO:0016887; ATPase activity; function	Novel
desi_Ca_28653.1	gi|359482324|ref|XP_002283153.2|/2.19967e-45/PREDICTED: uridine nucleosidase 1 [Vitis vinifera]; gi|297740083|emb|CBI30265.3| unnamed protein product [Vitis vinifera]	vvi:100266594/3e-46/uridine nucleosidase 1; K01240 uridine nucleosidase [EC:3.2.2.3]	PF01156/2.3E-74/Inosine-uridine preferring nucleoside hydrolase	NA	Novel
desi_Ca_29173.1	gi|359806414|ref|NP_001241241.1|/4.56557e-20/uncharacterized protein LOC100809400 [Glycine max]; gi|255642479|gb|ACU21503.1| unknown [Glycine max]; gi|734432233|gb|KHN46222.1| D-arabinose 1-dehydrogenase [Glycine soja]; gi|947093438|gb|KRH42023.1| hypothetical protein GLYMA_08G064100 [Glycine max]	gmx:100809400/7e-21/D-arabinose 1-dehydrogenase-like; K17744 L-galactose dehydrogenase [EC:1.1.1.316]	PF00248/5.9E-30/Aldo/keto reductase family	NA	Novel
desi_Ca_28890.1	gi|378706361|gb|AFC35160.1|/1.73999e-77/manganese superoxide dismutase [Saccharina japonica]	gsl:Gasu_29070/3e-75/superoxide dismutase, Fe-Mn family (EC:1.15.1.1); K04564 superoxide dismutase, Fe-Mn family [EC:1.15.1.1]	PR01703/1.0E-27/Manganese superoxide dismutase signature	GO:0004784; superoxide dismutase activity; function;GO:0006801; superoxide metabolic process; process;GO:0046872; metal ion binding; function;GO:0055114; oxidation-reduction process; process	Novel
desi_Ca_29155.1	gi|397566604|gb|EJK45113.1|/1.67198e-23/hypothetical protein THAOC_36292 [Thalassiosira oceanica]	mdm:103447990/7e-14/nucleobase-ascorbate transporter 12-like; K14611 solute carrier family 23 (nucleobase transporter), member 1/2	PTHR11119/9.7E-170/--	GO:0005215; transporter activity; function;GO:0006810; transport; process;GO:0016020; membrane; component;GO:0055085; transmembrane transport; process	Novel
desi_Ca_28701.1	gi|397570915|gb|EJK47526.1|/3.35467e-53/hypothetical protein THAOC_33748 [Thalassiosira oceanica]	bpg:Bathy01g00570/3e-52/isopropylmalate isomerase large subunit; K01702 3-isopropylmalate dehydratase [EC:4.2.1.33]	PF00694/1.1E-35/Aconitase C-terminal domain	GO:0008152; metabolic process; process	Novel
desi_Ca_28939.1	gi|397602916|gb|EJK58306.1|/1.10621e-16/hypothetical protein THAOC_21588 [Thalassiosira oceanica]	mpp:MICPUCDRAFT_15814/1e-08/hypothetical protein; K01476 arginase [EC:3.5.3.1]	PTHR11358:SF2/2.8E-16/--	GO:0046872; metal ion binding; function	Novel
desi_Ca_28818.1	gi|397620555|gb|EJK65778.1|/8.95518e-23/hypothetical protein THAOC_13331 [Thalassiosira oceanica]	sot:102579835/5e-11/peptidyl-tRNA hydrolase ICT1, mitochondrial; K15033 peptidyl-tRNA hydrolase ICT1 [EC:3.1.1.29]	PF00472/5.7E-27/RF-1 domain	GO:0003747; translation release factor activity; function;GO:0006415; translational termination; process	Novel
desi_Ca_29045.1	gi|397634955|gb|EJK71655.1|/6.31021e-22/hypothetical protein THAOC_06884 [Thalassiosira oceanica]	mis:MICPUN_55779/2e-19/DNA methyltransferase; K00558 DNA (cytosine-5)-methyltransferase 1 [EC:2.1.1.37]	PS00094/-/C-5 cytosine-specific DNA methylases active site.	GO:0008168; methyltransferase activity; function	Novel
desi_Ca_28881.1	gi|397639379|gb|EJK73540.1|/8.88511e-38/hypothetical protein THAOC_04827 [Thalassiosira oceanica]	gsl:Gasu_40050/1e-32/[pt] glutamate synthase (ferredoxin dependent) (EC:1.4.7.1); K00284 glutamate synthase (ferredoxin) [EC:1.4.7.1]	PTHR11938/1.1E-53/--	GO:0008152; metabolic process; process;GO:0016491; oxidoreductase activity; function;GO:0055114; oxidation-reduction process; process	Novel
desi_Ca_28743.1	gi|41203480|ref|NP_957740.1|/4.61942e-18/DNA adenine methylase [Emiliania huxleyi]; gi|33114166|gb|AAP94722.1| DNA adenine methylase [Emiliania huxleyi]	NA	PF02086/5.4E-71/D12 class N6 adenine-specific DNA methyltransferase	GO:0003676; nucleic acid binding; function;GO:0008168; methyltransferase activity; function;GO:0009007; site-specific DNA-methyltransferase (adenine-specific) activity; function;GO:0032259; methylation; process;GO:0032775; DNA methylation on adenine; process	Novel
desi_Ca_28776.1	gi|41203480|ref|NP_957740.1|/9.59125e-23/DNA adenine methylase [Emiliania huxleyi]; gi|33114166|gb|AAP94722.1| DNA adenine methylase [Emiliania huxleyi]	NA	PF02086/2.9E-59/D12 class N6 adenine-specific DNA methyltransferase	GO:0003676; nucleic acid binding; function;GO:0008168; methyltransferase activity; function;GO:0009007; site-specific DNA-methyltransferase (adenine-specific) activity; function;GO:0032259; methylation; process;GO:0032775; DNA methylation on adenine; process	Novel
desi_Ca_28629.1	gi|449436898|ref|XP_004136229.1|/2.99572e-17/PREDICTED: uncharacterized protein LOC101219624 [Cucumis sativus]; gi|700205178|gb|KGN60311.1| hypothetical protein Csa_3G895080 [Cucumis sativus]	NA	PTHR10000:SF29/1.4E-113/--	GO:0016787; hydrolase activity; function	Novel
desi_Ca_29309.1	gi|456062045|ref|YP_007476290.1|/1.38489e-17/lysR transcriptional regulator (chloroplast) [Pavlova lutheri]; gi|449327232|gb|AGE93788.1| lysR transcriptional regulator (chloroplast) [Pavlova lutheri]	NA	PF03466/2.1E-26/LysR substrate binding domain	GO:0003700; transcription factor activity, sequence-specific DNA binding; function;GO:0006355; regulation of transcription, DNA-templated; process	Novel
desi_Ca_29000.1	gi|460365437|ref|XP_004228608.1|/2.50523e-42/PREDICTED: probable lysine--tRNA ligase, cytoplasmic [Solanum lycopersicum]	sly:101243628/4e-43/probable lysine--tRNA ligase, cytoplasmic; K04567 lysyl-tRNA synthetase, class II [EC:6.1.1.6]	PTHR22594/2.9E-149/--	GO:0000166; nucleotide binding; function;GO:0004812; aminoacyl-tRNA ligase activity; function;GO:0004824; lysine-tRNA ligase activity; function;GO:0005524; ATP binding; function;GO:0005737; cytoplasm; component;GO:0006418; tRNA aminoacylation for protein translation; process;GO:0006430; lysyl-tRNA aminoacylation; process	Novel
desi_Ca_29306.1	gi|460416155|ref|XP_004253415.1|/8.30484e-118/PREDICTED: probable UDP-3-O-[3-hydroxymyristoyl] N-acetylglucosamine deacetylase 2 [Solanum lycopersicum]	bna:106389869/1e-55/cell division protein FtsZ homolog 1, chloroplastic; K03531 cell division protein FtsZ	PF00091/6.9E-22/Tubulin/FtsZ family, GTPase domain	GO:0003924; GTPase activity; function;GO:0008759; UDP-3-O-[3-hydroxymyristoyl] N-acetylglucosamine deacetylase activity; function;GO:0009245; lipid A biosynthetic process; process;GO:0045182; translation regulator activity; function	Novel
desi_Ca_29118.1	gi|474367094|gb|EMS63575.1|/0/NADH-quinone oxidoreductase subunit C/D [Triticum urartu]	cme:CYME_CMJ211C/4e-86/NADH dehydrogenase I iron-sulfur protein 49kDa subunit; K03935 NADH dehydrogenase (ubiquinone) Fe-S protein 2 [EC:1.6.5.3 1.6.99.3]	PF00346/5.0E-103/Respiratory-chain NADH dehydrogenase, 49 Kd subunit	GO:0016651; oxidoreductase activity, acting on NAD(P)H; function;GO:0048038; quinone binding; function;GO:0051287; NAD binding; function;GO:0055114; oxidation-reduction process; process	Novel
desi_Ca_28830.1	gi|475327972|gb|EMT00297.1|/1.62853e-29/30S ribosomal protein S2 [Aegilops tauschii]	ppp:PhpapaCp057/4e-16/rps2; 30S ribosomal protein S2; K02967 small subunit ribosomal protein S2	PF00318/2.5E-24/Ribosomal protein S2	GO:0003735; structural constituent of ribosome; function;GO:0005622; intracellular; component;GO:0005840; ribosome; component;GO:0006412; translation; process;GO:0015935; small ribosomal subunit; component	Novel
desi_Ca_28990.1	gi|489958140|ref|WP_003861447.1|/1.03034e-29/MULTISPECIES: PTS mannitol transporter subunit IIB [Enterobacteriaceae]; gi|62087110|dbj|BAD91877.1| hypothetical protein [Oryza sativa Japonica Group]; gi|333387525|gb|EGK58719.1| PTS family porter component IIB [Enterobacter hormaechei ATCC 49162]; gi|388605833|gb|EIM35048.1| ascorbate-specific PTS system enzyme IIB [Enterobacter cloacae subsp. cloac…	NA	PF02302/1.5E-14/PTS system, Lactose/Cellobiose specific IIB subunit	GO:0008982; protein-N(PI)-phosphohistidine-sugar phosphotransferase activity; function;GO:0009401; phosphoenolpyruvate-dependent sugar phosphotransferase system; process	Novel
desi_Ca_29487.1	gi|491077326|ref|WP_004938948.1|/9.89127e-145/MULTISPECIES: vancomycin high temperature exclusion protein [Enterobacteriaceae]; gi|218187877|gb|EEC70304.1| hypothetical protein OsI_01148 [Oryza sativa Indica Group]; gi|445211684|gb|AGE17354.1| vancomycin high temperature exclusion protein [Serratia marcescens WW4]; gi|453062902|gb|EMF03890.1| vancomycin high temperature exclusion protein [Serrati…	NA	PF02698/4.0E-17/DUF218 domain	NA	Novel
desi_Ca_28827.1	gi|491311652|ref|WP_005169630.1|/7.00638e-29/MULTISPECIES: YajQ family cyclic di-GMP-binding protein [Gordonia]; gi|377522524|dbj|GAB34976.1| hypothetical protein GOOTI_131_00080 [Gordonia otitidis NBRC 100426]; gi|441448263|dbj|GAC47074.1| hypothetical protein GOACH_03_00900 [Gordonia aichiensis NBRC 108223]	NA	PTHR30476/5.0E-84/--	NA	Novel
desi_Ca_28745.1	gi|491337310|ref|WP_005195265.1|/7.96917e-16/MULTISPECIES: integrase [Gordonia]; gi|403200815|dbj|GAB84172.1| putative transposase [Gordonia rubripertincta NBRC 101908]; gi|959329628|gb|KSU60117.1| integrase [Gordonia sp. SGD-V-85]	NA	PF13276/2.8E-13/HTH-like domain	NA	Novel
desi_Ca_28569.1	gi|491341713|ref|WP_005199659.1|/2.35631e-49/MULTISPECIES: ABC transporter ATP-binding protein [Gordonia]; gi|403198208|dbj|GAB86774.1| putative ABC transporter ATP-binding protein [Gordonia rubripertincta NBRC 101908]; gi|441452668|dbj|GAC52318.1| putative ABC transporter ATP-binding protein [Gordonia amicalis NBRC 100051 = JCM 11271]	csl:COCSUDRAFT_41304/4e-30/CysA protein; K02045 sulfate transport system ATP-binding protein [EC:3.6.3.25]	PTHR24220:SF368/3.4E-181/--	GO:0005524; ATP binding; function;GO:0006810; transport; process;GO:0016887; ATPase activity; function;GO:0043190; ATP-binding cassette (ABC) transporter complex; component	Novel
desi_Ca_28739.1	gi|491341875|ref|WP_005199819.1|/9.25901e-07/MULTISPECIES: signal peptidase II [Gordonia]; gi|403198130|dbj|GAB86924.1| lipoprotein signal peptidase [Gordonia rubripertincta NBRC 101908]	NA	PF00254/3.7E-7/FKBP-type peptidyl-prolyl cis-trans isomerase	GO:0004190; aspartic-type endopeptidase activity; function;GO:0006457; protein folding; process;GO:0006508; proteolysis; process;GO:0016020; membrane; component	Novel
desi_Ca_28630.1	gi|491349311|ref|WP_005207242.1|/5.71278e-29/MULTISPECIES: ABC transporter permease [Gordonia]; gi|377527138|dbj|GAB40195.1| putative ABC transporter permease protein [Gordonia sputi NBRC 100414]; gi|902719206|gb|KNA90826.1| ABC transporter permease [Gordonia jacobaea]	NA	PS50928/23.8/ABC transporter integral membrane type-1 domain profile.	GO:0006810; transport; process;GO:0016020; membrane; component	Novel
desi_Ca_29007.1	gi|493403241|ref|WP_006359322.1|/1.01091e-61/MULTISPECIES: glycosyl hydrolase family 15 [Gordonia]; gi|343763146|dbj|GAA13205.1| hypothetical protein GOALK_072_00070 [Gordonia alkanivorans NBRC 16433]	NA	PTHR31616:SF0/1.4E-83/--	NA	Novel
desi_Ca_28779.1	gi|493943428|ref|WP_006887477.1|/7.99556e-55/MULTISPECIES: 2-Cys peroxiredoxin [Rothia]; gi|383448838|gb|EID51788.1| redoxin [Rothia aeria F0474]; gi|694196783|gb|KGJ00441.1| thiol peroxidase [Rothia dentocariosa]; gi|694243548|gb|KGJ34369.1| thiol peroxidase [Rothia dentocariosa]	NA	PTHR10681:SF81/2.3E-52/--	GO:0016491; oxidoreductase activity; function;GO:0016684; oxidoreductase activity, acting on peroxide as acceptor; function;GO:0055114; oxidation-reduction process; process	Novel
desi_Ca_28728.1	gi|493943588|ref|WP_006887624.1|/8.43261e-12/MULTISPECIES: phosphoribosylaminoimidazolesuccinocarboxamide synthase [Rothia]; gi|383448638|gb|EID51596.1| phosphoribosylaminoimidazolesuccinocarboxamide synthase [Rothia aeria F0474]; gi|694197410|gb|KGJ01054.1| phosphoribosylaminoimidazole-succinocarboxamide synthase [Rothia dentocariosa]; gi|694241533|gb|KGJ32398.1| phosphoribosylaminoimidazole-suc…	mis:MICPUN_63787/9e-06/hypothetical protein; K01923 phosphoribosylaminoimidazole-succinocarboxamide synthase [EC:6.3.2.6]	PF06804/9.0E-83/NlpB/DapX lipoprotein	GO:0004639; phosphoribosylaminoimidazolesuccinocarboxamide synthase activity; function;GO:0006164; purine nucleotide biosynthetic process; process	Novel
desi_Ca_28996.1	gi|493944479|ref|WP_006888478.1|/4.21359e-15/MULTISPECIES: Crp/Fnr family transcriptional regulator [Rothia]; gi|383447762|gb|EID50739.1| cyclic nucleotide-binding domain protein [Rothia aeria F0474]; gi|694197655|gb|KGJ01295.1| Crp/Fnr family transcriptional regulator [Rothia dentocariosa]; gi|694242819|gb|KGJ33653.1| Crp/Fnr family transcriptional regulator [Rothia dentocariosa]	NA	PS51063/10.286/Crp-type HTH domain profile.	GO:0003677; DNA binding; function;GO:0006355; regulation of transcription, DNA-templated; process	Novel
desi_Ca_28609.1	gi|493950292|ref|WP_006894178.1|/6.983e-55/MULTISPECIES: proline/betaine transporter [Gordonia]; gi|441460669|dbj|GAC59045.1| proline/betaine transporter [Gordonia sihwensis NBRC 108236]; gi|778140737|gb|KJR05451.1| MFS transporter [Gordonia sihwensis]	thj:104827377/1e-11/inorganic phosphate transporter 1-1; K08176 MFS transporter, PHS family, inorganic phosphate transporter	PF00563/1.8E-60/EAL domain	GO:0016021; integral component of membrane; component;GO:0022857; transmembrane transporter activity; function;GO:0055085; transmembrane transport; process	Novel
desi_Ca_29012.1	gi|493950973|ref|WP_006894845.1|/1.03743e-17/MULTISPECIES: ectoine/hydroxyectoine ABC transporter permease subunit EhuC [Gordonia]; gi|441460407|dbj|GAC59595.1| putative ABC transporter permease protein [Gordonia sihwensis NBRC 108236]; gi|778140866|gb|KJR05547.1| amino acid ABC transporter permease [Gordonia sihwensis]	NA	PTHR30133/1.7E-95/--	GO:0006810; transport; process;GO:0016020; membrane; component	Novel
desi_Ca_29077.1	gi|493951866|ref|WP_006895717.1|/9.5965e-11/MULTISPECIES: LysR family transcriptional regulator [Gordonia]; gi|441459636|dbj|GAC60367.1| putative LysR family transcriptional regulator [Gordonia sihwensis NBRC 108236]; gi|778143471|gb|KJR07752.1| LysR family transcriptional regulator [Gordonia sihwensis]	NA	PS50931/19.01/LysR-type HTH domain profile.	GO:0003700; transcription factor activity, sequence-specific DNA binding; function;GO:0006355; regulation of transcription, DNA-templated; process	Novel
desi_Ca_28973.1	gi|493952288|ref|WP_006896126.1|/1.87859e-65/MULTISPECIES: DNA-binding response regulator [Gordonia]; gi|441459322|dbj|GAC60735.1| turgor pressure transcriptional regulator [Gordonia sihwensis NBRC 108236]; gi|778137011|gb|KJR02102.1| Fis family transcriptional regulator [Gordonia sihwensis]	sita:101785309/9e-08/two-component response regulator ORR1-like; K14492 two-component response regulator ARR-A family	SM00862/8.3E-21/Transcriptional regulatory protein, C terminal	GO:0000160; phosphorelay signal transduction system; process;GO:0003677; DNA binding; function;GO:0006355; regulation of transcription, DNA-templated; process	Novel
desi_Ca_29048.1	gi|493952568|ref|WP_006896394.1|/1.95458e-24/MULTISPECIES: UDP-N-acetylglucosamine 1-carboxyvinyltransferase [Gordonia]; gi|441458887|dbj|GAC60992.1| UDP-N-acetylglucosamine 1-carboxyvinyltransferase [Gordonia sihwensis NBRC 108236]; gi|778143739|gb|KJR07992.1| UDP-N-acetylglucosamine 1-carboxyvinyltransferase [Gordonia sihwensis]	NA	PTHR21090/6.2E-48/--	GO:0016765; transferase activity, transferring alkyl or aryl (other than methyl) groups; function	Novel
desi_Ca_29470.1	gi|493952785|ref|WP_006896600.1|/1.78112e-14/MULTISPECIES: nitrite reductase small subunit [Gordonia]; gi|441458801|dbj|GAC61198.1| nitrite reductase small subunit [Gordonia sihwensis NBRC 108236]; gi|778145702|gb|KJR09774.1| nitrite reductase [Gordonia sihwensis]	NA	PS51300/59.377/NADH-nitrite reductase subunit D family profile.	GO:0008942; nitrite reductase [NAD(P)H] activity; function;GO:0042128; nitrate assimilation; process;GO:0055114; oxidation-reduction process; process	Novel
desi_Ca_29233.1	gi|493952965|ref|WP_006896768.1|/2.56099e-80/MULTISPECIES: chromosomal replication initiation protein DnaA [Gordonia]; gi|441458685|dbj|GAC61366.1| chromosomal replication initiator protein DnaA [Gordonia sihwensis NBRC 108236]; gi|778145561|gb|KJR09648.1| chromosomal replication initiation protein [Gordonia sihwensis]	NA	PF11638/1.9E-14/DnaA N-terminal domain	GO:0003677; DNA binding; function;GO:0003887; DNA-directed DNA polymerase activity; function;GO:0005524; ATP binding; function;GO:0006260; DNA replication; process;GO:0006270; DNA replication initiation; process;GO:0006275; regulation of DNA replication; process;GO:0008408; 3'-5' exonuclease activity; function;GO:0009360; DNA polymerase III complex; component;GO:0043565; sequence-specific DNA bin…	Novel
desi_Ca_28967.1	gi|493953082|ref|WP_006896880.1|/6.38534e-113/MULTISPECIES: pyridine nucleotide transhydrogenase subunit beta [Gordonia]; gi|441458508|dbj|GAC61478.1| pyridine nucleotide transhydrogenase beta subunit [Gordonia sihwensis NBRC 108236]; gi|778144076|gb|KJR08294.1| pyridine nucleotide transhydrogenase [Gordonia sihwensis]	bpg:Bathy06g01170/3e-79/pyridine nucleotide transhydrogenase; K00322 NAD(P) transhydrogenase [EC:1.6.1.1]	PTHR10160/1.9E-132/--	GO:0008750; NAD(P)+ transhydrogenase (AB-specific) activity; function;GO:0016021; integral component of membrane; component;GO:0050661; NADP binding; function;GO:0055114; oxidation-reduction process; process	Novel
desi_Ca_29449.1	gi|493953456|ref|WP_006897233.1|/1.52718e-81/MULTISPECIES: MFS transporter [Gordonia]; gi|441458179|dbj|GAC61831.1| putative major facilitator superfamily transporter [Gordonia sihwensis NBRC 108236]; gi|778141835|gb|KJR06335.1| MFS transporter [Gordonia sihwensis]	NA	PTHR23501/2.4E-165/--	GO:0016021; integral component of membrane; component;GO:0055085; transmembrane transport; process	Novel
desi_Ca_29242.1	gi|493953778|ref|WP_006897543.1|/2.03041e-70/MULTISPECIES: phosphotransferase system enzyme IICB component [Gordonia]; gi|441457832|dbj|GAC62141.1| putative phosphotransferase system enzyme IICB component [Gordonia sihwensis NBRC 108236]; gi|778145229|gb|KJR09338.1| PTS sucrose transporter subunit IIBC [Gordonia sihwensis]	NA	PF00367/5.1E-14/phosphotransferase system, EIIB	GO:0008982; protein-N(PI)-phosphohistidine-sugar phosphotransferase activity; function;GO:0009401; phosphoenolpyruvate-dependent sugar phosphotransferase system; process;GO:0016020; membrane; component	Novel
desi_Ca_29220.1	gi|493954168|ref|WP_006897925.1|/4.1241e-33/MULTISPECIES: hypothetical protein [Gordonia]; gi|441457480|dbj|GAC62514.1| hypothetical protein GSI01S_36_00090 [Gordonia sihwensis NBRC 108236]; gi|778145025|gb|KJR09152.1| MgtC/SapB transporter [Gordonia sihwensis]	NA	PF02308/3.9E-40/MgtC family	GO:0016020; membrane; component	Novel
desi_Ca_28634.1	gi|493954299|ref|WP_006898052.1|/1.32138e-09/MULTISPECIES: transcription elongation factor GreA [Gordonia]; gi|441457359|dbj|GAC62637.1| transcription elongation factor GreA [Gordonia sihwensis NBRC 108236]; gi|778145254|gb|KJR09363.1| transcription elongation factor GreA [Gordonia sihwensis]	NA	PTHR30437/8.0E-88/--	GO:0003677; DNA binding; function;GO:0032784; regulation of DNA-templated transcription, elongation; process	Novel
desi_Ca_28861.1	gi|493954504|ref|WP_006898254.1|/1.79782e-29/MULTISPECIES: ABC transporter substrate-binding/permease [Gordonia]; gi|441457140|dbj|GAC62827.1| putative ABC transporter substrate-binding/permease protein [Gordonia sihwensis NBRC 108236]; gi|778143555|gb|KJR07826.1| amino acid ABC transporter permease [Gordonia sihwensis]	NA	SM00062/2.1E-48/Bacterial periplasmic substrate-binding proteins	GO:0004970; ionotropic glutamate receptor activity; function;GO:0005215; transporter activity; function;GO:0006810; transport; process;GO:0016020; membrane; component	Novel
desi_Ca_29247.1	gi|493954575|ref|WP_006898323.1|/6.40553e-43/MULTISPECIES: GTP pyrophosphokinase/guanosine-3&apos;,5&apos;-bis (diphosphate) 3-pyrophosphohydrolase [Gordonia]; gi|441457074|dbj|GAC62890.1| GTP pyrophosphokinase/guanosine-3&apos;,5&apos;-bis (diphosphate) 3-pyrophosphohydrolase [Gordonia sihwensis NBRC 108236]; gi|778142002|gb|KJR06479.1| GTP pyrophosphokinase [Gordonia sihwensis]	NA	PF13328/3.0E-40/HD domain	GO:0015969; guanosine tetraphosphate metabolic process; process	Novel
desi_Ca_29105.1	gi|498805902|ref|WP_010840747.1|/2.35499e-49/MULTISPECIES: Na+/H+ antiporter [Gordonia]; gi|492212743|gb|EON34848.1| Na+/H+ antiporter [Gordonia terrae C-6]	atr:18440641/3e-17/sodium/hydrogen exchanger 1; K14724 solute carrier family 9 (sodium/hydrogen exchanger), member 8	PTHR10110:SF120/1.0E-182/--	GO:0006812; cation transport; process;GO:0015299; solute:proton antiporter activity; function;GO:0016021; integral component of membrane; component;GO:0055085; transmembrane transport; process	Novel
desi_Ca_29246.1	gi|498806007|ref|WP_010840801.1|/5.86071e-32/MULTISPECIES: short-chain dehydrogenase/reductase [Gordonia]; gi|492212797|gb|EON34902.1| short-chain dehydorgenase/reductase [Gordonia terrae C-6]	cam:101497630/6e-20/very-long-chain 3-oxoacyl-CoA reductase 1-like; K10251 17beta-estradiol 17-dehydrogenase / very-long-chain 3-oxoacyl-CoA reductase [EC:1.1.1.62 1.1.1.330]	PR00080/9.1E-10/Short-chain dehydrogenase/reductase (SDR) superfamily signature	GO:0008152; metabolic process; process;GO:0016491; oxidoreductase activity; function	Novel
desi_Ca_29369.1	gi|498806127|ref|WP_010840858.1|/4.4161e-15/MULTISPECIES: phosphoenolpyruvate--protein phosphotransferase [Gordonia]; gi|492212186|gb|EON34314.1| phosphoenolpyruvate-protein phosphotransferase [Gordonia terrae C-6]	cre:CHLREDRAFT_133570/7e-11/PPD1; pyruvate phosphate dikinase (EC:2.7.9.1); K01006 pyruvate, orthophosphate dikinase [EC:2.7.9.1]	PS00742/-/PEP-utilizing enzymes signature 2.	GO:0009249; protein lipoylation; process;GO:0016020; membrane; component;GO:0016310; phosphorylation; process;GO:0016757; transferase activity, transferring glycosyl groups; function;GO:0016772; transferase activity, transferring phosphorus-containing groups; function;GO:0042158; lipoprotein biosynthetic process; process	Novel
desi_Ca_28733.1	gi|498806131|ref|WP_010840862.1|/5.14095e-34/MULTISPECIES: transcriptional regulator NrdR [Gordonia]; gi|403645536|gb|AFR48776.1| putative transcriptional regulator, consists of a Zn-ribbon and ATP-cone domains [Gordonia sp. KTR9]; gi|492212190|gb|EON34318.1| putative transcriptional regulator, consists of a Zn-ribbon and ATP-cone domains [Gordonia terrae C-6]	NA	PF03477/9.1E-12/ATP cone domain	NA	Novel
desi_Ca_28852.1	gi|498806205|ref|WP_010840936.1|/1.13622e-67/MULTISPECIES: transcriptional regulator [Gordonia]; gi|403645613|gb|AFR48853.1| hypothetical protein KTR9_2216 [Gordonia sp. KTR9]; gi|492212267|gb|EON34395.1| hypothetical protein GTC6_02270 [Gordonia terrae C-6]	NA	PF02075/7.8E-28/Crossover junction endodeoxyribonuclease RuvC	GO:0004520; endodeoxyribonuclease activity; function;GO:0006281; DNA repair; process;GO:0006310; DNA recombination; process;GO:0008828; dATP pyrophosphohydrolase activity; function;GO:0016787; hydrolase activity; function;GO:0019177; dihydroneopterin triphosphate pyrophosphohydrolase activity; function;GO:0046656; folic acid biosynthetic process; process	Novel
desi_Ca_28981.1	gi|498806205|ref|WP_010840936.1|/1.50305e-42/MULTISPECIES: transcriptional regulator [Gordonia]; gi|403645613|gb|AFR48853.1| hypothetical protein KTR9_2216 [Gordonia sp. KTR9]; gi|492212267|gb|EON34395.1| hypothetical protein GTC6_02270 [Gordonia terrae C-6]	NA	PTHR12532/3.6E-156/--	NA	Novel
desi_Ca_29184.1	gi|498806931|ref|WP_010841285.1|/3.49771e-117/MULTISPECIES: alanine glycine permease [Gordonia]; gi|403646616|gb|AFR49856.1| Gamma-aminobutyrate permease-related permease [Gordonia sp. KTR9]; gi|492211975|gb|EON34122.1| Gamma-aminobutyrate permease-related permease [Gordonia terrae C-6]	sot:102592591/2e-15/cationic amino acid transporter 1-like; K03294 basic amino acid/polyamine antiporter, APA family	PTHR11785:SF352/0.0/--	GO:0003333; amino acid transmembrane transport; process;GO:0006810; transport; process;GO:0006865; amino acid transport; process;GO:0015171; amino acid transmembrane transporter activity; function;GO:0016020; membrane; component;GO:0016021; integral component of membrane; component;GO:0055085; transmembrane transport; process	Novel
desi_Ca_28617.1	gi|498806931|ref|WP_010841285.1|/9.94518e-106/MULTISPECIES: alanine glycine permease [Gordonia]; gi|403646616|gb|AFR49856.1| Gamma-aminobutyrate permease-related permease [Gordonia sp. KTR9]; gi|492211975|gb|EON34122.1| Gamma-aminobutyrate permease-related permease [Gordonia terrae C-6]	mtr:MTR_6g027650/1e-16/cationic amino acid transporter 2, vacuolar protein; K13863 solute carrier family 7 (cationic amino acid transporter), member 1	PF00324/5.7E-119/Amino acid permease	GO:0003333; amino acid transmembrane transport; process;GO:0005215; transporter activity; function;GO:0006810; transport; process;GO:0006814; sodium ion transport; process;GO:0006865; amino acid transport; process;GO:0015171; amino acid transmembrane transporter activity; function;GO:0016020; membrane; component;GO:0016021; integral component of membrane; component;GO:0055085; transmembrane trans…	Novel
desi_Ca_29265.1	gi|498807511|ref|WP_010841609.1|/1.04149e-92/MULTISPECIES: diaminobutyrate--2-oxoglutarate transaminase [Gordonia]; gi|403645392|gb|AFR48632.1| L-2,4-diaminobutyric aminotransferase [Gordonia sp. KTR9]; gi|492211675|gb|EON33844.1| diaminobutyrate--2-oxoglutarate aminotransferase [Gordonia terrae C-6]	jcu:105648063/5e-62/alanine--glyoxylate aminotransferase 2 homolog 2, mitochondrial-like; K00827 alanine-glyoxylate transaminase / (R)-3-amino-2-methylpropionate-pyruvate transaminase [EC:2.6.1.44 2.6.1.40]	PS00600/-/Aminotransferases class-III pyridoxal-phosphate attachment site.	GO:0008483; transaminase activity; function;GO:0030170; pyridoxal phosphate binding; function	Novel
desi_Ca_29145.1	gi|498807562|ref|WP_010841660.1|/2.23116e-40/MULTISPECIES: xanthine/uracil permease [Gordonia]; gi|492211730|gb|EON33899.1| Xanthine/uracil permease [Gordonia terrae C-6]	NA	PTHR11119:SF49/4.3E-79/--	GO:0005215; transporter activity; function;GO:0006810; transport; process;GO:0016020; membrane; component;GO:0055085; transmembrane transport; process	Novel
desi_Ca_29136.1	gi|498808025|ref|WP_010841931.1|/1.34375e-22/MULTISPECIES: DNA glycosylase [Gordonia]; gi|403645129|gb|AFR48369.1| Formamidopyrimidine-DNA glycosylase [Gordonia sp. KTR9]; gi|492211444|gb|EON33623.1| Formamidopyrimidine-DNA glycosylase [Gordonia terrae C-6]	apro:F751_5703/2e-09/Formamidopyrimidine-DNA glycosylase; K10563 formamidopyrimidine-DNA glycosylase [EC:3.2.2.23 4.2.99.18]	PF01149/7.7E-7/Formamidopyrimidine-DNA glycosylase N-terminal domain	GO:0003677; DNA binding; function;GO:0003684; damaged DNA binding; function;GO:0003906; DNA-(apurinic or apyrimidinic site) lyase activity; function;GO:0006281; DNA repair; process;GO:0006284; base-excision repair; process;GO:0006289; nucleotide-excision repair; process;GO:0008270; zinc ion binding; function;GO:0016799; hydrolase activity, hydrolyzing N-glycosyl compounds; function	Novel
desi_Ca_29296.1	gi|498809812|ref|WP_010842369.1|/1.34449e-44/MULTISPECIES: LysR family transcriptional regulator [Gordonia]; gi|403646303|gb|AFR49543.1| Transcriptional regulator [Gordonia sp. KTR9]; gi|492210709|gb|EON32934.1| Transcriptional regulator [Gordonia terrae C-6]	NA	PF03466/2.1E-34/LysR substrate binding domain	GO:0003700; transcription factor activity, sequence-specific DNA binding; function;GO:0006355; regulation of transcription, DNA-templated; process	Novel
desi_Ca_29379.1	gi|498809825|ref|WP_010842375.1|/3.00943e-85/MULTISPECIES: dipeptide/oligopeptide/nickel ABC transporter ATP-binding protein [Gordonia]; gi|492210715|gb|EON32940.1| ABC-type dipeptide/oligopeptide/nickel transport system, ATPase component [Gordonia terrae C-6]	apro:F751_4707/1e-25/Sulfate/thiosulfate import ATP-binding protein CysA; K02045 sulfate transport system ATP-binding protein [EC:3.6.3.25]	PS00211/-/ABC transporters family signature.	GO:0000166; nucleotide binding; function;GO:0005524; ATP binding; function;GO:0015833; peptide transport; process;GO:0016887; ATPase activity; function	Novel
desi_Ca_29203.1	gi|498809949|ref|WP_010842423.1|/3.02406e-98/MULTISPECIES: ABC transporter-like protein [Gordonia]; gi|492210763|gb|EON32988.1| ABC transporter-like protein [Gordonia terrae C-6]	csl:COCSUDRAFT_41304/1e-35/CysA protein; K02045 sulfate transport system ATP-binding protein [EC:3.6.3.25]	SM00382/4.3E-17/ATPases associated with a variety of cellular activities	GO:0005524; ATP binding; function;GO:0006810; transport; process;GO:0016020; membrane; component;GO:0016887; ATPase activity; function	Novel
desi_Ca_28801.1	gi|498810125|ref|WP_010842488.1|/6.90704e-128/MULTISPECIES: NAD-dependent aldehyde dehydrogenase [Gordonia]; gi|492210443|gb|EON32750.1| NAD-dependent aldehyde dehydrogenase [Gordonia terrae C-6]	cme:CYME_CMR066C/8e-83/succinate-semialdehyde dehydrogenase; K00135 succinate-semialdehyde dehydrogenase / glutarate-semialdehyde dehydrogenase [EC:1.2.1.16 1.2.1.79 1.2.1.20]	PF13993/2.2E-31/YccJ-like protein	GO:0008152; metabolic process; process;GO:0016491; oxidoreductase activity; function;GO:0055114; oxidation-reduction process; process	Novel
desi_Ca_29104.1	gi|498810145|ref|WP_010842500.1|/2.82025e-33/MULTISPECIES: peptide ABC transporter permease [Gordonia]; gi|403645973|gb|AFR49213.1| ABC-type dipeptide/oligopeptide/nickel transport systems, permease component [Gordonia sp. KTR9]; gi|492210455|gb|EON32762.1| ABC-type dipeptide/oligopeptide/nickel transport system, permease component [Gordonia terrae C-6]	NA	PF00528/3.6E-35/Binding-protein-dependent transport system inner membrane component	GO:0006810; transport; process;GO:0016020; membrane; component	Novel
desi_Ca_28620.1	gi|498810145|ref|WP_010842500.1|/7.8185e-48/MULTISPECIES: peptide ABC transporter permease [Gordonia]; gi|403645973|gb|AFR49213.1| ABC-type dipeptide/oligopeptide/nickel transport systems, permease component [Gordonia sp. KTR9]; gi|492210455|gb|EON32762.1| ABC-type dipeptide/oligopeptide/nickel transport system, permease component [Gordonia terrae C-6]	NA	PF00528/7.8E-42/Binding-protein-dependent transport system inner membrane component	GO:0006810; transport; process;GO:0016020; membrane; component	Novel
desi_Ca_29092.1	gi|498812433|ref|WP_010843323.1|/7.05022e-51/MULTISPECIES: tRNA (guanine(46)-N(7))-methyltransferase [Gordonia]; gi|492209654|gb|EON32037.1| tRNA (guanine-N(7)-)-methyltransferase [Gordonia terrae C-6]	csv:101218266/7e-13/tRNA (guanine-N(7)-)-methyltransferase; K03439 tRNA (guanine-N7-)-methyltransferase [EC:2.1.1.33]	PF02390/4.0E-62/Putative methyltransferase	GO:0006400; tRNA modification; process;GO:0008176; tRNA (guanine-N7-)-methyltransferase activity; function	Novel
desi_Ca_28972.1	gi|498812945|ref|WP_010843451.1|/0/MULTISPECIES: phosphoglucomutase, alpha-D-glucose phosphate-specific [Gordonia]; gi|403646873|gb|AFR50113.1| Phosphoglucomutase [Gordonia sp. KTR9]; gi|492209582|gb|EON31974.1| phosphoglucomutase [Gordonia terrae C-6]	spen:107017833/2e-21/phosphoglucomutase, cytoplasmic; K01835 phosphoglucomutase [EC:5.4.2.2]	PS00710/-/Phosphoglucomutase and phosphomannomutase phosphoserine signature.	GO:0000287; magnesium ion binding; function;GO:0005975; carbohydrate metabolic process; process;GO:0016868; intramolecular transferase activity, phosphotransferases; function;GO:0071704; organic substance metabolic process; process	Novel
desi_Ca_29476.1	gi|498815887|ref|WP_010844383.1|/1.50658e-23/MULTISPECIES: phenazine biosynthesis protein PhzF [Gordonia]; gi|403644825|gb|AFR48065.1| putative epimerase [Gordonia sp. KTR9]; gi|492206214|gb|EON30944.1| putative epimerase [Gordonia terrae C-6]	NA	PTHR13774/4.4E-32/--	GO:0003824; catalytic activity; function;GO:0009058; biosynthetic process; process	Novel
desi_Ca_29079.1	gi|498816103|ref|WP_010844471.1|/6.42612e-47/MULTISPECIES: DNA-binding response regulator [Gordonia]; gi|492206136|gb|EON30877.1| Transcriptional response regulator [Gordonia terrae C-6]	sind:105168671/5e-10/two-component response regulator ARR11; K14491 two-component response regulator ARR-B family	SM00448/4.6E-34/cheY-homologous receiver domain	GO:0000160; phosphorelay signal transduction system; process;GO:0003677; DNA binding; function;GO:0006355; regulation of transcription, DNA-templated; process	Novel
desi_Ca_28987.1	gi|498816145|ref|WP_010844486.1|/1.6591e-16/MULTISPECIES: competence/damage-inducible protein A [Gordonia]; gi|492206151|gb|EON30892.1| competence damage-inducible protein A [Gordonia terrae C-6]	NA	PF03551/7.9E-16/Transcriptional regulator PadR-like family	NA	Novel
desi_Ca_28845.1	gi|498818748|ref|WP_010844898.1|/2.39322e-44/MULTISPECIES: integrase [Gordonia]; gi|492205373|gb|EON30403.1| integrase catalytic subunit [Gordonia terrae C-6]; gi|778140342|gb|KJR05158.1| integrase [Gordonia sihwensis]	NA	PF13683/1.3E-26/Integrase core domain	GO:0003677; DNA binding; function;GO:0004803; transposase activity; function;GO:0006313; transposition, DNA-mediated; process;GO:0015074; DNA integration; process	Novel
desi_Ca_29454.1	gi|498818748|ref|WP_010844898.1|/7.12476e-39/MULTISPECIES: integrase [Gordonia]; gi|492205373|gb|EON30403.1| integrase catalytic subunit [Gordonia terrae C-6]; gi|778140342|gb|KJR05158.1| integrase [Gordonia sihwensis]	NA	PF13683/1.5E-31/Integrase core domain	GO:0015074; DNA integration; process	Novel
desi_Ca_28710.1	gi|499616176|ref|WP_011296910.1|/1.52488e-33/D,D-heptose 1,7-bisphosphate phosphatase [Cupriavidus pinatubonensis]; gi|159473432|ref|XP_001694838.1| histidinol phosphate phosphatase [Chlamydomonas reinhardtii]; gi|72117842|gb|AAZ60105.1| D-alpha,beta-D-heptose 1,7-bisphosphate phosphatase [Ralstonia eutropha JMP134]; gi|158268434|gb|EDO95652.1| histidinol phosphate phosphatase [Chlamydomonas rein…	NA	PF13242/4.9E-14/HAD-hyrolase-like	NA	Novel
desi_Ca_28632.1	gi|501000287|ref|YP_007947888.1|/4.67444e-55/Ycf27 (chloroplast) [Pyropia haitanensis]; gi|456368226|gb|AGG37137.1| Ycf27 (chloroplast) [Pyropia haitanensis]	ath:AT2G01760/5e-11/RR14; two-component response regulator ARR14; K14491 two-component response regulator ARR-B family	SM00448/8.6E-45/cheY-homologous receiver domain	GO:0000160; phosphorelay signal transduction system; process;GO:0003677; DNA binding; function;GO:0006355; regulation of transcription, DNA-templated; process	Novel
desi_Ca_29143.1	gi|501158283|ref|WP_012202765.1|/1.75955e-44/MULTISPECIES: peptide deformylase [Delftia]; gi|160361866|gb|ABX33479.1| peptide deformylase [Delftia acidovorans SPH-1]; gi|162662271|gb|EDQ49167.1| predicted protein [Physcomitrella patens]; gi|333747491|gb|AEF92668.1| Peptide deformylase [Delftia sp. Cs1-4]; gi|673060337|gb|KFJ09034.1| peptide deformylase [Delftia acidovorans]	sita:101765162/8e-37/methionyl-tRNA formyltransferase; K00604 methionyl-tRNA formyltransferase [EC:2.1.2.9]	PTHR11138/7.9E-108/--	GO:0005506; iron ion binding; function;GO:0008168; methyltransferase activity; function;GO:0009058; biosynthetic process; process;GO:0016742; hydroxymethyl-, formyl- and related transferase activity; function;GO:0042586; peptide deformylase activity; function	Novel
desi_Ca_29573.1	gi|502086527|ref|XP_004488246.1|/0/PREDICTED: uncharacterized protein LOC101493784 isoform X2 [Cicer arietinum]; gi|502086530|ref|XP_004488247.1| PREDICTED: uncharacterized protein LOC101493784 isoform X2 [Cicer arietinum]; gi|502086533|ref|XP_004488248.1| PREDICTED: uncharacterized protein LOC101493784 isoform X2 [Cicer arietinum]; gi|502180773|ref|XP_004516711.1| PREDICTED: uncharacterized prot…	cam:101498737/0.0/uncharacterized LOC101498737; K15032 mTERF domain-containing protein, mitochondrial	PTHR13068:SF28/4.8E-77/--	GO:0003690; double-stranded DNA binding; function;GO:0005739; mitochondrion; component;GO:0006355; regulation of transcription, DNA-templated; process	Novel
desi_Ca_18307.1	gi|502141978|ref|XP_004504732.1|/1.20762e-69/PREDICTED: polygalacturonase inhibitor 2-like [Cicer arietinum]	sita:101778196/5e-26/beta-glucosidase 12-like; K01188 beta-glucosidase [EC:3.2.1.21]	PTHR27000:SF136/1.6E-72/--	NA	Novel
desi_Ca_30521.1	gi|502169875|ref|XP_004514705.1|/3.34595e-47/PREDICTED: uncharacterized protein LOC101514992 [Cicer arietinum]	NA	NA	NA	Novel
desi_Ca_28676.1	gi|504738017|ref|WP_014925119.1|/1.20026e-30/MULTISPECIES: gluconate kinase [Gordonia]; gi|403643816|gb|AFR47056.1| Gluconate kinase [Gordonia sp. KTR9]	vvi:100264923/2e-23/probable gluconokinase; K00851 gluconokinase [EC:2.7.1.12]	PF01202/7.5E-10/Shikimate kinase	NA	Novel
desi_Ca_31056.1	gi|504739472|ref|WP_014926574.1|/3.92598e-08/MULTISPECIES: deoxyuridine 5&apos;-triphosphate nucleotidohydrolase [Gordonia]; gi|403645563|gb|AFR48803.1| dUTPase [Gordonia sp. KTR9]	jcu:105633776/4e-06/deoxyuridine 5'-triphosphate nucleotidohydrolase; K01520 dUTP pyrophosphatase [EC:3.6.1.23]	PF00692/1.4E-13/dUTPase	GO:0016787; hydrolase activity; function;GO:0046080; dUTP metabolic process; process	Novel
desi_Ca_29239.1	gi|504740967|ref|WP_014928069.1|/1.73603e-36/MULTISPECIES: aspartate aminotransferase [Gordonia]; gi|403647378|gb|AFR50618.1| Transcriptional regulator [Gordonia sp. KTR9]	apro:F751_0981/1e-18/Aromatic amino acid aminotransferase; K00825 kynurenine/2-aminoadipate aminotransferase [EC:2.6.1.7 2.6.1.39]	SM00345/9.4E-20/helix_turn_helix gluconate operon transcriptional repressor	GO:0003700; transcription factor activity, sequence-specific DNA binding; function;GO:0006355; regulation of transcription, DNA-templated; process;GO:0009058; biosynthetic process; process;GO:0030170; pyridoxal phosphate binding; function	Novel
desi_Ca_28980.1	gi|51209886|ref|YP_063550.1|/5.44202e-118/histidine-tRNA synthetase [Gracilaria tenuistipitata var. liui]; gi|68052941|sp|Q6B910.1|SYH_GRATL RecName: Full=Histidine--tRNA ligase, chloroplastic; AltName: Full=Histidyl-tRNA synthetase; Short=HisRS (chloroplast) [Gracilaria tenuistipitata var. liui]; gi|50657640|gb|AAT79625.1| histidine tRNA synthetase [Gracilaria tenuistipitata var. liui]	gsl:Gasu_27800/3e-65/(E)-4-hydroxy-3-methylbut-2-enyl-diphosphate synthase (EC:1.17.7.1); K03526 (E)-4-hydroxy-3-methylbut-2-enyl-diphosphate synthase [EC:1.17.7.1 1.17.7.3]	PF13464/5.7E-12/Domain of unknown function (DUF4115)	GO:0004812; aminoacyl-tRNA ligase activity; function;GO:0005737; cytoplasm; component;GO:0006418; tRNA aminoacylation for protein translation; process;GO:0016114; terpenoid biosynthetic process; process;GO:0046429; 4-hydroxy-3-methylbut-2-en-1-yl diphosphate synthase activity; function;GO:0055114; oxidation-reduction process; process	Novel
desi_Ca_29266.1	gi|51493749|gb|AAU04862.1|/0/cytosine deaminase [Tamarix chinensis]	NA	PTHR32027:SF0/1.2E-174/--	NA	Novel
desi_Ca_28687.1	gi|523659080|ref|WP_020792047.1|/9.32497e-31/MULTISPECIES: SsrA-binding protein [Gordonia]; gi|464806442|gb|EMP12761.1| single-stranded DNA-binding protein [Gordonia sp. NB4-1Y]	NA	PTHR30308/3.2E-82/--	GO:0003723; RNA binding; function	Novel
desi_Ca_28777.1	gi|523660382|ref|WP_020793031.1|/3.92023e-36/MULTISPECIES: non-canonical purine NTP pyrophosphatase [Gordonia]; gi|464805137|gb|EMP11774.1| nucleoside-triphosphate diphosphatase [Gordonia sp. NB4-1Y]	ota:Ot01g06120/2e-14/Inosine triphosphate pyrophosphatase (ISS); K01519 inosine triphosphate pyrophosphatase [EC:3.6.1.19]	PF01725/8.6E-50/Ham1 family	GO:0016020; membrane; component;GO:0016787; hydrolase activity; function	Novel
desi_Ca_28793.1	gi|544213836|ref|XP_005537065.1|/5.04362e-17/similar to divalent cation tolerance protein [Cyanidioschyzon merolae strain 10D]; gi|449017627|dbj|BAM81029.1| similar to divalent cation tolerance protein [Cyanidioschyzon merolae strain 10D]	cme:CYME_CMM175C/8e-18/similar to divalent cation tolerance protein; K03926 periplasmic divalent cation tolerance protein	PF03091/8.3E-26/CutA1 divalent ion tolerance protein	GO:0010038; response to metal ion; process;GO:0047134; protein-disulfide reductase activity; function;GO:0055114; oxidation-reduction process; process	Novel
desi_Ca_28735.1	gi|544215074|ref|XP_005537683.1|/8.89896e-70/similar to glutathione S-transferase family protein [Cyanidioschyzon merolae strain 10D]; gi|449018245|dbj|BAM81647.1| similar to glutathione S-transferase family protein [Cyanidioschyzon merolae strain 10D]	cme:CYME_CMO318C/1e-70/similar to glutathione S-transferase family protein; K00799 glutathione S-transferase [EC:2.5.1.18]	PS50937/33.296/MerR-type HTH domain profile.	GO:0003677; DNA binding; function;GO:0005515; protein binding; function;GO:0006355; regulation of transcription, DNA-templated; process	Novel
desi_Ca_28970.1	gi|544217037|ref|XP_005538663.1|/5.20816e-47/similar to fructosamine 3 kinase [Cyanidioschyzon merolae strain 10D]; gi|449019225|dbj|BAM82627.1| similar to fructosamine 3 kinase [Cyanidioschyzon merolae strain 10D]	NA	PTHR12149:SF8/1.0E-107/--	GO:0004521; endoribonuclease activity; function	Novel
desi_Ca_29166.1	gi|545356972|ref|XP_005644161.1|/6.61041e-11/Dor1-domain-containing protein [Coccomyxa subellipsoidea C-169]; gi|384246126|gb|EIE19617.1| Dor1-domain-containing protein [Coccomyxa subellipsoidea C-169]	csl:COCSUDRAFT_44473/1e-11/Dor1-domain-containing protein; K20295 conserved oligomeric Golgi complex subunit 8	PF02080/2.3E-11/TrkA-C domain	GO:0005216; ion channel activity; function;GO:0006810; transport; process;GO:0006813; potassium ion transport; process;GO:0008324; cation transmembrane transporter activity; function;GO:0016021; integral component of membrane; component	Novel
desi_Ca_29425.1	gi|545362518|ref|XP_005646482.1|/2.61725e-30/adenosine deaminase [Coccomyxa subellipsoidea C-169]; gi|384248454|gb|EIE21938.1| adenosine deaminase [Coccomyxa subellipsoidea C-169]	mdm:103412529/3e-20/adenosine deaminase-like protein; K01488 adenosine deaminase [EC:3.5.4.4]	PF00962/4.6E-64/Adenosine/AMP deaminase	GO:0019239; deaminase activity; function	Novel
desi_Ca_28851.1	gi|545365044|ref|XP_005647526.1|/1.95336e-27/flavodoxin IsiB [Coccomyxa subellipsoidea C-169]; gi|384249501|gb|EIE22982.1| flavodoxin IsiB [Coccomyxa subellipsoidea C-169]	ccp:CHC_T00009139001/5e-19/Flavodoxin; K03839 flavodoxin I	PF00589/1.9E-17/Phage integrase family	GO:0003677; DNA binding; function;GO:0006310; DNA recombination; process;GO:0010181; FMN binding; function;GO:0015074; DNA integration; process;GO:0045892; negative regulation of transcription, DNA-templated; process;GO:0051259; protein oligomerization; process	Novel
desi_Ca_28807.1	gi|545366350|ref|XP_005648076.1|/5.99868e-52/isocitrate dehydrogenase, NAD-dependent [Coccomyxa subellipsoidea C-169]; gi|384250052|gb|EIE23532.1| isocitrate dehydrogenase, NAD-dependent [Coccomyxa subellipsoidea C-169]	csl:COCSUDRAFT_65965/9e-53/isocitrate dehydrogenase, NAD-dependent; K00030 isocitrate dehydrogenase (NAD+) [EC:1.1.1.41]	PTHR11835:SF52/7.1E-237/--	GO:0000287; magnesium ion binding; function;GO:0016616; oxidoreductase activity, acting on the CH-OH group of donors, NAD or NADP as acceptor; function;GO:0051287; NAD binding; function;GO:0055114; oxidation-reduction process; process	Novel
desi_Ca_28886.1	gi|545373447|ref|XP_005651088.1|/1.13017e-61/HslV component of HslUV peptidase [Coccomyxa subellipsoidea C-169]; gi|384253069|gb|EIE26544.1| HslV component of HslUV peptidase [Coccomyxa subellipsoidea C-169]	csl:COCSUDRAFT_52375/2e-62/HslV component of HslUV peptidase; K01419 ATP-dependent HslUV protease, peptidase subunit HslV [EC:3.4.25.2]	PS51476/59.207/Proteasome beta-type subunit profile.	GO:0004298; threonine-type endopeptidase activity; function;GO:0005839; proteasome core complex; component;GO:0042834; peptidoglycan binding; function;GO:0051603; proteolysis involved in cellular protein catabolic process; process	Novel
desi_Ca_28567.1	gi|545376117|ref|XP_005652168.1|/1.30354e-10/hypothetical protein COCSUDRAFT_52224 [Coccomyxa subellipsoidea C-169]; gi|384254150|gb|EIE27624.1| hypothetical protein COCSUDRAFT_52224 [Coccomyxa subellipsoidea C-169]	NA	PTHR10108:SF809/4.2E-111/--	NA	Novel
desi_Ca_29270.1	gi|545701057|ref|XP_005702865.1|/9.93805e-34/ExsB (transcription regulator related protein) isoform 2 [Galdieria sulphuraria]; gi|545701059|ref|XP_005702866.1| ExsB (transcription regulator related protein) isoform 1 [Galdieria sulphuraria]; gi|452819282|gb|EME26345.1| ExsB (transcription regulator related protein) isoform 2 [Galdieria sulphuraria]; gi|452819283|gb|EME26346.1| ExsB (transcription…	gsl:Gasu_60200/2e-34/ExsB (transcription regulator related protein) isoform 1; K06920 7-cyano-7-deazaguanine synthase [EC:6.3.4.20]	PTHR11587/4.1E-103/--	NA	Novel
desi_Ca_28904.1	gi|545703060|ref|XP_005703857.1|/3.5291e-43/MFS transporter, anion:cation symporter (ACS) family [Galdieria sulphuraria]; gi|452820293|gb|EME27337.1| MFS transporter, anion:cation symporter (ACS) family [Galdieria sulphuraria]	cme:CYME_CMP354C/1e-39/probable Na+-dependent inorganic phosphate cotransporter; K08193 MFS transporter, ACS family, solute carrier family 17 (sodium-dependent inorganic phosphate cotransporter), other	PS50850/39.366/Major facilitator superfamily (MFS) profile.	GO:0016021; integral component of membrane; component;GO:0055085; transmembrane transport; process	Novel
desi_Ca_28944.1	gi|545707037|ref|XP_005705834.1|/4.07558e-39/ribokinase [Galdieria sulphuraria]; gi|452822293|gb|EME29314.1| ribokinase [Galdieria sulphuraria]	bvg:104907507/1e-22/ribokinase; K00852 ribokinase [EC:2.7.1.15]	PTHR10584/2.1E-65/--	GO:0004747; ribokinase activity; function;GO:0006014; D-ribose metabolic process; process	Novel
desi_Ca_29334.1	gi|545708271|ref|XP_005706448.1|/9.33976e-50/short-chain dehydrogenase/reductase SDR [Galdieria sulphuraria]; gi|452822913|gb|EME29928.1| short-chain dehydrogenase/reductase SDR [Galdieria sulphuraria]	bdi:100826298/1e-37/3-oxoacyl-[acyl-carrier-protein] reductase 4-like; K00059 3-oxoacyl-[acyl-carrier protein] reductase [EC:1.1.1.100]	PS00061/-/Short-chain dehydrogenases/reductases family signature.	GO:0008152; metabolic process; process;GO:0016491; oxidoreductase activity; function	Novel
desi_Ca_29049.1	gi|545708635|ref|XP_005706629.1|/6.64297e-14/hypothetical protein Gasu_24910 [Galdieria sulphuraria]; gi|452823096|gb|EME30109.1| hypothetical protein Gasu_24910 [Galdieria sulphuraria]	apro:F751_4577/4e-13/Carnosine synthase 1; K14755 carnosine synthase [EC:6.3.2.11]	PS50975/38.587/ATP-grasp fold profile.	GO:0004799; thymidylate synthase activity; function;GO:0005524; ATP binding; function;GO:0006231; dTMP biosynthetic process; process;GO:0046872; metal ion binding; function	Novel
desi_Ca_29218.1	gi|545708938|ref|XP_005706780.1|/4.23424e-91/putative glutathione S-transferase isoform 1 [Galdieria sulphuraria]; gi|452823248|gb|EME30260.1| putative glutathione S-transferase isoform 1 [Galdieria sulphuraria]	mdm:103427921/6e-91/glutathione S-transferase omega-like 2; K07393 putative glutathione S-transferase	PF13410/1.1E-11/Glutathione S-transferase, C-terminal domain	GO:0005515; protein binding; function;GO:0016787; hydrolase activity; function	Novel
desi_Ca_28724.1	gi|546310245|ref|XP_005714291.1|/4.89004e-107/Cyclopropane-fatty-acyl-phospholipid synthase family [Chondrus crispus]; gi|507110724|emb|CDF34472.1| Cyclopropane-fatty-acyl-phospholipid synthase family [Chondrus crispus]	zma:103643302/2e-45/GRMZM2G079805; uncharacterized LOC103643302; K00574 cyclopropane-fatty-acyl-phospholipid synthase [EC:2.1.1.79]	PF02353/7.4E-92/Mycolic acid cyclopropane synthetase	NA	Novel
desi_Ca_28718.1	gi|546312884|ref|XP_005715109.1|/1.64274e-07/unnamed protein product [Chondrus crispus]; gi|507111574|emb|CDF35290.1| unnamed protein product [Chondrus crispus]	ccp:CHC_T00003941001/2e-08/hypothetical protein; K14689 solute carrier family 30 (zinc transporter), member 2	PF01545/6.9E-24/Cation efflux family	GO:0006812; cation transport; process;GO:0008324; cation transmembrane transporter activity; function;GO:0016021; integral component of membrane; component;GO:0055085; transmembrane transport; process	Novel
desi_Ca_29293.1	gi|551558289|ref|XP_005766130.1|/1.8424e-14/hypothetical protein EMIHUDRAFT_445796 [Emiliania huxleyi CCMP1516]; gi|485616349|gb|EOD13701.1| hypothetical protein EMIHUDRAFT_445796 [Emiliania huxleyi CCMP1516]	csl:COCSUDRAFT_48787/1e-07/N-terminal nucleophile aminohydrolase; K08657 taspase, threonine aspartase, 1 [EC:3.4.25.-]	PF05368/7.9E-28/NmrA-like family	NA	Novel
desi_Ca_29240.1	gi|551567398|ref|XP_005769875.1|/1.41757e-44/iron-containing alcohol dehydrogenase [Emiliania huxleyi CCMP1516]; gi|485620935|gb|EOD17446.1| iron-containing alcohol dehydrogenase [Emiliania huxleyi CCMP1516]	NA	PF00465/2.7E-99/Iron-containing alcohol dehydrogenase	GO:0016491; oxidoreductase activity; function;GO:0046872; metal ion binding; function;GO:0055114; oxidation-reduction process; process	Novel
desi_Ca_29251.1	gi|551568579|ref|XP_005770245.1|/7.21204e-26/hypothetical protein EMIHUDRAFT_436305 [Emiliania huxleyi CCMP1516]; gi|551578639|ref|XP_005774902.1| hypothetical protein EMIHUDRAFT_444281 [Emiliania huxleyi CCMP1516]; gi|485621372|gb|EOD17816.1| hypothetical protein EMIHUDRAFT_436305 [Emiliania huxleyi CCMP1516]; gi|485626797|gb|EOD22473.1| hypothetical protein EMIHUDRAFT_444281 [Emiliania huxleyi …	gmx:100785079/1e-26/14 kDa zinc-binding protein-like; K02503 histidine triad (HIT) family protein	PS51084/10.716/HIT domain profile.	GO:0003824; catalytic activity; function	Novel
desi_Ca_29351.1	gi|551571640|ref|XP_005771691.1|/4.96621e-74/adenylate kinase [Emiliania huxleyi CCMP1516]; gi|551580456|ref|XP_005775769.1| adenylate kinase [Emiliania huxleyi CCMP1516]; gi|485623000|gb|EOD19262.1| adenylate kinase [Emiliania huxleyi CCMP1516]; gi|485627748|gb|EOD23340.1| adenylate kinase [Emiliania huxleyi CCMP1516]	gsl:Gasu_41080/5e-71/adenylate kinase (EC:2.7.4.3); K00939 adenylate kinase [EC:2.7.4.3]	PF05191/1.9E-15/Adenylate kinase, active site lid	GO:0004017; adenylate kinase activity; function;GO:0005524; ATP binding; function;GO:0006139; nucleobase-containing compound metabolic process; process;GO:0019205; nucleobase-containing compound kinase activity; function	Novel
desi_Ca_28842.1	gi|551575655|ref|XP_005773541.1|/3.45632e-68/hypothetical protein EMIHUDRAFT_241665 [Emiliania huxleyi CCMP1516]; gi|485625170|gb|EOD21112.1| hypothetical protein EMIHUDRAFT_241665 [Emiliania huxleyi CCMP1516]	NA	PF00528/2.1E-13/Binding-protein-dependent transport system inner membrane component	GO:0006810; transport; process;GO:0016020; membrane; component;GO:0016491; oxidoreductase activity; function;GO:0055114; oxidation-reduction process; process	Novel
desi_Ca_28643.1	gi|551576856|ref|XP_005774071.1|/5.37544e-21/L-Rhamnonate dehydratase [Emiliania huxleyi CCMP1516]; gi|485625842|gb|EOD21642.1| L-Rhamnonate dehydratase [Emiliania huxleyi CCMP1516]	NA	PTHR13794:SF61/1.2E-199/--	GO:0003824; catalytic activity; function;GO:0008152; metabolic process; process;GO:0009063; cellular amino acid catabolic process; process	Novel
desi_Ca_29163.1	gi|551598058|ref|XP_005781099.1|/3.44139e-07/hypothetical protein EMIHUDRAFT_234825 [Emiliania huxleyi CCMP1516]; gi|551613856|ref|XP_005787898.1| acyl-CoA dehydrogenase family member [Emiliania huxleyi CCMP1516]; gi|485633810|gb|EOD28670.1| hypothetical protein EMIHUDRAFT_234825 [Emiliania huxleyi CCMP1516]; gi|485641303|gb|EOD35469.1| acyl-CoA dehydrogenase family member [Emiliania huxleyi CCMP…	NA	PTHR30213:SF0/3.5E-93/--	GO:0008152; metabolic process; process;GO:0016787; hydrolase activity; function	Novel
desi_Ca_28923.1	gi|551631633|ref|XP_005818703.1|/1.45401e-33/hypothetical protein GUITHDRAFT_149119 [Guillardia theta CCMP2712]; gi|428162595|gb|EKX31723.1| hypothetical protein GUITHDRAFT_149119 [Guillardia theta CCMP2712]	NA	PF00497/8.2E-38/Bacterial extracellular solute-binding proteins, family 3	NA	Novel
desi_Ca_28817.1	gi|551639305|ref|XP_005822462.1|/3.52784e-40/hypothetical protein GUITHDRAFT_79791 [Guillardia theta CCMP2712]; gi|428166508|gb|EKX35482.1| hypothetical protein GUITHDRAFT_79791 [Guillardia theta CCMP2712]	NA	PF05175/2.3E-14/Methyltransferase small domain	GO:0003676; nucleic acid binding; function;GO:0008168; methyltransferase activity; function;GO:0032259; methylation; process	Novel
desi_Ca_29272.1	gi|551643945|ref|XP_005824765.1|/6.64377e-19/hypothetical protein GUITHDRAFT_165393 [Guillardia theta CCMP2712]; gi|428168845|gb|EKX37785.1| hypothetical protein GUITHDRAFT_165393 [Guillardia theta CCMP2712]	cme:CYME_CMT462C/1e-10/bacterial DNA polymerase I; K02335 DNA polymerase I [EC:2.7.7.7]	PF01367/3.8E-24/5'-3' exonuclease, C-terminal SAM fold	GO:0003677; DNA binding; function;GO:0003824; catalytic activity; function	Novel
desi_Ca_29479.1	gi|551646632|ref|XP_005826102.1|/9.83881e-88/hypothetical protein GUITHDRAFT_76600 [Guillardia theta CCMP2712]; gi|428170195|gb|EKX39122.1| hypothetical protein GUITHDRAFT_76600 [Guillardia theta CCMP2712]	cit:102619856/4e-79/uracil-DNA glycosylase, mitochondrial; K03648 uracil-DNA glycosylase [EC:3.2.2.27]	PF03167/1.8E-24/Uracil DNA glycosylase superfamily	GO:0004844; uracil DNA N-glycosylase activity; function;GO:0006281; DNA repair; process;GO:0006284; base-excision repair; process	Novel
desi_Ca_28720.1	gi|551649567|ref|XP_005827568.1|/1.04763e-12/hypothetical protein GUITHDRAFT_75445 [Guillardia theta CCMP2712]; gi|428171673|gb|EKX40588.1| hypothetical protein GUITHDRAFT_75445 [Guillardia theta CCMP2712]	atr:18437835/3e-10/tRNA(adenine(34)) deaminase, chloroplastic; K11991 tRNA(adenine34) deaminase [EC:3.5.4.33]	PF00383/9.1E-13/Cytidine and deoxycytidylate deaminase zinc-binding region	GO:0008270; zinc ion binding; function	Novel
desi_Ca_31187.1	gi|551649766|ref|XP_005827667.1|/6.72404e-41/hypothetical protein GUITHDRAFT_142561 [Guillardia theta CCMP2712]; gi|428171773|gb|EKX40687.1| hypothetical protein GUITHDRAFT_142561 [Guillardia theta CCMP2712]	ota:Ot12g01020/1e-10/transcriptional activator TenA (ISS); K03707 thiaminase (transcriptional activator TenA) [EC:3.5.99.2]	PF03070/1.0E-32/TENA/THI-4/PQQC family	NA	Novel
desi_Ca_29174.1	gi|551652939|ref|XP_005829248.1|/0/hypothetical protein GUITHDRAFT_95798 [Guillardia theta CCMP2712]; gi|428173365|gb|EKX42268.1| hypothetical protein GUITHDRAFT_95798 [Guillardia theta CCMP2712]	olu:OSTLU_119573/0.0/AcnB; aconitate hydratase; K01682 aconitate hydratase 2 / 2-methylisocitrate dehydratase [EC:4.2.1.3 4.2.1.99]	PTHR11670/0.0/--	GO:0003994; aconitate hydratase activity; function;GO:0006099; tricarboxylic acid cycle; process;GO:0008152; metabolic process; process	Novel
desi_Ca_29307.1	gi|551656151|ref|XP_005830849.1|/2.59516e-29/hypothetical protein GUITHDRAFT_110319 [Guillardia theta CCMP2712]; gi|428174976|gb|EKX43869.1| hypothetical protein GUITHDRAFT_110319 [Guillardia theta CCMP2712]	obr:102717488/4e-19/bifunctional riboflavin kinase/FMN phosphatase-like; K17623 pseudouridine 5'-phosphatase [EC:3.1.3.96]	PF13419/3.0E-16/Haloacid dehalogenase-like hydrolase	NA	Novel
desi_Ca_28581.1	gi|551676118|ref|XP_005840813.1|/3.39406e-135/hypothetical protein GUITHDRAFT_156975 [Guillardia theta CCMP2712]; gi|428184979|gb|EKX53833.1| hypothetical protein GUITHDRAFT_156975 [Guillardia theta CCMP2712]	cre:CHLREDRAFT_139758/1e-121/NAD(P) transhydrogenase; K00323 NAD(P) transhydrogenase [EC:1.6.1.2]	PS00837/-/Alanine dehydrogenase & pyridine nucleotide transhydrogenase signature 2.	GO:0016491; oxidoreductase activity; function;GO:0055114; oxidation-reduction process; process	Novel
desi_Ca_29323.1	gi|551677164|ref|XP_005841335.1|/1.04344e-14/hypothetical protein GUITHDRAFT_99837 [Guillardia theta CCMP2712]; gi|428185503|gb|EKX54355.1| hypothetical protein GUITHDRAFT_99837 [Guillardia theta CCMP2712]	NA	SM01021/7.1E-40/Bacteriorhodopsin-like protein	GO:0005216; ion channel activity; function;GO:0006811; ion transport; process;GO:0016020; membrane; component	Novel
desi_Ca_28648.1	gi|552823289|ref|XP_005846315.1|/3.93687e-40/hypothetical protein CHLNCDRAFT_135695 [Chlorella variabilis]; gi|307105966|gb|EFN54213.1| hypothetical protein CHLNCDRAFT_135695 [Chlorella variabilis]	gmx:100807226/5e-37/protein DJ-1 homolog B-like; K03152 4-methyl-5(b-hydroxyethyl)-thiazole monophosphate biosynthesis	PTHR11019/1.2E-68/--	NA	Novel
desi_Ca_28825.1	gi|552824545|ref|XP_005846618.1|/3.06477e-17/hypothetical protein CHLNCDRAFT_31604 [Chlorella variabilis]; gi|307106270|gb|EFN54516.1| hypothetical protein CHLNCDRAFT_31604 [Chlorella variabilis]	ccp:CHC_T00009043001/1e-17/HAD-like hydrolase family protein; K17623 pseudouridine 5'-phosphatase [EC:3.1.3.96]	PF13419/9.7E-18/Haloacid dehalogenase-like hydrolase	NA	Novel
desi_Ca_29480.1	gi|552832002|ref|XP_005848245.1|/5.71987e-21/hypothetical protein CHLNCDRAFT_30765 [Chlorella variabilis]; gi|307107902|gb|EFN56143.1| hypothetical protein CHLNCDRAFT_30765 [Chlorella variabilis]	bpg:Bathy02g04090/7e-18/formate acetyltransferase; K00656 formate C-acetyltransferase [EC:2.3.1.54]	PF01228/3.1E-23/Glycine radical	GO:0003824; catalytic activity; function;GO:0008152; metabolic process; process	Novel
desi_Ca_28892.1	gi|553803194|ref|WP_023133431.1|/1.68271e-79/MULTISPECIES: PTS mannose/fructose/sorbose transporter subunit IIC [Rothia]; gi|551695222|gb|ERT66532.1| putative mannose permease IIC component [Rothia aeria F0184]; gi|694196350|gb|KGJ00020.1| PTS mannose transporter subunit IID [Rothia dentocariosa]; gi|694241377|gb|KGJ32246.1| PTS mannose transporter subunit IID [Rothia dentocariosa]	NA	PS51106/72.905/PTS_EIIC type-4 domain profile.	GO:0009401; phosphoenolpyruvate-dependent sugar phosphotransferase system; process;GO:0016021; integral component of membrane; component	Novel
desi_Ca_28662.1	gi|566024797|gb|ETI47708.1|/1.63774e-21/hypothetical protein F443_08119, partial [Phytophthora parasitica P1569]; gi|568020081|gb|ETL94218.1| hypothetical protein L917_07768, partial [Phytophthora parasitica]; gi|568050520|gb|ETM47456.1| hypothetical protein L914_07833, partial [Phytophthora parasitica]; gi|570328478|gb|ETO76426.1| hypothetical protein F444_08169, partial [Phytophthora parasitica…	bna:106406829/3e-18/bifunctional dihydrofolate reductase-thymidylate synthase 1; K13998 dihydrofolate reductase / thymidylate synthase [EC:1.5.1.3 2.1.1.45]	PR00070/6.1E-13/Dihydrofolate reductase signature	GO:0004146; dihydrofolate reductase activity; function;GO:0006545; glycine biosynthetic process; process;GO:0009165; nucleotide biosynthetic process; process;GO:0050661; NADP binding; function;GO:0055114; oxidation-reduction process; process	Novel
desi_Ca_28596.1	gi|567955037|gb|ETK80670.1|/1.15482e-41/malate synthase A, partial [Phytophthora parasitica]	tcc:TCM_014591/1e-34/Malate synthase, glyoxysomal; K01638 malate synthase [EC:2.3.3.9]	PTHR21631/8.5E-58/--	GO:0004474; malate synthase activity; function;GO:0006097; glyoxylate cycle; process	Novel
desi_Ca_29207.1	gi|568247751|ref|YP_008965794.1|/5.7949e-16/manganese transport system membrane protein (chloroplast) [Porphyridium purpureum]; gi|567315787|dbj|BAO23770.1| manganese transport system membrane protein (chloroplast) [Porphyridium purpureum]	NA	PF00950/5.7E-31/ABC 3 transport family	GO:0005524; ATP binding; function;GO:0006810; transport; process;GO:0016020; membrane; component;GO:0042626; ATPase activity, coupled to transmembrane movement of substances; function	Novel
desi_Ca_29144.1	gi|573591263|gb|AHG05844.1|/6.26309e-23/cold shock protein 2 [Triticum aestivum]	sita:101783401/3e-16/glycine-rich protein 2; K09250 cellular nucleic acid-binding protein	PF08816/4.0E-21/Inhibitor of vertebrate lysozyme (Ivy)	GO:0003676; nucleic acid binding; function;GO:0003677; DNA binding; function;GO:0006355; regulation of transcription, DNA-templated; process	Novel
desi_Ca_28712.1	gi|583115215|gb|AHI49894.1|/3.07628e-25/3-hydroxyisobutyrate dehydrogenase, partial [Lavandula angustifolia]	NA	PF03807/1.8E-16/NADP oxidoreductase coenzyme F420-dependent	GO:0003700; transcription factor activity, sequence-specific DNA binding; function;GO:0006355; regulation of transcription, DNA-templated; process	Novel
desi_Ca_29137.1	gi|585105214|gb|EWM23929.1|/7.76676e-62/uridine kinase [Nannochloropsis gaditana]	cit:102609260/2e-50/uridine kinase-like protein 5; K00876 uridine kinase [EC:2.7.1.48]	PTHR10285/5.4E-89/--	GO:0005524; ATP binding; function;GO:0008152; metabolic process; process;GO:0016301; kinase activity; function	Novel
desi_Ca_28909.1	gi|585108792|gb|EWM26704.1|/1.16098e-12/pseudouridine family [Nannochloropsis gaditana]	ccp:CHC_T00009055001/8e-12/Methionine synthase reductase MTRR; K00597 methionine synthase reductase [EC:1.16.1.8]	PS50902/22.858/Flavodoxin-like domain profile.	GO:0001522; pseudouridine synthesis; process;GO:0003723; RNA binding; function;GO:0009451; RNA modification; process;GO:0009982; pseudouridine synthase activity; function;GO:0010181; FMN binding; function	Novel
desi_Ca_28665.1	gi|585111640|gb|EWM29120.1|/7.04305e-55/isoleucyl-trna synthetase [Nannochloropsis gaditana]	mtr:MTR_2g436760/4e-52/isoleucine-tRNA ligase; K01870 isoleucyl-tRNA synthetase [EC:6.1.1.5]	PTHR22749:SF0/3.3E-140/--	GO:0000166; nucleotide binding; function;GO:0003919; FMN adenylyltransferase activity; function;GO:0004812; aminoacyl-tRNA ligase activity; function;GO:0005524; ATP binding; function;GO:0006418; tRNA aminoacylation for protein translation; process;GO:0008531; riboflavin kinase activity; function;GO:0009231; riboflavin biosynthetic process; process	Novel
desi_Ca_29403.1	gi|58618224|gb|AAW80677.1|/7.23412e-92/chloroplast PEP synthase [Heterocapsa triquetra]	cme:CYME_CMF012C/6e-47/phosphoenolpyruvate synthase; K01007 pyruvate, water dikinase [EC:2.7.9.2]	PTHR22931/1.1E-127/--	GO:0005524; ATP binding; function;GO:0016301; kinase activity; function;GO:0016310; phosphorylation; process	Novel
desi_Ca_29248.1	gi|590627720|ref|XP_007026522.1|/1.91564e-09/Inositol transporter 1 isoform 1 [Theobroma cacao]; gi|508715127|gb|EOY07024.1| Inositol transporter 1 isoform 1 [Theobroma cacao]	tcc:TCM_021561/3e-10/Inositol transporter 1 isoform 1; K08150 MFS transporter, SP family, solute carrier family 2 (myo-inositol transporter), member 13	PF00083/2.0E-10/Sugar (and other) transporter	GO:0016021; integral component of membrane; component;GO:0022857; transmembrane transporter activity; function;GO:0055085; transmembrane transport; process	Novel
desi_Ca_29032.1	gi|594591717|dbj|BAO53979.1|/4.2814e-59/peroxiredoxin [Euglena gracilis]	ath:AT1G60740/9e-27/peroxiredoxin-2D; K03386 peroxiredoxin (alkyl hydroperoxide reductase subunit C) [EC:1.11.1.15]	PF08534/1.7E-31/Redoxin	GO:0009055; electron carrier activity; function;GO:0015035; protein disulfide oxidoreductase activity; function;GO:0016491; oxidoreductase activity; function;GO:0045454; cell redox homeostasis; process	Novel
desi_Ca_28899.1	gi|612390585|ref|XP_007510814.1|/1.74202e-36/DNA-3-methyladenine glycosylase I [Bathycoccus prasinos]; gi|412990975|emb|CCO18347.1| DNA-3-methyladenine glycosylase I [Bathycoccus prasinos]	nnu:104595760/3e-30/uncharacterized LOC104595760; K01246 DNA-3-methyladenine glycosylase I [EC:3.2.2.20]	PTHR30037:SF4/1.2E-84/--	GO:0006284; base-excision repair; process;GO:0008725; DNA-3-methyladenine glycosylase activity; function;GO:0009279; cell outer membrane; component;GO:0016021; integral component of membrane; component	Novel
desi_Ca_28688.1	gi|635361876|emb|CCI49232.1|/1.31775e-15/unnamed protein product [Albugo candida]	mpp:MICPUCDRAFT_6982/9e-12/hypothetical protein; K18588 coenzyme Q-binding protein COQ10	PF03364/2.7E-33/Polyketide cyclase / dehydrase and lipid transport	NA	Novel
desi_Ca_28936.1	gi|635366372|emb|CCI45328.1|/4.96193e-30/unnamed protein product [Albugo candida]	ccp:CHC_T00010165001/4e-23/Histone deacetylases (HDA1 superfamily); K06067 histone deacetylase 1/2 [EC:3.5.1.98]	PR00783/1.6E-18/Major intrinsic protein family signature	GO:0005215; transporter activity; function;GO:0006810; transport; process;GO:0016020; membrane; component	Novel
desi_Ca_29261.1	gi|636745243|gb|AIA21564.1|/1.92269e-175/acetolactatate synthetase large subunit [Pyropia fucicola]	thj:104821520/6e-170/acetolactate synthase 3, chloroplastic; K01652 acetolactate synthase I/II/III large subunit [EC:2.2.1.6]	PF00205/8.8E-42/Thiamine pyrophosphate enzyme, central domain	GO:0000287; magnesium ion binding; function;GO:0003824; catalytic activity; function;GO:0030976; thiamine pyrophosphate binding; function	Novel
desi_Ca_28895.1	gi|640485093|ref|WP_024925049.1|/1.01765e-08/MULTISPECIES: hypothetical protein [Mesorhizobium]; gi|556744523|ref|XP_005967756.1| PREDICTED: uncharacterized protein LOC102326420 [Pantholops hodgsonii]; gi|223510221|gb|EEF23550.1| Transcriptional activator protein ahyR/asaR, putative [Ricinus communis]	NA	PTHR26402/3.1E-14/--	GO:0006355; regulation of transcription, DNA-templated; process	Novel
desi_Ca_29004.1	gi|645240274|ref|XP_008226529.1|/2.40819e-67/PREDICTED: uncharacterized protein LOC103326099 [Prunus mume]	NA	PTHR21090/6.3E-123/--	GO:0016765; transferase activity, transferring alkyl or aryl (other than methyl) groups; function	Novel
desi_Ca_28860.1	gi|651301320|ref|WP_026433010.1|/1.24627e-14/glycoside hydrolase [Acidovorax oryzae]; gi|218185992|gb|EEC68419.1| hypothetical protein OsI_36595 [Oryza sativa Indica Group]	NA	PF00877/2.8E-27/NlpC/P60 family	NA	Novel
desi_Ca_29199.1	gi|651301320|ref|WP_026433010.1|/2.08575e-20/glycoside hydrolase [Acidovorax oryzae]; gi|218185992|gb|EEC68419.1| hypothetical protein OsI_36595 [Oryza sativa Indica Group]	NA	PTHR21666:SF210/1.4E-85/--	NA	Novel
desi_Ca_28765.1	gi|651301320|ref|WP_026433010.1|/2.31817e-28/glycoside hydrolase [Acidovorax oryzae]; gi|218185992|gb|EEC68419.1| hypothetical protein OsI_36595 [Oryza sativa Indica Group]	NA	PTHR21666/1.3E-36/--	NA	Novel
desi_Ca_29384.1	gi|661884283|emb|CDP12200.1|/2.21421e-81/unnamed protein product [Coffea canephora]	apro:F751_4563/1e-80/Trehalase; K01194 alpha,alpha-trehalase [EC:3.2.1.28]	PS00928/-/Trehalase signature 2.	GO:0004555; alpha,alpha-trehalase activity; function;GO:0005991; trehalose metabolic process; process	Novel
desi_Ca_28641.1	gi|669138800|ref|XP_008604968.1|/1.44762e-16/nitrilase [Saprolegnia diclina VS20]; gi|530743012|gb|EQC41254.1| nitrilase [Saprolegnia diclina VS20]	aip:107623040/3e-16/omega-amidase, chloroplastic; K13566 omega-amidase [EC:3.5.1.3]	PS01227/-/Uncharacterized protein family UPF0012 signature.	GO:0006807; nitrogen compound metabolic process; process;GO:0016810; hydrolase activity, acting on carbon-nitrogen (but not peptide) bonds; function	Novel
desi_Ca_28869.1	gi|669139428|ref|XP_008605282.1|/4.15364e-34/hypothetical protein SDRG_01529 [Saprolegnia diclina VS20]; gi|530743326|gb|EQC41568.1| hypothetical protein SDRG_01529 [Saprolegnia diclina VS20]	NA	PTHR34699/5.4E-92/--	NA	Novel
desi_Ca_28611.1	gi|669147204|ref|XP_008609164.1|/3.81068e-67/spermidine synthase [Saprolegnia diclina VS20]; gi|669147206|ref|XP_008609165.1| spermidine synthase, variant [Saprolegnia diclina VS20]; gi|530739402|gb|EQC37644.1| spermidine synthase [Saprolegnia diclina VS20]; gi|530739403|gb|EQC37645.1| spermidine synthase, variant [Saprolegnia diclina VS20]	bna:106358110/1e-56/spermidine synthase 1-like; K00797 spermidine synthase [EC:2.5.1.16]	PS51006/99.692/Polyamine biosynthesis (PABS) domain profile.	NA	Novel
desi_Ca_28942.1	gi|669161242|ref|XP_008616183.1|/5.30014e-13/hypothetical protein SDRG_11907 [Saprolegnia diclina VS20]; gi|530732088|gb|EQC30330.1| hypothetical protein SDRG_11907 [Saprolegnia diclina VS20]	NA	PTHR11662:SF257/2.7E-49/--	GO:0016021; integral component of membrane; component;GO:0055085; transmembrane transport; process	Novel
desi_Ca_28894.1	gi|669161284|ref|XP_008616204.1|/6.01344e-116/manganese transporter [Saprolegnia diclina VS20]; gi|530732109|gb|EQC30351.1| manganese transporter [Saprolegnia diclina VS20]	ccp:CHC_T00008480001/7e-89/manganese transport protein; K03322 manganese transport protein	PTHR11706:SF42/1.4E-239/--	GO:0005215; transporter activity; function;GO:0006810; transport; process;GO:0016020; membrane; component	Novel
desi_Ca_28642.1	gi|669161926|ref|XP_008616525.1|/1.68524e-09/hypothetical protein SDRG_12240 [Saprolegnia diclina VS20]; gi|530731716|gb|EQC29958.1| hypothetical protein SDRG_12240 [Saprolegnia diclina VS20]	cre:CHLREDRAFT_193918/2e-06/hypothetical protein; K03327 multidrug resistance protein, MATE family	PF01554/3.0E-27/MatE	GO:0006855; drug transmembrane transport; process;GO:0015238; drug transmembrane transporter activity; function;GO:0015297; antiporter activity; function;GO:0016020; membrane; component;GO:0055085; transmembrane transport; process	Novel
desi_Ca_29404.1	gi|672162703|ref|XP_008801175.1|/2.23171e-26/PREDICTED: probable pyruvate, phosphate dikinase regulatory protein, chloroplastic [Phoenix dactylifera]	pda:103715354/3e-27/probable pyruvate, phosphate dikinase regulatory protein, chloroplastic; K20115 [pyruvate, phosphate dikinase]-phosphate phosphotransferase / [pyruvate, phosphate dikinase] kinase [EC:2.7.4.27 2.7.11.32]	PTHR31756/1.6E-122/--	GO:0005524; ATP binding; function;GO:0016772; transferase activity, transferring phosphorus-containing groups; function	Novel
desi_Ca_29340.1	gi|673028504|ref|XP_008868213.1|/5.77184e-39/hypothetical protein H310_05311 [Aphanomyces invadans]; gi|574475830|gb|ETW02829.1| hypothetical protein H310_05311 [Aphanomyces invadans]	NA	SM00347/3.5E-20/helix_turn_helix multiple antibiotic resistance protein	GO:0003700; transcription factor activity, sequence-specific DNA binding; function;GO:0006355; regulation of transcription, DNA-templated; process;GO:0006979; response to oxidative stress; process	Novel
desi_Ca_29169.1	gi|673028858|ref|XP_008868390.1|/9.13324e-41/hypothetical protein H310_05442 [Aphanomyces invadans]; gi|574476007|gb|ETW03006.1| hypothetical protein H310_05442 [Aphanomyces invadans]	tcc:TCM_012059/2e-16/Carbonic anhydrase 2, CA2 isoform 1; K01673 carbonic anhydrase [EC:4.2.1.1]	SM00947/9.8E-38/Carbonic anhydrase	GO:0004089; carbonate dehydratase activity; function;GO:0008270; zinc ion binding; function;GO:0015976; carbon utilization; process	Novel
desi_Ca_29148.1	gi|673029670|ref|XP_008868796.1|/4.35303e-26/dihydrodipicolinate synthase [Aphanomyces invadans]; gi|574475191|gb|ETW02191.1| dihydrodipicolinate synthase [Aphanomyces invadans]	cme:CYME_CME179C/2e-17/dihydrodipicolinate synthase; K01714 4-hydroxy-tetrahydrodipicolinate synthase [EC:4.3.3.7]	PF00701/3.1E-52/Dihydrodipicolinate synthetase family	GO:0008152; metabolic process; process;GO:0016829; lyase activity; function	Novel
desi_Ca_28716.1	gi|673034226|ref|XP_008871074.1|/3.32115e-32/hypothetical protein H310_07481, partial [Aphanomyces invadans]; gi|574473045|gb|ETW00049.1| hypothetical protein H310_07481, partial [Aphanomyces invadans]	NA	SM00945/1.5E-57/ProQ/FINO family	GO:0005515; protein binding; function	Novel
desi_Ca_29344.1	gi|673045331|ref|XP_008876626.1|/7.28621e-13/hypothetical protein H310_11661 [Aphanomyces invadans]; gi|574467659|gb|ETV94681.1| hypothetical protein H310_11661 [Aphanomyces invadans]	NA	PF00535/6.2E-28/Glycosyl transferase family 2	NA	Novel
desi_Ca_28958.1	gi|675193089|ref|XP_008905429.1|/2.94181e-135/succinyl-CoA ligase [GDP-forming] subunit alpha, mitochondrial [Phytophthora parasitica INRA-310]; gi|566024231|gb|ETI47142.1| succinyl-CoA ligase [GDP-forming] subunit alpha, mitochondrial [Phytophthora parasitica P1569]; gi|567961537|gb|ETK87077.1| succinyl-CoA ligase [GDP-forming] subunit alpha, mitochondrial [Phytophthora parasitica]; gi|567990260…	mus:103994643/2e-133/probable succinyl-CoA ligase [ADP-forming] subunit alpha, mitochondrial; K01899 succinyl-CoA synthetase alpha subunit [EC:6.2.1.4 6.2.1.5]	PF00549/4.3E-20/CoA-ligase	GO:0003824; catalytic activity; function;GO:0008152; metabolic process; process;GO:0048037; cofactor binding; function	Novel
desi_Ca_28966.1	gi|676387423|ref|XP_009036990.1|/0/hypothetical protein AURANDRAFT_53694 [Aureococcus anophagefferens]; gi|323452387|gb|EGB08261.1| hypothetical protein AURANDRAFT_53694 [Aureococcus anophagefferens]	ccp:CHC_T00008929001/6e-20/ketol-acid reductoisomerase; K00053 ketol-acid reductoisomerase [EC:1.1.1.86]	PF01450/4.5E-23/Acetohydroxy acid isomeroreductase, catalytic domain	GO:0004455; ketol-acid reductoisomerase activity; function;GO:0009082; branched-chain amino acid biosynthetic process; process;GO:0016491; oxidoreductase activity; function;GO:0055114; oxidation-reduction process; process	Novel
desi_Ca_28790.1	gi|676391287|ref|XP_009038921.1|/4.2535e-20/hypothetical protein AURANDRAFT_6341, partial [Aureococcus anophagefferens]; gi|323450494|gb|EGB06375.1| hypothetical protein AURANDRAFT_6341, partial [Aureococcus anophagefferens]	gra:105804281/1e-19/shikimate kinase 1, chloroplastic; K00891 shikimate kinase [EC:2.7.1.71]	PS01128/-/Shikimate kinase signature.	NA	Novel
desi_Ca_29420.1	gi|692295218|ref|WP_032116231.1|/1.43419e-151/magnesium/cobalt efflux protein CorC [Arsenophonus endosymbiont of Nilaparvata lugens]; gi|694451130|ref|XP_009350808.1| PREDICTED: DUF21 domain-containing protein At1g55930, chloroplastic-like [Pyrus x bretschneideri]	gsl:Gasu_53410/7e-15/metal transporter, ACDP family; K16302 metal transporter CNNM	PF02130/6.0E-39/Uncharacterized protein family UPF0054	GO:0004222; metalloendopeptidase activity; function;GO:0006364; rRNA processing; process	Novel
desi_Ca_28931.1	gi|693500247|emb|CEF97492.1|/5.6581e-33/NADH-azoreductase, FMN-dependent [Ostreococcus tauri]	NA	PTHR10204:SF16/1.8E-104/--	NA	Novel
desi_Ca_28600.1	gi|693500370|emb|CEF97615.1|/6.00526e-07/CAAX amino terminal protease [Ostreococcus tauri]	ota:Ot04g03160/1e-07/putative CAAX amino terminal protease family protein (ISS); K07052 uncharacterized protein	PF02517/2.0E-18/CAAX protease self-immunity	GO:0016020; membrane; component	Novel
desi_Ca_28597.1	gi|694451134|ref|XP_009350809.1|/1.22439e-117/PREDICTED: uncharacterized protein LOC103942345 [Pyrus x bretschneideri]	NA	PF02562/7.4E-84/PhoH-like protein	GO:0005524; ATP binding; function	Novel
desi_Ca_29365.1	gi|694451140|ref|XP_009350811.1|/4.23348e-43/PREDICTED: ubiquinone biosynthesis monooxygenase COQ6-like [Pyrus x bretschneideri]	gsl:Gasu_55330/2e-34/ubiquinone biosynthesis monooxygenase Coq6; K06126 ubiquinone biosynthesis monooxygenase Coq6 [EC:1.14.13.-]	PTHR13789/1.4E-111/--	GO:0071949; FAD binding; function	Novel
desi_Ca_28576.1	gi|694452002|ref|XP_009351043.1|/0/PREDICTED: ATPase WRNIP1-like, partial [Pyrus x bretschneideri]	cme:CYME_CMK097C/7e-73/serine--tRNA ligase, chloroplast or mitochondrial; K01875 seryl-tRNA synthetase [EC:6.1.1.11]	PF07690/2.1E-13/Major Facilitator Superfamily	GO:0000166; nucleotide binding; function;GO:0004812; aminoacyl-tRNA ligase activity; function;GO:0004828; serine-tRNA ligase activity; function;GO:0005524; ATP binding; function;GO:0005737; cytoplasm; component;GO:0006418; tRNA aminoacylation for protein translation; process;GO:0006434; seryl-tRNA aminoacylation; process;GO:0016021; integral component of membrane; component;GO:0055085; transmembr…	Novel
desi_Ca_29453.1	gi|694453318|ref|XP_009351406.1|/1.12862e-64/PREDICTED: putative aryl-alcohol dehydrogenase C750.01, partial [Pyrus x bretschneideri]	cmo:103488762/1e-28/homeobox-leucine zipper protein HDG11-like; K09338 homeobox-leucine zipper protein	PTHR11732/9.2E-129/--	GO:0003824; catalytic activity; function;GO:0008152; metabolic process; process	Novel
desi_Ca_28672.1	gi|695421395|ref|XP_009528161.1|/4.68592e-114/hypothetical protein PHYSODRAFT_360745 [Phytophthora sojae]; gi|348674594|gb|EGZ14412.1| hypothetical protein PHYSODRAFT_360745 [Phytophthora sojae]	zma:100273347/3e-101/uncharacterized LOC100273347; K01834 2,3-bisphosphoglycerate-dependent phosphoglycerate mutase [EC:5.4.2.11]	SM00855/2.6E-26/Phosphoglycerate mutase family	GO:0003824; catalytic activity; function;GO:0004619; phosphoglycerate mutase activity; function;GO:0006096; glycolytic process; process;GO:0008152; metabolic process; process;GO:0016868; intramolecular transferase activity, phosphotransferases; function	Novel
desi_Ca_29463.1	gi|695460829|ref|XP_009538081.1|/1.02703e-75/hypothetical protein PHYSODRAFT_531317 [Phytophthora sojae]; gi|348666357|gb|EGZ06184.1| hypothetical protein PHYSODRAFT_531317 [Phytophthora sojae]	NA	PTHR13256:SF22/1.8E-88/--	GO:0008080; N-acetyltransferase activity; function	Novel
desi_Ca_28843.1	gi|695693904|ref|WP_032635853.1|/6.86512e-25/MULTISPECIES: dimethylsulfoxide reductase, chain B [Enterobacter cloacae complex]; gi|125556583|gb|EAZ02189.1| hypothetical protein OsI_24281 [Oryza sativa Indica Group]; gi|635763120|gb|KDF44653.1| dimethylsulfoxide reductase, chain B [Enterobacter cloacae BIDMC 67]; gi|967177224|gb|KTI55122.1| 4Fe-4S ferredoxin [Enterobacter kobei]	NA	PS51379/7.147/4Fe-4S ferredoxin-type iron-sulfur binding domain profile.	GO:0016020; membrane; component;GO:0022904; respiratory electron transport chain; process	Novel
desi_Ca_29183.1	gi|698777286|ref|XP_009821687.1|/1.9202e-28/beta-galactosidase, variant [Aphanomyces astaci]; gi|574123812|gb|ETV89287.1| beta-galactosidase, variant [Aphanomyces astaci]	ath:AT5G36890/8e-25/BGLU42; beta glucosidase 42; K01188 beta-glucosidase [EC:3.2.1.21]	PS00653/-/Glycosyl hydrolases family 1 N-terminal signature.	GO:0003700; transcription factor activity, sequence-specific DNA binding; function;GO:0004553; hydrolase activity, hydrolyzing O-glycosyl compounds; function;GO:0005975; carbohydrate metabolic process; process;GO:0006355; regulation of transcription, DNA-templated; process;GO:0030246; carbohydrate binding; function	Novel
desi_Ca_28912.1	gi|698813614|ref|XP_009839836.1|/1.02233e-07/hypothetical protein H257_13855 [Aphanomyces astaci]; gi|574105247|gb|ETV70772.1| hypothetical protein H257_13855 [Aphanomyces astaci]	bna:106368700/3e-06/inositol transporter 1-like; K08150 MFS transporter, SP family, solute carrier family 2 (myo-inositol transporter), member 13	PF00083/1.9E-15/Sugar (and other) transporter	GO:0016021; integral component of membrane; component;GO:0022857; transmembrane transporter activity; function;GO:0055085; transmembrane transport; process	Novel
desi_Ca_28979.1	gi|698818755|ref|XP_009842406.1|/3.56016e-58/agmatinase [Aphanomyces astaci]; gi|574102557|gb|ETV68107.1| agmatinase [Aphanomyces astaci]	sot:102601598/2e-21/arginase 1, mitochondrial-like; K01476 arginase [EC:3.5.3.1]	PS51409/60.966/Arginase family profile.	GO:0016813; hydrolase activity, acting on carbon-nitrogen (but not peptide) bonds, in linear amidines; function;GO:0046872; metal ion binding; function	Novel
desi_Ca_29417.1	gi|706072656|gb|AIW62922.1|/6.17969e-72/phosphoenolpyruvate carboxylase [Saccharina japonica]	mtr:MTR_1g094000/2e-71/phosphoenolpyruvate carboxylase; K01595 phosphoenolpyruvate carboxylase [EC:4.1.1.31]	PF00311/5.1E-95/Phosphoenolpyruvate carboxylase	GO:0006099; tricarboxylic acid cycle; process;GO:0008964; phosphoenolpyruvate carboxylase activity; function;GO:0015977; carbon fixation; process	Novel
desi_Ca_29353.1	gi|71842271|ref|YP_277359.1|/1.60366e-25/Ycf27 [Emiliania huxleyi]; gi|60101514|gb|AAX13858.1| ompR [Emiliania huxleyi]; gi|336286184|gb|AEI29520.1| putative transcriptional regulator ycf27 [Emiliania huxleyi]	dosa:Os02t0830200-01/2e-09/Os02g0830200, A-TYPE_RESPONSE_REGULATOR_3, OSRR3; A-type response regulator, Cytokinin signaling; K14492 two-component response regulator ARR-A family	PF00072/2.4E-27/Response regulator receiver domain	GO:0000160; phosphorelay signal transduction system; process	Novel
desi_Ca_29249.1	gi|721688880|ref|XP_010239602.1|/6.22101e-109/PREDICTED: putative 12-oxophytodienoate reductase 4 [Brachypodium distachyon]; gi|944045814|gb|KQJ81455.1| hypothetical protein BRADI_5g00810 [Brachypodium distachyon]	mtr:MTR_5g006750/5e-102/12-oxophytodienoate reductase-like protein; K05894 12-oxophytodienoic acid reductase [EC:1.3.1.42]	PTHR22893/3.7E-147/--	GO:0010181; FMN binding; function;GO:0016491; oxidoreductase activity; function;GO:0055114; oxidation-reduction process; process	Novel
desi_Ca_28857.1	gi|723446977|ref|YP_009106068.1|/7.40509e-28/ribosomal protein L19 (chloroplast) [Choricystis parasitica]; gi|698349398|gb|AIT94866.1| ribosomal protein L19 (chloroplast) [Choricystis parasitica]	mus:103986637/2e-19/50S ribosomal protein L19-2, chloroplastic-like; K02884 large subunit ribosomal protein L19	PR00061/1.3E-22/Ribosomal protein L19 signature	GO:0003735; structural constituent of ribosome; function;GO:0005622; intracellular; component;GO:0005840; ribosome; component;GO:0006412; translation; process	Novel
desi_Ca_29154.1	gi|723730875|ref|XP_010326466.1|/9.30738e-21/PREDICTED: uncharacterized protein LOC104649279 [Solanum lycopersicum]	NA	PTHR30160:SF1/1.6E-87/--	GO:0008152; metabolic process; process;GO:0008918; lipopolysaccharide 3-alpha-galactosyltransferase activity; function;GO:0009103; lipopolysaccharide biosynthetic process; process;GO:0016757; transferase activity, transferring glycosyl groups; function	Novel
desi_Ca_28660.1	gi|723754644|ref|XP_010315020.1|/1.39129e-18/PREDICTED: uncharacterized protein LOC104645335 [Solanum lycopersicum]	sot:102604967/8e-06/vacuolar cation/proton exchanger 3-like; K07300 Ca2+:H+ antiporter	PTHR37958/1.1E-96/--	GO:0016021; integral component of membrane; component;GO:0055085; transmembrane transport; process	Novel
desi_Ca_31125.1	gi|727171562|ref|WP_033638900.1|/1.34412e-17/MULTISPECIES: secretion protein HlyD [Serratia]; gi|218185970|gb|EEC68397.1| hypothetical protein OsI_36557 [Oryza sativa Indica Group]; gi|575548929|gb|ETX49326.1| hypothetical protein P812_00142 [Serratia marcescens BIDMC 50]; gi|640856741|gb|AIA45839.1| secretion protein HlyD family protein [Serratia sp. FS14]; gi|669004889|gb|KFD16278.1| membrane f…	jcu:105647940/2e-06/ABC transporter B family member 19-like; K05658 ATP-binding cassette, subfamily B (MDR/TAP), member 1 [EC:3.6.3.44]	PF13533/1.2E-9/Biotin-lipoyl like	GO:0005524; ATP binding; function;GO:0016887; ATPase activity; function	Novel
desi_Ca_29227.1	gi|727182543|ref|WP_033644900.1|/2.15129e-171/MULTISPECIES: methionine ABC transporter substrate-binding protein [Serratia]; gi|218186119|gb|EEC68546.1| hypothetical protein OsI_36855 [Oryza sativa Indica Group]; gi|575542868|gb|ETX43298.1| D-methionine-binding lipoprotein metQ [Serratia marcescens BIDMC 50]; gi|676310868|gb|AIM23324.1| DL-methionine transporter substrate-binding subunit [Serrati…	NA	PS50928/17.529/ABC transporter integral membrane type-1 domain profile.	GO:0006810; transport; process;GO:0016020; membrane; component	Novel
desi_Ca_29066.1	gi|728816479|gb|KHG02166.1|/1.66988e-28/Membrane-associated 30 kDa, chloroplastic [Gossypium arboreum]	tcc:TCM_019920/7e-28/Plastid transcriptionally active 4; K03969 phage shock protein A	PTHR31088/2.3E-123/--	GO:0006355; regulation of transcription, DNA-templated; process;GO:0009271; phage shock; process	Novel
desi_Ca_29375.1	gi|731381470|ref|XP_010668995.1|/4.68528e-73/PREDICTED: probable sulfate/thiosulfate import ATP-binding protein CysA, partial [Beta vulgaris subsp. vulgaris]	cre:CHLREDRAFT_134449/4e-64/CysA-like protein; K02045 sulfate transport system ATP-binding protein [EC:3.6.3.25]	PTHR24220/3.3E-204/--	GO:0005215; transporter activity; function;GO:0005524; ATP binding; function;GO:0006810; transport; process;GO:0016820; hydrolase activity, acting on acid anhydrides, catalyzing transmembrane movement of substances; function;GO:0016887; ATPase activity; function;GO:0043190; ATP-binding cassette (ABC) transporter complex; component	Novel
desi_Ca_29057.1	gi|734335059|gb|KHN07939.1|/6.70435e-90/Dihydroorotate dehydrogenase (quinone) [Glycine soja]	cme:CYME_CMC027C/3e-72/dihydroorotate oxidase; K00254 dihydroorotate dehydrogenase [EC:1.3.5.2]	PF01943/4.6E-25/Polysaccharide biosynthesis protein	GO:0004152; dihydroorotate dehydrogenase activity; function;GO:0005737; cytoplasm; component;GO:0006207; 'de novo' pyrimidine nucleobase biosynthetic process; process;GO:0016020; membrane; component;GO:0016627; oxidoreductase activity, acting on the CH-CH group of donors; function;GO:0055114; oxidation-reduction process; process	Novel
desi_Ca_29396.1	gi|737749318|ref|WP_035717971.1|/2.06699e-41/MULTISPECIES: hypothetical protein [Gordonia]	NA	PF08908/7.8E-64/Domain of unknown function (DUF1852)	NA	Novel
desi_Ca_29112.1	gi|737749463|ref|WP_035718116.1|/2.63725e-15/MULTISPECIES: IclR family transcriptional regulator [Gordonia]	NA	PS51078/26.25/IclR effector binding domain profile.	GO:0003677; DNA binding; function;GO:0006355; regulation of transcription, DNA-templated; process	Novel
desi_Ca_28652.1	gi|739372762|ref|WP_037233752.1|/1.3412e-32/MULTISPECIES: UDP-diphosphatase [Rothia]; gi|694196902|gb|KGJ00558.1| UDP-diphosphatase [Rothia dentocariosa]; gi|694244157|gb|KGJ34966.1| UDP-diphosphatase [Rothia dentocariosa]	NA	PF02673/6.8E-74/Bacitracin resistance protein BacA	GO:0016020; membrane; component;GO:0016311; dephosphorylation; process;GO:0050380; undecaprenyl-diphosphatase activity; function	Novel
desi_Ca_28704.1	gi|739374369|ref|WP_037235336.1|/6.2803e-36/MULTISPECIES: iron-dicitrate transporter ATP-binding subunit [Rothia]; gi|694197091|gb|KGJ00744.1| iron-dicitrate transporter ATP-binding subunit [Rothia dentocariosa]; gi|694243286|gb|KGJ34111.1| iron-dicitrate transporter ATP-binding subunit [Rothia dentocariosa]	apro:F751_4707/1e-21/Sulfate/thiosulfate import ATP-binding protein CysA; K02045 sulfate transport system ATP-binding protein [EC:3.6.3.25]	PS50893/20.482/ATP-binding cassette, ABC transporter-type domain profile.	GO:0005524; ATP binding; function;GO:0016887; ATPase activity; function	Novel
desi_Ca_29195.1	gi|743801666|ref|XP_010926409.1|/1.1036e-18/PREDICTED: uncharacterized protein LOC105048699 [Elaeis guineensis]	NA	PTHR30400/5.6E-107/--	NA	Novel
desi_Ca_29392.1	gi|743941517|ref|XP_011015249.1|/2.30733e-53/PREDICTED: probable UDP-arabinose 4-epimerase 1 [Populus euphratica]	sot:102582776/3e-13/UDP-arabinose 4-epimerase 1-like; K12448 UDP-arabinose 4-epimerase [EC:5.1.3.5]	PTHR10366/5.4E-116/--	GO:0003824; catalytic activity; function;GO:0008152; metabolic process; process;GO:0016757; transferase activity, transferring glycosyl groups; function;GO:0050662; coenzyme binding; function	Novel
desi_Ca_28919.1	gi|743944171|ref|XP_011016603.1|/0/PREDICTED: 2-oxoglutarate dehydrogenase, mitochondrial-like, partial [Populus euphratica]	gsl:Gasu_23210/0.0/2-oxoglutarate dehydrogenase E1 component (EC:1.2.4.2); K00164 2-oxoglutarate dehydrogenase E1 component [EC:1.2.4.2]	PF02779/1.5E-66/Transketolase, pyrimidine binding domain	GO:0004591; oxoglutarate dehydrogenase (succinyl-transferring) activity; function;GO:0006099; tricarboxylic acid cycle; process;GO:0008152; metabolic process; process;GO:0016624; oxidoreductase activity, acting on the aldehyde or oxo group of donors, disulfide as acceptor; function;GO:0016746; transferase activity, transferring acyl groups; function;GO:0030976; thiamine pyrophosphate binding; fun…	Novel
desi_Ca_28727.1	gi|748609315|ref|WP_039867493.1|/5.39636e-38/MULTISPECIES: cysteine methyltransferase [Gordonia]; gi|778140640|gb|KJR05376.1| cysteine methyltransferase [Gordonia sihwensis]	gsl:Gasu_48460/9e-09/methylated-DNA-[protein]-cysteine S-methyltransferase (EC:2.1.1.63); K00567 methylated-DNA-[protein]-cysteine S-methyltransferase [EC:2.1.1.63]	PTHR10815/9.3E-55/--	GO:0003824; catalytic activity; function;GO:0003908; methylated-DNA-[protein]-cysteine S-methyltransferase activity; function;GO:0006281; DNA repair; process	Novel
desi_Ca_29440.1	gi|748609356|ref|WP_039867534.1|/4.50695e-59/MULTISPECIES: energy-dependent translational throttle protein EttA [Gordonia]; gi|778145736|gb|KJR09808.1| ABC transporter ATP-binding protein [Gordonia sihwensis]	nnu:104604063/6e-32/ABC transporter F family member 3; K06158 ATP-binding cassette, subfamily F, member 3	PTHR19211:SF45/1.8E-139/--	GO:0003677; DNA binding; function;GO:0005524; ATP binding; function;GO:0016887; ATPase activity; function	Novel
desi_Ca_28678.1	gi|748609512|ref|WP_039867690.1|/2.3151e-10/MULTISPECIES: amino acid transporter [Gordonia]; gi|778145407|gb|KJR09507.1| amino acid transporter [Gordonia sihwensis]	NA	PTHR30086/1.9E-50/--	GO:0006865; amino acid transport; process;GO:0016020; membrane; component	Novel
desi_Ca_28810.1	gi|760437423|ref|XP_011395780.1|/1.37647e-73/Uncharacterized protein YgiD [Auxenochlorella protothecoides]; gi|675350474|gb|KFM22914.1| Uncharacterized protein YgiD [Auxenochlorella protothecoides]	adu:107489741/3e-55/extradiol ring-cleavage dioxygenase-like; K15777 4,5-DOPA dioxygenase extradiol [EC:1.13.11.-]	PTHR30096:SF0/7.5E-99/--	GO:0006725; cellular aromatic compound metabolic process; process;GO:0008198; ferrous iron binding; function;GO:0016491; oxidoreductase activity; function	Novel
desi_Ca_28673.1	gi|764937268|ref|WP_044507765.1|/2.06417e-93/MULTISPECIES: sulfate adenylyltransferase [Gordonia]	NA	PF01507/1.1E-64/Phosphoadenosine phosphosulfate reductase family	GO:0003824; catalytic activity; function;GO:0008152; metabolic process; process	Novel
desi_Ca_29457.1	gi|780244235|ref|WP_045536798.1|/2.22425e-21/MULTISPECIES: IclR family transcriptional regulator [Gordonia]	NA	PF01614/4.6E-39/Bacterial transcriptional regulator	NA	Novel
desi_Ca_29232.1	gi|802577354|ref|XP_012068954.1|/1.65494e-11/PREDICTED: uncharacterized protein LOC105631442 isoform X1 [Jatropha curcas]; gi|643733910|gb|KDP40753.1| hypothetical protein JCGZ_24752 [Jatropha curcas]	jcu:105631442/3e-12/uncharacterized LOC105631442; K02914 large subunit ribosomal protein L34	PS00784/-/Ribosomal protein L34 signature.	GO:0000049; tRNA binding; function;GO:0003735; structural constituent of ribosome; function;GO:0004526; ribonuclease P activity; function;GO:0005622; intracellular; component;GO:0005840; ribosome; component;GO:0006412; translation; process;GO:0008033; tRNA processing; process	Novel
desi_Ca_29159.1	gi|802604001|ref|XP_012073382.1|/1.07092e-07/PREDICTED: uncharacterized protein LOC105635014 [Jatropha curcas]; gi|802604003|ref|XP_012073383.1| PREDICTED: uncharacterized protein LOC105635014 [Jatropha curcas]; gi|643729375|gb|KDP37255.1| hypothetical protein JCGZ_06311 [Jatropha curcas]	jcu:105635014/2e-08/uncharacterized LOC105635014; K02200 cytochrome c-type biogenesis protein CcmH	PF08534/4.0E-23/Redoxin	GO:0016491; oxidoreductase activity; function;GO:0045454; cell redox homeostasis; process	Novel
desi_Ca_28882.1	gi|813103253|ref|XP_012194074.1|/8.31147e-22/5-formyltetrahydrofolate cyclo-ligase [Saprolegnia parasitica CBS 223.65]; gi|641541962|gb|KDO35707.1| 5-formyltetrahydrofolate cyclo-ligase [Saprolegnia parasitica CBS 223.65]	gsl:Gasu_05990/4e-15/5-formyltetrahydrofolate cyclo-ligase (EC:6.3.3.2); K01934 5-formyltetrahydrofolate cyclo-ligase [EC:6.3.3.2]	PF01812/5.8E-46/5-formyltetrahydrofolate cyclo-ligase family	NA	Novel
desi_Ca_29116.1	gi|813118322|ref|XP_012195919.1|/1.71867e-103/acetate kinase [Saprolegnia parasitica CBS 223.65]; gi|641539345|gb|KDO33154.1| acetate kinase [Saprolegnia parasitica CBS 223.65]	NA	PF00871/3.2E-155/Acetokinase family	GO:0005622; intracellular; component;GO:0008152; metabolic process; process;GO:0016301; kinase activity; function;GO:0016310; phosphorylation; process;GO:0016774; phosphotransferase activity, carboxyl group as acceptor; function	Novel
desi_Ca_29128.1	gi|813156370|ref|XP_012201534.1|/1.07563e-19/hypothetical protein SPRG_07357 [Saprolegnia parasitica CBS 223.65]; gi|641533769|gb|KDO27742.1| hypothetical protein SPRG_07357 [Saprolegnia parasitica CBS 223.65]	cme:CYME_CMA007C/2e-06/serine acetyltransferase; K00640 serine O-acetyltransferase [EC:2.3.1.30]	PTHR23416/8.4E-44/--	GO:0016740; transferase activity; function	Novel
desi_Ca_29430.1	gi|813156951|ref|XP_012201824.1|/3.57679e-09/hypothetical protein SPRG_06971 [Saprolegnia parasitica CBS 223.65]; gi|641533395|gb|KDO27384.1| hypothetical protein SPRG_06971 [Saprolegnia parasitica CBS 223.65]	NA	PF01544/3.8E-56/CorA-like Mg2+ transporter protein	GO:0016020; membrane; component;GO:0030001; metal ion transport; process;GO:0046873; metal ion transmembrane transporter activity; function;GO:0055085; transmembrane transport; process	Novel
desi_Ca_29028.1	gi|813205790|ref|XP_012210082.1|/6.65709e-75/hypothetical protein SPRG_15659 [Saprolegnia parasitica CBS 223.65]; gi|641524663|gb|KDO19216.1| hypothetical protein SPRG_15659 [Saprolegnia parasitica CBS 223.65]	bpg:Bathy05g04290/1e-33/threonine synthase; K01733 threonine synthase [EC:4.2.3.1]	PS00165/-/Serine/threonine dehydratases pyridoxal-phosphate attachment site.	GO:0006520; cellular amino acid metabolic process; process;GO:0030170; pyridoxal phosphate binding; function	Novel
desi_Ca_29133.1	gi|823224252|ref|XP_012444894.1|/1.25665e-64/PREDICTED: ornithine carbamoyltransferase, chloroplastic [Gossypium raimondii]; gi|763791252|gb|KJB58248.1| hypothetical protein B456_009G200700 [Gossypium raimondii]	thj:104811378/8e-67/ornithine carbamoyltransferase, chloroplastic; K00611 ornithine carbamoyltransferase [EC:2.1.3.3]	PS00097/-/Aspartate and ornithine carbamoyltransferases signature.	GO:0006520; cellular amino acid metabolic process; process;GO:0016597; amino acid binding; function;GO:0016743; carboxyl- or carbamoyltransferase activity; function	Novel
desi_Ca_31258.1	gi|828286504|ref|XP_012574343.1|/3.38989e-108/PREDICTED: aquaporin NIP1-2-like isoform X3 [Cicer arietinum]	cam:101489982/1e-108/aquaporin NIP1-2-like; K09874 aquaporin NIP	PR00783/9.62E-21/Major intrinsic protein family signature	GO:0005215; transporter activity; function;GO:0006810; transport; process;GO:0016020; membrane; component	Novel
desi_Ca_29382.1	gi|828287458|ref|XP_012568438.1|/1.5627e-30/PREDICTED: phosphatidylserine decarboxylase proenzyme 2-like isoform X2 [Cicer arietinum]	vra:106775841/6e-31/phosphatidylserine decarboxylase proenzyme 2-like; K01613 phosphatidylserine decarboxylase [EC:4.1.1.65]	PTHR10067/5.3E-98/--	GO:0004609; phosphatidylserine decarboxylase activity; function;GO:0008654; phospholipid biosynthetic process; process	Novel
desi_Ca_06029.1	gi|828295708|ref|XP_012568520.1|/0/PREDICTED: cucumisin-like [Cicer arietinum]	mtr:MTR_7g081660/1e-08/nuclear RNA-binding-like protein; K13199 plasminogen activator inhibitor 1 RNA-binding protein	PTHR10795/3.4E-297/--	GO:0004252; serine-type endopeptidase activity; function;GO:0006508; proteolysis; process	Novel
desi_Ca_29571.1	gi|828321604|ref|XP_012572849.1|/1.90999e-39/PREDICTED: uncharacterized protein LOC101488452 isoform X3 [Cicer arietinum]	NA	NA	NA	Novel
desi_Ca_30050.1	gi|828321608|ref|XP_012572850.1|/2.4993e-55/PREDICTED: uncharacterized protein LOC105852346 [Cicer arietinum]	NA	NA	NA	Novel
desi_Ca_02852.1	gi|828323266|ref|XP_012573189.1|/0/PREDICTED: SRSF protein kinase 2-like isoform X2 [Cicer arietinum]; gi|828326753|ref|XP_012573729.1| PREDICTED: SRSF protein kinase 2-like isoform X2 [Cicer arietinum]	cam:101492703/0.0/SRSF protein kinase 2-like; K08832 serine/threonine-protein kinase SRPK3 [EC:2.7.11.1]	PTHR24055:SF138/2.1E-270/--	GO:0004672; protein kinase activity; function;GO:0005524; ATP binding; function;GO:0006468; protein phosphorylation; process	Orthologue
desi_Ca_30310.1	gi|828333741|ref|XP_012575012.1|/4.15696e-14/PREDICTED: uncharacterized protein LOC105852819 [Cicer arietinum]	NA	NA	NA	Novel
desi_Ca_11899.1	gi|828337061|ref|XP_012567261.1|/7.27271e-42/PREDICTED: uncharacterized protein LOC101492186 [Cicer arietinum]	NA	NA	NA	Novel
desi_Ca_31347.1	gi|828340080|ref|XP_004517133.2|/7.36821e-81/PREDICTED: cycloartenol synthase-like, partial [Cicer arietinum]	cam:101513129/3e-76/probable oxidosqualene cyclase; K01853 cycloartenol synthase [EC:5.4.99.8]	PTHR11764/4.8E-81/--	NA	Novel
desi_Ca_28880.1	gi|836021164|ref|XP_004981732.2|/4.1105e-14/PREDICTED: uncharacterized protein LOC101784831 [Setaria italica]	gra:105779820/3e-12/ABC transporter B family member 27-like; K05657 ATP-binding cassette, subfamily B (MDR/TAP), member 10	PTHR24221/1.8E-133/--	GO:0005524; ATP binding; function;GO:0006810; transport; process;GO:0016021; integral component of membrane; component;GO:0042626; ATPase activity, coupled to transmembrane movement of substances; function;GO:0055085; transmembrane transport; process	Novel
desi_Ca_28812.1	gi|850354110|ref|WP_048021124.1|/1.07236e-11/MULTISPECIES: major exported protein [Burkholderia]; gi|922323945|ref|XP_013441365.1| type VI secretion system effector, Hcp1 family protein, partial [Medicago truncatula]; gi|657368223|gb|KEH15390.1| type VI secretion system effector, Hcp1 family protein, partial [Medicago truncatula]; gi|848306480|gb|KML16505.1| major exported protein [Burkholderia l…	NA	PF05638/3.5E-22/Type VI secretion system effector, Hcp	GO:0003677; DNA binding; function;GO:0006355; regulation of transcription, DNA-templated; process	Novel
desi_Ca_29238.1	gi|850354110|ref|WP_048021124.1|/2.23387e-14/MULTISPECIES: major exported protein [Burkholderia]; gi|922323945|ref|XP_013441365.1| type VI secretion system effector, Hcp1 family protein, partial [Medicago truncatula]; gi|657368223|gb|KEH15390.1| type VI secretion system effector, Hcp1 family protein, partial [Medicago truncatula]; gi|848306480|gb|KML16505.1| major exported protein [Burkholderia l…	NA	PTHR34319/3.7E-52/--	NA	Novel
desi_Ca_28808.1	gi|850354110|ref|WP_048021124.1|/2.77922e-13/MULTISPECIES: major exported protein [Burkholderia]; gi|922323945|ref|XP_013441365.1| type VI secretion system effector, Hcp1 family protein, partial [Medicago truncatula]; gi|657368223|gb|KEH15390.1| type VI secretion system effector, Hcp1 family protein, partial [Medicago truncatula]; gi|848306480|gb|KML16505.1| major exported protein [Burkholderia l…	NA	PTHR34319/5.4E-46/--	NA	Novel
desi_Ca_28750.1	gi|850354110|ref|WP_048021124.1|/6.59704e-25/MULTISPECIES: major exported protein [Burkholderia]; gi|922323945|ref|XP_013441365.1| type VI secretion system effector, Hcp1 family protein, partial [Medicago truncatula]; gi|657368223|gb|KEH15390.1| type VI secretion system effector, Hcp1 family protein, partial [Medicago truncatula]; gi|848306480|gb|KML16505.1| major exported protein [Burkholderia l…	NA	PF05638/4.6E-36/Type VI secretion system effector, Hcp	NA	Novel
desi_Ca_29050.1	gi|855315484|ref|XP_012898861.1|/4.30007e-30/uncharacterized protein [Blastocystis hominis]; gi|300123541|emb|CBK24813.2| unnamed protein product [Blastocystis hominis]	gsl:Gasu_22160/9e-07/myo-inositol 2-dehydrogenase (EC:1.1.1.18); K00010 myo-inositol 2-dehydrogenase / D-chiro-inositol 1-dehydrogenase [EC:1.1.1.18 1.1.1.369]	PF01261/6.8E-32/Xylose isomerase-like TIM barrel	GO:0008152; metabolic process; process;GO:0016491; oxidoreductase activity; function;GO:0055114; oxidation-reduction process; process	Novel
desi_Ca_28622.1	gi|870747888|gb|KMS64538.1|/1.39832e-108/hypothetical protein BVRB_019260, partial [Beta vulgaris subsp. vulgaris]	cre:CHLREDRAFT_134449/2e-53/CysA-like protein; K02045 sulfate transport system ATP-binding protein [EC:3.6.3.25]	PF00005/2.9E-33/ABC transporter	GO:0005215; transporter activity; function;GO:0005524; ATP binding; function;GO:0006810; transport; process;GO:0016820; hydrolase activity, acting on acid anhydrides, catalyzing transmembrane movement of substances; function;GO:0016887; ATPase activity; function;GO:0043190; ATP-binding cassette (ABC) transporter complex; component	Novel
desi_Ca_28601.1	gi|870752539|gb|KMS64718.1|/3.36454e-102/hypothetical protein BVRB_017390 [Beta vulgaris subsp. vulgaris]	NA	PTHR20852/2.8E-108/--	GO:0004356; glutamate-ammonia ligase activity; function;GO:0006542; glutamine biosynthetic process; process;GO:0006807; nitrogen compound metabolic process; process	Novel
desi_Ca_29142.1	gi|870823575|gb|KMS93892.1|/3.97459e-20/hypothetical protein BVRB_026870, partial [Beta vulgaris subsp. vulgaris]	NA	PS50887/27.882/GGDEF domain profile.	NA	Novel
desi_Ca_29236.1	gi|870834698|gb|KMS94430.1|/3.21368e-28/hypothetical protein BVRB_021490, partial [Beta vulgaris subsp. vulgaris]	NA	PF13525/1.4E-80/Outer membrane lipoprotein	NA	Novel
desi_Ca_28766.1	gi|870835584|gb|KMS94489.1|/1.9058e-72/hypothetical protein BVRB_020900, partial [Beta vulgaris subsp. vulgaris]	NA	PTHR33376/3.4E-136/--	GO:0006810; transport; process;GO:0030288; outer membrane-bounded periplasmic space; component	Novel
desi_Ca_29324.1	gi|902064895|gb|KNA02918.1|/2.38715e-14/hypothetical protein SOVF_214070 [Spinacia oleracea]	NA	PF00440/1.2E-8/Bacterial regulatory proteins, tetR family	GO:0003677; DNA binding; function	Novel
desi_Ca_29110.1	gi|902081223|gb|KNA03108.1|/1.35542e-66/hypothetical protein SOVF_212290, partial [Spinacia oleracea]	NA	PF02954/9.6E-7/Bacterial regulatory protein, Fis family	GO:0005524; ATP binding; function;GO:0006355; regulation of transcription, DNA-templated; process;GO:0008134; transcription factor binding; function;GO:0043565; sequence-specific DNA binding; function	Novel
desi_Ca_28780.1	gi|902081223|gb|KNA03108.1|/1.75106e-53/hypothetical protein SOVF_212290, partial [Spinacia oleracea]	NA	PTHR32071/2.0E-213/--	GO:0005524; ATP binding; function;GO:0006355; regulation of transcription, DNA-templated; process;GO:0008134; transcription factor binding; function	Novel
desi_Ca_29013.1	gi|902099130|gb|KNA03462.1|/2.4862e-47/hypothetical protein SOVF_208980 [Spinacia oleracea]	NA	PTHR18966/4.0E-100/--	GO:0004970; ionotropic glutamate receptor activity; function;GO:0005215; transporter activity; function;GO:0006810; transport; process;GO:0016020; membrane; component	Novel
desi_Ca_29071.1	gi|902099130|gb|KNA03462.1|/7.41449e-65/hypothetical protein SOVF_208980 [Spinacia oleracea]	NA	PF00497/2.2E-64/Bacterial extracellular solute-binding proteins, family 3	GO:0005215; transporter activity; function;GO:0006810; transport; process	Novel
desi_Ca_28945.1	gi|902099286|gb|KNA03472.1|/2.41756e-15/hypothetical protein SOVF_208880 [Spinacia oleracea]	NA	SM00420/1.4E-6/helix_turn_helix, Deoxyribose operon repressor	GO:0003700; transcription factor activity, sequence-specific DNA binding; function;GO:0005622; intracellular; component;GO:0006355; regulation of transcription, DNA-templated; process	Novel
desi_Ca_28654.1	gi|902099286|gb|KNA03472.1|/3.5569e-25/hypothetical protein SOVF_208880 [Spinacia oleracea]	NA	PS00894/-/DeoR-type HTH domain signature.	GO:0003700; transcription factor activity, sequence-specific DNA binding; function;GO:0005622; intracellular; component;GO:0006355; regulation of transcription, DNA-templated; process	Novel
desi_Ca_29319.1	gi|902166896|gb|KNA07288.1|/1.06373e-07/hypothetical protein SOVF_173320 [Spinacia oleracea]	NA	PTHR10072/4.0E-72/--	GO:0005506; iron ion binding; function;GO:0016226; iron-sulfur cluster assembly; process;GO:0051536; iron-sulfur cluster binding; function	Novel
desi_Ca_29117.1	gi|916494449|ref|WP_051129825.1|/1.96272e-114/MULTISPECIES: urea ABC transporter substrate-binding protein [Gordonia]	NA	PTHR30483/5.1E-225/--	NA	Novel
desi_Ca_29445.1	gi|916737416|ref|WP_051344472.1|/9.00802e-23/MULTISPECIES: 5&apos;-nucleosidase [Rothia]	sly:101256428/4e-11/5'-methylthioadenosine/S-adenosylhomocysteine nucleosidase 2; K01244 5'-methylthioadenosine nucleosidase [EC:3.2.2.16]	PF01497/2.7E-19/Periplasmic binding protein	GO:0003824; catalytic activity; function;GO:0005488; binding; function;GO:0009116; nucleoside metabolic process; process	Novel
desi_Ca_28953.1	gi|920693330|gb|KOM36555.1|/9.61566e-10/hypothetical protein LR48_Vigan02g270500 [Vigna angularis]	NA	PF00795/1.2E-14/Carbon-nitrogen hydrolase	GO:0006807; nitrogen compound metabolic process; process;GO:0008080; N-acetyltransferase activity; function;GO:0016810; hydrolase activity, acting on carbon-nitrogen (but not peptide) bonds; function	Novel
desi_Ca_29177.1	gi|922323515|ref|XP_013441150.1|/2.64083e-28/phage, related protein, putative [Medicago truncatula]; gi|657367288|gb|KEH15175.1| phage, related protein, putative [Medicago truncatula]	NA	NA	NA	Novel
desi_Ca_28736.1	gi|922323689|ref|XP_013441237.1|/1.66906e-39/ABC transporter (ATP-binding protein), putative [Medicago truncatula]; gi|657367717|gb|KEH15262.1| ABC transporter (ATP-binding protein), putative [Medicago truncatula]	apro:F751_4707/8e-33/Sulfate/thiosulfate import ATP-binding protein CysA; K02045 sulfate transport system ATP-binding protein [EC:3.6.3.25]	PS00211/-/ABC transporters family signature.	GO:0005524; ATP binding; function;GO:0006810; transport; process;GO:0016021; integral component of membrane; component;GO:0016887; ATPase activity; function;GO:0042626; ATPase activity, coupled to transmembrane movement of substances; function	Novel
desi_Ca_29314.1	gi|922323689|ref|XP_013441237.1|/3.64297e-71/ABC transporter (ATP-binding protein), putative [Medicago truncatula]; gi|657367717|gb|KEH15262.1| ABC transporter (ATP-binding protein), putative [Medicago truncatula]	csl:COCSUDRAFT_41304/3e-57/CysA protein; K02045 sulfate transport system ATP-binding protein [EC:3.6.3.25]	SM00382/3.3E-18/ATPases associated with a variety of cellular activities	GO:0005524; ATP binding; function;GO:0016887; ATPase activity; function	Novel
desi_Ca_29343.1	gi|922323791|ref|XP_013441288.1|/9.51537e-12/MFS transporter, partial [Medicago truncatula]; gi|657367936|gb|KEH15313.1| MFS transporter, partial [Medicago truncatula]	NA	PTHR24064:SF234/3.3E-19/--	GO:0016021; integral component of membrane; component;GO:0055085; transmembrane transport; process	Novel
desi_Ca_28639.1	gi|922324155|ref|XP_013441470.1|/6.72382e-145/FAD-dependent pyridine nucleotide-disulfide oxidoreductase, partial [Medicago truncatula]; gi|657368586|gb|KEH15495.1| FAD-dependent pyridine nucleotide-disulfide oxidoreductase, partial [Medicago truncatula]	NA	PTHR30365/1.3E-224/--	GO:0016020; membrane; component	Novel
desi_Ca_28774.1	gi|922324255|ref|XP_013441520.1|/2.59932e-20/bacteriophage mu tail sheath protein [Medicago truncatula]; gi|657368727|gb|KEH15545.1| bacteriophage mu tail sheath protein [Medicago truncatula]	NA	NA	NA	Novel
desi_Ca_29421.1	gi|922324271|ref|XP_013441528.1|/4.62615e-159/phage portal protein, lambda family protein, partial [Medicago truncatula]; gi|657368746|gb|KEH15553.1| phage portal protein, lambda family protein, partial [Medicago truncatula]	NA	PF05136/2.0E-63/Phage portal protein, lambda family	GO:0005198; structural molecule activity; function;GO:0019068; virion assembly; process	Novel
desi_Ca_28594.1	gi|922324317|ref|XP_013441551.1|/1.11194e-08/type VI secretion protein, EvpB/VC-A0108 family protein, partial [Medicago truncatula]; gi|657368807|gb|KEH15576.1| type VI secretion protein, EvpB/VC-A0108 family protein, partial [Medicago truncatula]	NA	PTHR35850/4.0E-94/--	NA	Novel
desi_Ca_29098.1	gi|922324317|ref|XP_013441551.1|/1.2146e-14/type VI secretion protein, EvpB/VC-A0108 family protein, partial [Medicago truncatula]; gi|657368807|gb|KEH15576.1| type VI secretion protein, EvpB/VC-A0108 family protein, partial [Medicago truncatula]	NA	PTHR35370/1.4E-57/--	NA	Novel
desi_Ca_29475.1	gi|922324317|ref|XP_013441551.1|/1.7154e-16/type VI secretion protein, EvpB/VC-A0108 family protein, partial [Medicago truncatula]; gi|657368807|gb|KEH15576.1| type VI secretion protein, EvpB/VC-A0108 family protein, partial [Medicago truncatula]	NA	PF05591/2.3E-35/Type VI secretion system, VipA, VC_A0107 or Hcp2	NA	Novel
desi_Ca_29061.1	gi|922324339|ref|XP_013441562.1|/0/transketolase 1, thiamin-binding protein [Medicago truncatula]; gi|657368833|gb|KEH15587.1| transketolase 1, thiamin-binding protein [Medicago truncatula]	ath:AT2G45290/0.0/transketolase; K00615 transketolase [EC:2.2.1.1]	PTHR11624:SF85/0.0/--	GO:0003824; catalytic activity; function;GO:0005975; carbohydrate metabolic process; process;GO:0008152; metabolic process; process	Novel
desi_Ca_29124.1	gi|922324451|ref|XP_013441618.1|/1.52486e-09/phage lysozyme protein [Medicago truncatula]; gi|657368964|gb|KEH15643.1| phage lysozyme protein [Medicago truncatula]	NA	PTHR11544:SF59/3.7E-23/--	NA	Novel
desi_Ca_29135.1	gi|922324609|ref|XP_013441697.1|/5.15741e-74/phage late control protein [Medicago truncatula]; gi|657369125|gb|KEH15722.1| phage late control protein [Medicago truncatula]	NA	PF05954/1.6E-5/Phage late control gene D protein (GPD)	NA	Novel
desi_Ca_28582.1	gi|922324609|ref|XP_013441697.1|/5.56538e-31/phage late control protein [Medicago truncatula]; gi|657369125|gb|KEH15722.1| phage late control protein [Medicago truncatula]	NA	PF10076/5.1E-45/Uncharacterized protein conserved in bacteria (DUF2313)	NA	Novel
desi_Ca_29260.1	gi|922380595|ref|XP_013460527.1|/1.30963e-11/DMT(drug/metabolite transporter) superfamily permease [Medicago truncatula]; gi|657393772|gb|KEH34561.1| DMT(drug/metabolite transporter) superfamily permease [Medicago truncatula]	NA	PTHR32322/2.0E-48/--	GO:0016020; membrane; component;GO:0016021; integral component of membrane; component	Novel
desi_Ca_03945.1	gi|922399435|ref|XP_013466867.1|/0/cytochrome P450 family protein [Medicago truncatula]; gi|657401956|gb|KEH40908.1| cytochrome P450 family protein [Medicago truncatula]	cam:101488740/0.0/geraniol 8-hydroxylase-like; K00512 steroid 17alpha-monooxygenase / 17alpha-hydroxyprogesterone aldolase [EC:1.14.14.19 4.1.2.30]	PS00086/-/Cytochrome P450 cysteine heme-iron ligand signature.	GO:0005506; iron ion binding; function;GO:0016705; oxidoreductase activity, acting on paired donors, with incorporation or reduction of molecular oxygen; function;GO:0020037; heme binding; function;GO:0055114; oxidation-reduction process; process	Novel
desi_Ca_29370.1	gi|922480558|ref|XP_013638178.1|/2.15105e-35/PREDICTED: histidine biosynthesis bifunctional protein hisIE, chloroplastic isoform X2 [Brassica oleracea var. oleracea]; gi|923704168|ref|XP_013660506.1| PREDICTED: histidine biosynthesis bifunctional protein hisIE, chloroplastic isoform X2 [Brassica napus]	bna:106365613/7e-36/histidine biosynthesis bifunctional protein hisIE, chloroplastic; K11755 phosphoribosyl-ATP pyrophosphohydrolase / phosphoribosyl-AMP cyclohydrolase [EC:3.6.1.31 3.5.4.19]	PTHR21256/1.0E-104/--	GO:0000105; histidine biosynthetic process; process;GO:0004635; phosphoribosyl-AMP cyclohydrolase activity; function	Novel
desi_Ca_28868.1	gi|922537719|ref|XP_013599331.1|/7.4536e-23/PREDICTED: phosphoglycerate mutase-like protein 4 [Brassica oleracea var. oleracea]	bna:106444309/4e-23/phosphoglycerate mutase-like protein 4; K15634 probable phosphoglycerate mutase [EC:5.4.2.12]	PTHR23029:SF53/7.3E-130/--	GO:0003824; catalytic activity; function;GO:0008152; metabolic process; process	Novel
desi_Ca_29316.1	gi|922667586|gb|ALA65446.1|/0/betaine aldehyde dehydrogenase [Chenopodium quinoa]	pop:POPTR_0015s08190g/0.0/POPTRDRAFT_666405; Betaine-aldehyde dehydrogenase family protein; K00130 betaine-aldehyde dehydrogenase [EC:1.2.1.8]	PTHR11699/7.7E-240/--	GO:0008152; metabolic process; process;GO:0016491; oxidoreductase activity; function;GO:0016829; lyase activity; function;GO:0055114; oxidation-reduction process; process	Novel
desi_Ca_28606.1	gi|923622158|ref|XP_013747807.1|/6.33894e-101/PREDICTED: zinc-metallopeptidase, peroxisomal-like [Brassica napus]; gi|674953483|emb|CDX79914.1| BnaA05g02420D [Brassica napus]	bna:106450648/1e-101/zinc-metallopeptidase, peroxisomal-like; K01408 insulysin [EC:3.4.24.56]	PF16187/4.8E-60/Middle or third domain of peptidase_M16	GO:0004222; metalloendopeptidase activity; function;GO:0006508; proteolysis; process	Novel
desi_Ca_29278.1	gi|923750332|ref|XP_013674176.1|/8.50582e-07/PREDICTED: lysM domain-containing GPI-anchored protein 2-like [Brassica napus]	NA	SM00257/0.55/Lysin motif	GO:0008745; N-acetylmuramoyl-L-alanine amidase activity; function;GO:0009253; peptidoglycan catabolic process; process	Novel
desi_Ca_29356.1	gi|923838721|ref|XP_013700105.1|/2.38282e-23/PREDICTED: uncharacterized protein LOC106403871 [Brassica napus]	NA	SM00347/2.7E-17/helix_turn_helix multiple antibiotic resistance protein	GO:0003700; transcription factor activity, sequence-specific DNA binding; function;GO:0006355; regulation of transcription, DNA-templated; process	Novel
desi_Ca_29442.1	gi|923905564|ref|XP_013722858.1|/1.03249e-148/PREDICTED: asparagine--tRNA ligase-like [Brassica napus]	ath:AT4G17300/9e-136/NS1; asparaginyl-tRNA synthetase; K01893 asparaginyl-tRNA synthetase [EC:6.1.1.22]	PF00152/4.4E-64/tRNA synthetases class II (D, K and N)	GO:0000166; nucleotide binding; function;GO:0004812; aminoacyl-tRNA ligase activity; function;GO:0004816; asparagine-tRNA ligase activity; function;GO:0005524; ATP binding; function;GO:0005737; cytoplasm; component;GO:0006418; tRNA aminoacylation for protein translation; process;GO:0006421; asparaginyl-tRNA aminoacylation; process	Novel
desi_Ca_29355.1	gi|923928876|ref|XP_013733269.1|/3.93842e-07/PREDICTED: uncharacterized protein YmfL-like [Brassica napus]	NA	NA	NA	Novel
desi_Ca_29044.1	gi|926780170|ref|XP_013898559.1|/7.60191e-105/hypothetical protein MNEG_8421 [Monoraphidium neglectum]; gi|761968276|gb|KIY99539.1| hypothetical protein MNEG_8421 [Monoraphidium neglectum]	vvi:100259248/3e-21/alcohol dehydrogenase-like 7; K00121 S-(hydroxymethyl)glutathione dehydrogenase / alcohol dehydrogenase [EC:1.1.1.284 1.1.1.1]	PS00059/-/Zinc-containing alcohol dehydrogenases signature.	GO:0008270; zinc ion binding; function;GO:0016491; oxidoreductase activity; function;GO:0055114; oxidation-reduction process; process	Novel
desi_Ca_28614.1	gi|926780642|ref|XP_013898795.1|/8.93722e-23/7,8-dihydro-8-oxoguanine triphosphatase [Monoraphidium neglectum]; gi|761968584|gb|KIY99775.1| 7,8-dihydro-8-oxoguanine triphosphatase [Monoraphidium neglectum]	cmo:103489236/2e-07/nudix hydrolase 1-like; K03574 8-oxo-dGTP diphosphatase [EC:3.6.1.55]	PR01401/1.2E-9/Mutator MutT protein signature	GO:0006281; DNA repair; process;GO:0008413; 8-oxo-7,8-dihydroguanosine triphosphate pyrophosphatase activity; function;GO:0016787; hydrolase activity; function	Novel
desi_Ca_29005.1	gi|927066088|ref|WP_053776317.1|/3.24052e-10/MULTISPECIES: hypothetical protein [Gordonia]; gi|926662622|gb|EMP11246.2| hypothetical protein ISGA_4947 [Gordonia sp. NB4-1Y]	NA	PF07883/3.1E-7/Cupin domain	GO:0043565; sequence-specific DNA binding; function	Novel
desi_Ca_28666.1	gi|927066754|ref|WP_053776983.1|/1.17265e-42/MULTISPECIES: 23S rRNA (guanosine(2251)-2&apos;-O)-methyltransferase RlmB [Gordonia]; gi|926661949|gb|EMP10210.2| rRNA methyltransferase [Gordonia sp. NB4-1Y]	ota:Ot15g02390/6e-20/SpoU rRNA Methylase family protein (ISS); K15507 21S rRNA (GM2251-2'-O)-methyltransferase [EC:2.1.1.-]	SM00967/5.8E-11/RNA 2'-O ribose methyltransferase substrate binding	GO:0003723; RNA binding; function;GO:0006396; RNA processing; process;GO:0008168; methyltransferase activity; function;GO:0008173; RNA methyltransferase activity; function	Novel
desi_Ca_28591.1	gi|927067080|ref|WP_053777309.1|/1.44549e-25/MULTISPECIES: LacI family transcriptional regulator [Gordonia]; gi|926661601|gb|KOY49562.1| LacI family transcriptional regulator [Gordonia sp. NB4-1Y]	cre:CHLREDRAFT_54232/5e-13/hypothetical protein; K03762 MFS transporter, MHS family, proline/betaine transporter	PF13377/1.6E-29/Periplasmic binding protein-like domain	GO:0003700; transcription factor activity, sequence-specific DNA binding; function;GO:0006355; regulation of transcription, DNA-templated; process;GO:0016021; integral component of membrane; component;GO:0055085; transmembrane transport; process	Novel
desi_Ca_29113.1	gi|927067265|ref|WP_053777494.1|/2.94459e-06/MULTISPECIES: MFS transporter [Gordonia]; gi|926661512|gb|EMP15369.2| major facilitator transporter [Gordonia sp. NB4-1Y]	NA	PTHR23501:SF71/1.1E-46/--	GO:0016021; integral component of membrane; component;GO:0055085; transmembrane transport; process	Novel
desi_Ca_28636.1	gi|927067773|ref|WP_053778002.1|/6.01229e-78/MULTISPECIES: ABC transporter ATP-binding protein [Gordonia]; gi|926660941|gb|KOY49275.1| ABC transporter ATP-binding protein [Gordonia sp. NB4-1Y]	cre:CHLREDRAFT_134449/4e-55/CysA-like protein; K02045 sulfate transport system ATP-binding protein [EC:3.6.3.25]	SM00382/7.3E-16/ATPases associated with a variety of cellular activities	GO:0005524; ATP binding; function;GO:0016887; ATPase activity; function	Novel
desi_Ca_29176.1	gi|927068179|ref|WP_053778408.1|/1.22454e-10/MULTISPECIES: MFS transporter [Gordonia]; gi|926660578|gb|EMP13366.2| MFS transporter [Gordonia sp. NB4-1Y]	NA	PF07690/4.5E-14/Major Facilitator Superfamily	GO:0016021; integral component of membrane; component;GO:0055085; transmembrane transport; process	Novel
desi_Ca_29111.1	gi|930039570|ref|WP_054143123.1|/1.09703e-28/MULTISPECIES: 30S ribosomal protein S15 [Bosea]; gi|929685200|gb|KPF67837.1| 30S ribosomal protein S15 [Bosea sp. AAP35]; gi|930214507|gb|KPH75098.1| 30S ribosomal protein S15 [Bosea vaviloviae]	olu:OSTLU_94333/7e-15/PRPS15; Plastid ribosomal protein S15 small ribosomal subunit; K02956 small subunit ribosomal protein S15	PS00362/-/Ribosomal protein S15 signature.	GO:0003735; structural constituent of ribosome; function;GO:0005622; intracellular; component;GO:0005840; ribosome; component;GO:0006412; translation; process	Novel
desi_Ca_31319.1	gi|930039570|ref|WP_054143123.1|/4.91327e-26/MULTISPECIES: 30S ribosomal protein S15 [Bosea]; gi|929685200|gb|KPF67837.1| 30S ribosomal protein S15 [Bosea sp. AAP35]; gi|930214507|gb|KPH75098.1| 30S ribosomal protein S15 [Bosea vaviloviae]	bpg:Bathy04g00460/3e-12/ribosomal protein S15; K02956 small subunit ribosomal protein S15	PD157043/2.0E-37/RIBOSOMAL S15 RIBONUCLEOPROTEIN RRNA-BINDING RNA-BINDING 30S CHLOROPLAST S15 MITOCHONDRIAL TYPE	GO:0003735; structural constituent of ribosome; function;GO:0005622; intracellular; component;GO:0005840; ribosome; component;GO:0006412; translation; process	Novel
desi_Ca_28603.1	gi|930040532|ref|WP_054144085.1|/4.70061e-71/MULTISPECIES: beta-hydroxydecanoyl-ACP dehydratase [Bosea]; gi|929683014|gb|KPF65705.1| 3-hydroxydecanoyl-ACP dehydratase [Bosea sp. AAP35]; gi|930220527|gb|KPH80925.1| 3-hydroxydecanoyl-ACP dehydratase [Bosea vaviloviae]	NA	PF07977/3.3E-54/FabA-like domain	NA	Novel
desi_Ca_29093.1	gi|937941420|dbj|BAT16332.1|/1.91832e-57/Os12g0212100 [Oryza sativa Japonica Group]	dosa:Os12t0212100-00/3e-58/Os12g0212100; Similar to A/G-specific adenine DNA glycosylase.; K03575 A/G-specific adenine glycosylase [EC:3.2.2.-]	PF04362/2.9E-29/Bacterial Fe(2+) trafficking	GO:0003677; DNA binding; function;GO:0005506; iron ion binding; function;GO:0006284; base-excision repair; process;GO:0051539; 4 iron, 4 sulfur cluster binding; function	Novel
desi_Ca_28838.1	gi|943646744|ref|WP_055474734.1|/4.46721e-51/MULTISPECIES: peroxiredoxin [Gordonia]; gi|959330186|gb|KSU60671.1| peroxiredoxin [Gordonia sp. SGD-V-85]	gra:105792950/5e-34/peroxiredoxin Q, chloroplastic; K03564 peroxiredoxin Q/BCP [EC:1.11.1.15]	PF00578/2.2E-38/AhpC/TSA family	GO:0016209; antioxidant activity; function;GO:0016491; oxidoreductase activity; function;GO:0055114; oxidation-reduction process; process	Novel
desi_Ca_29161.1	gi|948254678|ref|WP_056912244.1|/3.47167e-49/bacterioferritin [Pseudolabrys sp. Root1462]; gi|870762267|gb|KMS65076.1| hypothetical protein BVRB_039690 [Beta vulgaris subsp. vulgaris]; gi|945848332|gb|KQZ02046.1| bacterioferritin [Pseudolabrys sp. Root1462]	NA	PR00601/3.2E-75/Bacterioferritin signature	GO:0006826; iron ion transport; process;GO:0006879; cellular iron ion homeostasis; process;GO:0008199; ferric iron binding; function	Novel
desi_Ca_29328.1	gi|951068091|ref|XP_014524538.1|/3.83465e-69/PREDICTED: adenine permease AdeP-like, partial [Vigna radiata var. radiata]	cmo:103496612/7e-69/adenine/guanine permease AZG1; K06901 putative MFS transporter, AGZA family, xanthine/uracil permease	PTHR11119:SF9/6.6E-158/--	GO:0005215; transporter activity; function;GO:0005345; purine nucleobase transmembrane transporter activity; function;GO:0006810; transport; process;GO:0006863; purine nucleobase transport; process;GO:0016020; membrane; component;GO:0055085; transmembrane transport; process	Novel
desi_Ca_29164.1	gi|953488564|emb|CEG47744.1|/4.15413e-31/protein ddg [Plasmopara halstedii]	NA	PF03279/9.4E-102/Bacterial lipid A biosynthesis acyltransferase	GO:0016021; integral component of membrane; component;GO:0016740; transferase activity; function	Novel
desi_Ca_28788.1	gi|953492660|emb|CEG45023.1|/6.23954e-102/Protein of unknown function DUF208 [Plasmopara halstedii]	csl:COCSUDRAFT_54313/1e-08/alpha/beta-hydrolase; K13698 abhydrolase domain-containing protein 4	PF00561/2.8E-22/alpha/beta hydrolase fold	NA	Novel
desi_Ca_28846.1	gi|953496353|emb|CEG41953.1|/1.12512e-16/had family hydrolase [Plasmopara halstedii]	atr:18432282/6e-07/N-acylneuraminate-9-phosphatase; K01097 N-acylneuraminate-9-phosphatase [EC:3.1.3.29]	PTHR12725:SF65/2.6E-70/--	NA	Novel
desi_Ca_28955.1	gi|953499373|emb|CEG39203.1|/4.89019e-21/phospholipase [Plasmopara halstedii]	NA	PF02230/6.5E-8/Phospholipase/Carboxylesterase	GO:0016787; hydrolase activity; function	Novel
desi_Ca_28940.1	gi|971508117|dbj|GAQ90090.1|/6.68307e-22/ribosomal RNA small subunit methyltransferase [Klebsormidium flaccidum]	bdi:100841987/2e-17/ribosomal RNA small subunit methyltransferase E; K09761 16S rRNA (uracil1498-N3)-methyltransferase [EC:2.1.1.193]	PTHR30027:SF3/1.2E-95/--	GO:0004518; nuclease activity; function;GO:0006364; rRNA processing; process;GO:0008168; methyltransferase activity; function	Novel
desi_Ca_29397.1	gi|971508666|dbj|GAQ89542.1|/5.73407e-44/NAD(P)-binding Rossmann-fold superfamily protein [Klebsormidium flaccidum]	vvi:100249238/1e-21/very-long-chain 3-oxoacyl-CoA reductase 1; K10251 17beta-estradiol 17-dehydrogenase / very-long-chain 3-oxoacyl-CoA reductase [EC:1.1.1.62 1.1.1.330]	PTHR24322/2.1E-48/--	GO:0008152; metabolic process; process;GO:0016491; oxidoreductase activity; function	Novel
desi_Ca_29485.1	gi|971511436|dbj|GAQ86773.1|/2.2078e-29/ABC transporter [Klebsormidium flaccidum]	gmx:100817829/8e-26/ABC transporter B family member 1-like; K05658 ATP-binding cassette, subfamily B (MDR/TAP), member 1 [EC:3.6.3.44]	PS50893/18.694/ATP-binding cassette, ABC transporter-type domain profile.	GO:0005524; ATP binding; function;GO:0016887; ATPase activity; function	Novel
desi_Ca_29291.1	gi|971511609|dbj|GAQ86602.1|/4.57133e-14/peptidase s51 domain protein [Klebsormidium flaccidum]	NA	PF03575/5.2E-44/Peptidase family S51	GO:0006508; proteolysis; process;GO:0008236; serine-type peptidase activity; function	Novel
desi_Ca_29459.1	gi|971512497|dbj|GAQ85716.1|/3.05126e-36/hypothetical protein KFL_002500140 [Klebsormidium flaccidum]	NA	PTHR21198:SF2/8.9E-111/--	GO:0006807; nitrogen compound metabolic process; process;GO:0016855; racemase and epimerase activity, acting on amino acids and derivatives; function;GO:0036361; racemase activity, acting on amino acids and derivatives; function	Novel
desi_Ca_28946.1	gi|971512895|dbj|GAQ85327.1|/0/hypothetical protein KFL_002290170 [Klebsormidium flaccidum]	cre:CHLREDRAFT_132213/1e-62/FAP151; flagellar associated protein; K06185 ATP-binding cassette, subfamily F, member 2	PTHR19211:SF7/0.0/--	GO:0005524; ATP binding; function;GO:0016887; ATPase activity; function	Novel
desi_Ca_29429.1	gi|971515401|dbj|GAQ82830.1|/5.96861e-23/ketose-bisphosphate aldolase class-II family protein [Klebsormidium flaccidum]	NA	PTHR22981/1.6E-36/--	GO:0051287; NAD binding; function	Novel
desi_Ca_28707.1	gi|971517647|dbj|GAQ80599.1|/5.46876e-10/Lysophospholipase [Klebsormidium flaccidum]	cme:CYME_CMF176C/4e-07/similar to lysophospholipase II; K06130 lysophospholipase II [EC:3.1.1.5]	PTHR10655/4.0E-18/--	GO:0016787; hydrolase activity; function	Novel
desi_Ca_28893.1	gi|976924243|gb|KVI08244.1|/1.8823e-60/hypothetical protein Ccrd_013387 [Cynara cardunculus var. scolymus]	zma:732776/1e-22/pco064579, GRMZM2G126002, GalDH; uncharacterized LOC732776; K17744 L-galactose dehydrogenase [EC:1.1.1.316]	PF00248/4.9E-68/Aldo/keto reductase family	NA	Novel
desi_Ca_02048.1	NA	NA	NA	NA	Novel
desi_Ca_11852.1	NA	NA	NA	NA	Novel
desi_Ca_22171.1	NA	NA	NA	NA	Novel
desi_Ca_27677.1	NA	NA	NA	NA	Novel
desi_Ca_28130.1	NA	NA	NA	NA	Novel
desi_Ca_28131.1	NA	NA	NA	NA	Novel
desi_Ca_28258.1	NA	NA	NA	NA	Novel
desi_Ca_28302.1	NA	NA	NA	NA	Novel
desi_Ca_28389.1	NA	NA	PTHR33096/8.5E-24/--	NA	Novel
desi_Ca_28506.1	NA	NA	NA	NA	Novel
desi_Ca_28517.1	NA	NA	NA	NA	Novel
desi_Ca_28530.1	NA	NA	NA	NA	Novel
desi_Ca_28553.1	NA	NA	NA	NA	Novel
desi_Ca_28555.1	NA	NA	NA	NA	Novel
desi_Ca_28562.1	NA	NA	NA	NA	Novel
desi_Ca_28568.1	NA	NA	PF05247/5.1E-16/Flagellar transcriptional activator (FlhD)	GO:0003677; DNA binding; function;GO:0006810; transport; process;GO:0008565; protein transporter activity; function;GO:0016020; membrane; component;GO:0044780; bacterial-type flagellum assembly; process;GO:0045893; positive regulation of transcription, DNA-templated; process;GO:1902208; regulation of bacterial-type flagellum assembly; process	Novel
desi_Ca_28570.1	NA	NA	NA	NA	Novel
desi_Ca_28572.1	NA	NA	NA	NA	Novel
desi_Ca_28573.1	NA	NA	NA	NA	Novel
desi_Ca_28574.1	NA	NA	PTHR33989/1.9E-33/--	NA	Novel
desi_Ca_28577.1	NA	NA	NA	NA	Novel
desi_Ca_28580.1	NA	NA	NA	NA	Novel
desi_Ca_28584.1	NA	NA	NA	NA	Novel
desi_Ca_28585.1	NA	NA	NA	NA	Novel
desi_Ca_28586.1	NA	NA	NA	NA	Novel
desi_Ca_28587.1	NA	NA	NA	NA	Novel
desi_Ca_28588.1	NA	NA	PF04077/7.6E-19/DsrH like protein	GO:0002143; tRNA wobble position uridine thiolation; process;GO:0005737; cytoplasm; component	Novel
desi_Ca_28589.1	NA	NA	PF14552/1.1E-25/Tautomerase enzyme	GO:0006725; cellular aromatic compound metabolic process; process;GO:0016853; isomerase activity; function	Novel
desi_Ca_28592.1	NA	NA	PS01060/-/Flagella transport protein fliP family signature 1.	GO:0009306; protein secretion; process;GO:0016020; membrane; component	Novel
desi_Ca_28595.1	NA	NA	NA	NA	Novel
desi_Ca_28598.1	NA	NA	NA	NA	Novel
desi_Ca_28599.1	NA	NA	PTHR35892/4.6E-54/--	GO:0009279; cell outer membrane; component	Novel
desi_Ca_28602.1	NA	NA	NA	NA	Novel
desi_Ca_28604.1	NA	NA	NA	NA	Novel
desi_Ca_28605.1	NA	NA	NA	NA	Novel
desi_Ca_28607.1	NA	NA	NA	NA	Novel
desi_Ca_28608.1	NA	NA	NA	NA	Novel
desi_Ca_28610.1	NA	NA	PTHR11922:SF11/7.4E-17/--	NA	Novel
desi_Ca_28612.1	NA	NA	PF04829/4.2E-5/Pre-toxin domain with VENN motif	NA	Novel
desi_Ca_28615.1	NA	NA	NA	NA	Novel
desi_Ca_28616.1	NA	NA	NA	NA	Novel
desi_Ca_28618.1	NA	NA	NA	NA	Novel
desi_Ca_28621.1	NA	NA	NA	NA	Novel
desi_Ca_28626.1	NA	NA	NA	NA	Novel
desi_Ca_28631.1	NA	NA	NA	NA	Novel
desi_Ca_28633.1	NA	NA	PF11106/5.1E-28/Exopolysaccharide production protein YjbE	NA	Novel
desi_Ca_28635.1	NA	NA	PF02604/1.6E-11/Antitoxin Phd_YefM, type II toxin-antitoxin system	GO:0001558; regulation of cell growth; process;GO:0003677; DNA binding; function;GO:0003700; transcription factor activity, sequence-specific DNA binding; function;GO:0097351; toxin-antitoxin pair type II binding; function	Novel
desi_Ca_28637.1	NA	NA	PF01381/2.0E-5/Helix-turn-helix	GO:0043565; sequence-specific DNA binding; function	Novel
desi_Ca_28638.1	NA	NA	NA	NA	Novel
desi_Ca_28640.1	NA	NA	NA	NA	Novel
desi_Ca_28644.1	NA	NA	PF01320/4.5E-14/Colicin immunity protein / pyocin immunity protein	GO:0015643; toxic substance binding; function;GO:0030153; bacteriocin immunity; process	Novel
desi_Ca_28646.1	NA	NA	NA	NA	Novel
desi_Ca_28647.1	NA	NA	NA	NA	Novel
desi_Ca_28649.1	NA	NA	NA	NA	Novel
desi_Ca_28656.1	NA	NA	PF04220/2.7E-56/Der GTPase activator (YihI)	NA	Novel
desi_Ca_28658.1	NA	NA	PF13309/1.2E-17/HTH domain	NA	Novel
desi_Ca_28659.1	NA	NA	NA	NA	Novel
desi_Ca_28661.1	NA	NA	NA	NA	Novel
desi_Ca_28663.1	NA	NA	NA	NA	Novel
desi_Ca_28664.1	NA	NA	NA	NA	Novel
desi_Ca_28667.1	NA	NA	NA	NA	Novel
desi_Ca_28670.1	NA	NA	NA	NA	Novel
desi_Ca_28671.1	NA	NA	PF06476/2.7E-36/Protein of unknown function (DUF1090)	NA	Novel
desi_Ca_28674.1	NA	NA	NA	NA	Novel
desi_Ca_28677.1	NA	NA	NA	NA	Novel
desi_Ca_28679.1	NA	NA	NA	NA	Novel
desi_Ca_28681.1	NA	NA	NA	NA	Novel
desi_Ca_28683.1	NA	NA	NA	NA	Novel
desi_Ca_28684.1	NA	NA	NA	NA	Novel
desi_Ca_28685.1	NA	NA	PTHR30353/4.1E-16/--	NA	Novel
desi_Ca_28689.1	NA	NA	PTHR37482/7.0E-51/--	GO:0019867; outer membrane; component	Novel
desi_Ca_28690.1	NA	NA	NA	NA	Novel
desi_Ca_28691.1	NA	NA	PD865043/4.0E-13/PLASMID SPA-ORF10 3'REGION CYTOPLASMIC ORF-10 SPAS STY1854	GO:0042710; biofilm formation; process;GO:0071229; cellular response to acid chemical; process	Novel
desi_Ca_28693.1	NA	NA	PTHR34501/4.2E-170/--	GO:0006810; transport; process;GO:0015288; porin activity; function;GO:0016020; membrane; component	Novel
desi_Ca_28696.1	NA	NA	NA	NA	Novel
desi_Ca_28700.1	NA	NA	NA	NA	Novel
desi_Ca_28702.1	NA	NA	NA	NA	Novel
desi_Ca_28703.1	NA	NA	PTHR23026:SF98/1.6E-69/--	NA	Novel
desi_Ca_28709.1	NA	NA	PF12843/2.4E-27/Putative quorum-sensing-regulated virulence factor	NA	Novel
desi_Ca_28713.1	NA	NA	PF11106/1.4E-25/Exopolysaccharide production protein YjbE	NA	Novel
desi_Ca_28714.1	NA	NA	NA	NA	Novel
desi_Ca_28715.1	NA	NA	PS51008/9.612/Multiheme cytochrome c family profile.	NA	Novel
desi_Ca_28717.1	NA	NA	NA	NA	Novel
desi_Ca_28719.1	NA	NA	NA	NA	Novel
desi_Ca_28723.1	NA	NA	PF06674/2.2E-102/Protein of unknown function (DUF1176)	NA	Novel
desi_Ca_28726.1	NA	NA	NA	NA	Novel
desi_Ca_28729.1	NA	NA	PF06892/5.4E-64/Phage regulatory protein CII (CP76)	NA	Novel
desi_Ca_28730.1	NA	NA	PF16452/6.6E-24/Bacteriophage CI repressor C-terminal domain	GO:0003677; DNA binding; function;GO:0045892; negative regulation of transcription, DNA-templated; process;GO:0051259; protein oligomerization; process	Novel
desi_Ca_28731.1	NA	NA	PF03925/2.6E-26/SeqA protein	GO:0003677; DNA binding; function;GO:0032297; negative regulation of DNA-dependent DNA replication initiation; process	Novel
desi_Ca_28732.1	NA	NA	NA	NA	Novel
desi_Ca_28737.1	NA	NA	PF04226/7.6E-17/Transglycosylase associated protein	GO:0016021; integral component of membrane; component	Novel
desi_Ca_28738.1	NA	NA	PS51257/5.0/Prokaryotic membrane lipoprotein lipid attachment site profile.	NA	Novel
desi_Ca_28740.1	NA	NA	NA	NA	Novel
desi_Ca_28741.1	NA	NA	PF05638/5.7E-23/Type VI secretion system effector, Hcp	NA	Novel
desi_Ca_28742.1	NA	NA	PF13988/3.9E-56/Protein of unknown function (DUF4225)	NA	Novel
desi_Ca_28744.1	NA	NA	NA	NA	Novel
desi_Ca_28746.1	NA	NA	NA	NA	Novel
desi_Ca_28749.1	NA	NA	PF13425/4.8E-11/O-antigen ligase like membrane protein	NA	Novel
desi_Ca_28751.1	NA	NA	PF10908/1.1E-30/Protein of unknown function (DUF2778)	GO:0008654; phospholipid biosynthetic process; process;GO:0008715; CDP-diacylglycerol diphosphatase activity; function;GO:0016020; membrane; component	Novel
desi_Ca_28752.1	NA	NA	PF13391/1.1E-9/HNH endonuclease	NA	Novel
desi_Ca_28753.1	NA	NA	PTHR36511/7.9E-40/--	GO:0003723; RNA binding; function;GO:0005737; cytoplasm; component;GO:0016070; RNA metabolic process; process;GO:0016788; hydrolase activity, acting on ester bonds; function;GO:0043565; sequence-specific DNA binding; function	Novel
desi_Ca_28754.1	NA	NA	NA	NA	Novel
desi_Ca_28755.1	NA	NA	NA	NA	Novel
desi_Ca_28756.1	NA	NA	PF06476/6.3E-22/Protein of unknown function (DUF1090)	NA	Novel
desi_Ca_28757.1	NA	NA	NA	NA	Novel
desi_Ca_28761.1	NA	NA	PF14824/4.6E-8/Sirohaem biosynthesis protein central	GO:0006779; porphyrin-containing compound biosynthetic process; process;GO:0019354; siroheme biosynthetic process; process;GO:0043115; precorrin-2 dehydrogenase activity; function;GO:0055114; oxidation-reduction process; process	Novel
desi_Ca_28762.1	NA	NA	PTHR38102/1.4E-57/--	GO:0042597; periplasmic space; component	Novel
desi_Ca_28763.1	NA	NA	NA	NA	Novel
desi_Ca_28764.1	NA	NA	PF12183/1.5E-44/Restriction endonuclease NotI	NA	Novel
desi_Ca_28768.1	NA	NA	PF07883/4.1E-13/Cupin domain	NA	Novel
desi_Ca_28769.1	NA	NA	PF14350/2.4E-64/Beta protein	NA	Novel
desi_Ca_28771.1	NA	NA	NA	NA	Novel
desi_Ca_28772.1	NA	NA	NA	NA	Novel
desi_Ca_28773.1	NA	NA	NA	NA	Novel
desi_Ca_28775.1	NA	NA	NA	NA	Novel
desi_Ca_28778.1	NA	NA	NA	NA	Novel
desi_Ca_28781.1	NA	NA	NA	NA	Novel
desi_Ca_28783.1	NA	NA	PF07313/7.9E-74/Protein of unknown function (DUF1460)	NA	Novel
desi_Ca_28784.1	NA	NA	NA	NA	Novel
desi_Ca_28785.1	NA	NA	NA	NA	Novel
desi_Ca_28786.1	NA	NA	PF12568/5.9E-45/Acetyltransferase (GNAT) domain	GO:0008080; N-acetyltransferase activity; function	Novel
desi_Ca_28789.1	NA	NA	PF09849/3.5E-50/Uncharacterized protein conserved in bacteria (DUF2076)	NA	Novel
desi_Ca_28791.1	NA	NA	NA	NA	Novel
desi_Ca_28792.1	NA	NA	NA	NA	Novel
desi_Ca_28795.1	NA	NA	PF04606/1.6E-19/Ogr/Delta-like zinc finger	NA	Novel
desi_Ca_28797.1	NA	NA	NA	NA	Novel
desi_Ca_28798.1	NA	NA	NA	NA	Novel
desi_Ca_28799.1	NA	NA	NA	NA	Novel
desi_Ca_28800.1	NA	NA	PTHR30349/2.3E-17/--	NA	Novel
desi_Ca_28802.1	NA	NA	NA	NA	Novel
desi_Ca_28803.1	NA	NA	NA	NA	Novel
desi_Ca_28805.1	NA	NA	NA	NA	Novel
desi_Ca_28806.1	NA	NA	NA	NA	Novel
desi_Ca_28809.1	NA	NA	NA	NA	Novel
desi_Ca_28813.1	NA	NA	NA	NA	Novel
desi_Ca_28814.1	NA	NA	NA	NA	Novel
desi_Ca_28815.1	NA	NA	NA	NA	Novel
desi_Ca_28816.1	NA	NA	NA	NA	Novel
desi_Ca_28822.1	NA	NA	NA	NA	Novel
desi_Ca_28824.1	NA	NA	PD052090/2.0E-10/YDCA PRECURSOR SIGNAL ECS2024	NA	Novel
desi_Ca_28826.1	NA	NA	NA	NA	Novel
desi_Ca_28828.1	NA	NA	PTHR33420/7.6E-36/--	GO:0007155; cell adhesion; process;GO:0009289; pilus; component	Novel
desi_Ca_28829.1	NA	NA	PTHR41164/3.2E-53/--	GO:0030288; outer membrane-bounded periplasmic space; component	Novel
desi_Ca_28832.1	NA	NA	NA	NA	Novel
desi_Ca_28833.1	NA	NA	NA	NA	Novel
desi_Ca_28834.1	NA	NA	PF01297/7.9E-32/Zinc-uptake complex component A periplasmic	GO:0030001; metal ion transport; process;GO:0046872; metal ion binding; function	Novel
desi_Ca_28836.1	NA	NA	PF13302/4.4E-21/Acetyltransferase (GNAT) domain	GO:0008080; N-acetyltransferase activity; function	Novel
desi_Ca_28837.1	NA	NA	NA	NA	Novel
desi_Ca_28839.1	NA	NA	NA	NA	Novel
desi_Ca_28840.1	NA	NA	PR01714/4.5E-36/Ferric iron reductase signature	NA	Novel
desi_Ca_28841.1	NA	NA	PF10026/7.0E-33/Predicted Zn-dependent protease (DUF2268)	NA	Novel
desi_Ca_28844.1	NA	NA	NA	NA	Novel
desi_Ca_28847.1	NA	NA	NA	NA	Novel
desi_Ca_28848.1	NA	NA	NA	NA	Novel
desi_Ca_28849.1	NA	NA	NA	NA	Novel
desi_Ca_28850.1	NA	NA	PF06892/7.1E-65/Phage regulatory protein CII (CP76)	NA	Novel
desi_Ca_28853.1	NA	NA	NA	NA	Novel
desi_Ca_28854.1	NA	NA	NA	NA	Novel
desi_Ca_28856.1	NA	NA	NA	NA	Novel
desi_Ca_28858.1	NA	NA	NA	NA	Novel
desi_Ca_28863.1	NA	NA	PF03547/5.1E-9/Membrane transport protein	GO:0016021; integral component of membrane; component;GO:0055085; transmembrane transport; process	Novel
desi_Ca_28864.1	NA	NA	NA	NA	Novel
desi_Ca_28865.1	NA	NA	NA	NA	Novel
desi_Ca_28866.1	NA	NA	PF05016/1.7E-15/ParE toxin of type II toxin-antitoxin system, parDE	NA	Novel
desi_Ca_28870.1	NA	NA	NA	NA	Novel
desi_Ca_28871.1	NA	NA	NA	NA	Novel
desi_Ca_28874.1	NA	NA	PTHR34382:SF2/8.5E-28/--	GO:0009401; phosphoenolpyruvate-dependent sugar phosphotransferase system; process	Novel
desi_Ca_28875.1	NA	NA	NA	NA	Novel
desi_Ca_28877.1	NA	NA	PTHR37831/1.7E-65/--	GO:0005996; monosaccharide metabolic process; process;GO:0016853; isomerase activity; function;GO:0048029; monosaccharide binding; function	Novel
desi_Ca_28879.1	NA	NA	NA	NA	Novel
desi_Ca_28883.1	NA	NA	PF03695/1.2E-38/Uncharacterised protein family (UPF0149)	NA	Novel
desi_Ca_28884.1	NA	NA	NA	NA	Novel
desi_Ca_28885.1	NA	NA	NA	NA	Novel
desi_Ca_28891.1	NA	NA	NA	NA	Novel
desi_Ca_28896.1	NA	NA	NA	NA	Novel
desi_Ca_28897.1	NA	NA	NA	NA	Novel
desi_Ca_28898.1	NA	NA	NA	NA	Novel
desi_Ca_28900.1	NA	NA	NA	NA	Novel
desi_Ca_28901.1	NA	NA	NA	NA	Novel
desi_Ca_28906.1	NA	NA	PF02321/4.4E-12/Outer membrane efflux protein	GO:0005215; transporter activity; function;GO:0006810; transport; process	Novel
desi_Ca_28907.1	NA	NA	NA	NA	Novel
desi_Ca_28910.1	NA	NA	NA	NA	Novel
desi_Ca_28911.1	NA	NA	PS51257/6.0/Prokaryotic membrane lipoprotein lipid attachment site profile.	NA	Novel
desi_Ca_28914.1	NA	NA	NA	NA	Novel
desi_Ca_28915.1	NA	NA	NA	NA	Novel
desi_Ca_28917.1	NA	NA	NA	NA	Novel
desi_Ca_28921.1	NA	NA	NA	NA	Novel
desi_Ca_28922.1	NA	NA	PS51725/10.717/ABM domain profile.	NA	Novel
desi_Ca_28924.1	NA	NA	NA	NA	Novel
desi_Ca_28925.1	NA	NA	NA	NA	Novel
desi_Ca_28926.1	NA	NA	NA	NA	Novel
desi_Ca_28927.1	NA	NA	PS51257/6.0/Prokaryotic membrane lipoprotein lipid attachment site profile.	NA	Novel
desi_Ca_28928.1	NA	NA	NA	NA	Novel
desi_Ca_28929.1	NA	NA	NA	NA	Novel
desi_Ca_28930.1	NA	NA	PF07027/3.7E-27/Protein of unknown function (DUF1318)	NA	Novel
desi_Ca_28932.1	NA	NA	PTHR35891:SF2/3.0E-83/--	GO:0015035; protein disulfide oxidoreductase activity; function;GO:0045454; cell redox homeostasis; process	Novel
desi_Ca_28934.1	NA	NA	PTHR30535/1.5E-67/--	GO:0005488; binding; function	Novel
desi_Ca_28937.1	NA	NA	NA	NA	Novel
desi_Ca_28943.1	NA	NA	NA	NA	Novel
desi_Ca_28948.1	NA	NA	PF00700/2.9E-6/Bacterial flagellin C-terminal helical region	GO:0005198; structural molecule activity; function;GO:0071973; bacterial-type flagellum-dependent cell motility; process	Novel
desi_Ca_28950.1	NA	NA	PTHR33420:SF10/4.8E-20/--	NA	Novel
desi_Ca_28951.1	NA	NA	NA	NA	Novel
desi_Ca_28954.1	NA	NA	NA	NA	Novel
desi_Ca_28956.1	NA	NA	NA	NA	Novel
desi_Ca_28957.1	NA	NA	PS50231/9.117/Lectin domain of ricin B chain profile.	NA	Novel
desi_Ca_28959.1	NA	NA	PF12681/6.8E-11/Glyoxalase-like domain	NA	Novel
desi_Ca_28962.1	NA	NA	NA	NA	Novel
desi_Ca_28963.1	NA	NA	PF08468/2.2E-57/Methyltransferase small domain N-terminal	GO:0006364; rRNA processing; process;GO:0008168; methyltransferase activity; function;GO:0008990; rRNA (guanine-N2-)-methyltransferase activity; function	Novel
desi_Ca_28964.1	NA	NA	NA	NA	Novel
desi_Ca_28971.1	NA	NA	PF04338/2.6E-55/Protein of unknown function, DUF481	NA	Novel
desi_Ca_28975.1	NA	NA	PF07295/4.3E-31/Zinc-ribbon containing domain	NA	Novel
desi_Ca_28976.1	NA	NA	PF10798/2.5E-7/Biofilm development protein YmgB/AriR	GO:0042710; biofilm formation; process;GO:0071229; cellular response to acid chemical; process	Novel
desi_Ca_28978.1	NA	NA	NA	NA	Novel
desi_Ca_28983.1	NA	NA	NA	NA	Novel
desi_Ca_28984.1	NA	NA	PTHR22617:SF32/1.0E-35/--	GO:0003824; catalytic activity; function;GO:0009288; bacterial-type flagellum; component;GO:0050920; regulation of chemotaxis; process	Novel
desi_Ca_28988.1	NA	NA	NA	NA	Novel
desi_Ca_28991.1	NA	NA	NA	NA	Novel
desi_Ca_28992.1	NA	NA	PTHR30441:SF2/8.7E-137/--	NA	Novel
desi_Ca_28994.1	NA	NA	NA	NA	Novel
desi_Ca_28995.1	NA	NA	PF02566/3.0E-17/OsmC-like protein	GO:0006979; response to oxidative stress; process	Novel
desi_Ca_28997.1	NA	NA	NA	NA	Novel
desi_Ca_28999.1	NA	NA	PF13730/3.7E-10/Helix-turn-helix domain	NA	Novel
desi_Ca_29001.1	NA	NA	NA	NA	Novel
desi_Ca_29003.1	NA	NA	NA	NA	Novel
desi_Ca_29006.1	NA	NA	NA	NA	Novel
desi_Ca_29008.1	NA	NA	NA	NA	Novel
desi_Ca_29010.1	NA	NA	NA	NA	Novel
desi_Ca_29014.1	NA	NA	NA	NA	Novel
desi_Ca_29017.1	NA	NA	NA	NA	Novel
desi_Ca_29019.1	NA	NA	NA	NA	Novel
desi_Ca_29020.1	NA	NA	PD865043/6.0E-5/PLASMID SPA-ORF10 3'REGION CYTOPLASMIC ORF-10 SPAS STY1854	GO:0042710; biofilm formation; process;GO:0071229; cellular response to acid chemical; process	Novel
desi_Ca_29021.1	NA	NA	NA	NA	Novel
desi_Ca_29022.1	NA	NA	NA	NA	Novel
desi_Ca_29023.1	NA	NA	NA	NA	Novel
desi_Ca_29024.1	NA	NA	NA	NA	Novel
desi_Ca_29026.1	NA	NA	PTHR12715/8.6E-110/--	GO:0016020; membrane; component;GO:0016021; integral component of membrane; component	Novel
desi_Ca_29027.1	NA	NA	NA	NA	Novel
desi_Ca_29029.1	NA	NA	NA	NA	Novel
desi_Ca_29030.1	NA	NA	PF10798/9.6E-11/Biofilm development protein YmgB/AriR	GO:0042710; biofilm formation; process;GO:0071229; cellular response to acid chemical; process	Novel
desi_Ca_29031.1	NA	NA	NA	NA	Novel
desi_Ca_29033.1	NA	NA	NA	NA	Novel
desi_Ca_29034.1	NA	NA	PF01047/1.9E-9/MarR family	GO:0003700; transcription factor activity, sequence-specific DNA binding; function;GO:0006355; regulation of transcription, DNA-templated; process	Novel
desi_Ca_29035.1	NA	NA	PF07348/6.2E-63/Syd protein (SUKH-2)	GO:0009898; cytoplasmic side of plasma membrane; component	Novel
desi_Ca_29036.1	NA	NA	PF14489/2.9E-27/QueF-like protein	GO:0008616; queuosine biosynthetic process; process;GO:0033739; preQ1 synthase activity; function	Novel
desi_Ca_29037.1	NA	NA	NA	NA	Novel
desi_Ca_29038.1	NA	NA	NA	NA	Novel
desi_Ca_29042.1	NA	NA	PF10767/4.6E-65/Protein of unknown function (DUF2593)	NA	Novel
desi_Ca_29046.1	NA	NA	PF09566/2.3E-78/SacI restriction endonuclease	NA	Novel
desi_Ca_29047.1	NA	NA	NA	NA	Novel
desi_Ca_29051.1	NA	NA	NA	NA	Novel
desi_Ca_29052.1	NA	NA	NA	NA	Novel
desi_Ca_29053.1	NA	NA	PTHR11615/3.5E-35/--	NA	Novel
desi_Ca_29054.1	NA	NA	NA	NA	Novel
desi_Ca_29056.1	NA	NA	NA	NA	Novel
desi_Ca_29058.1	NA	NA	PTHR30328/7.5E-95/--	GO:0003677; DNA binding; function	Novel
desi_Ca_29059.1	NA	NA	NA	NA	Novel
desi_Ca_29062.1	NA	NA	NA	NA	Novel
desi_Ca_29064.1	NA	NA	NA	NA	Novel
desi_Ca_29067.1	NA	NA	NA	NA	Novel
desi_Ca_29068.1	NA	NA	NA	NA	Novel
desi_Ca_29070.1	NA	NA	NA	NA	Novel
desi_Ca_29073.1	NA	NA	PF02924/7.5E-20/Bacteriophage lambda head decoration protein D	GO:0019028; viral capsid; component	Novel
desi_Ca_29074.1	NA	NA	NA	NA	Novel
desi_Ca_29075.1	NA	NA	NA	NA	Novel
desi_Ca_29076.1	NA	NA	NA	NA	Novel
desi_Ca_29078.1	NA	NA	NA	NA	Novel
desi_Ca_29080.1	NA	NA	NA	NA	Novel
desi_Ca_29082.1	NA	NA	NA	NA	Novel
desi_Ca_29083.1	NA	NA	NA	NA	Novel
desi_Ca_29085.1	NA	NA	NA	NA	Novel
desi_Ca_29086.1	NA	NA	NA	NA	Novel
desi_Ca_29087.1	NA	NA	NA	NA	Novel
desi_Ca_29091.1	NA	NA	PTHR13887/4.7E-26/--	NA	Novel
desi_Ca_29096.1	NA	NA	NA	NA	Novel
desi_Ca_29097.1	NA	NA	NA	NA	Novel
desi_Ca_29100.1	NA	NA	PF00583/1.9E-11/Acetyltransferase (GNAT) family	GO:0008080; N-acetyltransferase activity; function	Novel
desi_Ca_29101.1	NA	NA	NA	NA	Novel
desi_Ca_29102.1	NA	NA	NA	NA	Novel
desi_Ca_29108.1	NA	NA	PTHR36121/5.8E-39/--	NA	Novel
desi_Ca_29109.1	NA	NA	NA	NA	Novel
desi_Ca_29115.1	NA	NA	PF01051/2.9E-25/Initiator Replication protein	GO:0003887; DNA-directed DNA polymerase activity; function;GO:0005727; extrachromosomal circular DNA; component;GO:0006270; DNA replication initiation; process	Novel
desi_Ca_29119.1	NA	NA	NA	NA	Novel
desi_Ca_29120.1	NA	NA	NA	NA	Novel
desi_Ca_29121.1	NA	NA	NA	NA	Novel
desi_Ca_29122.1	NA	NA	PF11162/4.1E-16/Protein of unknown function (DUF2946)	NA	Novel
desi_Ca_29123.1	NA	NA	PF13271/3.6E-9/Domain of unknown function (DUF4062)	NA	Novel
desi_Ca_29129.1	NA	NA	NA	NA	Novel
desi_Ca_29130.1	NA	NA	NA	NA	Novel
desi_Ca_29131.1	NA	NA	NA	NA	Novel
desi_Ca_29134.1	NA	NA	PF06175/1.2E-108/tRNA-(MS[2]IO[6]A)-hydroxylase (MiaE)	NA	Novel
desi_Ca_29138.1	NA	NA	NA	NA	Novel
desi_Ca_29139.1	NA	NA	NA	NA	Novel
desi_Ca_29140.1	NA	NA	NA	NA	Novel
desi_Ca_29141.1	NA	NA	NA	NA	Novel
desi_Ca_29146.1	NA	NA	NA	NA	Novel
desi_Ca_29147.1	NA	NA	NA	NA	Novel
desi_Ca_29151.1	NA	NA	PF06097/1.7E-133/Bacterial protein of unknown function (DUF945)	NA	Novel
desi_Ca_29152.1	NA	NA	NA	NA	Novel
desi_Ca_29153.1	NA	NA	NA	NA	Novel
desi_Ca_29156.1	NA	NA	PF05929/6.5E-109/Phage capsid scaffolding protein (GPO) serine peptidase	GO:0019069; viral capsid assembly; process	Novel
desi_Ca_29157.1	NA	NA	NA	NA	Novel
desi_Ca_29158.1	NA	NA	SM00972/8.6E-16/Spore Coat Protein U domain	NA	Novel
desi_Ca_29162.1	NA	NA	PTHR30160/3.8E-12/--	NA	Novel
desi_Ca_29167.1	NA	NA	PTHR30519:SF3/8.1E-194/--	GO:0003871; 5-methyltetrahydropteroyltriglutamate-homocysteine S-methyltransferase activity; function;GO:0008270; zinc ion binding; function;GO:0009086; methionine biosynthetic process; process	Novel
desi_Ca_29168.1	NA	NA	NA	NA	Novel
desi_Ca_29170.1	NA	NA	PF03923/6.5E-51/Uncharacterized lipoprotein	NA	Novel
desi_Ca_29178.1	NA	NA	NA	NA	Novel
desi_Ca_29179.1	NA	NA	NA	NA	Novel
desi_Ca_29181.1	NA	NA	NA	NA	Novel
desi_Ca_29182.1	NA	NA	PF11254/4.9E-91/Protein of unknown function (DUF3053)	NA	Novel
desi_Ca_29185.1	NA	NA	NA	NA	Novel
desi_Ca_29186.1	NA	NA	PF01914/1.5E-59/MarC family integral membrane protein	GO:0016021; integral component of membrane; component	Novel
desi_Ca_29187.1	NA	NA	PTHR35862:SF2/1.3E-22/--	NA	Novel
desi_Ca_29188.1	NA	NA	NA	NA	Novel
desi_Ca_29189.1	NA	NA	NA	NA	Novel
desi_Ca_29190.1	NA	NA	NA	NA	Novel
desi_Ca_29191.1	NA	NA	NA	NA	Novel
desi_Ca_29193.1	NA	NA	NA	NA	Novel
desi_Ca_29197.1	NA	NA	NA	NA	Novel
desi_Ca_29198.1	NA	NA	NA	NA	Novel
desi_Ca_29202.1	NA	NA	NA	NA	Novel
desi_Ca_29204.1	NA	NA	NA	NA	Novel
desi_Ca_29205.1	NA	NA	NA	NA	Novel
desi_Ca_29208.1	NA	NA	NA	NA	Novel
desi_Ca_29209.1	NA	NA	NA	NA	Novel
desi_Ca_29211.1	NA	NA	NA	NA	Novel
desi_Ca_29212.1	NA	NA	NA	NA	Novel
desi_Ca_29215.1	NA	NA	PF00657/2.1E-11/GDSL-like Lipase/Acylhydrolase	GO:0016788; hydrolase activity, acting on ester bonds; function	Novel
desi_Ca_29216.1	NA	NA	PS51257/5.0/Prokaryotic membrane lipoprotein lipid attachment site profile.	NA	Novel
desi_Ca_29217.1	NA	NA	PS51257/6.0/Prokaryotic membrane lipoprotein lipid attachment site profile.	NA	Novel
desi_Ca_29219.1	NA	NA	PF01943/7.4E-13/Polysaccharide biosynthesis protein	GO:0016020; membrane; component	Novel
desi_Ca_29221.1	NA	NA	NA	NA	Novel
desi_Ca_29222.1	NA	NA	NA	NA	Novel
desi_Ca_29223.1	NA	NA	NA	NA	Novel
desi_Ca_29225.1	NA	NA	PF08525/9.4E-10/Opacity-associated protein A N-terminal motif	NA	Novel
desi_Ca_29228.1	NA	NA	NA	NA	Novel
desi_Ca_29229.1	NA	NA	NA	NA	Novel
desi_Ca_29231.1	NA	NA	NA	NA	Novel
desi_Ca_29234.1	NA	NA	NA	NA	Novel
desi_Ca_29235.1	NA	NA	PF02482/3.4E-23/Sigma 54 modulation protein / S30EA ribosomal protein	GO:0044238; primary metabolic process; process	Novel
desi_Ca_29237.1	NA	NA	NA	NA	Novel
desi_Ca_29241.1	NA	NA	PS51296/23.651/Rieske [2Fe-2S] iron-sulfur domain profile.	GO:0016491; oxidoreductase activity; function;GO:0051537; 2 iron, 2 sulfur cluster binding; function;GO:0055114; oxidation-reduction process; process	Novel
desi_Ca_29243.1	NA	NA	NA	NA	Novel
desi_Ca_29244.1	NA	NA	NA	NA	Novel
desi_Ca_29252.1	NA	NA	NA	NA	Novel
desi_Ca_29254.1	NA	NA	NA	NA	Novel
desi_Ca_29255.1	NA	NA	NA	NA	Novel
desi_Ca_29256.1	NA	NA	NA	NA	Novel
desi_Ca_29257.1	NA	NA	PF02635/6.8E-7/DsrE/DsrF-like family	NA	Novel
desi_Ca_29258.1	NA	NA	NA	NA	Novel
desi_Ca_29259.1	NA	NA	NA	NA	Novel
desi_Ca_29262.1	NA	NA	NA	NA	Novel
desi_Ca_29263.1	NA	NA	NA	NA	Novel
desi_Ca_29264.1	NA	NA	NA	NA	Novel
desi_Ca_29268.1	NA	NA	PTHR23517/7.2E-147/--	GO:0016021; integral component of membrane; component;GO:0055085; transmembrane transport; process	Novel
desi_Ca_29269.1	NA	NA	NA	NA	Novel
desi_Ca_29274.1	NA	NA	NA	NA	Novel
desi_Ca_29275.1	NA	NA	NA	NA	Novel
desi_Ca_29277.1	NA	NA	NA	NA	Novel
desi_Ca_29280.1	NA	NA	NA	NA	Novel
desi_Ca_29281.1	NA	NA	PTHR30126/1.0E-18/--	GO:0003700; transcription factor activity, sequence-specific DNA binding; function;GO:0006355; regulation of transcription, DNA-templated; process	Novel
desi_Ca_29282.1	NA	NA	PF09695/2.3E-77/Bacterial protein of unknown function (YtfJ_HI0045)	NA	Novel
desi_Ca_29284.1	NA	NA	PF00196/1.4E-6/Bacterial regulatory proteins, luxR family	GO:0006355; regulation of transcription, DNA-templated; process	Novel
desi_Ca_29285.1	NA	NA	NA	NA	Novel
desi_Ca_29286.1	NA	NA	PF12883/1.3E-16/Protein of unknown function (DUF3828)	NA	Novel
desi_Ca_29289.1	NA	NA	NA	NA	Novel
desi_Ca_29295.1	NA	NA	NA	NA	Novel
desi_Ca_29297.1	NA	NA	NA	NA	Novel
desi_Ca_29298.1	NA	NA	NA	NA	Novel
desi_Ca_29300.1	NA	NA	NA	NA	Novel
desi_Ca_29302.1	NA	NA	NA	NA	Novel
desi_Ca_29304.1	NA	NA	NA	NA	Novel
desi_Ca_29305.1	NA	NA	PD103779/5.0E-57/CRCA ANTIMICROBIAL RESISTANCE LIPOPROTEIN RCP A PEPTIDE ACYLATION LIPID EXPORTED	NA	Novel
desi_Ca_29310.1	NA	NA	NA	NA	Novel
desi_Ca_29317.1	NA	NA	PF01648/3.5E-5/4'-phosphopantetheinyl transferase superfamily	GO:0000287; magnesium ion binding; function;GO:0008897; holo-[acyl-carrier-protein] synthase activity; function	Novel
desi_Ca_29318.1	NA	NA	NA	NA	Novel
desi_Ca_29320.1	NA	NA	NA	NA	Novel
desi_Ca_29321.1	NA	NA	NA	NA	Novel
desi_Ca_29326.1	NA	NA	PTHR30441:SF4/1.1E-21/--	NA	Novel
desi_Ca_29327.1	NA	NA	NA	NA	Novel
desi_Ca_29329.1	NA	NA	NA	NA	Novel
desi_Ca_29330.1	NA	NA	NA	NA	Novel
desi_Ca_29331.1	NA	NA	NA	NA	Novel
desi_Ca_29332.1	NA	NA	PF10709/1.3E-35/Protein of unknown function (DUF2511)	NA	Novel
desi_Ca_29335.1	NA	NA	NA	NA	Novel
desi_Ca_29338.1	NA	NA	NA	NA	Novel
desi_Ca_29339.1	NA	NA	NA	NA	Novel
desi_Ca_29342.1	NA	NA	NA	NA	Novel
desi_Ca_29345.1	NA	NA	NA	NA	Novel
desi_Ca_29348.1	NA	NA	NA	NA	Novel
desi_Ca_29350.1	NA	NA	PTHR30251/5.4E-61/--	GO:0007155; cell adhesion; process;GO:0009289; pilus; component;GO:0030288; outer membrane-bounded periplasmic space; component;GO:0043711; pilus organization; process;GO:0061077; chaperone-mediated protein folding; process;GO:0071555; cell wall organization; process	Novel
desi_Ca_29354.1	NA	NA	NA	NA	Novel
desi_Ca_29359.1	NA	NA	NA	NA	Novel
desi_Ca_29361.1	NA	NA	SM00530/0.0030/Helix-turn-helix XRE-family like proteins	GO:0043565; sequence-specific DNA binding; function	Novel
desi_Ca_29362.1	NA	NA	PTHR33420/1.2E-16/--	GO:0007155; cell adhesion; process;GO:0009289; pilus; component;GO:0030288; outer membrane-bounded periplasmic space; component;GO:0071555; cell wall organization; process	Novel
desi_Ca_29363.1	NA	NA	NA	NA	Novel
desi_Ca_29364.1	NA	NA	NA	NA	Novel
desi_Ca_29366.1	NA	NA	NA	NA	Novel
desi_Ca_29367.1	NA	NA	PTHR38785/2.2E-70/--	NA	Novel
desi_Ca_29376.1	NA	NA	NA	NA	Novel
desi_Ca_29377.1	NA	NA	PF13360/1.8E-6/PQQ-like domain	NA	Novel
desi_Ca_29378.1	NA	NA	NA	NA	Novel
desi_Ca_29380.1	NA	NA	PTHR38099/8.5E-77/--	NA	Novel
desi_Ca_29381.1	NA	NA	PF15947/3.4E-31/Domain of unknown function (DUF4755)	NA	Novel
desi_Ca_29383.1	NA	NA	PF05974/5.7E-51/Domain of unknown function (DUF892)	NA	Novel
desi_Ca_29385.1	NA	NA	NA	NA	Novel
desi_Ca_29386.1	NA	NA	NA	NA	Novel
desi_Ca_29387.1	NA	NA	NA	NA	Novel
desi_Ca_29388.1	NA	NA	PF10798/2.7E-18/Biofilm development protein YmgB/AriR	GO:0042710; biofilm formation; process;GO:0071229; cellular response to acid chemical; process	Novel
desi_Ca_29389.1	NA	NA	PF01261/3.5E-19/Xylose isomerase-like TIM barrel	NA	Novel
desi_Ca_29390.1	NA	NA	PS50943/15.374/Cro/C1-type HTH domain profile.	GO:0043565; sequence-specific DNA binding; function	Novel
desi_Ca_29391.1	NA	NA	NA	NA	Novel
desi_Ca_29393.1	NA	NA	PS51094/39.804/PTS_EIIA type-2 domain profile.	NA	Novel
desi_Ca_29394.1	NA	NA	NA	NA	Novel
desi_Ca_29395.1	NA	NA	NA	NA	Novel
desi_Ca_29398.1	NA	NA	NA	NA	Novel
desi_Ca_29400.1	NA	NA	PS51257/5.0/Prokaryotic membrane lipoprotein lipid attachment site profile.	NA	Novel
desi_Ca_29405.1	NA	NA	NA	NA	Novel
desi_Ca_29406.1	NA	NA	PTHR30250/1.1E-37/--	GO:0016020; membrane; component	Novel
desi_Ca_29408.1	NA	NA	NA	NA	Novel
desi_Ca_29409.1	NA	NA	PF00126/1.4E-13/Bacterial regulatory helix-turn-helix protein, lysR family	GO:0003700; transcription factor activity, sequence-specific DNA binding; function;GO:0006355; regulation of transcription, DNA-templated; process	Novel
desi_Ca_29410.1	NA	NA	NA	NA	Novel
desi_Ca_29411.1	NA	NA	NA	NA	Novel
desi_Ca_29413.1	NA	NA	NA	NA	Novel
desi_Ca_29414.1	NA	NA	PS50007/8.507/Phosphatidylinositol-specific phospholipase X-box domain profile.	NA	Novel
desi_Ca_29416.1	NA	NA	NA	NA	Novel
desi_Ca_29419.1	NA	NA	PS51257/6.0/Prokaryotic membrane lipoprotein lipid attachment site profile.	NA	Novel
desi_Ca_29422.1	NA	NA	NA	NA	Novel
desi_Ca_29426.1	NA	tcc:TCM_035722/8e-07/Carboxypeptidase D; K07752 carboxypeptidase D [EC:3.4.17.22]	PF00246/4.2E-12/Zinc carboxypeptidase	GO:0004181; metallocarboxypeptidase activity; function;GO:0006508; proteolysis; process;GO:0008270; zinc ion binding; function	Novel
desi_Ca_29428.1	NA	NA	NA	NA	Novel
desi_Ca_29431.1	NA	NA	PF06475/6.4E-49/Putative glycolipid-binding	NA	Novel
desi_Ca_29433.1	NA	NA	PF01850/1.9E-9/PIN domain	NA	Novel
desi_Ca_29434.1	NA	NA	NA	NA	Novel
desi_Ca_29436.1	NA	NA	NA	NA	Novel
desi_Ca_29437.1	NA	NA	NA	NA	Novel
desi_Ca_29438.1	NA	NA	PF08448/3.1E-8/PAS fold	GO:0006355; regulation of transcription, DNA-templated; process	Novel
desi_Ca_29441.1	NA	NA	PF07670/8.0E-6/Nucleoside recognition	NA	Novel
desi_Ca_29443.1	NA	NA	NA	NA	Novel
desi_Ca_29444.1	NA	NA	NA	NA	Novel
desi_Ca_29446.1	NA	NA	PF13286/1.2E-5/Phosphohydrolase-associated domain	NA	Novel
desi_Ca_29447.1	NA	NA	NA	NA	Novel
desi_Ca_29448.1	NA	NA	NA	NA	Novel
desi_Ca_29451.1	NA	NA	NA	NA	Novel
desi_Ca_29458.1	NA	NA	PTHR11615:SF19/4.9E-85/--	GO:0016491; oxidoreductase activity; function;GO:0030151; molybdenum ion binding; function;GO:0055114; oxidation-reduction process; process	Novel
desi_Ca_29461.1	NA	NA	PTHR21248/8.3E-45/--	NA	Novel
desi_Ca_29462.1	NA	NA	NA	NA	Novel
desi_Ca_29464.1	NA	NA	NA	NA	Novel
desi_Ca_29467.1	NA	NA	PF04286/6.5E-103/Protein of unknown function (DUF445)	NA	Novel
desi_Ca_29468.1	NA	NA	PF00534/5.7E-10/Glycosyl transferases group 1	NA	Novel
desi_Ca_29471.1	NA	NA	NA	NA	Novel
desi_Ca_29472.1	NA	NA	SM00895/7.6E-10/--	NA	Novel
desi_Ca_29473.1	NA	NA	NA	NA	Novel
desi_Ca_29482.1	NA	NA	NA	NA	Novel
desi_Ca_29484.1	NA	NA	PTHR37011:SF2/3.7E-27/--	NA	Novel
desi_Ca_29486.1	NA	NA	NA	NA	Novel
desi_Ca_31011.1	NA	NA	PS51459/13.659/Fido domain profile.	NA	Novel
desi_Ca_31014.1	NA	NA	NA	NA	Novel
desi_Ca_31019.1	NA	NA	NA	NA	Novel
desi_Ca_31043.1	NA	NA	NA	NA	Novel
desi_Ca_31104.1	NA	NA	NA	NA	Novel
desi_Ca_31129.1	NA	NA	NA	NA	Novel
desi_Ca_31132.1	NA	NA	NA	NA	Novel
desi_Ca_31156.1	NA	NA	PTHR33096:SF1/7.3E-86/--	NA	Novel
desi_Ca_31159.1	NA	NA	PF07021/9.0E-52/Methionine biosynthesis protein MetW	NA	Novel
desi_Ca_31171.1	NA	NA	NA	NA	Novel
desi_Ca_31172.1	NA	NA	NA	NA	Novel
desi_Ca_31192.1	NA	NA	NA	NA	Novel
desi_Ca_31233.1	NA	NA	PF13203/2.1E-7/Putative metallopeptidase domain	NA	Novel
desi_Ca_31252.1	NA	NA	NA	NA	Novel
desi_Ca_31257.1	NA	NA	NA	NA	Novel
desi_Ca_31277.1	NA	NA	PR00035/1.9E-10/GntR bacterial regulatory protein HTH signature	GO:0003700; transcription factor activity, sequence-specific DNA binding; function;GO:0006355; regulation of transcription, DNA-templated; process	Novel
desi_Ca_31283.1	NA	NA	NA	NA	Novel
desi_Ca_31288.1	NA	NA	NA	NA	Novel
desi_Ca_31313.1	NA	NA	PF13155/2.5E-5/Toprim-like	NA	Novel
desi_Ca_31322.1	NA	NA	NA	NA	Novel
desi_Ca_31350.1	NA	NA	NA	NA	Novel
Cr_Cr_26208.1_v2	gi|1000936074|ref|XP_002537480.2|/1.57426e-59/PREDICTED: uncharacterized ABC transporter ATP-binding protein YknY [Ricinus communis]	apro:F751_4707/5e-26/Sulfate/thiosulfate import ATP-binding protein CysA; K02045 sulfate transport system ATP-binding protein [EC:3.6.3.25]	PTHR24220/2.0E-97/--	GO:0005524; ATP binding; function;GO:0016887; ATPase activity; function	Novel
Cr_Cr_26007.1_v2	gi|1000936205|ref|XP_015584266.1|/1.68064e-63/PREDICTED: probable aldo-keto reductase 2, partial [Ricinus communis]	zma:100272747/1e-26/uncharacterized LOC100272747; K05275 pyridoxine 4-dehydrogenase [EC:1.1.1.65]	PTHR11732/6.2E-96/--	NA	Novel
Cr_Cr_25954.1_v2	gi|1000936299|ref|XP_002536457.2|/1.72322e-24/PREDICTED: cation efflux system protein CzcA, partial [Ricinus communis]	NA	PF00873/1.6E-104/AcrB/AcrD/AcrF family	GO:0005215; transporter activity; function;GO:0006810; transport; process;GO:0016020; membrane; component	Novel
Cr_Cr_26251.1_v2	gi|1143222|gb|AAA85742.1|/2.22302e-127/acetyl-CoA carboxylase biotin carboxylase subunit, partial [Glycine max]	gsl:Gasu_09490/6e-115/bifunctional acetyl-CoA carboxylase / biotin carboxylase subunit isoform 1 (EC:6.4.1.2 6.3.4.14); K01961 acetyl-CoA carboxylase, biotin carboxylase subunit [EC:6.4.1.2 6.3.4.14]	PS50979/27.253/Biotin carboxylation domain profile.	GO:0004075; biotin carboxylase activity; function;GO:0005524; ATP binding; function;GO:0046872; metal ion binding; function	Novel
Cr_Cr_26094.1_v2	gi|11466400|ref|NP_038404.1|/1.73593e-29/NADH dehydrogenase subunit 2 [Mesostigma viride]; gi|14548165|sp|Q9MUQ6.1|NU2C_MESVI RecName: Full=NAD(P)H-quinone oxidoreductase subunit 2, chloroplastic; AltName: Full=NAD(P)H dehydrogenase, subunit 2; AltName: Full=NADH-plastoquinone oxidoreductase subunit 2; gi|7259543|gb|AAF43844.1|AF166114_56 subunit 2 of NADH-plastoquinoneoxidoreductase (chloroplast…	cvr:OJ20_p17/2e-28/nad2; NADH dehydrogenase subunit 2; K03879 NADH-ubiquinone oxidoreductase chain 2 [EC:1.6.5.3]	PTHR22773/3.2E-52/--	NA	Novel
Cr_Cr_09614.1_v2	gi|115434460|ref|NP_001041988.1|/1.35155e-25/Os01g0142000 [Oryza sativa Japonica Group]; gi|113531519|dbj|BAF03902.1| Os01g0142000 [Oryza sativa Japonica Group]	NA	NA	NA	Novel
Cr_Cr_26017.1_v2	gi|125555837|gb|EAZ01443.1|/6.19911e-72/hypothetical protein OsI_23478 [Oryza sativa Indica Group]	bpg:Bathy11g03510/4e-59/heavy metal translocating P-type ATPase; K01534 Cd2+/Zn2+-exporting ATPase [EC:3.6.3.3 3.6.3.5]	PTHR24093:SF210/2.0E-149/--	GO:0000166; nucleotide binding; function;GO:0046872; metal ion binding; function	Novel
Cr_Cr_26318.1_v2	gi|145351221|ref|XP_001419983.1|/3.57639e-36/predicted protein [Ostreococcus lucimarinus CCE9901]; gi|144580216|gb|ABO98276.1| predicted protein [Ostreococcus lucimarinus CCE9901]	ota:Ot10g02220/2e-35/Alanine-glyoxylate aminotransferase AGT2 (ISS); K13524 4-aminobutyrate aminotransferase / (S)-3-amino-2-methylpropionate transaminase [EC:2.6.1.19 2.6.1.22]	PF00202/4.3E-55/Aminotransferase class-III	GO:0008483; transaminase activity; function;GO:0030170; pyridoxal phosphate binding; function	Novel
Cr_Cr_26083.1_v2	gi|145932349|ref|YP_001165397.1|/5.53056e-15/NADH dehydrogenase subunit 4 [Phytophthora sojae]; gi|110169592|gb|ABG54058.1| NADH dehydrogenase subunit 4 [Phytophthora sojae]	ccp:ChcroMp17/2e-13/nad4; NADH dehydrogenase subunit 4 (EC:1.6.5.3); K03881 NADH-ubiquinone oxidoreductase chain 4 [EC:1.6.5.3]	PTHR22773/7.2E-24/--	NA	Novel
Cr_Cr_25956.1_v2	gi|15241939|ref|NP_201080.1|/1.24504e-69/Hypersensitive-induced response protein 1 [Arabidopsis thaliana]; gi|75262692|sp|Q9FM19.1|HIR1_ARATH RecName: Full=Hypersensitive-induced response protein 1; Short=AtHIR1; gi|10177452|dbj|BAB10843.1| hypersensitive-induced response protein [Arabidopsis thaliana]; gi|17065548|gb|AAL32928.1| hypersensitive-induced response protein [Arabidopsis thaliana]; gi|…	NA	PTHR10264:SF84/1.9E-91/--	GO:0016020; membrane; component	Novel
Cr_Cr_25901.1_v2	gi|159462820|ref|XP_001689640.1|/3.48283e-62/predicted protein [Chlamydomonas reinhardtii]; gi|158283628|gb|EDP09378.1| predicted protein [Chlamydomonas reinhardtii]	bvg:104888541/3e-21/zerumbone synthase-like; K09841 xanthoxin dehydrogenase [EC:1.1.1.288]	PTHR24319/6.6E-59/--	GO:0008152; metabolic process; process;GO:0016491; oxidoreductase activity; function	Novel
Cr_Cr_26248.1_v2	gi|159463058|ref|XP_001689759.1|/3.20581e-105/predicted protein [Chlamydomonas reinhardtii]; gi|158283747|gb|EDP09497.1| predicted protein [Chlamydomonas reinhardtii]	bvg:104895516/2e-40/artemisinic aldehyde Delta(11(13)) reductase-like; K05894 12-oxophytodienoic acid reductase [EC:1.3.1.42]	PTHR22893/3.9E-143/--	GO:0010181; FMN binding; function;GO:0016491; oxidoreductase activity; function;GO:0055114; oxidation-reduction process; process	Novel
Cr_Cr_26049.1_v2	gi|159477713|ref|XP_001696953.1|/6.10523e-61/chloroplast-associated SecA protein [Chlamydomonas reinhardtii]; gi|158274865|gb|EDP00645.1| chloroplast-associated SecA protein, partial [Chlamydomonas reinhardtii]	cre:CHLREDRAFT_131439/9e-62/SECA2; chloroplast-associated SecA protein; K03070 preprotein translocase subunit SecA	SM00957/7.4E-116/SecA DEAD-like domain	GO:0005524; ATP binding; function;GO:0016020; membrane; component;GO:0017038; protein import; process	Novel
Cr_Cr_26182.1_v2	gi|159480322|ref|XP_001698233.1|/1.06461e-64/hypothetical protein CHLREDRAFT_139213 [Chlamydomonas reinhardtii]; gi|158273731|gb|EDO99518.1| predicted protein [Chlamydomonas reinhardtii]	cre:CHLREDRAFT_139213/2e-65/aminoacyl-tRNA ligase (EC:6.1.1.5); K01870 isoleucyl-tRNA synthetase [EC:6.1.1.5]	PF08264/2.6E-8/Anticodon-binding domain of tRNA	GO:0000166; nucleotide binding; function;GO:0004812; aminoacyl-tRNA ligase activity; function;GO:0004822; isoleucine-tRNA ligase activity; function;GO:0005524; ATP binding; function;GO:0005737; cytoplasm; component;GO:0006418; tRNA aminoacylation for protein translation; process;GO:0006428; isoleucyl-tRNA aminoacylation; process	Novel
Cr_Cr_26317.1_v2	gi|162660642|gb|EDQ48469.1|/5.72576e-66/predicted protein [Physcomitrella patens]	NA	PTHR30124/1.8E-27/--	NA	Novel
Cr_Cr_25863.1_v2	gi|168003930|ref|XP_001754665.1|/2.44056e-10/predicted protein [Physcomitrella patens]; gi|162694286|gb|EDQ80635.1| predicted protein [Physcomitrella patens]	ppp:PHYPADRAFT_175868/4e-11/hypothetical protein; K01583 arginine decarboxylase [EC:4.1.1.19]	PS50914/10.337/BON domain profile.	GO:0003824; catalytic activity; function;GO:0005515; protein binding; function;GO:0006527; arginine catabolic process; process;GO:0008295; spermidine biosynthetic process; process;GO:0008792; arginine decarboxylase activity; function	Novel
Cr_Cr_25843.1_v2	gi|168058866|ref|XP_001781427.1|/4.99486e-157/predicted protein [Physcomitrella patens]; gi|162667164|gb|EDQ53801.1| predicted protein [Physcomitrella patens]	adu:107490778/2e-146/L-aspartate oxidase, chloroplastic; K00278 L-aspartate oxidase [EC:1.4.3.16]	PF00890/3.4E-89/FAD binding domain	GO:0016491; oxidoreductase activity; function;GO:0055114; oxidation-reduction process; process	Novel
Cr_Cr_26331.1_v2	gi|168070411|ref|XP_001786801.1|/8.35184e-27/predicted protein [Physcomitrella patens]; gi|162660442|gb|EDQ48385.1| predicted protein [Physcomitrella patens]	pxb:103960364/4e-11/DNA topoisomerase 3-beta; K03165 DNA topoisomerase III [EC:5.99.1.2]	PR00417/7.5E-10/Prokaryotic DNA topoisomerase I signature	GO:0003677; DNA binding; function;GO:0003916; DNA topoisomerase activity; function;GO:0003917; DNA topoisomerase type I activity; function;GO:0006265; DNA topological change; process	Novel
Cr_Cr_26080.1_v2	gi|193890955|gb|ACF28631.1|/1.09886e-100/glutamate semialdehyde synthase [Amphidinium carterae]	gra:105788667/5e-95/glutamate-1-semialdehyde 2,1-aminomutase, chloroplastic; K01845 glutamate-1-semialdehyde 2,1-aminomutase [EC:5.4.3.8]	PF00202/7.7E-39/Aminotransferase class-III	GO:0008483; transaminase activity; function;GO:0030170; pyridoxal phosphate binding; function	Novel
Cr_Cr_26091.1_v2	gi|194476615|ref|YP_002048794.1|/7.30663e-33/Phenylalanyl-tRNA synthetase, alpha subunit (chromatophore) [Paulinella chromatophora]; gi|171191622|gb|ACB42584.1| Phenylalanyl-tRNA synthetase, alpha subunit (chromatophore) [Paulinella chromatophora]	ota:Ot02g03910/3e-07/PheS; PheS phenylalanine-tRNA synthetase, probable (IC); K01889 phenylalanyl-tRNA synthetase alpha chain [EC:6.1.1.20]	PF04264/2.5E-24/YceI-like domain	GO:0000049; tRNA binding; function;GO:0004812; aminoacyl-tRNA ligase activity; function;GO:0005524; ATP binding; function;GO:0005737; cytoplasm; component;GO:0006418; tRNA aminoacylation for protein translation; process;GO:0043039; tRNA aminoacylation; process	Novel
Cr_Cr_26300.1_v2	gi|194476719|ref|YP_002048898.1|/1.06864e-07/ferrous iron transport protein B (chromatophore) [Paulinella chromatophora]; gi|171191726|gb|ACB42688.1| ferrous iron transport protein B (chromatophore) [Paulinella chromatophora]	NA	PTHR11649:SF37/5.8E-42/--	GO:0005525; GTP binding; function;GO:0015093; ferrous iron transmembrane transporter activity; function;GO:0015684; ferrous iron transport; process;GO:0016021; integral component of membrane; component	Novel
Cr_Cr_25846.1_v2	gi|194476857|ref|YP_002049036.1|/1.25033e-95/CTP synthetase (chromatophore) [Paulinella chromatophora]; gi|171191864|gb|ACB42826.1| CTP synthetase (chromatophore) [Paulinella chromatophora]	tcc:TCM_033690/1e-86/CTP synthase family protein; K01937 CTP synthase [EC:6.3.4.2]	PF06418/3.6E-31/CTP synthase N-terminus	GO:0003883; CTP synthase activity; function;GO:0006221; pyrimidine nucleotide biosynthetic process; process;GO:0016021; integral component of membrane; component;GO:0051205; protein insertion into membrane; process	Novel
Cr_Cr_26227.1_v2	gi|194476899|ref|YP_002049078.1|/2.79055e-15/Putative penicillin-binding protein (chromatophore) [Paulinella chromatophora]; gi|171191906|gb|ACB42868.1| Putative penicillin-binding protein (chromatophore) [Paulinella chromatophora]	NA	PTHR30627:SF2/9.1E-40/--	GO:0008658; penicillin binding; function	Novel
Cr_Cr_26148.1_v2	gi|194476899|ref|YP_002049078.1|/7.57786e-15/Putative penicillin-binding protein (chromatophore) [Paulinella chromatophora]; gi|171191906|gb|ACB42868.1| Putative penicillin-binding protein (chromatophore) [Paulinella chromatophora]	NA	PTHR30627/9.2E-31/--	GO:0008658; penicillin binding; function;GO:0016021; integral component of membrane; component;GO:0051301; cell division; process	Novel
Cr_Cr_25898.1_v2	gi|194476925|ref|YP_002049104.1|/1.1604e-08/Rod shape determining protein (chromatophore) [Paulinella chromatophora]; gi|171191932|gb|ACB42894.1| Rod shape determining protein (chromatophore) [Paulinella chromatophora]	NA	PF14450/1.4E-20/Cell division protein FtsA	GO:0005515; protein binding; function;GO:0007049; cell cycle; process	Novel
Cr_Cr_26282.1_v2	gi|194477029|ref|YP_002049208.1|/1.9443e-81/peptide chain release factor 1 (chromatophore) [Paulinella chromatophora]; gi|171192036|gb|ACB42998.1| peptide chain release factor 1 (chromatophore) [Paulinella chromatophora]	obr:102714047/2e-80/peptide chain release factor APG3, chloroplastic; K02835 peptide chain release factor 1	PS00745/-/Prokaryotic-type class I peptide chain release factors signature.	GO:0003747; translation release factor activity; function;GO:0005737; cytoplasm; component;GO:0006415; translational termination; process;GO:0016149; translation release factor activity, codon specific; function	Novel
Cr_Cr_26141.1_v2	gi|194477126|ref|YP_002049305.1|/4.06079e-28/Putative RNA methylase family protein (chromatophore) [Paulinella chromatophora]; gi|171192133|gb|ACB43095.1| Putative RNA methylase family protein (chromatophore) [Paulinella chromatophora]	NA	PS51165/16.005/THUMP domain profile.	GO:0003723; RNA binding; function	Novel
Cr_Cr_26100.1_v2	gi|194477302|ref|YP_002049481.1|/2.3315e-48/RNA polymerase sigma factor (chromatophore) [Paulinella chromatophora]; gi|171192309|gb|ACB43271.1| RNA polymerase sigma factor (chromatophore) [Paulinella chromatophora]	ota:Ot06g01190/1e-38/SigA (ISS); K03086 RNA polymerase primary sigma factor	PR00046/2.6E-8/Major sigma-70 factor signature	GO:0003677; DNA binding; function;GO:0003700; transcription factor activity, sequence-specific DNA binding; function;GO:0006352; DNA-templated transcription, initiation; process;GO:0006355; regulation of transcription, DNA-templated; process;GO:0016987; sigma factor activity; function	Novel
Cr_Cr_26057.1_v2	gi|218194450|gb|EEC76877.1|/2.67299e-29/hypothetical protein OsI_15081 [Oryza sativa Indica Group]	NA	PTHR11203/1.9E-32/--	NA	Novel
Cr_Cr_25879.1_v2	gi|218195429|gb|EEC77856.1|/5.28531e-62/hypothetical protein OsI_17112 [Oryza sativa Indica Group]	sita:101758398/2e-51/tryptophan--tRNA ligase, chloroplastic/mitochondrial; K01867 tryptophanyl-tRNA synthetase [EC:6.1.1.2]	PTHR10055/8.3E-117/--	GO:0000166; nucleotide binding; function;GO:0004812; aminoacyl-tRNA ligase activity; function;GO:0004830; tryptophan-tRNA ligase activity; function;GO:0005524; ATP binding; function;GO:0005737; cytoplasm; component;GO:0006418; tRNA aminoacylation for protein translation; process;GO:0006436; tryptophanyl-tRNA aminoacylation; process	Novel
Cr_Cr_26328.1_v2	gi|218199591|gb|EEC82018.1|/8.85754e-12/hypothetical protein OsI_25977 [Oryza sativa Indica Group]	NA	PTHR33990:SF1/3.4E-37/--	NA	Novel
Cr_Cr_26194.1_v2	gi|223499158|gb|EEF22276.1|/2.33422e-07/conserved hypothetical protein, partial [Ricinus communis]	NA	PF07715/2.4E-18/TonB-dependent Receptor Plug Domain	GO:0004872; receptor activity; function;GO:0006810; transport; process;GO:0016020; membrane; component	Novel
Cr_Cr_25959.1_v2	gi|223505715|gb|EEF22902.1|/2.63937e-06/conserved hypothetical protein, partial [Ricinus communis]	NA	PF10988/5.8E-25/Putative auto-transporter adhesin, head GIN domain	NA	Novel
Cr_Cr_25977.1_v2	gi|223509570|gb|EEF23423.1|/1.42794e-16/conserved hypothetical protein, partial [Ricinus communis]	NA	PTHR11532:SF57/6.5E-70/--	NA	Novel
Cr_Cr_25942.1_v2	gi|223509570|gb|EEF23423.1|/1.90416e-87/conserved hypothetical protein, partial [Ricinus communis]	NA	PF07980/2.1E-8/SusD family	GO:0004872; receptor activity; function;GO:0006810; transport; process;GO:0016020; membrane; component	Novel
Cr_Cr_25985.1_v2	gi|223509570|gb|EEF23423.1|/6.69321e-17/conserved hypothetical protein, partial [Ricinus communis]	NA	PTHR11532:SF57/1.3E-55/--	NA	Novel
Cr_Cr_26193.1_v2	gi|223509570|gb|EEF23423.1|/8.84159e-16/conserved hypothetical protein, partial [Ricinus communis]	NA	PTHR11532:SF57/2.3E-77/--	NA	Novel
Cr_Cr_26333.1_v2	gi|223509622|gb|EEF23432.1|/3.88151e-23/conserved hypothetical protein, partial [Ricinus communis]	NA	PTHR34478:SF2/3.0E-64/--	NA	Novel
Cr_Cr_25963.1_v2	gi|223510707|gb|EEF23654.1|/3.52568e-11/Cation efflux system protein cusB precursor, putative, partial [Ricinus communis]	rcu:8271650/2e-09/cobalt-zinc-cadmium resistance protein CzcB; K15727 membrane fusion protein, cobalt-zinc-cadmium efflux system	PTHR30097:SF3/1.8E-71/--	NA	Novel
Cr_Cr_25968.1_v2	gi|223513042|gb|EEF24129.1|/1.08144e-45/hypothetical protein RCOM_1780570, partial [Ricinus communis]	egu:105040075/1e-18/beta-xylosidase/alpha-L-arabinofuranosidase 1-like; K15920 beta-D-xylosidase 4 [EC:3.2.1.37]	PF01915/1.6E-30/Glycosyl hydrolase family 3 C-terminal domain	GO:0004553; hydrolase activity, hydrolyzing O-glycosyl compounds; function;GO:0005975; carbohydrate metabolic process; process	Novel
Cr_Cr_26171.1_v2	gi|223514544|gb|EEF24459.1|/3.5839e-17/sialate O-acetylesterase, putative, partial [Ricinus communis]	mis:MICPUN_58233/2e-10/sialic-acid O-acetylesterase-like protein; K05970 sialate O-acetylesterase [EC:3.1.1.53]	PF02837/1.5E-6/Glycosyl hydrolases family 2, sugar binding domain	GO:0004553; hydrolase activity, hydrolyzing O-glycosyl compounds; function;GO:0005975; carbohydrate metabolic process; process	Novel
Cr_Cr_25994.1_v2	gi|223516140|gb|EEF24891.1|/1.98614e-118/UDP-glucose 6-dehydrogenase, putative, partial [Ricinus communis]	cme:CYME_CMB031C/2e-81/UDP-glucose 6-dehydrogenase; K00012 UDPglucose 6-dehydrogenase [EC:1.1.1.22]	SM00984/1.1E-20/UDP binding domain	GO:0016616; oxidoreductase activity, acting on the CH-OH group of donors, NAD or NADP as acceptor; function;GO:0051287; NAD binding; function;GO:0055114; oxidation-reduction process; process	Novel
Cr_Cr_26102.1_v2	gi|223518937|gb|EEF25715.1|/2.35584e-70/glucosylceramidase, putative [Ricinus communis]	NA	PTHR11069/2.8E-74/--	GO:0004348; glucosylceramidase activity; function;GO:0006665; sphingolipid metabolic process; process	Novel
Cr_Cr_25964.1_v2	gi|223519348|gb|EEF25843.1|/1.12665e-06/Outer membrane protein tolC precursor, putative [Ricinus communis]	NA	PTHR30026/8.3E-49/--	GO:0005215; transporter activity; function;GO:0006810; transport; process	Novel
Cr_Cr_26003.1_v2	gi|223520188|gb|EEF26102.1|/7.21074e-17/conserved hypothetical protein [Ricinus communis]	NA	PTHR30348/1.4E-33/--	NA	Novel
Cr_Cr_25928.1_v2	gi|223520410|gb|EEF26160.1|/2.30645e-31/conserved hypothetical protein [Ricinus communis]	NA	PTHR32063:SF24/6.0E-136/--	GO:0005215; transporter activity; function;GO:0006810; transport; process;GO:0016020; membrane; component	Novel
Cr_Cr_26020.1_v2	gi|223520410|gb|EEF26160.1|/2.45906e-47/conserved hypothetical protein [Ricinus communis]	NA	PS50156/8.502/Sterol-sensing domain (SSD) profile.	GO:0005215; transporter activity; function;GO:0006810; transport; process;GO:0016020; membrane; component	Novel
Cr_Cr_26201.1_v2	gi|223520412|gb|EEF26161.1|/9.72862e-73/DNA ligase, NAD-dependent, putative [Ricinus communis]	ota:Ot14g01720/3e-45/COG0272: NAD-dependent DNA ligase (ISS); K01972 DNA ligase (NAD+) [EC:6.5.1.2]	PF03120/2.9E-33/NAD-dependent DNA ligase OB-fold domain	GO:0003677; DNA binding; function;GO:0003911; DNA ligase (NAD+) activity; function;GO:0006260; DNA replication; process;GO:0006281; DNA repair; process	Novel
Cr_Cr_26030.1_v2	gi|223520527|gb|EEF26187.1|/3.03798e-70/Protease, putative, partial [Ricinus communis]	csl:COCSUDRAFT_36882/5e-55/protease IV with duplicated peptidase family U7 domain-containing protein; K04773 protease IV [EC:3.4.21.-]	PTHR33209:SF1/9.2E-134/--	GO:0006508; proteolysis; process;GO:0008233; peptidase activity; function	Novel
Cr_Cr_25960.1_v2	gi|223523052|gb|EEF26927.1|/0/peptidyl-dipeptidase dcp, putative [Ricinus communis]	csl:COCSUDRAFT_41156/1e-82/peptidase M3 family protein; K01414 oligopeptidase A [EC:3.4.24.70]	PTHR11804:SF47/4.8E-267/--	GO:0004222; metalloendopeptidase activity; function;GO:0006508; proteolysis; process	Novel
Cr_Cr_26351.1_v2	gi|223524690|gb|EEF27660.1|/1.2715e-15/UDP-n-acetylmuramoylalanyl-d-glutamate--2,6-diaminopimelate ligase, putative [Ricinus communis]	NA	PF08245/1.7E-28/Mur ligase middle domain	GO:0005524; ATP binding; function;GO:0009058; biosynthetic process; process	Novel
Cr_Cr_26112.1_v2	gi|223533883|gb|EEF35610.1|/2.50913e-80/dihydrolipoamide acetyltransferase component of pyruvate dehydrogenase, putative [Ricinus communis]	rcu:8279006/2e-80/dihydrolipoyllysine-residue acetyltransferase component 1 of pyruvate dehydrogenase complex, mitochondrial; K00627 pyruvate dehydrogenase E2 component (dihydrolipoamide acetyltransferase) [EC:2.3.1.12]	PS50968/25.096/Biotinyl/lipoyl domain profile.	GO:0008152; metabolic process; process;GO:0016746; transferase activity, transferring acyl groups; function	Novel
Cr_Cr_25971.1_v2	gi|224000411|ref|XP_002289878.1|/5.60119e-65/probable methylmalonyl-coa mutase [Thalassiosira pseudonana CCMP1335]; gi|220975086|gb|EED93415.1| probable methylmalonyl-coa mutase [Thalassiosira pseudonana CCMP1335]	gsl:Gasu_55010/1e-56/methylmalonyl-CoA mutase (EC:5.4.99.2); K01847 methylmalonyl-CoA mutase [EC:5.4.99.2]	PF01642/4.0E-136/Methylmalonyl-CoA mutase	GO:0008152; metabolic process; process;GO:0016866; intramolecular transferase activity; function;GO:0031419; cobalamin binding; function	Novel
Cr_Cr_26195.1_v2	gi|224003795|ref|XP_002291569.1|/8.46655e-45/methionyl-trna formyltransferase [Thalassiosira pseudonana CCMP1335]; gi|220973345|gb|EED91676.1| methionyl-trna formyltransferase, partial [Thalassiosira pseudonana CCMP1335]	ota:Ot11g01750/1e-39/Fmt protein (ISS); K00604 methionyl-tRNA formyltransferase [EC:2.1.2.9]	PF00551/4.6E-40/Formyl transferase	GO:0009058; biosynthetic process; process;GO:0016742; hydroxymethyl-, formyl- and related transferase activity; function	Novel
Cr_Cr_26123.1_v2	gi|227300964|emb|CAX27437.1|/6.69332e-52/Na P-type ATPase [Marchantia polymorpha]	ccp:CHC_T00009537001/8e-46/Na+-ATPase; K01539 sodium/potassium-transporting ATPase subunit alpha [EC:3.6.3.9]	PR00121/2.3E-7/Sodium/potassium-transporting ATPase signature	GO:0000166; nucleotide binding; function;GO:0016021; integral component of membrane; component;GO:0046872; metal ion binding; function	Novel
Cr_Cr_26179.1_v2	gi|229610915|emb|CAX51389.1|/2.30852e-87/disproportionating enzyme, partial [Hordeum vulgare subsp. vulgare]	ath:AT2G40840/2e-87/DPE2; 4-alpha-glucanotransferase DPE2; K00705 4-alpha-glucanotransferase [EC:2.4.1.25]	PTHR32518/4.9E-125/--	GO:0004134; 4-alpha-glucanotransferase activity; function;GO:0005975; carbohydrate metabolic process; process	Novel
Cr_Cr_26126.1_v2	gi|253758024|ref|XP_002488871.1|/2.61108e-93/hypothetical protein SORBIDRAFT_2995s002010, partial [Sorghum bicolor]; gi|241947311|gb|EES20456.1| hypothetical protein SORBIDRAFT_2995s002010, partial [Sorghum bicolor]	ppp:PHYPADRAFT_225750/7e-71/ppabcb10; ATP-binding cassette transporter, subfamily B, member 10, group ATM protein PpABCB10; K05663 mitochondrial ABC transporter ATM	PF00005/8.8E-32/ABC transporter	GO:0005524; ATP binding; function;GO:0006810; transport; process;GO:0016021; integral component of membrane; component;GO:0016887; ATPase activity; function;GO:0042626; ATPase activity, coupled to transmembrane movement of substances; function;GO:0055085; transmembrane transport; process	Novel
Cr_Cr_26348.1_v2	gi|255076889|ref|XP_002502109.1|/1.87942e-37/ATP-dependent DNA helicase [Micromonas sp. RCC299]; gi|226517374|gb|ACO63367.1| ATP-dependent DNA helicase [Micromonas sp. RCC299]	mis:MICPUN_58546/3e-38/ATP-dependent DNA helicase; K03657 DNA helicase II / ATP-dependent DNA helicase PcrA [EC:3.6.4.12]	PF00580/5.0E-48/UvrD/REP helicase N-terminal domain	GO:0003677; DNA binding; function;GO:0004003; ATP-dependent DNA helicase activity; function;GO:0005524; ATP binding; function	Novel
Cr_Cr_25909.1_v2	gi|255077145|ref|XP_002502223.1|/6.82101e-40/glycoside hydrolase family 3 protein [Micromonas sp. RCC299]; gi|226517488|gb|ACO63481.1| glycoside hydrolase family 3 protein [Micromonas sp. RCC299]	bna:106374986/1e-11/beta-glucosidase BoGH3B-like; K05349 beta-glucosidase [EC:3.2.1.21]	PF00933/1.2E-64/Glycosyl hydrolase family 3 N terminal domain	GO:0004553; hydrolase activity, hydrolyzing O-glycosyl compounds; function;GO:0005975; carbohydrate metabolic process; process	Novel
Cr_Cr_26250.1_v2	gi|255077858|ref|XP_002502509.1|/6.7274e-51/DEAD/DEAH box RNA helicase [Micromonas sp. RCC299]; gi|226517774|gb|ACO63767.1| DEAD/DEAH box RNA helicase [Micromonas sp. RCC299]	mis:MICPUN_58575/1e-51/DEAD/DEAH box RNA helicase; K16911 ATP-dependent RNA helicase DDX21 [EC:3.6.4.13]	PS51194/19.955/Superfamilies 1 and 2 helicase C-terminal domain profile.	GO:0003676; nucleic acid binding; function;GO:0005524; ATP binding; function	Novel
Cr_Cr_26275.1_v2	gi|255079974|ref|XP_002503567.1|/6.61065e-60/predicted protein [Micromonas sp. RCC299]; gi|226518834|gb|ACO64825.1| predicted protein [Micromonas sp. RCC299]	gra:105803902/2e-57/methionine aminopeptidase 1D, chloroplastic/mitochondrial; K01265 methionyl aminopeptidase [EC:3.4.11.18]	PTHR10804:SF41/3.6E-102/--	NA	Novel
Cr_Cr_25820.1_v2	gi|255080694|ref|XP_002503920.1|/1.07902e-28/predicted protein [Micromonas sp. RCC299]; gi|226519187|gb|ACO65178.1| predicted protein [Micromonas sp. RCC299]	apro:F751_3675/8e-11/Pirin-like protein; K06911 uncharacterized protein	PF10438/2.3E-17/Cyclo-malto-dextrinase C-terminal domain	GO:0003824; catalytic activity; function;GO:0005975; carbohydrate metabolic process; process;GO:0016021; integral component of membrane; component;GO:0043169; cation binding; function;GO:0055085; transmembrane transport; process	Novel
Cr_Cr_26231.1_v2	gi|255593609|ref|XP_002535911.1|/6.83672e-07/PREDICTED: cobalt-zinc-cadmium resistance protein CzcB, partial [Ricinus communis]; gi|223521556|gb|EEF26471.1| Cobalt-zinc-cadmium resistance protein czcB, putative, partial [Ricinus communis]	rcu:8271650/1e-07/cobalt-zinc-cadmium resistance protein CzcB; K15727 membrane fusion protein, cobalt-zinc-cadmium efflux system	PF13533/8.9E-6/Biotin-lipoyl like	NA	Novel
Cr_Cr_26286.1_v2	gi|255601607|ref|XP_002537715.1|/6.08501e-12/PREDICTED: peptidyl-prolyl cis-trans isomerase D [Ricinus communis]; gi|223515366|gb|EEF24668.1| rotamase, putative [Ricinus communis]	vra:106765422/1e-10/peptidyl-prolyl cis-trans isomerase Pin1; K09578 peptidyl-prolyl cis-trans isomerase NIMA-interacting 1 [EC:5.2.1.8]	PTHR10657/9.2E-25/--	GO:0016853; isomerase activity; function	Novel
Cr_Cr_26028.1_v2	gi|255606942|ref|XP_002538653.1|/1.49607e-18/PREDICTED: tyrosine-protein kinase CpsD [Ricinus communis]; gi|223511135|gb|EEF23731.1| Tyrosine-protein kinase cpsD, putative [Ricinus communis]	NA	PTHR32309:SF13/1.4E-53/--	NA	Novel
Cr_Cr_26264.1_v2	gi|27447877|gb|AAO13730.1|AF217282_1/1.81322e-10/putative P-type cation-transporting ATPase [Peronospora viciae f. sp. pisi]	NA	NA	NA	Novel
Cr_Cr_26033.1_v2	gi|297736851|emb|CBI26052.3|/3.89935e-23/unnamed protein product [Vitis vinifera]	csl:COCSUDRAFT_12737/8e-26/Polyprenyl synthetase; K13789 geranylgeranyl diphosphate synthase, type II [EC:2.5.1.1 2.5.1.10 2.5.1.29]	PTHR12001:SF23/1.7E-57/--	GO:0008299; isoprenoid biosynthetic process; process	Novel
Cr_Cr_25912.1_v2	gi|299469937|emb|CBN76791.1|/3.40062e-54/conserved unknown protein [Ectocarpus siliculosus]	NA	PTHR11019/1.8E-38/--	NA	Novel
Cr_Cr_26004.1_v2	gi|299471069|emb|CBN78928.1|/1.98149e-34/ribonucleotide reductase large chain subunit [Ectocarpus siliculosus]	cme:CYME_CMM323C/2e-32/ribonucleoside-diphosphate reductase alpha chain; K10807 ribonucleoside-diphosphate reductase subunit M1 [EC:1.17.4.1]	PTHR11573/4.3E-77/--	GO:0006260; DNA replication; process;GO:0055114; oxidation-reduction process; process	Novel
Cr_Cr_26018.1_v2	gi|301110198|ref|XP_002904179.1|/1.79217e-177/methylcrotonoyl-CoA carboxylase beta chain, mitochondrial precursor [Phytophthora infestans T30-4]; gi|262096305|gb|EEY54357.1| methylcrotonoyl-CoA carboxylase beta chain, mitochondrial precursor [Phytophthora infestans T30-4]	cit:102619146/2e-169/methylcrotonoyl-CoA carboxylase beta chain, mitochondrial; K01969 3-methylcrotonyl-CoA carboxylase beta subunit [EC:6.4.1.4]	PS50980/32.254/Acetyl-coenzyme A carboxyltransferase domain N-terminal region profile.	GO:0016874; ligase activity; function	Novel
Cr_Cr_26301.1_v2	gi|302755124|ref|XP_002960986.1|/2.27117e-99/hypothetical protein SELMODRAFT_139657 [Selaginella moellendorffii]; gi|300171925|gb|EFJ38525.1| hypothetical protein SELMODRAFT_139657 [Selaginella moellendorffii]	pxb:103948276/2e-99/ATP synthase subunit beta, mitochondrial; K02133 F-type H+-transporting ATPase subunit beta [EC:3.6.3.14]	PTHR15184/6.2E-132/--	GO:0005524; ATP binding; function;GO:0015992; proton transport; process;GO:0046034; ATP metabolic process; process	Novel
Cr_Cr_26225.1_v2	gi|302796773|ref|XP_002980148.1|/1.88576e-13/hypothetical protein SELMODRAFT_112098, partial [Selaginella moellendorffii]; gi|300152375|gb|EFJ19018.1| hypothetical protein SELMODRAFT_112098, partial [Selaginella moellendorffii]	NA	PTHR32060/9.1E-64/--	GO:0005515; protein binding; function;GO:0006508; proteolysis; process;GO:0008236; serine-type peptidase activity; function	Novel
Cr_Cr_26117.1_v2	gi|302844133|ref|XP_002953607.1|/1.08077e-93/hypothetical protein VOLCADRAFT_82392 [Volvox carteri f. nagariensis]; gi|300261016|gb|EFJ45231.1| hypothetical protein VOLCADRAFT_82392 [Volvox carteri f. nagariensis]	cme:CYME_CMI094C/3e-90/methionine--tRNA ligase, cytoplasmic; K01874 methionyl-tRNA synthetase [EC:6.1.1.10]	PR01041/1.4E-12/Methionyl-tRNA synthetase signature	GO:0000166; nucleotide binding; function;GO:0004812; aminoacyl-tRNA ligase activity; function;GO:0004825; methionine-tRNA ligase activity; function;GO:0005524; ATP binding; function;GO:0005737; cytoplasm; component;GO:0006418; tRNA aminoacylation for protein translation; process;GO:0006431; methionyl-tRNA aminoacylation; process	Novel
Cr_Cr_26077.1_v2	gi|302857452|ref|XP_002959872.1|/0/hypothetical protein VOLCADRAFT_71940 [Volvox carteri f. nagariensis]; gi|300254055|gb|EFJ39062.1| hypothetical protein VOLCADRAFT_71940, partial [Volvox carteri f. nagariensis]	NA	PTHR11468/5.2E-75/--	GO:0005975; carbohydrate metabolic process; process;GO:0008184; glycogen phosphorylase activity; function	Novel
Cr_Cr_26071.1_v2	gi|302858103|ref|XP_002960018.1|/5.85075e-18/hypothetical protein VOLCADRAFT_101530 [Volvox carteri f. nagariensis]; gi|300253551|gb|EFJ38917.1| hypothetical protein VOLCADRAFT_101530, partial [Volvox carteri f. nagariensis]	spen:107031820/2e-15/NADH--cytochrome b5 reductase 1; K00326 cytochrome-b5 reductase [EC:1.6.2.2]	PF00111/1.4E-8/2Fe-2S iron-sulfur cluster binding domain	GO:0009055; electron carrier activity; function;GO:0016491; oxidoreductase activity; function;GO:0051536; iron-sulfur cluster binding; function;GO:0055114; oxidation-reduction process; process	Novel
Cr_Cr_26224.1_v2	gi|303283484|ref|XP_003061033.1|/3.57848e-158/acetate-coa ligase [Micromonas pusilla CCMP1545]; gi|226457384|gb|EEH54683.1| acetate-coa ligase [Micromonas pusilla CCMP1545]	mpp:MICPUCDRAFT_70212/5e-159/ACS; acetate-coa ligase (EC:6.2.1.1); K01895 acetyl-CoA synthetase [EC:6.2.1.1]	PF13193/4.0E-17/AMP-binding enzyme C-terminal domain	GO:0003824; catalytic activity; function;GO:0008152; metabolic process; process	Novel
Cr_Cr_26334.1_v2	gi|308800504|ref|XP_003075033.1|/6.21207e-38/TyrS Tyrosyl-tRNA synthetase, probable (IC) [Ostreococcus tauri]; gi|119358861|emb|CAL52305.2| Aminoacyl-tRNA synthetase, class Ic [Ostreococcus tauri]	ota:Ot02g04300/9e-39/TyrS; TyrS Tyrosyl-tRNA synthetase, probable (IC); K01866 tyrosyl-tRNA synthetase [EC:6.1.1.1]	PTHR11766/9.5E-60/--	GO:0000166; nucleotide binding; function;GO:0004812; aminoacyl-tRNA ligase activity; function;GO:0004831; tyrosine-tRNA ligase activity; function;GO:0005524; ATP binding; function;GO:0006418; tRNA aminoacylation for protein translation; process	Novel
Cr_Cr_26048.1_v2	gi|325187474|emb|CCA22012.1|/4.26884e-42/unnamed protein product [Albugo laibachii Nc14]	bpg:Bathy02g03390/2e-40/enoyl-CoA hydratase; K12663 Delta(3,5)-Delta(2,4)-dienoyl-CoA isomerase [EC:5.3.3.-]	PF00378/1.9E-62/Enoyl-CoA hydratase/isomerase	GO:0003824; catalytic activity; function;GO:0008152; metabolic process; process	Novel
Cr_Cr_14109.1_v2	gi|357460519|ref|XP_003600541.1|/5.30238e-108/ubiquitin-conjugating enzyme E2 [Medicago truncatula]; gi|502129655|ref|XP_004500383.1| PREDICTED: ubiquitin-conjugating enzyme E2-17 kDa-like [Cicer arietinum]; gi|502129660|ref|XP_004500385.1| PREDICTED: ubiquitin-conjugating enzyme E2-17 kDa-like [Cicer arietinum]; gi|217075462|gb|ACJ86091.1| unknown [Medicago truncatula]; gi|355489589|gb|AES70792.…	cam:101509735/8e-109/ubiquitin-conjugating enzyme E2-17 kDa-like; K06689 ubiquitin-conjugating enzyme E2 D [EC:2.3.2.23]	PTHR24068/1.1E-151/--	NA	Orthologue
Cr_Cr_25775.1_v2	gi|357492423|ref|XP_003616500.1|/3.94423e-10/transmembrane protein, putative [Medicago truncatula]; gi|355517835|gb|AES99458.1| transmembrane protein, putative [Medicago truncatula]	NA	NA	NA	Novel
Cr_Cr_23947.1_v2	gi|357492423|ref|XP_003616500.1|/5.11325e-09/transmembrane protein, putative [Medicago truncatula]; gi|355517835|gb|AES99458.1| transmembrane protein, putative [Medicago truncatula]	NA	NA	NA	Novel
Cr_Cr_14494.1_v2	gi|357494159|ref|XP_003617368.1|/3.063e-41/HXXXD-type acyl-transferase family protein [Medicago truncatula]; gi|355518703|gb|AET00327.1| HXXXD-type acyl-transferase family protein [Medicago truncatula]	NA	PF02458/2.3E-9/Transferase family	GO:0016747; transferase activity, transferring acyl groups other than amino-acyl groups; function	Novel
Cr_Cr_26273.1_v2	gi|397571991|gb|EJK48059.1|/4.31448e-14/hypothetical protein THAOC_33178 [Thalassiosira oceanica]	mus:103982729/6e-14/exosome complex exonuclease RRP44; K12585 exosome complex exonuclease DIS3/RRP44 [EC:3.1.13.-]	PTHR23355:SF9/8.9E-51/--	GO:0003676; nucleic acid binding; function	Novel
Cr_Cr_25889.1_v2	gi|397575995|gb|EJK50008.1|/5.80604e-17/hypothetical protein THAOC_31063 [Thalassiosira oceanica]	NA	PS51411/19.999/PSP1 C-terminal domain profile.	NA	Novel
Cr_Cr_25925.1_v2	gi|397616030|gb|EJK63787.1|/3.68846e-133/hypothetical protein THAOC_15540 [Thalassiosira oceanica]	pxb:103950399/1e-49/glycine--tRNA ligase 1, mitochondrial-like; K01880 glycyl-tRNA synthetase [EC:6.1.1.14]	PF03129/6.2E-9/Anticodon binding domain	GO:0000166; nucleotide binding; function;GO:0004812; aminoacyl-tRNA ligase activity; function;GO:0004820; glycine-tRNA ligase activity; function;GO:0005524; ATP binding; function;GO:0005737; cytoplasm; component;GO:0006418; tRNA aminoacylation for protein translation; process;GO:0006426; glycyl-tRNA aminoacylation; process	Novel
Cr_Cr_26209.1_v2	gi|397626813|gb|EJK68253.1|/0/hypothetical protein THAOC_10587 [Thalassiosira oceanica]	gsl:Gasu_28960/1e-167/adenylosuccinate lyase (EC:4.3.2.2); K01756 adenylosuccinate lyase [EC:4.3.2.2]	PR00149/5.0E-10/Fumarate lyase superfamily signature	GO:0003824; catalytic activity; function	Novel
Cr_Cr_26261.1_v2	gi|460415918|ref|XP_004253300.1|/3.74049e-41/PREDICTED: mutS protein homolog 1-like [Solanum lycopersicum]	csv:101210755/6e-10/DNA mismatch repair protein MSH7; K08737 DNA mismatch repair protein MSH6	PF01624/2.8E-39/MutS domain I	GO:0005524; ATP binding; function;GO:0006298; mismatch repair; process;GO:0030983; mismatched DNA binding; function	Novel
Cr_Cr_26349.1_v2	gi|460416155|ref|XP_004253415.1|/1.74428e-25/PREDICTED: probable UDP-3-O-[3-hydroxymyristoyl] N-acetylglucosamine deacetylase 2 [Solanum lycopersicum]	pda:103701142/1e-18/probable UDP-3-O-[3-hydroxymyristoyl] N-acetylglucosamine deacetylase 2; K02535 UDP-3-O-[3-hydroxymyristoyl] N-acetylglucosamine deacetylase [EC:3.5.1.108]	PTHR33694/1.1E-45/--	GO:0008759; UDP-3-O-[3-hydroxymyristoyl] N-acetylglucosamine deacetylase activity; function;GO:0009245; lipid A biosynthetic process; process	Novel
Cr_Cr_25807.1_v2	gi|470118233|ref|XP_004295238.1|/3.18172e-97/PREDICTED: carbamoyl-phosphate synthase small chain, chloroplastic-like [Fragaria vesca subsp. vesca]	fve:101311362/5e-98/carbamoyl-phosphate synthase small chain, chloroplastic-like; K01956 carbamoyl-phosphate synthase small subunit [EC:6.3.5.5]	PR00101/2.1E-16/Aspartate carbamoyltransferase signature	GO:0004070; aspartate carbamoyltransferase activity; function;GO:0006207; 'de novo' pyrimidine nucleobase biosynthetic process; process;GO:0006520; cellular amino acid metabolic process; process;GO:0016597; amino acid binding; function;GO:0016743; carboxyl- or carbamoyltransferase activity; function	Novel
Cr_Cr_25998.1_v2	gi|493943012|ref|WP_006887073.1|/1.77784e-24/MULTISPECIES: uracil phosphoribosyltransferase [Rothia]; gi|383449284|gb|EID52228.1| uracil phosphoribosyltransferase [Rothia aeria F0474]; gi|551692874|gb|ERT64345.1| uracil phosphoribosyltransferase [Rothia aeria F0184]; gi|694196406|gb|KGJ00073.1| uracil phosphoribosyltransferase [Rothia dentocariosa]; gi|694242448|gb|KGJ33298.1| uracil phosphoribos…	bdi:100823260/5e-22/uracil phosphoribosyltransferase-like; K00761 uracil phosphoribosyltransferase [EC:2.4.2.9]	PF14681/7.2E-35/Uracil phosphoribosyltransferase	NA	Novel
Cr_Cr_26043.1_v2	gi|493943962|ref|WP_006887981.1|/6.25586e-138/MULTISPECIES: signal recognition particle protein [Rothia]; gi|383448296|gb|EID51264.1| signal recognition particle protein [Rothia aeria F0474]; gi|551691483|gb|ERT63028.1| signal recognition particle protein [Rothia aeria F0184]; gi|694197138|gb|KGJ00791.1| signal recognition particle [Rothia dentocariosa]; gi|694243333|gb|KGJ34158.1| signal recogni…	zma:100274153/2e-135/si496035e06, GRMZM2G113093; uncharacterized LOC100274153; K03106 signal recognition particle subunit SRP54 [EC:3.6.5.4]	SM00962/2.3E-110/SRP54-type protein, GTPase domain	GO:0003924; GTPase activity; function;GO:0005525; GTP binding; function;GO:0006614; SRP-dependent cotranslational protein targeting to membrane; process;GO:0008312; 7S RNA binding; function;GO:0016021; integral component of membrane; component;GO:0048500; signal recognition particle; component	Novel
Cr_Cr_25970.1_v2	gi|493943966|ref|WP_006887985.1|/1.11825e-06/MULTISPECIES: trigger factor [Rothia]; gi|383448300|gb|EID51268.1| trigger factor [Rothia aeria F0474]; gi|551691505|gb|ERT63050.1| trigger factor [Rothia aeria F0184]; gi|694195667|gb|KGI99369.1| trigger factor [Rothia dentocariosa]; gi|694240021|gb|KGJ30940.1| trigger factor [Rothia dentocariosa]	NA	PTHR30560/2.9E-12/--	GO:0006457; protein folding; process;GO:0015031; protein transport; process	Novel
Cr_Cr_26125.1_v2	gi|493945011|ref|WP_006888995.1|/3.38194e-48/MULTISPECIES: elongation factor Ts [Rothia]; gi|383447259|gb|EID50244.1| translation elongation factor Ts [Rothia aeria F0474]; gi|551696538|gb|ERT67780.1| translation elongation factor Ts [Rothia aeria F0184]; gi|694195772|gb|KGI99460.1| elongation factor Ts [Rothia dentocariosa]; gi|694244368|gb|KGJ35171.1| elongation factor Ts [Rothia dentocariosa]	tcc:TCM_037834/5e-21/Elongation factor Ts isoform 1; K02357 elongation factor Ts	PS01126/-/Elongation factor Ts signature 1.	GO:0003746; translation elongation factor activity; function;GO:0005622; intracellular; component;GO:0006414; translational elongation; process	Novel
Cr_Cr_26258.1_v2	gi|493950912|ref|WP_006894786.1|/2.99038e-91/MULTISPECIES: aspartate--tRNA ligase [Gordonia]; gi|441460358|dbj|GAC59546.1| aspartyl-tRNA synthetase [Gordonia sihwensis NBRC 108236]; gi|778141932|gb|KJR06419.1| aspartyl-tRNA synthetase [Gordonia sihwensis]	ccp:CHC_T00009433001/2e-86/aspartyl-tRNA synthetase; K01876 aspartyl-tRNA synthetase [EC:6.1.1.12]	PF00152/7.8E-42/tRNA synthetases class II (D, K and N)	GO:0000166; nucleotide binding; function;GO:0004812; aminoacyl-tRNA ligase activity; function;GO:0005524; ATP binding; function;GO:0006418; tRNA aminoacylation for protein translation; process;GO:0016874; ligase activity; function	Novel
Cr_Cr_25986.1_v2	gi|493952112|ref|WP_006895956.1|/7.0041e-61/MULTISPECIES: RNA degradosome polyphosphate kinase [Gordonia]; gi|441459521|dbj|GAC60574.1| polyphosphate kinase [Gordonia sihwensis NBRC 108236]; gi|778138805|gb|KJR03797.1| polyphosphate kinase [Gordonia sihwensis]	ota:Ot01g00620/2e-53/Polyphosphate kinase (ISS); K00937 polyphosphate kinase [EC:2.7.4.1]	PF02503/3.2E-32/Polyphosphate kinase middle domain	NA	Novel
Cr_Cr_26054.1_v2	gi|493952951|ref|WP_006896756.1|/2.42432e-106/MULTISPECIES: thioredoxin-disulfide reductase [Gordonia]; gi|441458673|dbj|GAC61354.1| thioredoxin reductase [Gordonia sihwensis NBRC 108236]; gi|778145576|gb|KJR09663.1| thioredoxin reductase [Gordonia sihwensis]	egr:104444850/1e-99/thioredoxin reductase NTRC; K00384 thioredoxin reductase (NADPH) [EC:1.8.1.9]	PTHR22912:SF48/7.4E-142/--	GO:0016491; oxidoreductase activity; function;GO:0055114; oxidation-reduction process; process	Novel
Cr_Cr_26169.1_v2	gi|493953463|ref|WP_006897240.1|/2.01193e-11/MULTISPECIES: succinate dehydrogenase iron-sulfur subunit [Gordonia]; gi|441458186|dbj|GAC61838.1| succinate dehydrogenase iron-sulfur protein [Gordonia sihwensis NBRC 108236]; gi|778140539|gb|KJR05298.1| succinate dehydrogenase [Gordonia sihwensis]	egu:105049571/5e-10/succinate dehydrogenase [ubiquinone] iron-sulfur subunit 2, mitochondrial-like; K00235 succinate dehydrogenase (ubiquinone) iron-sulfur subunit [EC:1.3.5.1]	PS51379/6.147/4Fe-4S ferredoxin-type iron-sulfur binding domain profile.	GO:0009055; electron carrier activity; function;GO:0016491; oxidoreductase activity; function;GO:0051536; iron-sulfur cluster binding; function;GO:0051537; 2 iron, 2 sulfur cluster binding; function;GO:0055114; oxidation-reduction process; process	Novel
Cr_Cr_26122.1_v2	gi|493954305|ref|WP_006898058.1|/2.74553e-79/MULTISPECIES: cystathionine beta-synthase [Gordonia]; gi|441457365|dbj|GAC62643.1| cystathionine beta-synthase [Gordonia sihwensis NBRC 108236]; gi|778145269|gb|KJR09378.1| cystathionine beta-synthase [Gordonia sihwensis]	gsl:Gasu_21070/3e-63/cystathionine beta-synthase (EC:4.2.1.22); K01697 cystathionine beta-synthase [EC:4.2.1.22]	PTHR10314:SF8/1.3E-103/--	NA	Novel
Cr_Cr_25945.1_v2	gi|498807640|ref|WP_010841712.1|/0/MULTISPECIES: glycogen-branching enzyme [Gordonia]; gi|492211782|gb|EON33951.1| glycogen branching enzyme [Gordonia terrae C-6]	ccp:CHC_T00008662001/5e-55/1,4-alpha-Glucan branching enzyme; K00700 1,4-alpha-glucan branching enzyme [EC:2.4.1.18]	PTHR10357:SF160/2.4E-288/--	GO:0003824; catalytic activity; function;GO:0004553; hydrolase activity, hydrolyzing O-glycosyl compounds; function;GO:0005975; carbohydrate metabolic process; process;GO:0043169; cation binding; function	Novel
Cr_Cr_26132.1_v2	gi|498807919|ref|WP_010841870.1|/0/MULTISPECIES: IMP dehydrogenase [Gordonia]; gi|403645066|gb|AFR48306.1| IMP dehydrogenase [Gordonia sp. KTR9]; gi|492211381|gb|EON33560.1| inosine 5&apos;-monophosphate dehydrogenase [Gordonia terrae C-6]	gsl:Gasu_58430/7e-118/IMP dehydrogenase (EC:1.1.1.205); K00088 IMP dehydrogenase [EC:1.1.1.205]	PTHR11911:SF6/1.2E-232/--	GO:0003824; catalytic activity; function;GO:0003938; IMP dehydrogenase activity; function;GO:0006164; purine nucleotide biosynthetic process; process;GO:0016491; oxidoreductase activity; function;GO:0055114; oxidation-reduction process; process	Novel
Cr_Cr_26095.1_v2	gi|498818021|ref|WP_010844710.1|/8.09276e-56/MULTISPECIES: NADH dehydrogenase subunit B [Gordonia]; gi|403643761|gb|AFR47001.1| NADH:ubiquinone oxidoreductase 20 kD subunit-related Fe-S oxidoreductase [Gordonia sp. KTR9]; gi|492205639|gb|EON30607.1| NADH dehydrogenase subunit B [Gordonia terrae C-6]	bna:106424602/6e-49/NADH dehydrogenase [ubiquinone] iron-sulfur protein 7, mitochondrial-like; K03940 NADH dehydrogenase (ubiquinone) Fe-S protein 7 [EC:1.6.5.3 1.6.99.3]	PF01058/8.4E-25/NADH ubiquinone oxidoreductase, 20 Kd subunit	GO:0008137; NADH dehydrogenase (ubiquinone) activity; function;GO:0048038; quinone binding; function;GO:0051536; iron-sulfur cluster binding; function;GO:0051539; 4 iron, 4 sulfur cluster binding; function;GO:0055114; oxidation-reduction process; process	Novel
Cr_Cr_25943.1_v2	gi|498818413|ref|WP_010844827.1|/6.18309e-86/MULTISPECIES: luciferase [Gordonia]; gi|403643912|gb|AFR47152.1| Coenzyme F420-dependent N5,N10-methylene tetrahydromethanopterin reductase-related flavin- dependent oxidoreductase [Gordonia sp. KTR9]; gi|492205512|gb|EON30506.1| Coenzyme F420-dependent N5,N10-methylene tetrahydromethanopterin reductase-related flavin- dependent oxidoreductase [Gordoni…	egr:104454098/1e-18/diphosphomevalonate decarboxylase-like; K01597 diphosphomevalonate decarboxylase [EC:4.1.1.33]	PTHR30137/6.6E-100/--	GO:0016705; oxidoreductase activity, acting on paired donors, with incorporation or reduction of molecular oxygen; function;GO:0055114; oxidation-reduction process; process	Novel
Cr_Cr_03828.1_v2	gi|502083226|ref|XP_004487395.1|/0/PREDICTED: choline/ethanolaminephosphotransferase 1 [Cicer arietinum]; gi|502083231|ref|XP_004487396.1| PREDICTED: choline/ethanolaminephosphotransferase 1 [Cicer arietinum]; gi|502083234|ref|XP_004487397.1| PREDICTED: choline/ethanolaminephosphotransferase 1 [Cicer arietinum]; gi|502083237|ref|XP_004487398.1| PREDICTED: choline/ethanolaminephosphotransferase 1 …	cam:101512358/0.0/choline/ethanolaminephosphotransferase 1; K00993 ethanolaminephosphotransferase [EC:2.7.8.1]	PTHR10414/2.2E-262/--	GO:0008654; phospholipid biosynthetic process; process;GO:0016020; membrane; component;GO:0016780; phosphotransferase activity, for other substituted phosphate groups; function	Orthologue
Cr_Cr_03829.1_v2	gi|502083240|ref|XP_004487399.1|/2.41767e-133/PREDICTED: uncharacterized protein LOC101504306 [Cicer arietinum]; gi|502091416|ref|XP_004489544.1| PREDICTED: uncharacterized protein LOC101513327 isoform X1 [Cicer arietinum]	NA	PF09991/4.8E-9/Predicted membrane protein (DUF2232)	NA	Orthologue
Cr_Cr_05057.1_v2	gi|502096531|ref|XP_004490772.1|/4.7477e-50/PREDICTED: CASP-like protein 2A2 [Cicer arietinum]	NA	PTHR11615:SF151/3.8E-33/--	NA	Novel
Cr_Cr_05100.1_v2	gi|502097142|ref|XP_004490920.1|/4.41148e-128/PREDICTED: uncharacterized protein LOC101510006 [Cicer arietinum]	thj:104813337/1e-34/uncharacterized LOC104813337; K05609 ubiquitin carboxyl-terminal hydrolase L3 [EC:3.4.19.12]	PTHR31589/6.2E-83/--	NA	Novel
Cr_Cr_00425.1_v2	gi|502118174|ref|XP_004496136.1|/2.17893e-65/PREDICTED: 4-coumarate--CoA ligase-like 5 [Cicer arietinum]	cam:101500206/3e-66/4-coumarate--CoA ligase-like 5; K10526 OPC-8:0 CoA ligase 1 [EC:6.2.1.-]	PTHR24096/8.2E-42/--	GO:0003824; catalytic activity; function;GO:0008152; metabolic process; process	Novel
Cr_Cr_05939.1_v2	gi|502122277|ref|XP_004497666.1|/0/PREDICTED: protein YLS9-like [Cicer arietinum]; gi|502122279|ref|XP_004497667.1| PREDICTED: protein YLS9-like [Cicer arietinum]; gi|502164544|ref|XP_004513158.1| PREDICTED: protein YLS9-like [Cicer arietinum]; gi|502164547|ref|XP_004513159.1| PREDICTED: protein YLS9-like [Cicer arietinum]	ath:AT1G32270/2e-31/ATSYP24; syntaxin-24; K08488 syntaxin 7	PTHR31415:SF4/2.7E-122/--	NA	Orthologue
Cr_Cr_14108.1_v2	gi|502129653|ref|XP_004500382.1|/0/PREDICTED: pathogenesis-related genes transcriptional activator PTI6-like [Cicer arietinum]; gi|502129658|ref|XP_004500384.1| PREDICTED: pathogenesis-related genes transcriptional activator PTI6-like [Cicer arietinum]	cam:101509408/0.0/pathogenesis-related genes transcriptional activator PTI6-like; K13434 pathogenesis-related genes transcriptional activator PTI6	PTHR31194/1.8E-69/--	GO:0003700; transcription factor activity, sequence-specific DNA binding; function;GO:0006355; regulation of transcription, DNA-templated; process	Orthologue
Cr_Cr_14648.1_v2	gi|502131936|ref|XP_004501158.1|/9.88435e-123/PREDICTED: dehydration-responsive element-binding protein 3-like [Cicer arietinum]; gi|502183904|ref|XP_004517241.1| PREDICTED: dehydration-responsive element-binding protein 3-like [Cicer arietinum]	cam:101502016/2e-123/dehydration-responsive element-binding protein 3-like; K09286 EREBP-like factor	PR00367/4.4E-11/Ethylene responsive element binding protein signature	GO:0003700; transcription factor activity, sequence-specific DNA binding; function;GO:0006355; regulation of transcription, DNA-templated; process	Orthologue
Cr_Cr_15498.1_v2	gi|502135175|ref|XP_004502245.1|/9.50015e-95/PREDICTED: protein RALF-like 24 [Cicer arietinum]; gi|502135178|ref|XP_004502246.1| PREDICTED: protein RALF-like 24 [Cicer arietinum]	NA	PTHR33136:SF10/9.1E-58/--	NA	Orthologue
Cr_Cr_15499.1_v2	gi|502135522|ref|XP_004502362.1|/0/PREDICTED: probable polygalacturonase At3g15720 [Cicer arietinum]; gi|502135525|ref|XP_004502363.1| PREDICTED: probable polygalacturonase At3g15720 [Cicer arietinum]	mtr:MTR_4g084050/4e-156/polygalacturonase; K01184 polygalacturonase [EC:3.2.1.15]	PF00295/2.3E-88/Glycosyl hydrolases family 28	GO:0004650; polygalacturonase activity; function;GO:0005975; carbohydrate metabolic process; process	Orthologue
Cr_Cr_11249.1_v2	gi|502146303|ref|XP_004506394.1|/1.05939e-73/PREDICTED: uncharacterized protein LOC101493015 [Cicer arietinum]	cam:101508225/8e-30/probable trehalose-phosphate phosphatase 1; K01087 trehalose 6-phosphate phosphatase [EC:3.1.3.12]	NA	NA	Novel
Cr_Cr_01693.1_v2	gi|502148537|ref|XP_004507201.1|/6.27251e-107/PREDICTED: uncharacterized protein LOC101501216 [Cicer arietinum]	adu:107466525/8e-22/DNA-directed RNA polymerase II subunit 1-like; K03006 DNA-directed RNA polymerase II subunit RPB1 [EC:2.7.7.6]	PTHR11439/2.9E-37/--	NA	Novel
Cr_Cr_20518.1_v2	gi|502151031|ref|XP_004508244.1|/0/PREDICTED: uncharacterized protein LOC101508077 [Cicer arietinum]; gi|502183770|ref|XP_004517210.1| PREDICTED: uncharacterized protein LOC101489950 [Cicer arietinum]	NA	PTHR33527:SF2/2.4E-128/--	NA	Orthologue
Cr_Cr_21878.1_v2	gi|502154458|ref|XP_004509707.1|/0/PREDICTED: probable 1-deoxy-D-xylulose-5-phosphate synthase 2, chloroplastic [Cicer arietinum]; gi|502184037|ref|XP_004517270.1| PREDICTED: probable 1-deoxy-D-xylulose-5-phosphate synthase 2, chloroplastic [Cicer arietinum]	cam:101511765/0.0/probable 1-deoxy-D-xylulose-5-phosphate synthase 2, chloroplastic; K01662 1-deoxy-D-xylulose-5-phosphate synthase [EC:2.2.1.7]	PS00801/-/Transketolase signature 1.	GO:0003824; catalytic activity; function;GO:0008152; metabolic process; process;GO:0008661; 1-deoxy-D-xylulose-5-phosphate synthase activity; function;GO:0016114; terpenoid biosynthetic process; process	Orthologue
Cr_Cr_24397.1_v2	gi|502181547|ref|XP_004516830.1|/3.42226e-56/PREDICTED: L-lactate dehydrogenase A-like [Cicer arietinum]	cam:101495118/5e-57/L-lactate dehydrogenase A-like; K00016 L-lactate dehydrogenase [EC:1.1.1.27]	PTHR11540/1.4E-30/--	GO:0016491; oxidoreductase activity; function;GO:0016616; oxidoreductase activity, acting on the CH-OH group of donors, NAD or NADP as acceptor; function;GO:0019752; carboxylic acid metabolic process; process;GO:0055114; oxidation-reduction process; process	Novel
Cr_Cr_26121.1_v2	gi|504738609|ref|WP_014925711.1|/1.3514e-45/MULTISPECIES: transketolase [Gordonia]; gi|403644502|gb|AFR47742.1| Transketolase, C-terminal subunit [Gordonia sp. KTR9]	egu:105053930/6e-30/probable 1-deoxy-D-xylulose-5-phosphate synthase 2, chloroplastic; K01662 1-deoxy-D-xylulose-5-phosphate synthase [EC:2.2.1.7]	PF02779/6.1E-29/Transketolase, pyrimidine binding domain	GO:0003824; catalytic activity; function;GO:0008152; metabolic process; process	Novel
Cr_Cr_26006.1_v2	gi|514801034|ref|XP_004975432.1|/5.6315e-105/PREDICTED: dihydrolipoyllysine-residue succinyltransferase component of 2-oxoglutarate dehydrogenase complex 1, mitochondrial-like isoform X2 [Setaria italica]; gi|944232642|gb|KQK97004.1| hypothetical protein SETIT_010101mg [Setaria italica]	atr:18440187/1e-105/dihydrolipoyllysine-residue succinyltransferase component of 2-oxoglutarate dehydrogenase complex 1, mitochondrial; K00658 2-oxoglutarate dehydrogenase E2 component (dihydrolipoamide succinyltransferase) [EC:2.3.1.61]	PF00364/5.9E-19/Biotin-requiring enzyme	GO:0008152; metabolic process; process;GO:0016746; transferase activity, transferring acyl groups; function	Novel
Cr_Cr_26178.1_v2	gi|523656468|ref|WP_020789897.1|/1.49016e-17/MULTISPECIES: ABC-ATPase UvrA [Gordonia]; gi|464809066|gb|EMP14923.1| excinuclease ABC subunit A [Gordonia sp. NB4-1Y]	NA	PTHR32282:SF2/2.7E-33/--	NA	Novel
Cr_Cr_26097.1_v2	gi|523659498|ref|WP_020792379.1|/6.01689e-19/MULTISPECIES: nucleoside triphosphate pyrophosphohydrolase [Gordonia]; gi|464806023|gb|EMP12428.1| nucleotide pyrophosphohydrolase [Gordonia sp. NB4-1Y]	NA	PTHR30522/8.1E-89/--	NA	Novel
Cr_Cr_26321.1_v2	gi|527190564|gb|EPS61747.1|/5.34327e-73/glucose-1-phosphate adenylyltransferase, partial [Genlisea aurea]	sita:101759783/1e-73/glucose-1-phosphate adenylyltransferase small subunit, chloroplastic/amyloplastic; K00975 glucose-1-phosphate adenylyltransferase [EC:2.7.7.27]	PF00483/2.0E-29/Nucleotidyl transferase	GO:0005978; glycogen biosynthetic process; process;GO:0008878; glucose-1-phosphate adenylyltransferase activity; function;GO:0009058; biosynthetic process; process;GO:0016779; nucleotidyltransferase activity; function	Novel
Cr_Cr_26280.1_v2	gi|527201068|gb|EPS68296.1|/4.29848e-46/hypothetical protein M569_06471, partial [Genlisea aurea]	ath:AT3G01180/3e-44/SS2; starch synthase 2; K00703 starch synthase [EC:2.4.1.21]	PF08323/6.6E-36/Starch synthase catalytic domain	NA	Novel
Cr_Cr_25886.1_v2	gi|527207316|gb|EPS72633.1|/2.37742e-13/hypothetical protein M569_02123, partial [Genlisea aurea]	NA	PF03389/8.7E-31/MobA/MobL family	NA	Novel
Cr_Cr_26076.1_v2	gi|544213317|ref|XP_005536806.1|/2.97507e-57/branched-chain alpha-keto acid decarboxylase E1 beta subunit [Cyanidioschyzon merolae strain 10D]; gi|449017368|dbj|BAM80770.1| branched-chain alpha-keto acid decarboxylase E1 beta subunit [Cyanidioschyzon merolae strain 10D]	cme:CYME_CML168C/5e-58/branched-chain alpha-keto acid decarboxylase E1 beta subunit; K00167 2-oxoisovalerate dehydrogenase E1 component beta subunit [EC:1.2.4.4]	PTHR11624:SF21/1.7E-118/--	GO:0003824; catalytic activity; function;GO:0008152; metabolic process; process;GO:0016624; oxidoreductase activity, acting on the aldehyde or oxo group of donors, disulfide as acceptor; function	Novel
Cr_Cr_25981.1_v2	gi|544213347|ref|XP_005536821.1|/1.71031e-51/serine protease [Cyanidioschyzon merolae strain 10D]; gi|449017383|dbj|BAM80785.1| serine protease [Cyanidioschyzon merolae strain 10D]	obr:102706235/2e-36/uncharacterized LOC102706235; K08669 HtrA serine peptidase 2 [EC:3.4.21.108]	SM00228/13.0/Domain present in PSD-95, Dlg, and ZO-1/2.	GO:0004252; serine-type endopeptidase activity; function;GO:0005515; protein binding; function;GO:0006508; proteolysis; process	Novel
Cr_Cr_26345.1_v2	gi|544215796|ref|XP_005538043.1|/3.04666e-11/probable protease [Cyanidioschyzon merolae strain 10D]; gi|449018605|dbj|BAM82007.1| probable protease [Cyanidioschyzon merolae strain 10D]	rcu:8259389/6e-10/uncharacterized zinc protease y4wA; K07263 zinc protease [EC:3.4.24.-]	PTHR11851/2.7E-57/--	NA	Novel
Cr_Cr_26014.1_v2	gi|545376057|ref|XP_005652144.1|/5.05676e-40/hypothetical protein COCSUDRAFT_45928 [Coccomyxa subellipsoidea C-169]; gi|384254126|gb|EIE27600.1| hypothetical protein COCSUDRAFT_45928 [Coccomyxa subellipsoidea C-169]	NA	NA	NA	Novel
Cr_Cr_26341.1_v2	gi|545709824|ref|XP_005707221.1|/2.68077e-20/aminopeptidase isoform 1 [Galdieria sulphuraria]; gi|452823693|gb|EME30701.1| aminopeptidase isoform 1 [Galdieria sulphuraria]	egr:104438213/1e-13/probable glutamate carboxypeptidase 2; K01301 N-acetylated-alpha-linked acidic dipeptidase [EC:3.4.17.21]	PF04389/1.4E-46/Peptidase family M28	NA	Novel
Cr_Cr_26257.1_v2	gi|545713103|ref|XP_005708855.1|/8.28103e-36/gamma-glutamyltranspeptidase isoform 2 [Galdieria sulphuraria]; gi|452825338|gb|EME32335.1| gamma-glutamyltranspeptidase isoform 2 [Galdieria sulphuraria]	gsl:Gasu_04290/1e-36/gamma-glutamyltranspeptidase isoform 1 (EC:2.3.2.2); K00681 gamma-glutamyltranspeptidase / glutathione hydrolase [EC:2.3.2.2 3.4.19.13]	PS00462/-/Gamma-glutamyltranspeptidase signature.	GO:0003840; gamma-glutamyltransferase activity; function;GO:0006749; glutathione metabolic process; process	Novel
Cr_Cr_25891.1_v2	gi|546300606|ref|XP_005711165.1|/1.08299e-79/unnamed protein product [Chondrus crispus]; gi|507107376|emb|CDF40871.1| unnamed protein product [Chondrus crispus]	cme:CYME_CMT113C/2e-79/probable phosphoribosyl diphosphate synthetase; ribose-phosphate pyrophosphokinase; K00948 ribose-phosphate pyrophosphokinase [EC:2.7.6.1]	PTHR10210/8.2E-132/--	GO:0000287; magnesium ion binding; function;GO:0004749; ribose phosphate diphosphokinase activity; function;GO:0009156; ribonucleoside monophosphate biosynthetic process; process;GO:0009165; nucleotide biosynthetic process; process;GO:0016788; hydrolase activity, acting on ester bonds; function;GO:0044249; cellular biosynthetic process; process	Novel
Cr_Cr_26072.1_v2	gi|546309757|ref|XP_005714143.1|/1.42165e-26/unnamed protein product [Chondrus crispus]; gi|507110567|emb|CDF34324.1| unnamed protein product [Chondrus crispus]	rcu:8258548/6e-23/aminopeptidase M1; K08776 puromycin-sensitive aminopeptidase [EC:3.4.11.-]	PF01433/2.1E-19/Peptidase family M1	GO:0006508; proteolysis; process;GO:0008237; metallopeptidase activity; function;GO:0008270; zinc ion binding; function	Novel
Cr_Cr_25798.1_v2	gi|546310329|ref|XP_005714317.1|/5.42378e-102/manganese transport protein [Chondrus crispus]; gi|507110751|emb|CDF34498.1| manganese transport protein [Chondrus crispus]	ccp:CHC_T00008480001/8e-103/manganese transport protein; K03322 manganese transport protein	PTHR11706/5.2E-167/--	GO:0000166; nucleotide binding; function;GO:0005215; transporter activity; function;GO:0006810; transport; process;GO:0006950; response to stress; process;GO:0016020; membrane; component;GO:0046872; metal ion binding; function	Novel
Cr_Cr_26344.1_v2	gi|551537328|ref|XP_005757292.1|/2.44538e-38/hypothetical protein EMIHUDRAFT_69043 [Emiliania huxleyi CCMP1516]; gi|485604531|gb|EOD04863.1| hypothetical protein EMIHUDRAFT_69043 [Emiliania huxleyi CCMP1516]	mtr:MTR_1g064090/5e-09/phenylalanine ammonia-lyase-like protein; K10775 phenylalanine ammonia-lyase [EC:4.3.1.24]	PTHR10362/2.1E-65/--	NA	Novel
Cr_Cr_26009.1_v2	gi|551573251|ref|XP_005772432.1|/3.60901e-38/hypothetical protein EMIHUDRAFT_208759 [Emiliania huxleyi CCMP1516]; gi|485623872|gb|EOD20003.1| hypothetical protein EMIHUDRAFT_208759 [Emiliania huxleyi CCMP1516]	mtr:MTR_5g020890/1e-34/mannan endo-1,4-beta-mannosidase-like protein; K19355 mannan endo-1,4-beta-mannosidase [EC:3.2.1.78]	PTHR31451:SF7/1.7E-55/--	NA	Novel
Cr_Cr_26322.1_v2	gi|551604675|ref|XP_005783796.1|/1.43111e-08/hypothetical protein EMIHUDRAFT_231953 [Emiliania huxleyi CCMP1516]; gi|485636812|gb|EOD31367.1| hypothetical protein EMIHUDRAFT_231953 [Emiliania huxleyi CCMP1516]	NA	PTHR10655/2.6E-24/--	NA	Novel
Cr_Cr_26142.1_v2	gi|551612543|ref|XP_005787295.1|/1.76856e-09/hypothetical protein EMIHUDRAFT_455480 [Emiliania huxleyi CCMP1516]; gi|485640661|gb|EOD34866.1| hypothetical protein EMIHUDRAFT_455480 [Emiliania huxleyi CCMP1516]	NA	PF10459/3.4E-103/Peptidase S46	GO:0008239; dipeptidyl-peptidase activity; function;GO:0070009; serine-type aminopeptidase activity; function	Novel
Cr_Cr_25895.1_v2	gi|551625739|ref|XP_005792976.1|/2.4768e-24/hypothetical protein EMIHUDRAFT_439624, partial [Emiliania huxleyi CCMP1516]; gi|485647385|gb|EOD40547.1| hypothetical protein EMIHUDRAFT_439624, partial [Emiliania huxleyi CCMP1516]	NA	PTHR41339/2.1E-23/--	NA	Novel
Cr_Cr_26252.1_v2	gi|551632796|ref|XP_005819263.1|/5.52845e-29/hypothetical protein GUITHDRAFT_82443 [Guillardia theta CCMP2712]; gi|428163198|gb|EKX32283.1| hypothetical protein GUITHDRAFT_82443 [Guillardia theta CCMP2712]	NA	PTHR30217/3.3E-72/--	GO:0006508; proteolysis; process;GO:0008233; peptidase activity; function	Novel
Cr_Cr_26145.1_v2	gi|551633375|ref|XP_005819544.1|/1.52598e-90/hypothetical protein GUITHDRAFT_158976 [Guillardia theta CCMP2712]; gi|428163496|gb|EKX32564.1| hypothetical protein GUITHDRAFT_158976 [Guillardia theta CCMP2712]	gsl:Gasu_45330/1e-81/4-hydroxyphenylpyruvate dioxygenase (EC:1.13.11.27); K00457 4-hydroxyphenylpyruvate dioxygenase [EC:1.13.11.27]	PTHR11959/6.0E-120/--	GO:0003868; 4-hydroxyphenylpyruvate dioxygenase activity; function;GO:0009072; aromatic amino acid family metabolic process; process;GO:0016701; oxidoreductase activity, acting on single donors with incorporation of molecular oxygen; function;GO:0055114; oxidation-reduction process; process	Novel
Cr_Cr_25927.1_v2	gi|551674815|ref|XP_005840162.1|/8.58226e-22/hypothetical protein GUITHDRAFT_100891 [Guillardia theta CCMP2712]; gi|428184327|gb|EKX53182.1| hypothetical protein GUITHDRAFT_100891 [Guillardia theta CCMP2712]	cit:102612388/6e-22/ribonucleoside-diphosphate reductase large subunit; K10807 ribonucleoside-diphosphate reductase subunit M1 [EC:1.17.4.1]	PR01183/1.4E-18/Ribonucleotide reductase large chain signature	GO:0006260; DNA replication; process;GO:0055114; oxidation-reduction process; process	Novel
Cr_Cr_26199.1_v2	gi|552817605|ref|XP_005844986.1|/3.10833e-10/hypothetical protein CHLNCDRAFT_58753 [Chlorella variabilis]; gi|307104631|gb|EFN52884.1| hypothetical protein CHLNCDRAFT_58753 [Chlorella variabilis]	obr:102722230/2e-09/4-alpha-glucanotransferase DPE2; K00705 4-alpha-glucanotransferase [EC:2.4.1.25]	PTHR32518/9.2E-22/--	GO:2001070; starch binding; function	Novel
Cr_Cr_26299.1_v2	gi|553804432|ref|WP_023134631.1|/2.00299e-09/MULTISPECIES: F0F1 ATP synthase subunit B [Rothia]; gi|551692223|gb|ERT63737.1| ATP synthase F0, B subunit [Rothia aeria F0184]; gi|694197233|gb|KGJ00879.1| ATP synthase F0F1 subunit B [Rothia dentocariosa]; gi|694243035|gb|KGJ33864.1| ATP synthase F0F1 subunit B [Rothia dentocariosa]	pxb:103946809/5e-06/uncharacterized LOC103946809; K02109 F-type H+-transporting ATPase subunit b	PF00430/2.3E-28/ATP synthase B/B' CF(0)	GO:0015078; hydrogen ion transmembrane transporter activity; function;GO:0015986; ATP synthesis coupled proton transport; process;GO:0045263; proton-transporting ATP synthase complex, coupling factor F(o); component	Novel
Cr_Cr_25836.1_v2	gi|565363143|ref|XP_006348297.1|/4.33571e-57/PREDICTED: UDP-N-acetylglucosamine 1-carboxyvinyltransferase 2-like isoform X2 [Solanum tuberosum]	NA	PF00275/6.1E-47/EPSP synthase (3-phosphoshikimate 1-carboxyvinyltransferase)	GO:0016765; transferase activity, transferring alkyl or aryl (other than methyl) groups; function	Novel
Cr_Cr_25874.1_v2	gi|565373050|ref|XP_006353096.1|/7.98848e-158/PREDICTED: acetyl-CoA acetyltransferase, cytosolic 1 [Solanum tuberosum]	sot:102601957/1e-158/acetyl-CoA acetyltransferase, cytosolic 1; K00626 acetyl-CoA C-acetyltransferase [EC:2.3.1.9]	PTHR18919:SF81/4.4E-222/--	GO:0008152; metabolic process; process;GO:0016747; transferase activity, transferring acyl groups other than amino-acyl groups; function	Novel
Cr_Cr_26073.1_v2	gi|566158362|ref|XP_002302604.2|/1.09064e-29/hypothetical protein POPTR_0002s16440g [Populus trichocarpa]; gi|550345152|gb|EEE81877.2| hypothetical protein POPTR_0002s16440g [Populus trichocarpa]	brp:103834191/3e-08/sphingosine kinase 2; K04718 sphingosine kinase [EC:2.7.1.91]	PTHR12358:SF43/4.3E-45/--	GO:0016301; kinase activity; function	Novel
Cr_Cr_26323.1_v2	gi|568028570|gb|ETM02509.1|/1.37491e-102/methionine synthase, partial [Phytophthora parasitica]	cre:CHLREDRAFT_76715/9e-97/METH1; cobalamin-dependent methionine synthase (EC:2.1.1.13); K00548 5-methyltetrahydrofolate--homocysteine methyltransferase [EC:2.1.1.13]	PS51332/39.966/B12-binding domain profile.	GO:0031419; cobalamin binding; function;GO:0046872; metal ion binding; function	Novel
Cr_Cr_25841.1_v2	gi|593784967|ref|XP_007155524.1|/2.01089e-140/hypothetical protein PHAVU_003G209100g [Phaseolus vulgaris]; gi|561028878|gb|ESW27518.1| hypothetical protein PHAVU_003G209100g [Phaseolus vulgaris]	cre:CHLREDRAFT_196328/9e-110/MAS1; malate synthase (EC:2.3.3.9); K01638 malate synthase [EC:2.3.3.9]	PTHR21631:SF1/9.7E-180/--	GO:0004474; malate synthase activity; function;GO:0006097; glyoxylate cycle; process	Novel
Cr_Cr_26036.1_v2	gi|612389937|ref|XP_007510489.1|/3.20456e-69/malonyl CoA-acyl carrier protein transacylase [Bathycoccus prasinos]; gi|412990650|emb|CCO18022.1| malonyl CoA-acyl carrier protein transacylase [Bathycoccus prasinos]	bpg:Bathy10g01410/5e-70/malonyl CoA-acyl carrier protein transacylase; K00645 [acyl-carrier-protein] S-malonyltransferase [EC:2.3.1.39]	PTHR10982/3.1E-141/--	NA	Novel
Cr_Cr_26343.1_v2	gi|630715811|ref|YP_009027480.1|/2.48452e-15/beta-ketoacyl-ACP synthase III [Pyropia perforata]; gi|522699972|gb|AGQ17038.1| beta-ketoacyl-ACP synthase III [Pyropia perforata]; gi|562816274|gb|AHB34974.1| beta-ketoacyl-ACP synthase III (chloroplast) [Pyropia perforata]; gi|562816484|gb|AHB35183.1| beta-ketoacyl-ACP synthase III (chloroplast) [Pyropia perforata]; gi|636743014|gb|AIA19345.1| beta-k…	bpg:Bathy02g00990/2e-11/3-oxoacyl-(acyl carrier protein) synthase III; K00648 3-oxoacyl-[acyl-carrier-protein] synthase III [EC:2.3.1.180]	PTHR18919/3.3E-21/--	GO:0008610; lipid biosynthetic process; process;GO:0016747; transferase activity, transferring acyl groups other than amino-acyl groups; function	Novel
Cr_Cr_25929.1_v2	gi|651301320|ref|WP_026433010.1|/2.02494e-18/glycoside hydrolase [Acidovorax oryzae]; gi|218185992|gb|EEC68419.1| hypothetical protein OsI_36595 [Oryza sativa Indica Group]	NA	PTHR21666/5.0E-20/--	NA	Novel
Cr_Cr_25857.1_v2	gi|667482865|gb|AIG56008.1|/3.95557e-152/secreted protein [Achlya hypogyna]	cmo:103499946/2e-137/alpha-N-acetylglucosaminidase; K01205 alpha-N-acetylglucosaminidase [EC:3.2.1.50]	PF12972/7.5E-70/Alpha-N-acetylglucosaminidase (NAGLU) C-terminal domain	NA	Novel
Cr_Cr_26167.1_v2	gi|669150470|ref|XP_008610797.1|/7.37608e-54/hypothetical protein SDRG_06773 [Saprolegnia diclina VS20]; gi|530737793|gb|EQC36035.1| hypothetical protein SDRG_06773 [Saprolegnia diclina VS20]	csl:COCSUDRAFT_11422/3e-49/FAD-linked oxidoreductase; K00318 proline dehydrogenase [EC:1.5.-.-]	PTHR13914:SF0/4.0E-97/--	GO:0004657; proline dehydrogenase activity; function;GO:0006562; proline catabolic process; process	Novel
Cr_Cr_26196.1_v2	gi|669168435|ref|XP_008619637.1|/6.76113e-80/UDP-glucose 4-epimerase [Saprolegnia diclina VS20]; gi|530728674|gb|EQC26916.1| UDP-glucose 4-epimerase [Saprolegnia diclina VS20]	csl:COCSUDRAFT_66520/2e-70/NAD(P)-binding protein; K15789 threonine 3-dehydrogenase [EC:1.1.1.103]	PTHR10366/1.5E-65/--	GO:0003824; catalytic activity; function;GO:0005515; protein binding; function;GO:0050662; coenzyme binding; function	Novel
Cr_Cr_04172.1_v2	gi|671775320|gb|AII99892.1|/2.83445e-14/heat shock protein [Cicer arietinum]	NA	NA	NA	Novel
Cr_Cr_26222.1_v2	gi|673016834|ref|XP_008862378.1|/6.19755e-140/methionine synthase [Aphanomyces invadans]; gi|574481581|gb|ETW08573.1| methionine synthase [Aphanomyces invadans]	olu:OSTLU_45056/7e-121/metH; B12 dependent methionine synthase (EC:2.1.1.13); K00548 5-methyltetrahydrofolate--homocysteine methyltransferase [EC:2.1.1.13]	PS50970/59.991/Homocysteine-binding domain profile.	NA	Novel
Cr_Cr_26183.1_v2	gi|673032358|ref|XP_008870140.1|/2.26928e-33/hypothetical protein H310_06748 [Aphanomyces invadans]; gi|574474140|gb|ETW01142.1| hypothetical protein H310_06748 [Aphanomyces invadans]	brp:103857732/4e-31/bifunctional aspartokinase/homoserine dehydrogenase 2, chloroplastic; K12524 bifunctional aspartokinase / homoserine dehydrogenase 1 [EC:2.7.2.4 1.1.1.3]	PF00696/2.0E-33/Amino acid kinase family	NA	Novel
Cr_Cr_26197.1_v2	gi|676384601|ref|XP_009035579.1|/3.79042e-37/hypothetical protein AURANDRAFT_24362 [Aureococcus anophagefferens]; gi|323453645|gb|EGB09516.1| hypothetical protein AURANDRAFT_24362 [Aureococcus anophagefferens]	mus:103973031/2e-29/phosphoribosylaminoimidazole carboxylase, chloroplastic-like isoform X1; K11808 phosphoribosylaminoimidazole carboxylase [EC:4.1.1.21]	PS50975/15.174/ATP-grasp fold profile.	GO:0005524; ATP binding; function;GO:0046872; metal ion binding; function	Novel
Cr_Cr_26074.1_v2	gi|676390347|ref|XP_009038452.1|/2.12652e-71/hypothetical protein AURANDRAFT_28694 [Aureococcus anophagefferens]; gi|323450822|gb|EGB06701.1| hypothetical protein AURANDRAFT_28694 [Aureococcus anophagefferens]	gsl:Gasu_15030/2e-66/ABC transporter, ATP-binding protein; K06158 ATP-binding cassette, subfamily F, member 3	PTHR19211/7.6E-293/--	GO:0005524; ATP binding; function;GO:0016887; ATPase activity; function	Novel
Cr_Cr_26146.1_v2	gi|694353362|ref|XP_009358128.1|/1.74367e-121/PREDICTED: tryptophan synthase beta chain 1 [Pyrus x bretschneideri]	pxb:103948784/3e-122/tryptophan synthase beta chain 1; K01696 tryptophan synthase beta chain [EC:4.2.1.20]	PTHR10314:SF3/2.2E-153/--	GO:0004834; tryptophan synthase activity; function;GO:0006568; tryptophan metabolic process; process	Novel
Cr_Cr_25979.1_v2	gi|694418178|ref|XP_009337103.1|/2.00908e-09/PREDICTED: phosphoserine aminotransferase 1, chloroplastic [Pyrus x bretschneideri]	pxb:103929609/3e-10/phosphoserine aminotransferase 1, chloroplastic; K00831 phosphoserine aminotransferase [EC:2.6.1.52]	PF13237/1.1E-8/4Fe-4S dicluster domain	NA	Novel
Cr_Cr_26186.1_v2	gi|694451126|ref|XP_009350806.1|/1.19989e-11/PREDICTED: probable sulfate/thiosulfate import ATP-binding protein CysA [Pyrus x bretschneideri]	NA	PTHR23088:SF29/3.3E-27/--	GO:0006807; nitrogen compound metabolic process; process;GO:0016810; hydrolase activity, acting on carbon-nitrogen (but not peptide) bonds; function	Novel
Cr_Cr_26281.1_v2	gi|695398302|ref|XP_009521963.1|/9.481e-78/hypothetical protein PHYSODRAFT_489469 [Phytophthora sojae]; gi|348679430|gb|EGZ19246.1| hypothetical protein PHYSODRAFT_489469 [Phytophthora sojae]	bvg:104903261/2e-56/isovaleryl-CoA dehydrogenase, mitochondrial; K00253 isovaleryl-CoA dehydrogenase [EC:1.3.8.4]	PTHR10909/2.3E-110/--	GO:0003995; acyl-CoA dehydrogenase activity; function;GO:0016627; oxidoreductase activity, acting on the CH-CH group of donors; function;GO:0055114; oxidation-reduction process; process	Novel
Cr_Cr_25885.1_v2	gi|697184549|ref|XP_009601291.1|/1.08692e-58/PREDICTED: UDP-glucose 4-epimerase GEPI48-like [Nicotiana tomentosiformis]	csl:COCSUDRAFT_25968/3e-59/UDP-glucose 4-epimerase; K01784 UDP-glucose 4-epimerase [EC:5.1.3.2]	PR01713/6.0E-6/Nucleotide sugar epimerase signature	GO:0003824; catalytic activity; function;GO:0005975; carbohydrate metabolic process; process;GO:0009058; biosynthetic process; process;GO:0016857; racemase and epimerase activity, acting on carbohydrates and derivatives; function;GO:0050662; coenzyme binding; function	Novel
Cr_Cr_25965.1_v2	gi|697993904|gb|AIT70075.1|/1.2648e-13/phosphoenolpyruvate carboxylase [Neosiphonia japonica]	ccp:CHC_T00008437001/2e-13/phosphoenolpyruvate carboxylase; K01595 phosphoenolpyruvate carboxylase [EC:4.1.1.31]	PTHR30523/1.5E-25/--	GO:0006099; tricarboxylic acid cycle; process;GO:0008964; phosphoenolpyruvate carboxylase activity; function;GO:0015977; carbon fixation; process	Novel
Cr_Cr_26212.1_v2	gi|698548371|ref|XP_009768327.1|/3.31797e-106/PREDICTED: amidophosphoribosyltransferase, chloroplastic-like [Nicotiana sylvestris]; gi|37983539|gb|AAR06289.1| 5-phosphoribosyl-1-pyrophosphate amidotransferase [Nicotiana tabacum]	sly:101250934/4e-106/amidophosphoribosyltransferase, chloroplastic-like; K00764 amidophosphoribosyltransferase [EC:2.4.2.14]	PF13537/1.1E-21/Glutamine amidotransferase domain	GO:0009116; nucleoside metabolic process; process	Novel
Cr_Cr_25791.1_v2	gi|698820381|ref|XP_009843219.1|/4.34292e-68/hypothetical protein, variant 4 [Aphanomyces astaci]; gi|698820383|ref|XP_009843220.1| hypothetical protein, variant 5 [Aphanomyces astaci]; gi|698820385|ref|XP_009843221.1| hypothetical protein, variant 6 [Aphanomyces astaci]; gi|698820387|ref|XP_009843222.1| hypothetical protein, variant 7 [Aphanomyces astaci]; gi|574101671|gb|ETV67232.1| hypothetica…	cre:CHLREDRAFT_194063/3e-39/ACS1; acetyl CoA synthetase (EC:6.2.1.1); K01895 acetyl-CoA synthetase [EC:6.2.1.1]	PF16177/4.0E-18/Acetyl-coenzyme A synthetase N-terminus	GO:0003824; catalytic activity; function;GO:0008152; metabolic process; process	Novel
Cr_Cr_26309.1_v2	gi|700258159|gb|AIU50686.1|/2.45205e-51/EMB1873 protein, partial [Eucalyptus grandis]	fve:101301007/4e-51/agmatine deiminase; K10536 agmatine deiminase [EC:3.5.3.12]	PF04371/6.9E-90/Porphyromonas-type peptidyl-arginine deiminase	GO:0004668; protein-arginine deiminase activity; function;GO:0009446; putrescine biosynthetic process; process	Novel
Cr_Cr_25880.1_v2	gi|702279492|ref|XP_010045095.1|/3.24927e-61/PREDICTED: cysteine desulfurase 2, chloroplastic [Eucalyptus grandis]; gi|629122758|gb|KCW87248.1| hypothetical protein EUGRSUZ_B03759 [Eucalyptus grandis]	egr:104433900/5e-62/cysteine desulfurase 2, chloroplastic; K11717 cysteine desulfurase / selenocysteine lyase [EC:2.8.1.7 4.4.1.16]	PF00266/3.3E-75/Aminotransferase class-V	NA	Novel
Cr_Cr_26276.1_v2	gi|703096583|ref|XP_010095883.1|/6.66241e-72/Phosphoribosylamine--glycine ligase [Morus notabilis]; gi|587873238|gb|EXB62433.1| Phosphoribosylamine--glycine ligase [Morus notabilis]	tcc:TCM_006154/8e-72/Glycinamide ribonucleotide (GAR) synthetase isoform 1; K01945 phosphoribosylamine--glycine ligase [EC:6.3.4.13]	PF01071/4.0E-59/Phosphoribosylglycinamide synthetase, ATP-grasp (A) domain	GO:0004637; phosphoribosylamine-glycine ligase activity; function;GO:0005524; ATP binding; function;GO:0009113; purine nucleobase biosynthetic process; process;GO:0046872; metal ion binding; function	Novel
Cr_Cr_26062.1_v2	gi|723679325|ref|XP_010317507.1|/2.99783e-29/PREDICTED: uncharacterized protein LOC101259915 isoform X2 [Solanum lycopersicum]	NA	PTHR23135/2.2E-90/--	GO:0005524; ATP binding; function;GO:0009058; biosynthetic process; process	Novel
Cr_Cr_26307.1_v2	gi|723754175|ref|XP_010314936.1|/5.68587e-37/PREDICTED: NADH kinase POS5, mitochondrial-like [Solanum lycopersicum]	csl:COCSUDRAFT_49005/1e-15/ATP-NAD kinase; K00858 NAD+ kinase [EC:2.7.1.23]	PF01513/8.1E-18/ATP-NAD kinase	GO:0003951; NAD+ kinase activity; function;GO:0006741; NADP biosynthetic process; process;GO:0008152; metabolic process; process	Novel
Cr_Cr_26253.1_v2	gi|731910761|gb|AIZ68154.1|/7.0036e-170/heat shock 70 kDa protein [Ornithogalum longebracteatum]	tcc:TCM_000920/3e-165/Mitochondrial HSO70 2; K04043 molecular chaperone DnaK	PTHR19375:SF173/1.5E-227/--	NA	Novel
Cr_Cr_26060.1_v2	gi|737749097|ref|WP_035717750.1|/1.96223e-31/MULTISPECIES: recombinase RmuC [Gordonia]	NA	PF02646/8.3E-95/RmuC family	NA	Novel
Cr_Cr_25837.1_v2	gi|743891658|ref|XP_010911369.1|/1.42054e-171/PREDICTED: probable copper-transporting ATPase HMA5 [Elaeis guineensis]	tcc:TCM_016237/4e-171/Heavy metal atpase 5; K17686 Cu+-exporting ATPase [EC:3.6.3.54]	PF00403/1.6E-9/Heavy-metal-associated domain	GO:0000166; nucleotide binding; function;GO:0006812; cation transport; process;GO:0008324; cation transmembrane transporter activity; function;GO:0016021; integral component of membrane; component;GO:0030001; metal ion transport; process;GO:0046872; metal ion binding; function;GO:0055085; transmembrane transport; process	Novel
Cr_Cr_26010.1_v2	gi|743891658|ref|XP_010911369.1|/4.30511e-37/PREDICTED: probable copper-transporting ATPase HMA5 [Elaeis guineensis]	zma:100501149/2e-15/GRMZM2G010152; uncharacterized LOC100501149; K17686 Cu+-exporting ATPase [EC:3.6.3.54]	PS50846/11.576/Heavy-metal-associated domain profile.	GO:0000166; nucleotide binding; function;GO:0030001; metal ion transport; process;GO:0046872; metal ion binding; function	Novel
Cr_Cr_26174.1_v2	gi|743892661|ref|XP_010911607.1|/3.9225e-180/PREDICTED: LOW QUALITY PROTEIN: NADP-specific glutamate dehydrogenase-like [Elaeis guineensis]	apro:F751_3221/1e-142/NADP-specific glutamate dehydrogenase; K00262 glutamate dehydrogenase (NADP+) [EC:1.4.1.4]	PTHR11606:SF4/1.1E-224/--	GO:0006520; cellular amino acid metabolic process; process;GO:0016491; oxidoreductase activity; function;GO:0055114; oxidation-reduction process; process	Novel
Cr_Cr_25797.1_v2	gi|743944444|ref|XP_011016741.1|/0/PREDICTED: probable beta-glucosidase I, partial [Populus euphratica]	zma:542684/7e-81/gla3, GRMZM2G473711, ZmGLA3; beta-glucanase; K05349 beta-glucosidase [EC:3.2.1.21]	PF14322/8.4E-26/Starch-binding associating with outer membrane	GO:0004348; glucosylceramidase activity; function;GO:0004553; hydrolase activity, hydrolyzing O-glycosyl compounds; function;GO:0005975; carbohydrate metabolic process; process;GO:0006665; sphingolipid metabolic process; process	Novel
Cr_Cr_26070.1_v2	gi|743944444|ref|XP_011016741.1|/1.20307e-131/PREDICTED: probable beta-glucosidase I, partial [Populus euphratica]	sita:101767433/4e-74/beta-glucosidase BoGH3B-like; K05349 beta-glucosidase [EC:3.2.1.21]	PTHR30620:SF5/1.1E-265/--	GO:0004553; hydrolase activity, hydrolyzing O-glycosyl compounds; function;GO:0005975; carbohydrate metabolic process; process	Novel
Cr_Cr_26238.1_v2	gi|747066649|ref|XP_011080013.1|/3.0058e-79/PREDICTED: iron-sulfur protein NUBPL [Sesamum indicum]; gi|747066651|ref|XP_011080014.1| PREDICTED: iron-sulfur protein NUBPL [Sesamum indicum]	sind:105163389/5e-80/iron-sulfur protein NUBPL; K03593 ATP-binding protein involved in chromosome partitioning	PTHR23264:SF19/6.4E-118/--	GO:0005524; ATP binding; function	Novel
Cr_Cr_26115.1_v2	gi|747072098|ref|XP_011082948.1|/4.61387e-35/PREDICTED: ATP-dependent DNA helicase PIF1-like [Sesamum indicum]	sind:105165584/7e-36/ATP-dependent DNA helicase PIF1-like; K15255 ATP-dependent DNA helicase PIF1 [EC:3.6.4.12]	PTHR23274/7.7E-73/--	GO:0000723; telomere maintenance; process;GO:0003678; DNA helicase activity; function;GO:0004386; helicase activity; function;GO:0005524; ATP binding; function;GO:0006281; DNA repair; process	Novel
Cr_Cr_25972.1_v2	gi|748608830|ref|WP_039867008.1|/2.49344e-164/MULTISPECIES: excinuclease ABC subunit B [Gordonia]; gi|778145967|gb|KJR10023.1| excinuclease ABC subunit B [Gordonia sihwensis]	mpp:MICPUCDRAFT_53555/3e-35/UVRBC; exinuclease ABC subunits B and C-containing protein; K03702 excinuclease ABC subunit B	SM00487/2.6E-28/DEAD-like helicases superfamily	GO:0003677; DNA binding; function;GO:0005524; ATP binding; function;GO:0006281; DNA repair; process;GO:0006289; nucleotide-excision repair; process;GO:0009381; excinuclease ABC activity; function;GO:0009432; SOS response; process;GO:0016787; hydrolase activity; function	Novel
Cr_Cr_26084.1_v2	gi|788228966|ref|YP_009122255.1|/2.71901e-75/2,3-bisphosphoglycerate-independent phosphoglycerate mutase [Vertebrata lanosa]; gi|753170544|gb|AJH66013.1| 2,3-bisphosphoglycerate-independent phosphoglycerate mutase [Vertebrata lanosa]	cme:CYME_CMK188C/2e-75/phosphoglycerate mutase; K15633 2,3-bisphosphoglycerate-independent phosphoglycerate mutase [EC:5.4.2.12]	PTHR31637/6.4E-135/--	GO:0003824; catalytic activity; function;GO:0004619; phosphoglycerate mutase activity; function;GO:0005737; cytoplasm; component;GO:0006007; glucose catabolic process; process;GO:0030145; manganese ion binding; function;GO:0046872; metal ion binding; function	Novel
Cr_Cr_13532.1_v2	gi|828307397|ref|XP_012570496.1|/8.89758e-67/PREDICTED: pentatricopeptide repeat-containing protein At2g44880-like, partial [Cicer arietinum]	tcc:TCM_005697/5e-40/Pentatricopeptide repeat superfamily protein isoform 1; K01074 palmitoyl-protein thioesterase [EC:3.1.2.22]	PTHR24015/2.7E-59/--	NA	Novel
Cr_Cr_12504.1_v2	gi|828309232|ref|XP_004499095.2|/0/PREDICTED: uncharacterized protein LOC101491353 isoform X1 [Cicer arietinum]; gi|828340298|ref|XP_004517315.2| PREDICTED: uncharacterized protein LOC101498847 isoform X1 [Cicer arietinum]	NA	PTHR23054:SF29/7.8E-275/--	NA	Orthologue
Cr_Cr_04742.1_v2	gi|828322149|ref|XP_012572969.1|/1.9613e-41/PREDICTED: uncharacterized protein LOC101492457 isoform X1 [Cicer arietinum]	cam:101500294/5e-08/glucose-6-phosphate/phosphate translocator 1, chloroplastic; K15283 solute carrier family 35, member E1	PF10536/5.7E-11/Plant mobile domain	NA	Novel
Cr_Cr_20896.1_v2	gi|828325261|ref|XP_012573498.1|/3.74564e-41/PREDICTED: G-type lectin S-receptor-like serine/threonine-protein kinase RLK1 isoform X2 [Cicer arietinum]	nnu:104590350/3e-20/G-type lectin S-receptor-like serine/threonine-protein kinase RLK1; K04733 interleukin-1 receptor-associated kinase 4 [EC:2.7.11.1]	PS50011/10.874/Protein kinase domain profile.	GO:0004672; protein kinase activity; function;GO:0005524; ATP binding; function;GO:0006468; protein phosphorylation; process	Novel
Cr_Cr_22318.1_v2	gi|828332993|ref|XP_012574872.1|/5.91433e-38/PREDICTED: uncharacterized protein LOC101498913 [Cicer arietinum]; gi|828332996|ref|XP_012574873.1| PREDICTED: uncharacterized protein LOC101498913 [Cicer arietinum]	mtr:MTR_2g046410/2e-11/serpin-like protein; K13963 serpin B	NA	NA	Novel
Cr_Cr_25984.1_v2	gi|828338685|ref|XP_012567580.1|/0/PREDICTED: putative pentatricopeptide repeat-containing protein At1g12700, mitochondrial isoform X2 [Cicer arietinum]	mtr:MTR_0019s0210/7e-152/pentatricopeptide (PPR) repeat protein; K17710 pentatricopeptide repeat domain-containing protein 1	PS51375/11.772/Pentatricopeptide (PPR) repeat profile.	NA	Novel
Cr_Cr_26217.1_v2	gi|836614252|ref|YP_009144721.1|/7.37894e-12/NADH dehydrogenase subunit 5 (mitochondrion) [Pseudo-nitzschia multiseries]; gi|827346120|gb|AKJ77329.1| NADH dehydrogenase subunit 5 (mitochondrion) [Pseudo-nitzschia multiseries]	cvr:OJ20_p03/1e-09/nad5; NADH dehydrogenase subunit 5; K03883 NADH-ubiquinone oxidoreductase chain 5 [EC:1.6.5.3]	PF00420/1.1E-13/NADH-ubiquinone/plastoquinone oxidoreductase chain 4L	GO:0008137; NADH dehydrogenase (ubiquinone) activity; function;GO:0016651; oxidoreductase activity, acting on NAD(P)H; function;GO:0042773; ATP synthesis coupled electron transport; process;GO:0055114; oxidation-reduction process; process	Novel
Cr_Cr_25975.1_v2	gi|855313617|ref|XP_012898230.1|/2.36476e-15/uncharacterized protein [Blastocystis hominis]; gi|300176517|emb|CBK24182.2| unnamed protein product [Blastocystis hominis]	NA	PF02540/7.3E-28/NAD synthase	NA	Novel
Cr_Cr_25966.1_v2	gi|855315229|ref|XP_012898777.1|/4.78779e-81/uncharacterized protein [Blastocystis hominis]; gi|300123456|emb|CBK24729.2| unnamed protein product [Blastocystis hominis]	NA	PTHR11496/1.5E-120/--	GO:0016491; oxidoreductase activity; function;GO:0046872; metal ion binding; function;GO:0055114; oxidation-reduction process; process	Novel
Cr_Cr_21402.1_v2	gi|87241451|gb|ABD33309.1|/1.79355e-179/Ribonuclease H [Medicago truncatula]	nnu:104601536/1e-26/TMV resistance protein N-like; K19613 leucine-rich repeat protein SHOC2	PTHR23155:SF530/8.5E-27/--	NA	Novel
Cr_Cr_25906.1_v2	gi|901801810|gb|KMZ61679.1|/2.08841e-95/3-ketoacyl-CoA thiolase [Zostera marina]	nnu:104587903/5e-96/3-ketoacyl-CoA thiolase 2, peroxisomal; K07513 acetyl-CoA acyltransferase 1 [EC:2.3.1.16]	PTHR18919:SF87/1.0E-169/--	GO:0003824; catalytic activity; function;GO:0008152; metabolic process; process;GO:0016747; transferase activity, transferring acyl groups other than amino-acyl groups; function	Novel
Cr_Cr_26202.1_v2	gi|902089789|gb|KNA03304.1|/1.04204e-150/hypothetical protein SOVF_210480 [Spinacia oleracea]	bna:106437752/3e-08/cell division control protein 48 homolog C-like; K14571 ribosome biogenesis ATPase	PD005323/2.0E-25/DNA HELICASE HOLLIDAY JUNCTION RUVB NUCLEOTIDE-BINDING ATP-BINDING SOS RECOMBINATION RESPONSE	GO:0003677; DNA binding; function;GO:0006281; DNA repair; process;GO:0006310; DNA recombination; process;GO:0009378; four-way junction helicase activity; function	Novel
Cr_Cr_26032.1_v2	gi|902095151|gb|KNA03395.1|/2.40629e-59/hypothetical protein SOVF_209630 [Spinacia oleracea]	NA	PF02075/1.4E-26/Crossover junction endodeoxyribonuclease RuvC	GO:0004520; endodeoxyribonuclease activity; function;GO:0006281; DNA repair; process;GO:0006310; DNA recombination; process;GO:0008821; crossover junction endodeoxyribonuclease activity; function	Novel
Cr_Cr_26096.1_v2	gi|902097630|gb|KNA03422.1|/1.80076e-40/hypothetical protein SOVF_209340 [Spinacia oleracea]	NA	PTHR22683/5.3E-56/--	GO:0000166; nucleotide binding; function;GO:0003677; DNA binding; function;GO:0005524; ATP binding; function	Novel
Cr_Cr_26339.1_v2	gi|902168381|gb|KNA07496.1|/2.13819e-60/hypothetical protein SOVF_171300 [Spinacia oleracea]	NA	PTHR15184:SF34/7.1E-80/--	GO:0005524; ATP binding; function	Novel
Cr_Cr_26040.1_v2	gi|922325281|ref|XP_013442033.1|/2.20287e-24/DEAD/DEAH-box helicase domain protein [Medicago truncatula]; gi|657369726|gb|KEH16058.1| DEAD/DEAH-box helicase domain protein [Medicago truncatula]	csl:COCSUDRAFT_14219/2e-15/DEAD-domain-containing protein; K06877 DEAD/DEAH box helicase domain-containing protein	PS51192/20.619/Superfamilies 1 and 2 helicase ATP-binding type-1 domain profile.	GO:0003676; nucleic acid binding; function;GO:0005524; ATP binding; function	Novel
Cr_Cr_26235.1_v2	gi|922330249|ref|XP_003630660.2|/2.19525e-09/peptidase M16 inactive domain protein [Medicago truncatula]; gi|657376118|gb|AET05136.2| peptidase M16 inactive domain protein [Medicago truncatula]	NA	PF05193/8.8E-9/Peptidase M16 inactive domain	NA	Novel
Cr_Cr_26306.1_v2	gi|923929542|ref|XP_013733567.1|/3.11032e-14/PREDICTED: S-(hydroxymethyl)glutathione dehydrogenase-like [Brassica napus]	NA	PF12704/7.8E-16/MacB-like periplasmic core domain	GO:0016020; membrane; component	Novel
Cr_Cr_25897.1_v2	gi|923929705|ref|XP_013733647.1|/1.49855e-53/PREDICTED: DNA relaxase MbeA-like [Brassica napus]	NA	PF03432/1.8E-21/Relaxase/Mobilisation nuclease domain	NA	Novel
Cr_Cr_26287.1_v2	gi|926788909|ref|XP_013902928.1|/1.7726e-06/hypothetical protein MNEG_4048 [Monoraphidium neglectum]; gi|761973703|gb|KIZ03909.1| hypothetical protein MNEG_4048 [Monoraphidium neglectum]	NA	PF07221/4.8E-19/N-acylglucosamine 2-epimerase (GlcNAc 2-epimerase)	NA	Novel
Cr_Cr_26047.1_v2	gi|926790141|ref|XP_013903544.1|/5.70464e-151/methylenetetrahydrofolate dehydrogenase (NADP+) [Monoraphidium neglectum]; gi|761974429|gb|KIZ04525.1| methylenetetrahydrofolate dehydrogenase (NADP+) [Monoraphidium neglectum]	brp:103871345/6e-150/formate--tetrahydrofolate ligase; K01938 formate--tetrahydrofolate ligase [EC:6.3.4.3]	PS00722/-/Formate--tetrahydrofolate ligase signature 2.	GO:0004329; formate-tetrahydrofolate ligase activity; function;GO:0005524; ATP binding; function;GO:0009396; folic acid-containing compound biosynthetic process; process	Novel
Cr_Cr_26038.1_v2	gi|927066731|ref|WP_053776960.1|/7.39615e-48/MULTISPECIES: MFS transporter [Gordonia]; gi|926662002|gb|EMP14362.2| major facilitator transporter [Gordonia sp. NB4-1Y]	bna:106421225/3e-11/probable inorganic phosphate transporter 1-8; K08176 MFS transporter, PHS family, inorganic phosphate transporter	PS00217/-/Sugar transport proteins signature 2.	GO:0005215; transporter activity; function;GO:0016021; integral component of membrane; component;GO:0022857; transmembrane transporter activity; function;GO:0055085; transmembrane transport; process	Novel
Cr_Cr_26050.1_v2	gi|951060246|ref|XP_014522570.1|/0/PREDICTED: negative regulator of genetic competence ClpC/MecB-like, partial [Vigna radiata var. radiata]	pxb:103942721/1e-125/ATP-dependent Clp protease ATP-binding subunit clpA homolog CD4B, chloroplastic; K03696 ATP-dependent Clp protease ATP-binding subunit ClpC	PTHR11638/3.5E-191/--	GO:0005524; ATP binding; function	Novel
Cr_Cr_26058.1_v2	gi|953498563|emb|CEG40201.1|/4.16909e-12/bardet-biedl syndrome 4 [Plasmopara halstedii]	bna:106365673/2e-10/probable UDP-N-acetylglucosamine--peptide N-acetylglucosaminyltransferase SEC; K09667 protein O-GlcNAc transferase [EC:2.4.1.255]	PS50293/56.824/TPR repeat region circular profile.	GO:0005515; protein binding; function	Novel
Cr_Cr_25911.1_v2	gi|953502613|emb|CEG36277.1|/8.74554e-104/phosphate acetyltransferase [Plasmopara halstedii]	NA	PF01515/3.2E-117/Phosphate acetyl/butaryl transferase	GO:0008152; metabolic process; process;GO:0016746; transferase activity, transferring acyl groups; function	Novel
Cr_Cr_26051.1_v2	gi|971507315|dbj|GAQ90891.1|/5.39138e-153/Long chain fatty acid acyl-CoA ligase [Klebsormidium flaccidum]	tcc:TCM_034347/3e-60/OPC-8:0 CoA ligase1 isoform 1; K10526 OPC-8:0 CoA ligase 1 [EC:6.2.1.-]	PS00455/-/Putative AMP-binding domain signature.	GO:0003824; catalytic activity; function;GO:0008152; metabolic process; process	Novel
Cr_Cr_26181.1_v2	gi|971515575|dbj|GAQ82648.1|/3.18755e-104/Prolyl oligopeptidase family protein [Klebsormidium flaccidum]	NA	PF00326/4.9E-18/Prolyl oligopeptidase family	GO:0006508; proteolysis; process;GO:0008236; serine-type peptidase activity; function	Novel
Cr_Cr_26203.1_v2	gi|971517063|dbj|GAQ81152.1|/2.3298e-26/cob(I)alamin adenosyltransferase [Klebsormidium flaccidum]	cre:CHLREDRAFT_122771/2e-22/FAP23; flagellar associated protein, cobalamin adenosyltransferase-like protein; K00798 cob(I)alamin adenosyltransferase [EC:2.5.1.17]	PF01923/1.1E-39/Cobalamin adenosyltransferase	NA	Novel
Cr_Cr_26290.1_v2	gi|971518762|dbj|GAQ79408.1|/1.15137e-35/Prolyl oligopeptidase family protein [Klebsormidium flaccidum]	gsl:Gasu_43190/3e-31/oligopeptidase B isoform 1 (EC:3.4.21.83); K01354 oligopeptidase B [EC:3.4.21.83]	PTHR11757:SF3/5.7E-50/--	GO:0004252; serine-type endopeptidase activity; function;GO:0006508; proteolysis; process;GO:0070008; serine-type exopeptidase activity; function	Novel
Cr_Cr_26113.1_v2	gi|971541165|ref|XP_015161894.1|/2.72014e-46/PREDICTED: GTPase HflX isoform X2 [Solanum tuberosum]	sot:102603341/6e-47/GTPase HflX; K03665 GTPase	PTHR10229:SF0/1.2E-67/--	GO:0005525; GTP binding; function	Novel
Cr_Cr_03557.1_v2	NA	NA	NA	NA	Novel
Cr_Cr_05033.1_v2	NA	NA	NA	NA	Novel
Cr_Cr_05146.1_v2	NA	NA	NA	NA	Novel
Cr_Cr_05148.1_v2	NA	NA	NA	NA	Novel
Cr_Cr_05149.1_v2	NA	NA	NA	NA	Novel
Cr_Cr_11173.1_v2	NA	NA	NA	NA	Novel
Cr_Cr_11250.1_v2	NA	NA	NA	NA	Novel
Cr_Cr_13604.1_v2	NA	NA	NA	NA	Novel
Cr_Cr_23350.1_v2	NA	NA	NA	NA	Novel
Cr_Cr_25597.1_v2	NA	NA	NA	NA	Novel
Cr_Cr_25792.1_v2	NA	NA	PTHR23508:SF7/4.4E-65/--	NA	Novel
Cr_Cr_25839.1_v2	NA	NA	NA	NA	Novel
Cr_Cr_25840.1_v2	NA	NA	NA	NA	Novel
Cr_Cr_25858.1_v2	NA	NA	NA	NA	Novel
Cr_Cr_25860.1_v2	NA	NA	NA	NA	Novel
Cr_Cr_25861.1_v2	NA	NA	PF15902/9.1E-11/Sortilin, neurotensin receptor 3,	NA	Novel
Cr_Cr_25865.1_v2	NA	NA	NA	NA	Novel
Cr_Cr_25870.1_v2	NA	NA	NA	NA	Novel
Cr_Cr_25873.1_v2	NA	NA	NA	NA	Novel
Cr_Cr_25876.1_v2	NA	NA	NA	NA	Novel
Cr_Cr_25878.1_v2	NA	NA	PTHR30438/1.6E-18/--	NA	Novel
Cr_Cr_25881.1_v2	NA	NA	PF00403/9.9E-9/Heavy-metal-associated domain	GO:0005507; copper ion binding; function;GO:0009055; electron carrier activity; function;GO:0030001; metal ion transport; process;GO:0046872; metal ion binding; function	Novel
Cr_Cr_25887.1_v2	NA	NA	NA	NA	Novel
Cr_Cr_25890.1_v2	NA	NA	NA	NA	Novel
Cr_Cr_25894.1_v2	NA	NA	NA	NA	Novel
Cr_Cr_25896.1_v2	NA	NA	PF01048/2.9E-16/Phosphorylase superfamily	GO:0003824; catalytic activity; function;GO:0009116; nucleoside metabolic process; process	Novel
Cr_Cr_25899.1_v2	NA	NA	NA	NA	Novel
Cr_Cr_25913.1_v2	NA	NA	NA	NA	Novel
Cr_Cr_25922.1_v2	NA	NA	NA	NA	Novel
Cr_Cr_25923.1_v2	NA	NA	NA	NA	Novel
Cr_Cr_25931.1_v2	NA	NA	NA	NA	Novel
Cr_Cr_25932.1_v2	NA	NA	NA	NA	Novel
Cr_Cr_25933.1_v2	NA	NA	NA	NA	Novel
Cr_Cr_25934.1_v2	NA	NA	PTHR30173:SF8/5.7E-16/--	GO:0003677; DNA binding; function;GO:0003700; transcription factor activity, sequence-specific DNA binding; function;GO:0006352; DNA-templated transcription, initiation; process;GO:0006355; regulation of transcription, DNA-templated; process;GO:0016987; sigma factor activity; function	Novel
Cr_Cr_25938.1_v2	NA	NA	PS51194/7.437/Superfamilies 1 and 2 helicase C-terminal domain profile.	GO:0003677; DNA binding; function;GO:0003824; catalytic activity; function;GO:0005524; ATP binding; function;GO:0006304; DNA modification; process;GO:0016787; hydrolase activity; function	Novel
Cr_Cr_25939.1_v2	NA	NA	NA	NA	Novel
Cr_Cr_25946.1_v2	NA	NA	NA	NA	Novel
Cr_Cr_25947.1_v2	NA	NA	PF07715/1.2E-5/TonB-dependent Receptor Plug Domain	GO:0004872; receptor activity; function;GO:0006810; transport; process;GO:0016020; membrane; component	Novel
Cr_Cr_25950.1_v2	NA	NA	NA	NA	Novel
Cr_Cr_25952.1_v2	NA	NA	NA	NA	Novel
Cr_Cr_25953.1_v2	NA	NA	NA	NA	Novel
Cr_Cr_25955.1_v2	NA	NA	PF02156/1.5E-35/Glycosyl hydrolase family 26	GO:0004553; hydrolase activity, hydrolyzing O-glycosyl compounds; function;GO:0006080; substituted mannan metabolic process; process;GO:0016985; mannan endo-1,4-beta-mannosidase activity; function	Novel
Cr_Cr_25961.1_v2	NA	NA	NA	NA	Novel
Cr_Cr_25967.1_v2	NA	NA	PTHR12737:SF13/3.8E-27/--	NA	Novel
Cr_Cr_25969.1_v2	NA	NA	NA	NA	Novel
Cr_Cr_25973.1_v2	NA	NA	PF02321/3.4E-26/Outer membrane efflux protein	GO:0005215; transporter activity; function;GO:0006810; transport; process	Novel
Cr_Cr_25976.1_v2	NA	NA	NA	NA	Novel
Cr_Cr_25978.1_v2	NA	NA	NA	NA	Novel
Cr_Cr_25989.1_v2	NA	NA	NA	NA	Novel
Cr_Cr_25991.1_v2	NA	NA	NA	NA	Novel
Cr_Cr_25995.1_v2	NA	NA	NA	NA	Novel
Cr_Cr_25996.1_v2	NA	NA	NA	NA	Novel
Cr_Cr_25997.1_v2	NA	NA	NA	NA	Novel
Cr_Cr_25999.1_v2	NA	NA	PTHR33841:SF2/5.1E-69/--	NA	Novel
Cr_Cr_26008.1_v2	NA	NA	NA	NA	Novel
Cr_Cr_26012.1_v2	NA	NA	NA	NA	Novel
Cr_Cr_26015.1_v2	NA	NA	NA	NA	Novel
Cr_Cr_26021.1_v2	NA	NA	NA	NA	Novel
Cr_Cr_26029.1_v2	NA	cre:CHLREDRAFT_112308/3e-07/DMT1; cytosine-C5 specific DNA methyltransferase; K00558 DNA (cytosine-5)-methyltransferase 1 [EC:2.1.1.37]	PF00145/6.8E-9/C-5 cytosine-specific DNA methylase	NA	Novel
Cr_Cr_26031.1_v2	NA	NA	NA	NA	Novel
Cr_Cr_26034.1_v2	NA	NA	NA	NA	Novel
Cr_Cr_26035.1_v2	NA	NA	NA	NA	Novel
Cr_Cr_26037.1_v2	NA	NA	NA	NA	Novel
Cr_Cr_26039.1_v2	NA	NA	NA	NA	Novel
Cr_Cr_26042.1_v2	NA	NA	NA	NA	Novel
Cr_Cr_26053.1_v2	NA	NA	NA	NA	Novel
Cr_Cr_26056.1_v2	NA	NA	PS50198/12.965/PpiC-type peptidyl-prolyl cis-trans isomerase family profile.	GO:0016853; isomerase activity; function	Novel
Cr_Cr_26061.1_v2	NA	NA	NA	NA	Novel
Cr_Cr_26063.1_v2	NA	NA	NA	NA	Novel
Cr_Cr_26067.1_v2	NA	NA	NA	NA	Novel
Cr_Cr_26069.1_v2	NA	NA	NA	NA	Novel
Cr_Cr_26078.1_v2	NA	NA	NA	NA	Novel
Cr_Cr_26079.1_v2	NA	NA	NA	NA	Novel
Cr_Cr_26082.1_v2	NA	NA	NA	NA	Novel
Cr_Cr_26085.1_v2	NA	NA	NA	NA	Novel
Cr_Cr_26088.1_v2	NA	NA	NA	NA	Novel
Cr_Cr_26089.1_v2	NA	NA	PTHR11532/7.6E-75/--	GO:0004872; receptor activity; function;GO:0006810; transport; process;GO:0016020; membrane; component	Novel
Cr_Cr_26090.1_v2	NA	NA	PF13023/7.4E-23/HD domain	NA	Novel
Cr_Cr_26092.1_v2	NA	NA	NA	NA	Novel
Cr_Cr_26093.1_v2	NA	NA	PF05598/2.7E-16/Transposase domain (DUF772)	NA	Novel
Cr_Cr_26098.1_v2	NA	NA	NA	NA	Novel
Cr_Cr_26101.1_v2	NA	NA	NA	NA	Novel
Cr_Cr_26104.1_v2	NA	NA	PF00593/2.5E-4/TonB dependent receptor	GO:0004872; receptor activity; function;GO:0006810; transport; process;GO:0016020; membrane; component	Novel
Cr_Cr_26105.1_v2	NA	NA	PTHR34388/1.1E-57/--	GO:0003677; DNA binding; function;GO:0003887; DNA-directed DNA polymerase activity; function;GO:0006260; DNA replication; process;GO:0009360; DNA polymerase III complex; component	Novel
Cr_Cr_26106.1_v2	NA	NA	NA	NA	Novel
Cr_Cr_26108.1_v2	NA	NA	NA	NA	Novel
Cr_Cr_26109.1_v2	NA	NA	PF02321/1.4E-11/Outer membrane efflux protein	GO:0005215; transporter activity; function;GO:0006810; transport; process	Novel
Cr_Cr_26116.1_v2	NA	NA	NA	NA	Novel
Cr_Cr_26118.1_v2	NA	NA	NA	NA	Novel
Cr_Cr_26119.1_v2	NA	NA	NA	NA	Novel
Cr_Cr_26127.1_v2	NA	NA	PTHR35793:SF2/2.7E-179/--	NA	Novel
Cr_Cr_26129.1_v2	NA	NA	PF14720/1.8E-30/NiFe/NiFeSe hydrogenase small subunit C-terminal	GO:0008901; ferredoxin hydrogenase activity; function;GO:0009375; ferredoxin hydrogenase complex; component;GO:0051536; iron-sulfur cluster binding; function;GO:0055114; oxidation-reduction process; process	Novel
Cr_Cr_26130.1_v2	NA	NA	PTHR11993/3.3E-47/--	GO:0008901; ferredoxin hydrogenase activity; function;GO:0016151; nickel cation binding; function;GO:0055114; oxidation-reduction process; process	Novel
Cr_Cr_26131.1_v2	NA	NA	PF03090/3.4E-15/Replicase family	NA	Novel
Cr_Cr_26135.1_v2	NA	NA	NA	NA	Novel
Cr_Cr_26138.1_v2	NA	NA	NA	NA	Novel
Cr_Cr_26139.1_v2	NA	NA	PR00033/5.51E-5/AsnC bacterial regulatory protein HTH signature	GO:0006355; regulation of transcription, DNA-templated; process;GO:0043565; sequence-specific DNA binding; function	Novel
Cr_Cr_26143.1_v2	NA	NA	PTHR10357:SF168/7.9E-70/--	GO:0003824; catalytic activity; function;GO:0004553; hydrolase activity, hydrolyzing O-glycosyl compounds; function	Novel
Cr_Cr_26147.1_v2	NA	NA	NA	NA	Novel
Cr_Cr_26166.1_v2	NA	NA	NA	NA	Novel
Cr_Cr_26168.1_v2	NA	NA	NA	NA	Novel
Cr_Cr_26175.1_v2	NA	gra:105767355/3e-06/aminopeptidase M1-like; K08776 puromycin-sensitive aminopeptidase [EC:3.4.11.-]	PTHR11533:SF185/1.9E-14/--	GO:0006508; proteolysis; process;GO:0008237; metallopeptidase activity; function;GO:0008270; zinc ion binding; function	Novel
Cr_Cr_26176.1_v2	NA	NA	NA	NA	Novel
Cr_Cr_26177.1_v2	NA	NA	PS00078/-/CO II and nitrous oxide reductase dinuclear copper centers signature.	GO:0005507; copper ion binding; function	Novel
Cr_Cr_26184.1_v2	NA	NA	NA	NA	Novel
Cr_Cr_26185.1_v2	NA	NA	NA	NA	Novel
Cr_Cr_26187.1_v2	NA	NA	PTHR37323/3.0E-52/--	NA	Novel
Cr_Cr_26190.1_v2	NA	NA	NA	NA	Novel
Cr_Cr_26191.1_v2	NA	NA	PF13100/1.1E-27/OstA-like protein	NA	Novel
Cr_Cr_26192.1_v2	NA	NA	PF01553/6.3E-11/Acyltransferase	GO:0008152; metabolic process; process;GO:0016746; transferase activity, transferring acyl groups; function	Novel
Cr_Cr_26200.1_v2	NA	NA	NA	NA	Novel
Cr_Cr_26205.1_v2	NA	NA	NA	NA	Novel
Cr_Cr_26207.1_v2	NA	NA	NA	NA	Novel
Cr_Cr_26213.1_v2	NA	NA	PF03938/1.4E-32/Outer membrane protein (OmpH-like)	GO:0051082; unfolded protein binding; function	Novel
Cr_Cr_26214.1_v2	NA	NA	NA	NA	Novel
Cr_Cr_26215.1_v2	NA	NA	PF07715/8.0E-22/TonB-dependent Receptor Plug Domain	GO:0004872; receptor activity; function;GO:0006810; transport; process;GO:0016020; membrane; component	Novel
Cr_Cr_26216.1_v2	NA	NA	NA	NA	Novel
Cr_Cr_26219.1_v2	NA	NA	PF00132/1.2E-4/Bacterial transferase hexapeptide (six repeats)	NA	Novel
Cr_Cr_26220.1_v2	NA	NA	PF13568/1.3E-24/Outer membrane protein beta-barrel domain	NA	Novel
Cr_Cr_26221.1_v2	NA	NA	NA	NA	Novel
Cr_Cr_26230.1_v2	NA	NA	NA	NA	Novel
Cr_Cr_26232.1_v2	NA	NA	NA	NA	Novel
Cr_Cr_26234.1_v2	NA	NA	NA	NA	Novel
Cr_Cr_26241.1_v2	NA	NA	PTHR34106/3.3E-65/--	NA	Novel
Cr_Cr_26249.1_v2	NA	NA	NA	NA	Novel
Cr_Cr_26255.1_v2	NA	NA	NA	NA	Novel
Cr_Cr_26256.1_v2	NA	NA	PF13585/1.5E-18/C-terminal domain of CHU protein family	NA	Novel
Cr_Cr_26259.1_v2	NA	NA	PF00854/1.2E-7/POT family	GO:0005215; transporter activity; function;GO:0006810; transport; process;GO:0016020; membrane; component	Novel
Cr_Cr_26262.1_v2	NA	NA	NA	NA	Novel
Cr_Cr_26263.1_v2	NA	NA	NA	NA	Novel
Cr_Cr_26266.1_v2	NA	NA	NA	NA	Novel
Cr_Cr_26269.1_v2	NA	NA	NA	NA	Novel
Cr_Cr_26270.1_v2	NA	NA	NA	NA	Novel
Cr_Cr_26274.1_v2	NA	NA	NA	NA	Novel
Cr_Cr_26277.1_v2	NA	NA	NA	NA	Novel
Cr_Cr_26278.1_v2	NA	NA	NA	NA	Novel
Cr_Cr_26288.1_v2	NA	NA	PTHR34818/2.4E-30/--	NA	Novel
Cr_Cr_26298.1_v2	NA	NA	PF00534/4.3E-10/Glycosyl transferases group 1	NA	Novel
Cr_Cr_26302.1_v2	NA	NA	NA	NA	Novel
Cr_Cr_26304.1_v2	NA	NA	PTHR34655/8.5E-25/--	NA	Novel
Cr_Cr_26319.1_v2	NA	NA	NA	NA	Novel
Cr_Cr_26320.1_v2	NA	NA	NA	NA	Novel
Cr_Cr_26327.1_v2	NA	NA	NA	NA	Novel
Cr_Cr_26329.1_v2	NA	NA	PF04298/8.9E-89/Putative neutral zinc metallopeptidase	NA	Novel
Cr_Cr_26332.1_v2	NA	NA	PTHR32481/2.7E-20/--	NA	Novel
Cr_Cr_26338.1_v2	NA	NA	PF07012/8.3E-9/Curlin associated repeat	GO:0007155; cell adhesion; process;GO:0009289; pilus; component	Novel
Cr_Cr_26340.1_v2	NA	NA	NA	NA	Novel
Cr_Cr_26342.1_v2	NA	NA	NA	NA	Novel
Cr_Cr_26347.1_v2	NA	NA	PF00268/1.6E-7/Ribonucleotide reductase, small chain	GO:0009186; deoxyribonucleoside diphosphate metabolic process; process;GO:0055114; oxidation-reduction process; process	Novel
Cr_Cr_26350.1_v2	NA	NA	NA	NA	Novel
evm.model.chickpea_167158.10	gi|1000936728|ref|XP_002535207.2|/4.16801e-103/PREDICTED: uncharacterized oxidoreductase YhdF [Ricinus communis]	gra:105804751/3e-33/short-chain type dehydrogenase/reductase; K00059 3-oxoacyl-[acyl-carrier protein] reductase [EC:1.1.1.100]	PTHR35803/3.4E-237/--	GO:0008152; metabolic process; process;GO:0016491; oxidoreductase activity; function	Novel
evm.model.chickpea_204007.1	gi|116309862|emb|CAH66897.1|/0/OSIGBa0099L20.12 [Oryza sativa Indica Group]	cit:102619922/9e-94/uncharacterized mitochondrial protein AtMg00810-like; K07305 peptide-methionine (R)-S-oxide reductase [EC:1.8.4.12]	PTHR11439/4.6E-199/--	NA	Novel
evm.model.chickpea_18596.12	gi|125529323|gb|EAY77437.1|/6.7307e-82/hypothetical protein OsI_05431 [Oryza sativa Indica Group]	dosa:Os01t0976600-01/4e-82/Os01g0976600; Similar to Methlytransferase, UbiE/COQ5 family.; K06127 2-methoxy-6-polyprenyl-1,4-benzoquinol methylase [EC:2.1.1.201]	PF02441/1.3E-32/Flavoprotein	GO:0003824; catalytic activity; function;GO:0008168; methyltransferase activity; function;GO:0016787; hydrolase activity; function;GO:0046080; dUTP metabolic process; process	Novel
evm.model.chickpea_181448.4	gi|125555837|gb|EAZ01443.1|/5.43703e-178/hypothetical protein OsI_23478 [Oryza sativa Indica Group]	fve:101301101/1e-115/cadmium/zinc-transporting ATPase HMA2; K01534 Cd2+/Zn2+-exporting ATPase [EC:3.6.3.3 3.6.3.5]	PS00154/-/E1-E2 ATPases phosphorylation site.	GO:0000166; nucleotide binding; function;GO:0005215; transporter activity; function;GO:0006810; transport; process;GO:0016020; membrane; component;GO:0030001; metal ion transport; process;GO:0046872; metal ion binding; function	Novel
evm.model.chickpea_246042.1	gi|13173146|gb|AAK14317.1|AF325187_1/2.0995e-122/putative POL3-like reverse transcriptase [Phaseolus coccineus]	pda:103696395/7e-83/uncharacterized LOC103696395; K13356 alcohol-forming fatty acyl-CoA reductase [EC:1.2.1.84]	PF00078/3.7E-20/Reverse transcriptase (RNA-dependent DNA polymerase)	NA	Novel
evm.model.chickpea_197546.80	gi|145348968|ref|XP_001418913.1|/0/predicted protein [Ostreococcus lucimarinus CCE9901]; gi|313471499|sp|A4S051.1|SYAP_OSTLU RecName: Full=Alanine--tRNA ligase, chloroplastic/mitochondrial; AltName: Full=Alanyl-tRNA synthetase; Short=AlaRS; Flags: Precursor; gi|144579143|gb|ABO97206.1| predicted protein [Ostreococcus lucimarinus CCE9901]	vvi:100255425/0.0/probable alanine--tRNA ligase, chloroplastic; K01872 alanyl-tRNA synthetase [EC:6.1.1.7]	PS50162/41.0/RecA family profile 1.	GO:0000166; nucleotide binding; function;GO:0003676; nucleic acid binding; function;GO:0003677; DNA binding; function;GO:0003697; single-stranded DNA binding; function;GO:0004813; alanine-tRNA ligase activity; function;GO:0005524; ATP binding; function;GO:0006259; DNA metabolic process; process;GO:0006281; DNA repair; process;GO:0006419; alanyl-tRNA aminoacylation; process;GO:0008094; DNA-depende…	Novel
evm.model.Cre_45035.1	gi|147768968|emb|CAN62460.1|/0/hypothetical protein VITISV_035911 [Vitis vinifera]	mdm:103449689/1e-72/uncharacterized LOC103449689; K16570 gamma-tubulin complex component 3	PTHR11439/3.4E-220/--	NA	Novel
evm.model.chickpea_65434.1	gi|147776648|emb|CAN73998.1|/1.36587e-126/hypothetical protein VITISV_043372 [Vitis vinifera]	adu:107477352/3e-66/4-coumarate--CoA ligase 2-like; K01904 4-coumarate--CoA ligase [EC:6.2.1.12]	PTHR11439/6.0E-39/--	NA	Novel
evm.model.chickpea_306912.1	gi|147780464|emb|CAN77222.1|/7.25279e-124/hypothetical protein VITISV_010482 [Vitis vinifera]	cit:102619922/1e-83/uncharacterized mitochondrial protein AtMg00810-like; K07305 peptide-methionine (R)-S-oxide reductase [EC:1.8.4.12]	PTHR11439:SF185/2.6E-82/--	NA	Novel
evm.model.chickpea_288162.1	gi|147788024|emb|CAN69340.1|/0/hypothetical protein VITISV_032634 [Vitis vinifera]	adu:107466525/0.0/DNA-directed RNA polymerase II subunit 1-like; K03006 DNA-directed RNA polymerase II subunit RPB1 [EC:2.7.7.6]	PF14227/6.7E-30/gag-polypeptide of LTR copia-type	GO:0003676; nucleic acid binding; function;GO:0008270; zinc ion binding; function;GO:0015074; DNA integration; process	Novel
evm.model.chickpea_44575.1	gi|147838713|emb|CAN67317.1|/7.06779e-60/hypothetical protein VITISV_019719 [Vitis vinifera]	bvg:104884951/4e-20/uncharacterized LOC104884951; K03549 KUP system potassium uptake protein	PTHR11439:SF163/8.4E-52/--	NA	Novel
evm.model.chickpea_332785.1	gi|147844879|emb|CAN83335.1|/1.73899e-126/hypothetical protein VITISV_043861 [Vitis vinifera]	egr:104427482/6e-77/uncharacterized LOC104427482; K14794 ribosomal RNA-processing protein 12	PTHR11439:SF185/3.3E-135/--	NA	Novel
evm.model.chickpea_322305.1	gi|147862647|emb|CAN83592.1|/1.66798e-28/hypothetical protein VITISV_031653 [Vitis vinifera]	NA	PS50158/8.548/Zinc finger CCHC-type profile.	GO:0003676; nucleic acid binding; function;GO:0008270; zinc ion binding; function	Novel
evm.model.chickpea_141770.1	gi|147862988|emb|CAN80930.1|/0/hypothetical protein VITISV_005279 [Vitis vinifera]	adu:107466525/0.0/DNA-directed RNA polymerase II subunit 1-like; K03006 DNA-directed RNA polymerase II subunit RPB1 [EC:2.7.7.6]	PTHR11439/0.0/--	GO:0003676; nucleic acid binding; function;GO:0008270; zinc ion binding; function;GO:0015074; DNA integration; process	Novel
evm.model.chickpea_80380.1	gi|147864248|emb|CAN83015.1|/0/hypothetical protein VITISV_041694 [Vitis vinifera]	cit:102619922/1e-131/uncharacterized mitochondrial protein AtMg00810-like; K07305 peptide-methionine (R)-S-oxide reductase [EC:1.8.4.12]	PTHR11439/6.2E-212/--	NA	Novel
evm.model.chickpea_78660.1	gi|159486709|ref|XP_001701380.1|/3.30729e-48/ubiquitin, minor isoform [Chlamydomonas reinhardtii]; gi|158271682|gb|EDO97496.1| ubiquitin, minor isoform [Chlamydomonas reinhardtii]	cre:CHLREDRAFT_195594/6e-49/RPL40; ribosomal protein L40, component of cytosolic 80S ribosome and 60S large subunit; K02927 large subunit ribosomal protein L40e	PF00240/5.4E-34/Ubiquitin family	GO:0005515; protein binding; function	Novel
evm.model.chickpea_113103.79	gi|168011947|ref|XP_001758664.1|/4.65625e-58/predicted protein [Physcomitrella patens]; gi|162690274|gb|EDQ76642.1| predicted protein [Physcomitrella patens]	ota:Ot01g02200/8e-57/CR051 protein (ISS); K00059 3-oxoacyl-[acyl-carrier protein] reductase [EC:1.1.1.100]	PR00081/9.8E-38/Glucose/ribitol dehydrogenase family signature	GO:0003677; DNA binding; function;GO:0006629; lipid metabolic process; process;GO:0008152; metabolic process; process;GO:0016491; oxidoreductase activity; function	Novel
evm.model.chickpea_59160.6	gi|168057210|ref|XP_001780609.1|/5.22009e-94/predicted protein [Physcomitrella patens]; gi|162667975|gb|EDQ54592.1| predicted protein [Physcomitrella patens]	sot:102590419/2e-94/succinyl-CoA ligase [ADP-forming] subunit alpha-1, mitochondrial; K01899 succinyl-CoA synthetase alpha subunit [EC:6.2.1.4 6.2.1.5]	PTHR11117:SF2/5.1E-144/--	GO:0003746; translation elongation factor activity; function;GO:0003824; catalytic activity; function;GO:0005737; cytoplasm; component;GO:0006414; translational elongation; process;GO:0008152; metabolic process; process;GO:0008759; UDP-3-O-[3-hydroxymyristoyl] N-acetylglucosamine deacetylase activity; function;GO:0009245; lipid A biosynthetic process; process;GO:0016747; transferase activity, tra…	Novel
evm.model.chickpea_261456.3	gi|168059498|ref|XP_001781739.1|/0/predicted protein [Physcomitrella patens]; gi|162666823|gb|EDQ53468.1| predicted protein [Physcomitrella patens]	gsl:Gasu_47560/0.0/F-type H+-transporting ATPase subunit beta (EC:3.6.3.14); K02133 F-type H+-transporting ATPase subunit beta [EC:3.6.3.14]	PS00152/-/ATP synthase alpha and beta subunits signature.	GO:0005524; ATP binding; function;GO:0015991; ATP hydrolysis coupled proton transport; process;GO:0015992; proton transport; process;GO:0016820; hydrolase activity, acting on acid anhydrides, catalyzing transmembrane movement of substances; function;GO:0033178; proton-transporting two-sector ATPase complex, catalytic domain; component;GO:0046034; ATP metabolic process; process	Novel
evm.model.chickpea_38751.3	gi|1708341|sp|P53385.1|HUTU_TRIRP/0/RecName: Full=Urocanate hydratase; Short=Urocanase; AltName: Full=Imidazolonepropionate hydrolase; gi|21965|emb|CAA48765.1| urocanate hydratase [Trifolium repens]	aly:ARALYDRAFT_487203/1e-51/PAL3; phenyl alanine ammonia-lyase 3; K10775 phenylalanine ammonia-lyase [EC:4.3.1.24]	PS00488/-/Phenylalanine and histidine ammonia-lyases signature.	GO:0016153; urocanate hydratase activity; function;GO:0016841; ammonia-lyase activity; function	Novel
evm.model.chickpea_15708.1	gi|17975542|ref|NP_524352.1|/2.70114e-66/histone H4 replacement, isoform C [Drosophila melanogaster]; gi|24585675|ref|NP_724344.1| histone H4 [Drosophila melanogaster]; gi|24646873|ref|NP_731927.1| histone H4 replacement, isoform A [Drosophila melanogaster]; gi|24646875|ref|NP_731928.1| histone H4 replacement, isoform B [Drosophila melanogaster]; gi|78706958|ref|NP_001027284.1| histone H4 [Drosop…	pxb:103942276/2e-66/histone H4-like; K11254 histone H4	SM00417/2.9E-29/Histone H4	GO:0000786; nucleosome; component;GO:0003677; DNA binding; function;GO:0005634; nucleus; component;GO:0006334; nucleosome assembly; process;GO:0006352; DNA-templated transcription, initiation; process	Orthologue
evm.model.chickpea_230121.1	gi|18092337|gb|AAL59229.1|AF448416_9/0/gag-pol [Zea mays]	pda:103707976/1e-101/uncharacterized LOC103707976; K01191 alpha-mannosidase [EC:3.2.1.24]	PTHR24559/1.0E-203/--	NA	Novel
evm.model.chickpea_206555.1	gi|193875680|gb|ACF24476.1|/1.01313e-119/70 kDa heat shock protein [Goniomonas truncata]	nnu:104594972/3e-121/heat shock cognate 70 kDa protein 2-like; K03283 heat shock 70kDa protein 1/8	PTHR19375/2.9E-177/--	NA	Novel
evm.model.chickpea_279338.10	gi|194476936|ref|YP_002049115.1|/1.96322e-117/3-oxoacyl-(acyl-carrier-protein) synthase II (chromatophore) [Paulinella chromatophora]; gi|171191943|gb|ACB42905.1| 3-oxoacyl-(acyl-carrier-protein) synthase II (chromatophore) [Paulinella chromatophora]	ota:Ot02g03940/2e-108/beta-ketoacyl-ACP synthase (ISS); K09458 3-oxoacyl-[acyl-carrier-protein] synthase II [EC:2.3.1.179]	SM00535/1.8E-33/Ribonuclease III family	GO:0003723; RNA binding; function;GO:0004525; ribonuclease III activity; function;GO:0006396; RNA processing; process;GO:0006633; fatty acid biosynthetic process; process	Novel
evm.model.chickpea_279338.25	gi|194477123|ref|YP_002049302.1|/1.47845e-161/acetyl-CoA carboxylase (chromatophore) [Paulinella chromatophora]; gi|171192130|gb|ACB43092.1| acetyl-CoA carboxylase (chromatophore) [Paulinella chromatophora]	pop:POPTR_0006s07780g/8e-157/POPTRDRAFT_831870; biotin carboxylase precursor family protein; K01961 acetyl-CoA carboxylase, biotin carboxylase subunit [EC:6.4.1.2 6.3.4.14]	PS00866/-/Carbamoyl-phosphate synthase subdomain signature 1.	GO:0003824; catalytic activity; function;GO:0003989; acetyl-CoA carboxylase activity; function;GO:0004075; biotin carboxylase activity; function;GO:0004315; 3-oxoacyl-[acyl-carrier-protein] synthase activity; function;GO:0005524; ATP binding; function;GO:0005975; carbohydrate metabolic process; process;GO:0006633; fatty acid biosynthetic process; process;GO:0008610; lipid biosynthetic process; pr…	Novel
evm.model.chickpea_55707.2	gi|195617694|gb|ACG30677.1|/6.05269e-67/histone H4 [Zea mays]	zma:103633139/3e-67/histone H4-like; K11254 histone H4	SM00417/2.9E-29/Histone H4	GO:0000786; nucleosome; component;GO:0003677; DNA binding; function;GO:0005634; nucleus; component;GO:0006334; nucleosome assembly; process;GO:0006352; DNA-templated transcription, initiation; process	Orthologue
evm.model.chickpea_13437.1	gi|197294106|ref|YP_002149727.1|/2.05892e-29/ribosomal protein S14 [Cicer arietinum]; gi|215274896|sp|B5LML8.1|RR14_CICAR RecName: Full=30S ribosomal protein S14, chloroplastic (chloroplast) [Cicer arietinum]; gi|197089794|gb|ACH41064.1| ribosomal protein S14 [Cicer arietinum]	cam:6797467/3e-30/rps14, CiarC_p013; ribosomal protein S14; K02954 small subunit ribosomal protein S14	PTHR19836/3.7E-15/--	GO:0003735; structural constituent of ribosome; function;GO:0005622; intracellular; component;GO:0005840; ribosome; component;GO:0006412; translation; process	Novel
evm.model.chickpea_225080.61	gi|218196275|gb|EEC78702.1|/2.73755e-68/hypothetical protein OsI_18862 [Oryza sativa Indica Group]	cre:CHLREDRAFT_134449/1e-17/CysA-like protein; K02045 sulfate transport system ATP-binding protein [EC:3.6.3.25]	PF13468/1.4E-30/Glyoxalase-like domain	GO:0005524; ATP binding; function;GO:0016887; ATPase activity; function	Novel
evm.model.chickpea_92856.32	gi|218196275|gb|EEC78702.1|/7.85284e-149/hypothetical protein OsI_18862 [Oryza sativa Indica Group]	cre:CHLREDRAFT_134449/2e-29/CysA-like protein; K02045 sulfate transport system ATP-binding protein [EC:3.6.3.25]	PF08352/1.6E-16/Oligopeptide/dipeptide transporter, C-terminal region	GO:0000166; nucleotide binding; function;GO:0005524; ATP binding; function;GO:0006810; transport; process;GO:0008152; metabolic process; process;GO:0015833; peptide transport; process;GO:0016020; membrane; component;GO:0016627; oxidoreductase activity, acting on the CH-CH group of donors; function;GO:0016705; oxidoreductase activity, acting on paired donors, with incorporation or reduction of mol…	Novel
evm.model.chickpea_55553.4	gi|219808392|gb|ACL35771.1|/1.02458e-97/cytochrome c oxidase subunit 1, partial (mitochondrion) [Equisetum arvense]	gsl:JL72_p19/2e-96/cox1; cytochrome c oxidase subunit I; K02256 cytochrome c oxidase subunit 1 [EC:1.9.3.1]	PF04238/4.9E-43/Protein of unknown function (DUF420)	GO:0003677; DNA binding; function;GO:0003700; transcription factor activity, sequence-specific DNA binding; function;GO:0004129; cytochrome-c oxidase activity; function;GO:0004659; prenyltransferase activity; function;GO:0004872; receptor activity; function;GO:0005506; iron ion binding; function;GO:0005507; copper ion binding; function;GO:0006352; DNA-templated transcription, initiation; process;…	Novel
evm.model.chickpea_303715.8	gi|223516140|gb|EEF24891.1|/1.21522e-139/UDP-glucose 6-dehydrogenase, putative, partial [Ricinus communis]	cme:CYME_CMA041C/2e-105/UDP-glucose 4-epimerase; K01784 UDP-glucose 4-epimerase [EC:5.1.3.2]	PTHR11374/4.3E-214/--	GO:0016616; oxidoreductase activity, acting on the CH-OH group of donors, NAD or NADP as acceptor; function;GO:0051287; NAD binding; function;GO:0055114; oxidation-reduction process; process	Novel
evm.model.chickpea_246681.10	gi|223516432|gb|EEF24969.1|/4.97948e-17/conserved hypothetical protein, partial [Ricinus communis]	NA	PF04055/2.7E-20/Radical SAM superfamily	GO:0003824; catalytic activity; function;GO:0006355; regulation of transcription, DNA-templated; process;GO:0051536; iron-sulfur cluster binding; function;GO:0051539; 4 iron, 4 sulfur cluster binding; function	Novel
evm.model.chickpea_166696.2	gi|223518393|gb|EEF25550.1|/2.89967e-122/conserved hypothetical protein, partial [Ricinus communis]	ccp:CHC_T00008451001/2e-79/histidinol dehydrogenase; K00013 histidinol dehydrogenase [EC:1.1.1.23]	PS00611/-/Histidinol dehydrogenase signature.	GO:0000105; histidine biosynthetic process; process;GO:0000160; phosphorelay signal transduction system; process;GO:0004399; histidinol dehydrogenase activity; function;GO:0006355; regulation of transcription, DNA-templated; process;GO:0008270; zinc ion binding; function;GO:0015035; protein disulfide oxidoreductase activity; function;GO:0016491; oxidoreductase activity; function;GO:0051287; NAD b…	Novel
evm.model.chickpea_325698.13	gi|223521363|gb|EEF26419.1|/5.01825e-100/lipid A export ATP-binding/permease protein msba, putative [Ricinus communis]	fve:101294555/6e-91/ABC transporter B family member 11-like; K05658 ATP-binding cassette, subfamily B (MDR/TAP), member 1 [EC:3.6.3.44]	PTHR24221/3.4E-205/--	GO:0005524; ATP binding; function;GO:0006810; transport; process;GO:0016021; integral component of membrane; component;GO:0016887; ATPase activity; function;GO:0042626; ATPase activity, coupled to transmembrane movement of substances; function;GO:0055085; transmembrane transport; process	Novel
evm.model.chickpea_38751.8	gi|223524204|gb|EEF27375.1|/3.8214e-73/two component histidine kinase, putative [Ricinus communis]	bvg:104898379/5e-07/ethylene receptor; K14509 ethylene receptor [EC:2.7.13.-]	PTHR23501/3.4E-255/--	GO:0000160; phosphorelay signal transduction system; process;GO:0003700; transcription factor activity, sequence-specific DNA binding; function;GO:0006355; regulation of transcription, DNA-templated; process;GO:0016021; integral component of membrane; component;GO:0016310; phosphorylation; process;GO:0016772; transferase activity, transferring phosphorus-containing groups; function;GO:0055085; tr…	Novel
evm.model.chickpea_121711.1	gi|24585673|ref|NP_724343.1|/1.31012e-82/histone H2A [Drosophila melanogaster]; gi|78706974|ref|NP_001027292.1| histone H2A [Drosophila melanogaster]; gi|78706992|ref|NP_001027301.1| histone H2A [Drosophila melanogaster]; gi|78707002|ref|NP_001027306.1| histone H2A [Drosophila melanogaster]; gi|78707012|ref|NP_001027311.1| histone H2A [Drosophila melanogaster]; gi|78707022|ref|NP_001027316.1| his…	apro:F751_0082/8e-68/Histone H2A; K11251 histone H2A	PTHR23430/5.0E-131/--	GO:0000786; nucleosome; component;GO:0003677; DNA binding; function;GO:0005634; nucleus; component	Novel
evm.model.chickpea_120819.62	gi|255072755|ref|XP_002500052.1|/0/predicted protein [Micromonas sp. RCC299]; gi|226515314|gb|ACO61310.1| predicted protein [Micromonas sp. RCC299]	ota:Ot06g02870/2e-122/pyruvate dehydrogenase E1 component beta subunit, mitochondrial precursor (ISS); K00162 pyruvate dehydrogenase E1 component beta subunit [EC:1.2.4.1]	PTHR22912:SF125/5.0E-214/--	GO:0003824; catalytic activity; function;GO:0006520; cellular amino acid metabolic process; process;GO:0007049; cell cycle; process;GO:0008152; metabolic process; process;GO:0016491; oxidoreductase activity; function;GO:0016624; oxidoreductase activity, acting on the aldehyde or oxo group of donors, disulfide as acceptor; function;GO:0016668; oxidoreductase activity, acting on a sulfur group of d…	Novel
evm.model.chickpea_261456.29	gi|255087502|ref|XP_002505674.1|/2.73423e-35/predicted protein [Micromonas sp. RCC299]; gi|226520944|gb|ACO66932.1| predicted protein [Micromonas sp. RCC299]	bvg:104889024/5e-34/50S ribosomal protein L20, chloroplastic-like; K02887 large subunit ribosomal protein L20	PS00937/-/Ribosomal protein L20 signature.	GO:0003735; structural constituent of ribosome; function;GO:0005622; intracellular; component;GO:0005840; ribosome; component;GO:0006412; translation; process;GO:0019843; rRNA binding; function	Novel
evm.model.chickpea_75172.1	gi|255087502|ref|XP_002505674.1|/3.29751e-38/predicted protein [Micromonas sp. RCC299]; gi|226520944|gb|ACO66932.1| predicted protein [Micromonas sp. RCC299]	sind:105175789/2e-38/50S ribosomal protein L20, chloroplastic; K02887 large subunit ribosomal protein L20	PS00937/-/Ribosomal protein L20 signature.	GO:0003735; structural constituent of ribosome; function;GO:0005622; intracellular; component;GO:0005840; ribosome; component;GO:0006412; translation; process;GO:0019843; rRNA binding; function	Novel
evm.model.chickpea_58182.1	gi|255637801|gb|ACU19222.1|/1.19205e-45/unknown [Glycine max]	brp:103858120/4e-09/methionine aminopeptidase 2A; K01265 methionyl aminopeptidase [EC:3.4.11.18]	PR00599/7.1E-6/Methionine aminopeptidase-1 signature	NA	Novel
evm.model.chickpea_129346.1	gi|284434610|gb|ADB85337.1|/0/putative retrotransposon protein [Phyllostachys edulis]	nnu:104602841/2e-88/uncharacterized LOC104602841; K13024 inositol-hexakisphosphate/diphosphoinositol-pentakisphosphate 1-kinase [EC:2.7.4.24]	PS50994/22.481/Integrase catalytic domain profile.	GO:0015074; DNA integration; process	Novel
evm.model.chickpea_270459.7	gi|29468208|gb|AAO85447.1|/6.3449e-88/putative ATP-dependent transporter Ycf16 [Neoceratium horridum]	cre:CHLREDRAFT_183445/2e-74/SUFC; iron-sulfur cluster assembly protein; K09013 Fe-S cluster assembly ATP-binding protein	PTHR30508/1.4E-112/--	GO:0005524; ATP binding; function;GO:0016226; iron-sulfur cluster assembly; process;GO:0016887; ATPase activity; function	Novel
evm.model.chickpea_135523.28	gi|297798034|ref|XP_002866901.1|/0/3-deoxy-D-arabino-heptulosonate 7-phosphate synthase 1 [Arabidopsis lyrata subsp. lyrata]; gi|297312737|gb|EFH43160.1| 3-deoxy-D-arabino-heptulosonate 7-phosphate synthase 1 [Arabidopsis lyrata subsp. lyrata]	aly:ARALYDRAFT_912490/0.0/DHS1; 3-deoxy-D-arabino-heptulosonate 7-phosphate synthase 1; K01626 3-deoxy-7-phosphoheptulonate synthase [EC:2.5.1.54]	PF00795/2.8E-24/Carbon-nitrogen hydrolase	GO:0003849; 3-deoxy-7-phosphoheptulonate synthase activity; function;GO:0006807; nitrogen compound metabolic process; process;GO:0009073; aromatic amino acid family biosynthetic process; process;GO:0016810; hydrolase activity, acting on carbon-nitrogen (but not peptide) bonds; function	Novel
evm.model.chickpea_195045.9	gi|298715532|emb|CBJ28102.1|/1.17018e-156/Acetyl-CoA acetyltransferase [Ectocarpus siliculosus]	sot:102601957/1e-154/acetyl-CoA acetyltransferase, cytosolic 1; K00626 acetyl-CoA C-acetyltransferase [EC:2.3.1.9]	PS00737/-/Thiolases signature 2.	GO:0008152; metabolic process; process;GO:0016747; transferase activity, transferring acyl groups other than amino-acyl groups; function	Novel
evm.model.chickpea_246681.12	gi|299115709|emb|CBN74274.1|/1.88586e-91/acetylglutamate kinase [Ectocarpus siliculosus]	cre:CHLREDRAFT_78991/8e-85/AGK1; acetylglutamate kinase-like protein (EC:2.7.2.8); K00930 acetylglutamate kinase [EC:2.7.2.8]	PR01900/4.9E-20/YidC translocation/secretion protein signature	GO:0000049; tRNA binding; function;GO:0003735; structural constituent of ribosome; function;GO:0004526; ribonuclease P activity; function;GO:0005622; intracellular; component;GO:0005840; ribosome; component;GO:0006412; translation; process;GO:0008033; tRNA processing; process;GO:0016021; integral component of membrane; component;GO:0051205; protein insertion into membrane; process	Novel
evm.model.chickpea_45366.57	gi|302773279|ref|XP_002970057.1|/2.84334e-110/hypothetical protein SELMODRAFT_231444 [Selaginella moellendorffii]; gi|300162568|gb|EFJ29181.1| hypothetical protein SELMODRAFT_231444 [Selaginella moellendorffii]	gsl:Gasu_09300/5e-08/replication factor C subunit; K10756 replication factor C subunit 3/5	PF00004/1.2E-16/ATPase family associated with various cellular activities (AAA)	GO:0005524; ATP binding; function	Novel
evm.model.chickpea_284772.3	gi|302786648|ref|XP_002975095.1|/0/hypothetical protein SELMODRAFT_174539 [Selaginella moellendorffii]; gi|300157254|gb|EFJ23880.1| hypothetical protein SELMODRAFT_174539 [Selaginella moellendorffii]	jcu:105637569/0.0/chaperone protein ClpB4, mitochondrial; K03695 ATP-dependent Clp protease ATP-binding subunit ClpB	PTHR11638:SF18/0.0/--	GO:0005524; ATP binding; function	Novel
evm.model.chickpea_7147.22	gi|302786648|ref|XP_002975095.1|/0/hypothetical protein SELMODRAFT_174539 [Selaginella moellendorffii]; gi|300157254|gb|EFJ23880.1| hypothetical protein SELMODRAFT_174539 [Selaginella moellendorffii]	csl:COCSUDRAFT_53588/0.0/ClpB chaperone, Hsp100 family; K03695 ATP-dependent Clp protease ATP-binding subunit ClpB	PF10431/1.0E-22/C-terminal, D2-small domain, of ClpB protein	GO:0005524; ATP binding; function;GO:0009116; nucleoside metabolic process; process;GO:0019538; protein metabolic process; process	Novel
evm.model.chickpea_116049.8	gi|302805775|ref|XP_002984638.1|/0/hypothetical protein SELMODRAFT_156827 [Selaginella moellendorffii]; gi|300147620|gb|EFJ14283.1| hypothetical protein SELMODRAFT_156827 [Selaginella moellendorffii]	csl:COCSUDRAFT_54521/0.0/NSG5 protein; K10807 ribonucleoside-diphosphate reductase subunit M1 [EC:1.17.4.1]	PF00268/1.0E-93/Ribonucleotide reductase, small chain	GO:0003824; catalytic activity; function;GO:0004748; ribonucleoside-diphosphate reductase activity, thioredoxin disulfide as acceptor; function;GO:0005524; ATP binding; function;GO:0006260; DNA replication; process;GO:0008152; metabolic process; process;GO:0009186; deoxyribonucleoside diphosphate metabolic process; process;GO:0033743; peptide-methionine (R)-S-oxide reductase activity; function;GO…	Novel
evm.model.chickpea_92856.40	gi|302830850|ref|XP_002946991.1|/0/hypothetical protein VOLCADRAFT_79395 [Volvox carteri f. nagariensis]; gi|300268035|gb|EFJ52217.1| hypothetical protein VOLCADRAFT_79395 [Volvox carteri f. nagariensis]	rcu:8265664/0.0/chaperonin CPN60-2, mitochondrial; K04077 chaperonin GroEL	PF00166/5.8E-30/Chaperonin 10 Kd subunit	GO:0005524; ATP binding; function;GO:0005737; cytoplasm; component;GO:0006457; protein folding; process;GO:0042026; protein refolding; process	Novel
evm.model.chickpea_270459.8	gi|302841908|ref|XP_002952498.1|/0/iron-sulfur cluster assembly protein [Volvox carteri f. nagariensis]; gi|300262137|gb|EFJ46345.1| iron-sulfur cluster assembly protein [Volvox carteri f. nagariensis]	ath:AT4G04770/0.0/ABC1; ATP binding cassette protein 1; K07033 uncharacterized protein	PF01458/5.7E-74/Uncharacterized protein family (UPF0051)	GO:0016226; iron-sulfur cluster assembly; process	Novel
evm.model.chickpea_85388.6	gi|302858004|ref|XP_002959995.1|/3.80634e-117/hypothetical protein VOLCADRAFT_72164 [Volvox carteri f. nagariensis]; gi|300253626|gb|EFJ38939.1| hypothetical protein VOLCADRAFT_72164, partial [Volvox carteri f. nagariensis]	ppp:PhpapaCp072/2e-97/ndhF, ndh5; NADH dehydrogenase ND5 subunit; K05577 NAD(P)H-quinone oxidoreductase subunit 5 [EC:1.6.5.3]	SM01091/2.4E-14/Transporter associated domain	GO:0000287; magnesium ion binding; function;GO:0004427; inorganic diphosphatase activity; function;GO:0005737; cytoplasm; component;GO:0006364; rRNA processing; process;GO:0006796; phosphate-containing compound metabolic process; process;GO:0008137; NADH dehydrogenase (ubiquinone) activity; function;GO:0008168; methyltransferase activity; function;GO:0009055; electron carrier activity; function;G…	Novel
evm.model.chickpea_49494.46	gi|30468230|ref|NP_849117.1|/0/RNA polymerase beta&apos; chain [Cyanidioschyzon merolae strain 10D]; gi|41017991|sp|Q85FR6.1|RPOC_CYAME RecName: Full=Bifunctional DNA-directed RNA polymerase subunit beta&apos;-beta&apos;&apos;; AltName: Full=PEP; Includes: RecName: Full=DNA-directed RNA polymerase subunit beta&apos;; AltName: Full=Plastid-encoded RNA polymerase subunit beta&apos;; Short=RNA polym…	gsl:Gasu_40590/0.0/[pt] DNA-directed RNA polymerase subunit (EC:2.7.7.6); K03046 DNA-directed RNA polymerase subunit beta' [EC:2.7.7.6]	PF00542/3.2E-24/Ribosomal protein L7/L12 C-terminal domain	GO:0003677; DNA binding; function;GO:0003735; structural constituent of ribosome; function;GO:0003899; DNA-directed RNA polymerase activity; function;GO:0003924; GTPase activity; function;GO:0004560; alpha-L-fucosidase activity; function;GO:0005525; GTP binding; function;GO:0005622; intracellular; component;GO:0005840; ribosome; component;GO:0005975; carbohydrate metabolic process; process;GO:000…	Novel
evm.model.chickpea_57850.16	gi|30468230|ref|NP_849117.1|/0/RNA polymerase beta&apos; chain [Cyanidioschyzon merolae strain 10D]; gi|41017991|sp|Q85FR6.1|RPOC_CYAME RecName: Full=Bifunctional DNA-directed RNA polymerase subunit beta&apos;-beta&apos;&apos;; AltName: Full=PEP; Includes: RecName: Full=DNA-directed RNA polymerase subunit beta&apos;; AltName: Full=Plastid-encoded RNA polymerase subunit beta&apos;; Short=RNA polym…	gsl:Gasu_40590/0.0/[pt] DNA-directed RNA polymerase subunit (EC:2.7.7.6); K03046 DNA-directed RNA polymerase subunit beta' [EC:2.7.7.6]	PR00315/3.2E-19/GTP-binding elongation factor signature	GO:0003677; DNA binding; function;GO:0003735; structural constituent of ribosome; function;GO:0003899; DNA-directed RNA polymerase activity; function;GO:0003924; GTPase activity; function;GO:0004872; receptor activity; function;GO:0005525; GTP binding; function;GO:0005622; intracellular; component;GO:0005840; ribosome; component;GO:0006351; transcription, DNA-templated; process;GO:0006355; regula…	Novel
evm.model.chickpea_225080.46	gi|308803252|ref|XP_003078939.1|/0/heat shock protein 70 / HSP70 (ISS) [Ostreococcus tauri]; gi|116057392|emb|CAL51819.1| Heat shock protein 70 family [Ostreococcus tauri]	olu:OSTLU_31330/0.0/HSP70D; Heat Shock Protein 70; K03283 heat shock 70kDa protein 1/8	PTHR19375:SF173/0.0/--	NA	Novel
evm.model.chickpea_325698.10	gi|308811308|ref|XP_003082962.1|/0/FtsH protease, putative (ISS) [Ostreococcus tauri]; gi|116054840|emb|CAL56917.1| Peptidase M41, FtsH extracellular [Ostreococcus tauri]	mtr:MTR_4g064350/0.0/ATP-dependent zinc metalloprotease FTSH protein; K08956 AFG3 family protein [EC:3.4.24.-]	PF00004/6.8E-45/ATPase family associated with various cellular activities (AAA)	GO:0004222; metalloendopeptidase activity; function;GO:0005524; ATP binding; function;GO:0006508; proteolysis; process	Novel
evm.model.chickpea_63471.1	gi|342365809|gb|AEL30343.1|/0/RNA-directed DNA polymerase [Arachis hypogaea]	zma:103631348/2e-22/GRMZM2G534116; probable DNA helicase MCM9; K10738 DNA helicase MCM9 [EC:3.6.4.12]	PF00078/1.8E-44/Reverse transcriptase (RNA-dependent DNA polymerase)	NA	Novel
evm.model.chickpea_24316.1	gi|356540478|ref|XP_003538716.1|/1.57183e-53/PREDICTED: uncharacterized protein LOC100798851 [Glycine max]; gi|734408878|gb|KHN34985.1| hypothetical protein glysoja_004751 [Glycine soja]	gmx:100787569/5e-38/DNA polymerase I A, chloroplastic/mitochondrial-like; K02335 DNA polymerase I [EC:2.7.7.7]	NA	NA	Novel
evm.model.chickpea_158893.1	gi|357134886|ref|XP_003569046.1|/4.34009e-145/PREDICTED: isovaleryl-CoA dehydrogenase, mitochondrial [Brachypodium distachyon]; gi|944072380|gb|KQK07864.1| hypothetical protein BRADI_2g38100 [Brachypodium distachyon]	bdi:100833691/7e-146/isovaleryl-CoA dehydrogenase, mitochondrial; K00253 isovaleryl-CoA dehydrogenase [EC:1.3.8.4]	PTHR10909:SF332/4.1E-200/--	GO:0003995; acyl-CoA dehydrogenase activity; function;GO:0008152; metabolic process; process;GO:0016627; oxidoreductase activity, acting on the CH-CH group of donors; function;GO:0050660; flavin adenine dinucleotide binding; function;GO:0055114; oxidation-reduction process; process	Novel
evm.model.Cre_20413.1	gi|357457667|ref|XP_003599114.1|/7.07375e-50/LRR and NB-ARC domain disease resistance protein [Medicago truncatula]; gi|355488162|gb|AES69365.1| LRR and NB-ARC domain disease resistance protein [Medicago truncatula]	mdm:103447654/8e-20/anthranilate synthase alpha subunit 1, chloroplastic-like; K01657 anthranilate synthase component I [EC:4.1.3.27]	PTHR23155/3.0E-31/--	NA	Novel
evm.model.chickpea_11294.2	gi|357481745|ref|XP_003611158.1|/2.3325e-84/dehydration-responsive element-binding protein [Medicago truncatula]; gi|355512493|gb|AES94116.1| dehydration-responsive element-binding protein [Medicago truncatula]; gi|388507812|gb|AFK41972.1| unknown [Medicago truncatula]	mtr:MTR_5g010940/4e-85/dehydration-responsive element-binding protein; K09286 EREBP-like factor	PTHR31839:SF0/6.7E-77/--	GO:0003700; transcription factor activity, sequence-specific DNA binding; function;GO:0006355; regulation of transcription, DNA-templated; process	Novel
evm.model.chickpea_194681.1	gi|37700310|gb|AAR00600.1|/1.33059e-164/putative reverse transcriptase [Oryza sativa Japonica Group]	mdm:103446660/5e-56/mitochondrial import inner membrane translocase subunit TIM22-4-like; K17790 mitochondrial import inner membrane translocase subunit TIM22	PF00665/7.0E-19/Integrase core domain	GO:0015074; DNA integration; process	Novel
evm.model.chickpea_220479.1	gi|38194929|gb|AAR13317.1|/8.99269e-162/gag-pol polyprotein [Phaseolus vulgaris]	mdm:103443119/5e-61/uncharacterized LOC103443119; K06883 uncharacterized protein	PTHR24559/4.4E-53/--	GO:0003676; nucleic acid binding; function;GO:0004523; RNA-DNA hybrid ribonuclease activity; function	Novel
evm.model.chickpea_92856.33	gi|386363671|emb|CBL93634.1|/0/mitochondrial chaperonin 60 precursor [Chlamydomonas reinhardtii]	rcu:8265664/0.0/chaperonin CPN60-2, mitochondrial; K04077 chaperonin GroEL	PS50893/26.697/ATP-binding cassette, ABC transporter-type domain profile.	GO:0000166; nucleotide binding; function;GO:0005524; ATP binding; function;GO:0005737; cytoplasm; component;GO:0006457; protein folding; process;GO:0006810; transport; process;GO:0006979; response to oxidative stress; process;GO:0008152; metabolic process; process;GO:0015833; peptide transport; process;GO:0016020; membrane; component;GO:0016627; oxidoreductase activity, acting on the CH-CH group …	Novel
evm.model.chickpea_43930.36	gi|388492304|gb|AFK34218.1|/0/unknown [Lotus japonicus]	zma:100274418/0.0/uncharacterized LOC100274418; K01251 adenosylhomocysteinase [EC:3.3.1.1]	PS00739/-/S-adenosyl-L-homocysteine hydrolase signature 2.	GO:0004013; adenosylhomocysteinase activity; function;GO:0006730; one-carbon metabolic process; process	Novel
evm.model.chickpea_5958.12	gi|388492304|gb|AFK34218.1|/0/unknown [Lotus japonicus]	zma:100274418/0.0/uncharacterized LOC100274418; K01251 adenosylhomocysteinase [EC:3.3.1.1]	SM00997/2.4E-107/S-adenosyl-L-homocysteine hydrolase, NAD binding domain	GO:0004013; adenosylhomocysteinase activity; function;GO:0006730; one-carbon metabolic process; process	Novel
evm.model.chickpea_21712.1	gi|396582343|gb|AFN88207.1|/0/integrase core domain containing protein [Phaseolus vulgaris]	cam:101515118/4e-55/ATP-dependent RNA helicase DOB1-like; K12598 ATP-dependent RNA helicase DOB1 [EC:3.6.4.13]	PTHR34222:SF2/7.9E-50/--	NA	Novel
evm.model.chickpea_185279.1	gi|440577371|emb|CCI55376.1|/0/PH01B035L11.21 [Phyllostachys edulis]	adu:107466525/0.0/DNA-directed RNA polymerase II subunit 1-like; K03006 DNA-directed RNA polymerase II subunit RPB1 [EC:2.7.7.6]	PTHR11439/0.0/--	GO:0015074; DNA integration; process	Novel
evm.model.chickpea_36546.58	gi|460369658|ref|XP_004230674.1|/4.21888e-167/PREDICTED: aspartate--tRNA ligase, mitochondrial [Solanum lycopersicum]	sly:101259000/6e-168/aspartate--tRNA ligase, mitochondrial; K01876 aspartyl-tRNA synthetase [EC:6.1.1.12]	PTHR22594/3.6E-226/--	GO:0000166; nucleotide binding; function;GO:0004812; aminoacyl-tRNA ligase activity; function;GO:0005524; ATP binding; function;GO:0006418; tRNA aminoacylation for protein translation; process;GO:0016874; ligase activity; function	Novel
evm.model.Cre_23336.1	gi|460415892|ref|XP_004253287.1|/2.8538e-122/PREDICTED: F-box/kelch-repeat protein At3g23880-like [Solanum lycopersicum]	mtr:MTR_6g053260/5e-68/F-box and associated interaction domain protein; K11649 SWI/SNF related-matrix-associated actin-dependent regulator of chromatin subfamily C	PS50181/10.266/F-box domain profile.	GO:0005515; protein binding; function	Novel
evm.model.chickpea_43445.1	gi|460416045|ref|XP_004253362.1|/0/PREDICTED: ATP synthase subunit alpha, mitochondrial [Solanum lycopersicum]	cvr:OJ20_p10/0.0/atp1; ATP synthase F1 subunit alpha; K02132 F-type H+-transporting ATPase subunit alpha	PF00306/2.1E-25/ATP synthase alpha/beta chain, C terminal domain	GO:0003676; nucleic acid binding; function;GO:0005524; ATP binding; function;GO:0015986; ATP synthesis coupled proton transport; process;GO:0015991; ATP hydrolysis coupled proton transport; process;GO:0015992; proton transport; process;GO:0016020; membrane; component;GO:0016820; hydrolase activity, acting on acid anhydrides, catalyzing transmembrane movement of substances; function;GO:0033178; pr…	Novel
evm.model.chickpea_87989.1	gi|474128115|gb|EMS56299.1|/0/Polycomb group protein EMBRYONIC FLOWER 2 [Triticum urartu]	mtr:MTR_8g091830/3e-19/myb-like DNA-binding domain protein; K15198 transcription factor TFIIIB component B''	PTHR19446:SF355/5.8E-131/--	NA	Novel
evm.model.chickpea_325698.34	gi|491341997|ref|WP_005199939.1|/0/MULTISPECIES: elongation factor G [Gordonia]; gi|403197948|dbj|GAB87031.1| elongation factor G [Gordonia rubripertincta NBRC 101908]; gi|403403234|dbj|GAB99877.1| elongation factor G [Gordonia namibiensis NBRC 108229]	vcn:VOLCADRAFT_110004/0.0/efg1; chloroplast elongation factor G; K02355 elongation factor G	PF03144/3.7E-13/Elongation factor Tu domain 2	GO:0003723; RNA binding; function;GO:0003735; structural constituent of ribosome; function;GO:0003924; GTPase activity; function;GO:0005525; GTP binding; function;GO:0005622; intracellular; component;GO:0005840; ribosome; component;GO:0006412; translation; process;GO:0015935; small ribosomal subunit; component;GO:0055085; transmembrane transport; process	Novel
evm.model.chickpea_126127.5	gi|493404104|ref|WP_006360180.1|/8.00912e-47/MULTISPECIES: 30S ribosomal protein S13 [Gordonia]; gi|343762338|dbj|GAA14091.1| 30S ribosomal protein S13 [Gordonia alkanivorans NBRC 16433]; gi|441453431|dbj|GAC51582.1| 30S ribosomal protein S13 [Gordonia amicalis NBRC 100051 = JCM 11271]; gi|563357567|gb|ETA06701.1| 30S ribosomal protein S13 [Gordonia alkanivorans CGMCC 6845]	mpp:MICPUCDRAFT_45129/4e-41/RPS13; ribosomal protein S13, chloroplast precursor; K02952 small subunit ribosomal protein S13	PTHR10871/1.0E-64/--	GO:0003723; RNA binding; function;GO:0003735; structural constituent of ribosome; function;GO:0005622; intracellular; component;GO:0005840; ribosome; component;GO:0006412; translation; process	Novel
evm.model.chickpea_172243.7	gi|493943987|ref|WP_006888005.1|/1.85228e-119/MULTISPECIES: pyruvate kinase [Rothia]; gi|383448252|gb|EID51222.1| pyruvate kinase [Rothia aeria F0474]; gi|694195718|gb|KGI99413.1| pyruvate kinase [Rothia dentocariosa]	mdm:103412384/1e-97/3-oxoacyl-[acyl-carrier-protein] synthase I, chloroplastic-like; K09458 3-oxoacyl-[acyl-carrier-protein] synthase II [EC:2.3.1.179]	SM00825/3.7E-11/Beta-ketoacyl synthase	GO:0000287; magnesium ion binding; function;GO:0004743; pyruvate kinase activity; function;GO:0006096; glycolytic process; process;GO:0006633; fatty acid biosynthetic process; process;GO:0030955; potassium ion binding; function	Novel
evm.model.chickpea_57850.3	gi|493953157|ref|WP_006896949.1|/0/MULTISPECIES: molecular chaperone GroEL [Gordonia]; gi|441458369|dbj|GAC61547.1| 60 kDa chaperonin [Gordonia sihwensis NBRC 108236]; gi|778141807|gb|KJR06312.1| molecular chaperone GroEL [Gordonia sihwensis]	olu:OSTLU_25997/0.0/CPN60C; chaperonin 60, mitochondrial; K04077 chaperonin GroEL	PF00166/1.6E-20/Chaperonin 10 Kd subunit	GO:0005524; ATP binding; function;GO:0005737; cytoplasm; component;GO:0006457; protein folding; process;GO:0042026; protein refolding; process	Novel
evm.model.chickpea_61612.2	gi|493953157|ref|WP_006896949.1|/6.05914e-173/MULTISPECIES: molecular chaperone GroEL [Gordonia]; gi|441458369|dbj|GAC61547.1| 60 kDa chaperonin [Gordonia sihwensis NBRC 108236]; gi|778141807|gb|KJR06312.1| molecular chaperone GroEL [Gordonia sihwensis]	cme:CYME_CMQ270C/7e-167/mitochondrial chaperonin hsp60, precursor; K04077 chaperonin GroEL	PTHR11353/1.2E-208/--	GO:0003941; L-serine ammonia-lyase activity; function;GO:0004197; cysteine-type endopeptidase activity; function;GO:0005524; ATP binding; function;GO:0005737; cytoplasm; component;GO:0006094; gluconeogenesis; process;GO:0006457; protein folding; process;GO:0006508; proteolysis; process;GO:0016020; membrane; component;GO:0042026; protein refolding; process;GO:0051539; 4 iron, 4 sulfur cluster bind…	Novel
evm.model.chickpea_197784.1	gi|498807283|ref|WP_010841493.1|/4.86482e-84/MULTISPECIES: 30S ribosomal protein S2 [Gordonia]; gi|403645431|gb|AFR48671.1| Ribosomal protein S2 [Gordonia sp. KTR9]; gi|492211555|gb|EON33724.1| 30S ribosomal protein S2 [Gordonia terrae C-6]	ppp:PhpapaCp057/6e-68/rps2; 30S ribosomal protein S2; K02967 small subunit ribosomal protein S2	PR00395/7.2E-38/Ribosomal protein S2 signature	GO:0003735; structural constituent of ribosome; function;GO:0005622; intracellular; component;GO:0005840; ribosome; component;GO:0006412; translation; process;GO:0015935; small ribosomal subunit; component	Novel
evm.model.chickpea_95626.5	gi|498807640|ref|WP_010841712.1|/0/MULTISPECIES: glycogen-branching enzyme [Gordonia]; gi|492211782|gb|EON33951.1| glycogen branching enzyme [Gordonia terrae C-6]	rcu:8281702/1e-133/isoamylase 3, chloroplastic; K01214 isoamylase [EC:3.2.1.68]	PF11896/2.7E-51/Domain of unknown function (DUF3416)	GO:0003824; catalytic activity; function;GO:0004553; hydrolase activity, hydrolyzing O-glycosyl compounds; function;GO:0005975; carbohydrate metabolic process; process;GO:0043169; cation binding; function	Novel
evm.model.chickpea_325698.39	gi|498807781|ref|WP_010841738.1|/1.31152e-150/MULTISPECIES: phosphopyruvate hydratase [Gordonia]; gi|403644889|gb|AFR48129.1| Enolase [Gordonia sp. KTR9]; gi|492211248|gb|EON33427.1| enolase [Gordonia terrae C-6]	spen:107002586/2e-116/enolase-like; K01689 enolase [EC:4.2.1.11]	PS00480/-/Citrate synthase signature.	GO:0000015; phosphopyruvate hydratase complex; component;GO:0000287; magnesium ion binding; function;GO:0004634; phosphopyruvate hydratase activity; function;GO:0006096; glycolytic process; process;GO:0006099; tricarboxylic acid cycle; process;GO:0046912; transferase activity, transferring acyl groups, acyl groups converted into alkyl on transfer; function	Novel
evm.model.chickpea_116049.10	gi|498807781|ref|WP_010841738.1|/1.54032e-143/MULTISPECIES: phosphopyruvate hydratase [Gordonia]; gi|403644889|gb|AFR48129.1| Enolase [Gordonia sp. KTR9]; gi|492211248|gb|EON33427.1| enolase [Gordonia terrae C-6]	apro:F751_0169/4e-111/Enolase; K01689 enolase [EC:4.2.1.11]	PF01408/5.6E-16/Oxidoreductase family, NAD-binding Rossmann fold	GO:0000015; phosphopyruvate hydratase complex; component;GO:0000287; magnesium ion binding; function;GO:0003942; N-acetyl-gamma-glutamyl-phosphate reductase activity; function;GO:0004185; serine-type carboxypeptidase activity; function;GO:0004634; phosphopyruvate hydratase activity; function;GO:0004872; receptor activity; function;GO:0005737; cytoplasm; component;GO:0006096; glycolytic process; p…	Novel
evm.model.chickpea_265997.15	gi|498807781|ref|WP_010841738.1|/4.07374e-140/MULTISPECIES: phosphopyruvate hydratase [Gordonia]; gi|403644889|gb|AFR48129.1| Enolase [Gordonia sp. KTR9]; gi|492211248|gb|EON33427.1| enolase [Gordonia terrae C-6]	gsl:Gasu_21490/3e-116/enolase (EC:4.2.1.11); K01689 enolase [EC:4.2.1.11]	PS51007/9.374/Cytochrome c family profile.	GO:0000015; phosphopyruvate hydratase complex; component;GO:0000287; magnesium ion binding; function;GO:0004634; phosphopyruvate hydratase activity; function;GO:0005247; voltage-gated chloride channel activity; function;GO:0006096; glycolytic process; process;GO:0006821; chloride transport; process;GO:0009055; electron carrier activity; function;GO:0016020; membrane; component;GO:0016021; integra…	Novel
evm.model.chickpea_120819.58	gi|498807781|ref|WP_010841738.1|/5.27649e-164/MULTISPECIES: phosphopyruvate hydratase [Gordonia]; gi|403644889|gb|AFR48129.1| Enolase [Gordonia sp. KTR9]; gi|492211248|gb|EON33427.1| enolase [Gordonia terrae C-6]	cre:CHLREDRAFT_83064/9e-126/PGH1; enolase (EC:4.2.1.11); K01689 enolase [EC:4.2.1.11]	PR00148/1.6E-44/Enolase signature	GO:0000015; phosphopyruvate hydratase complex; component;GO:0000287; magnesium ion binding; function;GO:0004634; phosphopyruvate hydratase activity; function;GO:0006096; glycolytic process; process;GO:0009058; biosynthetic process; process;GO:0016021; integral component of membrane; component;GO:0055085; transmembrane transport; process	Novel
evm.model.chickpea_92856.19	gi|498818084|ref|WP_010844726.1|/0/MULTISPECIES: ATP-dependent chaperone ClpB [Gordonia]; gi|403647408|gb|AFR50648.1| ATPases with chaperone activity, ATP-binding subunit [Gordonia sp. KTR9]; gi|492205612|gb|EON30583.1| ATPases with chaperone activity, ATP-binding subunit [Gordonia terrae C-6]	aly:ARALYDRAFT_909516/0.0/APG6/CLPB-P/CLPB3; K03695 ATP-dependent Clp protease ATP-binding subunit ClpB	PF07724/2.6E-57/AAA domain (Cdc48 subfamily)	GO:0004601; peroxidase activity; function;GO:0005524; ATP binding; function;GO:0008233; peptidase activity; function;GO:0016020; membrane; component;GO:0019538; protein metabolic process; process;GO:0020037; heme binding; function;GO:0042742; defense response to bacterium; process;GO:0055114; oxidation-reduction process; process	Novel
evm.model.chickpea_98454.19	gi|498819436|ref|WP_010844949.1|/0/MULTISPECIES: phosphomethylpyrimidine synthase ThiC [Gordonia]; gi|492205266|gb|EON30336.1| phosphomethylpyrimidine synthase ThiC [Gordonia terrae C-6]	vvi:100250096/0.0/phosphomethylpyrimidine synthase, chloroplastic; K03147 phosphomethylpyrimidine synthase [EC:4.1.99.17]	PF13667/7.1E-23/ThiC-associated domain	GO:0009228; thiamine biosynthetic process; process;GO:0051536; iron-sulfur cluster binding; function	Novel
evm.model.Cre_36462.1	gi|502085817|ref|XP_004488017.1|/5.6797e-37/PREDICTED: 60S ribosomal protein L7-4-like isoform X1 [Cicer arietinum]; gi|828290986|ref|XP_012574043.1| PREDICTED: 60S ribosomal protein L7-4-like isoform X2 [Cicer arietinum]	cam:101492023/9e-38/60S ribosomal protein L7-4-like; K02937 large subunit ribosomal protein L7e	PF00327/1.0E-6/Ribosomal protein L30p/L7e	NA	Novel
evm.model.Cre_22858.1	gi|502089534|ref|XP_004488939.1|/7.73136e-33/PREDICTED: cystinosin homolog [Cicer arietinum]	cam:101493364/1e-33/cystinosin homolog; K12386 cystinosin	PTHR13131/4.9E-30/--	NA	Novel
evm.model.Cre_6953.1	gi|502092083|ref|XP_004489708.1|/2.50596e-99/PREDICTED: probable glutamate dehydrogenase 3 [Cicer arietinum]	cam:101510431/4e-100/probable glutamate dehydrogenase 3; K00261 glutamate dehydrogenase (NAD(P)+) [EC:1.4.1.3]	PTHR11606/4.5E-101/--	GO:0006520; cellular amino acid metabolic process; process;GO:0016491; oxidoreductase activity; function;GO:0055114; oxidation-reduction process; process	Novel
evm.model.Cre_24065.1	gi|502117934|ref|XP_004496018.1|/2.03092e-42/PREDICTED: tRNA(adenine(34)) deaminase, chloroplastic [Cicer arietinum]	smo:SELMODRAFT_448085/1e-17/hypothetical protein; K12951 cation-transporting P-type ATPase D [EC:3.6.3.-]	PTHR11079:SF90/1.4E-28/--	GO:0008270; zinc ion binding; function	Novel
evm.model.Cre_23579.1	gi|502123616|ref|XP_004498190.1|/0/PREDICTED: cell division control protein 48 homolog C-like [Cicer arietinum]	cam:101492430/0.0/cell division control protein 48 homolog C-like; K14571 ribosome biogenesis ATPase	PTHR23077:SF55/2.8E-252/--	GO:0005524; ATP binding; function	Novel
evm.model.Cre_49369.1	gi|502127140|ref|XP_004499578.1|/3.68078e-37/PREDICTED: putative disease resistance RPP13-like protein 1 isoform X1 [Cicer arietinum]; gi|532127448|gb|AGT75404.1| CC-NBS-LRR disease resistance protein [Cicer arietinum]	mtr:MTR_0002s0120/9e-31/LRR and NB-ARC domain disease resistance protein; K19613 leucine-rich repeat protein SHOC2	NA	NA	Novel
evm.model.Cre_36554.1	gi|502131087|ref|XP_004500870.1|/5.90551e-120/PREDICTED: probable serine/threonine-protein kinase Cx32, chloroplastic isoform X1 [Cicer arietinum]	aip:107610007/4e-101/probable serine/threonine-protein kinase Cx32, chloroplastic; K04733 interleukin-1 receptor-associated kinase 4 [EC:2.7.11.1]	PF07714/9.1E-26/Protein tyrosine kinase	GO:0004672; protein kinase activity; function;GO:0005524; ATP binding; function;GO:0006468; protein phosphorylation; process	Novel
evm.model.chickpea_43930.75	gi|502150750|ref|XP_004508105.1|/4.56423e-115/PREDICTED: dihydrolipoyl dehydrogenase, mitochondrial [Cicer arietinum]	thj:104820322/1e-116/dihydrolipoyl dehydrogenase 1, mitochondrial; K00382 dihydrolipoamide dehydrogenase [EC:1.8.1.4]	PR00411/4.0E-60/Pyridine nucleotide disulphide reductase class-I signature	GO:0006629; lipid metabolic process; process;GO:0016491; oxidoreductase activity; function;GO:0016668; oxidoreductase activity, acting on a sulfur group of donors, NAD(P) as acceptor; function;GO:0045454; cell redox homeostasis; process;GO:0055114; oxidation-reduction process; process	Novel
evm.model.Cre_6996.1	gi|502151563|ref|XP_004508502.1|/4.38e-74/PREDICTED: peroxidase 25 [Cicer arietinum]	cam:101511809/7e-75/peroxidase 25; K00430 peroxidase [EC:1.11.1.7]	PTHR31235/4.2E-80/--	GO:0004601; peroxidase activity; function;GO:0006979; response to oxidative stress; process;GO:0020037; heme binding; function;GO:0055114; oxidation-reduction process; process	Novel
evm.model.Cre_13123.1	gi|502157330|ref|XP_004510837.1|/3.44949e-56/PREDICTED: (+)-neomenthol dehydrogenase-like [Cicer arietinum]	cam:101498226/5e-57/(+)-neomenthol dehydrogenase-like; K15095 (+)-neomenthol dehydrogenase [EC:1.1.1.208]	PTHR24322/5.1E-34/--	GO:0008152; metabolic process; process;GO:0016491; oxidoreductase activity; function	Novel
evm.model.chickpea_11294.1	gi|502160008|ref|XP_004511603.1|/4.55964e-89/PREDICTED: dehydration-responsive element-binding protein 1E-like [Cicer arietinum]	mtr:MTR_5g010940/1e-89/dehydration-responsive element-binding protein; K09286 EREBP-like factor	SM00380/1.2E-27/DNA-binding domain in plant proteins such as APETALA2 and EREBPs	GO:0003700; transcription factor activity, sequence-specific DNA binding; function;GO:0006355; regulation of transcription, DNA-templated; process	Novel
evm.model.chickpea_71380.1	gi|502160008|ref|XP_004511603.1|/4.80074e-93/PREDICTED: dehydration-responsive element-binding protein 1E-like [Cicer arietinum]	mtr:MTR_5g010940/7e-93/dehydration-responsive element-binding protein; K09286 EREBP-like factor	PTHR31839:SF0/6.2E-87/--	GO:0003700; transcription factor activity, sequence-specific DNA binding; function;GO:0006355; regulation of transcription, DNA-templated; process	Novel
evm.model.chickpea_283168.1	gi|502170335|ref|XP_004514808.1|/3.22812e-88/PREDICTED: uncharacterized protein LOC101513029 [Cicer arietinum]	cit:102620712/2e-17/DNA-directed RNA polymerase V subunit 5C-like; K03013 DNA-directed RNA polymerases I, II, and III subunit RPABC1	PF02992/7.1E-11/Transposase family tnp2	NA	Novel
evm.model.chickpea_17060.1	gi|502181951|ref|XP_004516913.1|/3.77354e-93/PREDICTED: pseudouridine-metabolizing bifunctional protein C1861.05 [Cicer arietinum]	cam:101502447/6e-94/pseudouridine-metabolizing bifunctional protein C1861.05; K16329 pseudouridylate synthase [EC:4.2.1.70]	PF04227/4.5E-124/Indigoidine synthase A like protein	GO:0016798; hydrolase activity, acting on glycosyl bonds; function	Novel
evm.model.chickpea_112162.1	gi|502182911|ref|XP_004517018.1|/1.75456e-72/PREDICTED: uncharacterized protein LOC101495659, partial [Cicer arietinum]	thj:104800334/2e-44/methionine S-methyltransferase-like; K08247 methionine S-methyltransferase [EC:2.1.1.12]	PTHR10178/5.6E-37/--	NA	Novel
evm.model.chickpea_45366.2	gi|514749801|ref|XP_004961948.1|/4.54553e-104/PREDICTED: fructose-1,6-bisphosphatase, cytosolic-like [Setaria italica]; gi|944251041|gb|KQL15304.1| hypothetical protein SETIT_022310mg [Setaria italica]	sita:101756186/7e-105/fructose-1,6-bisphosphatase, cytosolic-like; K03841 fructose-1,6-bisphosphatase I [EC:3.1.3.11]	PTHR11556/1.2E-179/--	GO:0005975; carbohydrate metabolic process; process;GO:0009063; cellular amino acid catabolic process; process;GO:0042132; fructose 1,6-bisphosphate 1-phosphatase activity; function;GO:0042578; phosphoric ester hydrolase activity; function	Novel
evm.model.chickpea_265997.28	gi|523658530|ref|WP_020791619.1|/1.16957e-151/MULTISPECIES: DNA recombination/repair protein RecA [Gordonia]; gi|464806994|gb|EMP13191.1| recombinase RecA [Gordonia sp. NB4-1Y]	gsl:Gasu_43690/6e-123/recombination protein RecA; K03553 recombination protein RecA	PS00321/-/recA signature.	GO:0003677; DNA binding; function;GO:0003697; single-stranded DNA binding; function;GO:0005524; ATP binding; function;GO:0006259; DNA metabolic process; process;GO:0006281; DNA repair; process;GO:0006284; base-excision repair; process;GO:0008094; DNA-dependent ATPase activity; function;GO:0009432; SOS response; process	Novel
evm.model.chickpea_36546.17	gi|544212467|ref|XP_005534953.1|/0/vitamine B12-independent methionine synthase [Cyanidioschyzon merolae strain 10D]; gi|449016944|dbj|BAM80346.1| vitamine B12-independent methionine synthase [Cyanidioschyzon merolae strain 10D]	cme:CYME_CMJ234C/0.0/vitamine B12-independent methionine synthase; K00549 5-methyltetrahydropteroyltriglutamate--homocysteine methyltransferase [EC:2.1.1.14]	PTHR30519:SF0/0.0/--	GO:0003871; 5-methyltetrahydropteroyltriglutamate-homocysteine S-methyltransferase activity; function;GO:0008270; zinc ion binding; function;GO:0008652; cellular amino acid biosynthetic process; process;GO:0009086; methionine biosynthetic process; process	Novel
evm.model.chickpea_197546.45	gi|544213369|ref|XP_005536832.1|/8.681e-66/probable long-chain fatty acid coenzyme A ligase [Cyanidioschyzon merolae strain 10D]; gi|449017394|dbj|BAM80796.1| probable long-chain fatty acid coenzyme A ligase [Cyanidioschyzon merolae strain 10D]	cme:CYME_CML197C/1e-66/probable long-chain fatty acid coenzyme A ligase; K01897 long-chain acyl-CoA synthetase [EC:6.2.1.3]	PF12399/1.6E-8/Branched-chain amino acid ATP-binding cassette transporter	GO:0003824; catalytic activity; function;GO:0004852; uroporphyrinogen-III synthase activity; function;GO:0005524; ATP binding; function;GO:0008152; metabolic process; process;GO:0016887; ATPase activity; function;GO:0033014; tetrapyrrole biosynthetic process; process	Novel
evm.model.chickpea_197546.18	gi|544217296|ref|XP_005538792.1|/1.49641e-155/alcohol dehydrogenase class III [Cyanidioschyzon merolae strain 10D]; gi|449019354|dbj|BAM82756.1| alcohol dehydrogenase class III [Cyanidioschyzon merolae strain 10D]	cme:CYME_CMS125C/2e-156/alcohol dehydrogenase class III; K00121 S-(hydroxymethyl)glutathione dehydrogenase / alcohol dehydrogenase [EC:1.1.1.284 1.1.1.1]	PF00672/1.4E-6/HAMP domain	GO:0000155; phosphorelay sensor kinase activity; function;GO:0000160; phosphorelay signal transduction system; process;GO:0004871; signal transducer activity; function;GO:0007165; signal transduction; process;GO:0008152; metabolic process; process;GO:0008270; zinc ion binding; function;GO:0016021; integral component of membrane; component;GO:0016491; oxidoreductase activity; function;GO:0016787; …	Novel
evm.model.chickpea_25674.16	gi|544218733|ref|XP_005539510.1|/0/aconitate hydratase [Cyanidioschyzon merolae strain 10D]; gi|449020072|dbj|BAM83474.1| aconitate hydratase [Cyanidioschyzon merolae strain 10D]	cme:CYME_CMT561C/0.0/aconitate hydratase; K01681 aconitate hydratase [EC:4.2.1.3]	PTHR11670:SF30/0.0/--	GO:0008152; metabolic process; process	Novel
evm.model.chickpea_270459.29	gi|544218733|ref|XP_005539510.1|/0/aconitate hydratase [Cyanidioschyzon merolae strain 10D]; gi|449020072|dbj|BAM83474.1| aconitate hydratase [Cyanidioschyzon merolae strain 10D]	cme:CYME_CMT561C/0.0/aconitate hydratase; K01681 aconitate hydratase [EC:4.2.1.3]	PF06434/1.3E-67/Aconitate hydratase 2 N-terminus	GO:0003994; aconitate hydratase activity; function;GO:0006099; tricarboxylic acid cycle; process;GO:0008152; metabolic process; process	Novel
evm.model.chickpea_135523.67	gi|545354454|ref|XP_005643061.1|/1.87648e-110/signal recognition particle protein [Coccomyxa subellipsoidea C-169]; gi|384245021|gb|EIE18517.1| signal recognition particle protein [Coccomyxa subellipsoidea C-169]	csl:COCSUDRAFT_26298/3e-111/signal recognition particle protein; K03106 signal recognition particle subunit SRP54 [EC:3.6.5.4]	SM00382/2.3E-8/ATPases associated with a variety of cellular activities	GO:0003924; GTPase activity; function;GO:0005215; transporter activity; function;GO:0005524; ATP binding; function;GO:0005525; GTP binding; function;GO:0006614; SRP-dependent cotranslational protein targeting to membrane; process;GO:0008312; 7S RNA binding; function;GO:0015232; heme transporter activity; function;GO:0015886; heme transport; process;GO:0016020; membrane; component;GO:0016887; ATPa…	Novel
evm.model.chickpea_19077.3	gi|545357906|ref|XP_005644548.1|/1.18642e-165/dihydrolipoamide dehydrogenase of glycine decarboxylase from pisum Sativum [Coccomyxa subellipsoidea C-169]; gi|384246514|gb|EIE20004.1| dihydrolipoamide dehydrogenase of glycine decarboxylase from pisum Sativum [Coccomyxa subellipsoidea C-169]	csl:COCSUDRAFT_67663/2e-166/dihydrolipoamide dehydrogenase of glycine decarboxylase from pisum Sativum; K00382 dihydrolipoamide dehydrogenase [EC:1.8.1.4]	PR00368/1.3E-38/FAD-dependent pyridine nucleotide reductase signature	GO:0016491; oxidoreductase activity; function;GO:0016668; oxidoreductase activity, acting on a sulfur group of donors, NAD(P) as acceptor; function;GO:0045454; cell redox homeostasis; process;GO:0055114; oxidation-reduction process; process	Novel
evm.model.chickpea_25674.4	gi|545702981|ref|XP_005703818.1|/0/molecular chaperone DnaK [Galdieria sulphuraria]; gi|452820253|gb|EME27298.1| molecular chaperone DnaK [Galdieria sulphuraria]	olu:OSTLU_31330/0.0/HSP70D; Heat Shock Protein 70; K03283 heat shock 70kDa protein 1/8	PS01036/-/Heat shock hsp70 proteins family signature 3.	NA	Novel
evm.model.chickpea_113103.33	gi|545705438|ref|XP_005705039.1|/0/[pt] ABC transporter, Fe-S cluster assembly protein SufB [Galdieria sulphuraria]; gi|452821489|gb|EME28519.1| [pt] ABC transporter, Fe-S cluster assembly protein SufB [Galdieria sulphuraria]	ath:AT4G04770/0.0/ABC1; ATP binding cassette protein 1; K07033 uncharacterized protein	PTHR30508/4.8E-303/--	GO:0005524; ATP binding; function;GO:0016226; iron-sulfur cluster assembly; process;GO:0016887; ATPase activity; function	Novel
evm.model.chickpea_261456.14	gi|545712198|ref|XP_005708404.1|/5.39594e-133/biotin synthetase [Galdieria sulphuraria]; gi|452824884|gb|EME31884.1| biotin synthetase [Galdieria sulphuraria]	gsl:Gasu_09530/8e-134/biotin synthetase (EC:2.8.1.6); K01012 biotin synthase [EC:2.8.1.6]	PF04055/2.2E-13/Radical SAM superfamily	GO:0003824; catalytic activity; function;GO:0008080; N-acetyltransferase activity; function;GO:0008483; transaminase activity; function;GO:0030170; pyridoxal phosphate binding; function;GO:0051536; iron-sulfur cluster binding; function	Novel
evm.model.chickpea_43930.10	gi|545713386|ref|XP_005708996.1|/3.16647e-151/glutamate-1-semialdehyde 2,1-aminomutase [Galdieria sulphuraria]; gi|452825480|gb|EME32476.1| glutamate-1-semialdehyde 2,1-aminomutase [Galdieria sulphuraria]	gra:105788667/8e-148/glutamate-1-semialdehyde 2,1-aminomutase, chloroplastic; K01845 glutamate-1-semialdehyde 2,1-aminomutase [EC:5.4.3.8]	PF01832/7.7E-32/Mannosyl-glycoprotein endo-beta-N-acetylglucosaminidase	GO:0004040; amidase activity; function;GO:0008483; transaminase activity; function;GO:0016787; hydrolase activity; function;GO:0030170; pyridoxal phosphate binding; function	Novel
evm.model.chickpea_47976.6	gi|546301211|ref|XP_005711339.1|/0/thiamin biosynthesis protein [Chondrus crispus]; gi|507107591|emb|CDF41045.1| thiamin biosynthesis protein [Chondrus crispus]	ccp:CHC_T00008819001/0.0/thiamin biosynthesis protein; K03147 phosphomethylpyrimidine synthase [EC:4.1.99.17]	PS50206/12.173/Rhodanese domain profile.	GO:0003824; catalytic activity; function;GO:0004789; thiamine-phosphate diphosphorylase activity; function;GO:0008641; small protein activating enzyme activity; function;GO:0009228; thiamine biosynthetic process; process;GO:0051536; iron-sulfur cluster binding; function	Novel
evm.model.chickpea_59160.22	gi|546302505|ref|XP_005711716.1|/0/unnamed protein product [Chondrus crispus]; gi|507108046|emb|CDF41422.1| unnamed protein product [Chondrus crispus]	thj:104807660/0.0/heat shock 70 kDa protein 9, mitochondrial; K04043 molecular chaperone DnaK	PTHR19375:SF173/0.0/--	NA	Novel
evm.model.chickpea_197546.109	gi|551546158|ref|XP_005761012.1|/8.97521e-105/hypothetical protein EMIHUDRAFT_453035 [Emiliania huxleyi CCMP1516]; gi|485609655|gb|EOD08583.1| hypothetical protein EMIHUDRAFT_453035 [Emiliania huxleyi CCMP1516]	sita:101785165/7e-11/aminoacylase-1; K14677 aminoacylase [EC:3.5.1.14]	PF07687/2.8E-15/Peptidase dimerisation domain	GO:0006508; proteolysis; process;GO:0008152; metabolic process; process;GO:0008237; metallopeptidase activity; function;GO:0016491; oxidoreductase activity; function;GO:0016787; hydrolase activity; function;GO:0055114; oxidation-reduction process; process	Novel
evm.model.chickpea_120819.21	gi|551671296|ref|XP_005838405.1|/1.36004e-23/hypothetical protein GUITHDRAFT_102692 [Guillardia theta CCMP2712]; gi|428182565|gb|EKX51425.1| hypothetical protein GUITHDRAFT_102692 [Guillardia theta CCMP2712]	zma:100191817/4e-14/GRMZM2G124136; uncharacterized LOC100191817; K13783 MFS transporter, OPA family, solute carrier family 37 (glycerol-3-phosphate transporter), member 1/2	PF12833/9.2E-18/Helix-turn-helix domain	GO:0003700; transcription factor activity, sequence-specific DNA binding; function;GO:0006355; regulation of transcription, DNA-templated; process;GO:0016021; integral component of membrane; component;GO:0043565; sequence-specific DNA binding; function;GO:0055085; transmembrane transport; process	Novel
evm.model.chickpea_261456.30	gi|553180846|ref|XP_005853469.1|/0/hydrophobe amphiphile efflux-1 family [Nannochloropsis gaditana CCMP526]; gi|422295592|gb|EKU22891.1| hydrophobe amphiphile efflux-1 family [Nannochloropsis gaditana CCMP526]	gsl:Gasu_48300/3e-167/aldehyde dehydrogenase (NAD+) (EC:1.2.1.3); K14085 aldehyde dehydrogenase family 7 member A1 [EC:1.2.1.31 1.2.1.8 1.2.1.3]	PF05140/9.4E-11/ResB-like family	GO:0000105; histidine biosynthetic process; process;GO:0000287; magnesium ion binding; function;GO:0003879; ATP phosphoribosyltransferase activity; function;GO:0004399; histidinol dehydrogenase activity; function;GO:0004424; imidazoleglycerol-phosphate dehydratase activity; function;GO:0004635; phosphoribosyl-AMP cyclohydrolase activity; function;GO:0005215; transporter activity; function;GO:0005…	Novel
evm.model.chickpea_267638.11	gi|553180846|ref|XP_005853469.1|/3.64375e-92/hydrophobe amphiphile efflux-1 family [Nannochloropsis gaditana CCMP526]; gi|422295592|gb|EKU22891.1| hydrophobe amphiphile efflux-1 family [Nannochloropsis gaditana CCMP526]	atr:18446603/4e-36/ABC transporter B family member 13; K05658 ATP-binding cassette, subfamily B (MDR/TAP), member 1 [EC:3.6.3.44]	PTHR32063/0.0/--	GO:0005215; transporter activity; function;GO:0005515; protein binding; function;GO:0005524; ATP binding; function;GO:0006508; proteolysis; process;GO:0006810; transport; process;GO:0008236; serine-type peptidase activity; function;GO:0008237; metallopeptidase activity; function;GO:0016020; membrane; component;GO:0016021; integral component of membrane; component;GO:0016887; ATPase activity; func…	Novel
evm.model.Cre_6148.1	gi|564132513|gb|AHB79189.1|/1.42007e-39/CC-NBS-LRR disease resistance protein [Cicer arietinum]	mdm:103428131/7e-08/disease resistance protein RGA2-like; K15078 structure-specific endonuclease subunit SLX1 [EC:3.6.1.-]	PTHR23155/3.6E-31/--	NA	Novel
evm.model.chickpea_56902.1	gi|566154380|ref|XP_006370443.1|/4.12195e-140/hypothetical protein POPTR_0001s42600g [Populus trichocarpa]; gi|550349624|gb|ERP67012.1| hypothetical protein POPTR_0001s42600g [Populus trichocarpa]	mdm:103425146/1e-29/uncharacterized LOC103425146; K14487 auxin responsive GH3 gene family	PTHR11697/7.0E-127/--	GO:0046983; protein dimerization activity; function	Novel
evm.model.chickpea_166534.12	gi|568015500|gb|ETL89677.1|/2.30529e-57/hypothetical protein L917_11425 [Phytophthora parasitica]; gi|568045826|gb|ETM42954.1| hypothetical protein L914_11472 [Phytophthora parasitica]	cmo:103484538/3e-33/bifunctional epoxide hydrolase 2-like; K08726 soluble epoxide hydrolase / lipid-phosphate phosphatase [EC:3.3.2.10 3.1.3.76]	PF00561/6.8E-32/alpha/beta hydrolase fold	GO:0003824; catalytic activity; function;GO:0004144; diacylglycerol O-acyltransferase activity; function;GO:0045017; glycerolipid biosynthetic process; process	Novel
evm.model.chickpea_126127.1	gi|568247696|ref|YP_008965739.1|/4.56927e-69/chloroplast 30S ribosomal protein S12 (chloroplast) [Porphyridium purpureum]; gi|567315732|dbj|BAO23715.1| chloroplast 30S ribosomal protein S12 (chloroplast) [Porphyridium purpureum]	ppp:PhpapaCp001/1e-63/rps12; ribosomal protein S12; K02950 small subunit ribosomal protein S12	PR01034/6.9E-60/Ribosomal protein S12 signature	GO:0003735; structural constituent of ribosome; function;GO:0005622; intracellular; component;GO:0005840; ribosome; component;GO:0006412; translation; process;GO:0015935; small ribosomal subunit; component	Novel
evm.model.chickpea_81828.1	gi|571436409|ref|XP_006573751.1|/2.1286e-72/PREDICTED: uncharacterized protein LOC100807274 isoform X2 [Glycine max]	gmx:100787569/2e-39/DNA polymerase I A, chloroplastic/mitochondrial-like; K02335 DNA polymerase I [EC:2.7.7.7]	PF02902/4.1E-5/Ulp1 protease family, C-terminal catalytic domain	GO:0006508; proteolysis; process;GO:0008234; cysteine-type peptidase activity; function	Novel
evm.model.chickpea_90093.1	gi|571461958|ref|XP_006582156.1|/6.07509e-52/PREDICTED: uncharacterized protein LOC102664008 [Glycine max]; gi|947106826|gb|KRH55209.1| hypothetical protein GLYMA_06G237800 [Glycine max]	mdm:103423936/1e-17/ABC transporter B family member 11-like; K05658 ATP-binding cassette, subfamily B (MDR/TAP), member 1 [EC:3.6.3.44]	PTHR32166/1.7E-57/--	GO:0046983; protein dimerization activity; function	Novel
evm.model.chickpea_33584.1	gi|571490964|ref|XP_006591714.1|/1.05176e-37/PREDICTED: uncharacterized protein LOC102669788 [Glycine max]	mdm:103418181/7e-18/uncharacterized LOC103418181; K11303 histone acetyltransferase 1 [EC:2.3.1.48]	PTHR35317:SF2/1.2E-18/--	NA	Novel
evm.model.chickpea_331596.1	gi|571513372|ref|XP_006596835.1|/1.1251e-100/PREDICTED: protein FAR1-RELATED SEQUENCE 5-like [Glycine max]	adu:107473504/7e-78/protein FAR1-RELATED SEQUENCE 5-like; K17604 zinc finger SWIM domain-containing protein 3	PF10551/2.1E-10/MULE transposase domain	GO:0006355; regulation of transcription, DNA-templated; process;GO:0008270; zinc ion binding; function	Novel
evm.model.chickpea_18484.1	gi|571552008|ref|XP_006603491.1|/3.22336e-22/PREDICTED: uncharacterized protein LOC102660711 [Glycine max]	NA	PF03732/1.2E-7/Retrotransposon gag protein	NA	Novel
evm.model.chickpea_55707.1	gi|573966005|ref|XP_006665103.1|/1.41617e-61/PREDICTED: histone H2B-like [Oryza brachyantha]; gi|14269422|gb|AAK58064.1|AF378198_4 histone H2B [Rhynchosciara americana]; gi|674228935|gb|KFK22720.1| hypothetical protein AALP_AAs74787U000100 [Arabis alpina]	obr:102705040/2e-62/histone H2B; K11252 histone H2B	PR00621/1.3E-51/Histone H2B signature	GO:0000786; nucleosome; component;GO:0003677; DNA binding; function	Novel
evm.model.chickpea_234398.1	gi|590617570|ref|XP_007023829.1|/0/DNA/RNA polymerases superfamily protein [Theobroma cacao]; gi|508779195|gb|EOY26451.1| DNA/RNA polymerases superfamily protein [Theobroma cacao]	nnu:104602841/7e-78/uncharacterized LOC104602841; K13024 inositol-hexakisphosphate/diphosphoinositol-pentakisphosphate 1-kinase [EC:2.7.4.24]	PTHR24559/5.1E-211/--	GO:0015074; DNA integration; process	Novel
evm.model.chickpea_9630.1	gi|593687952|ref|XP_007144618.1|/8.5339e-135/hypothetical protein PHAVU_007G170500g [Phaseolus vulgaris]; gi|561017808|gb|ESW16612.1| hypothetical protein PHAVU_007G170500g [Phaseolus vulgaris]	adu:107470547/2e-52/potassium transporter 5-like; K03549 KUP system potassium uptake protein	PTHR31973:SF4/7.1E-49/--	GO:0008270; zinc ion binding; function	Novel
evm.model.chickpea_133609.1	gi|593702834|ref|XP_007151820.1|/1.28715e-64/hypothetical protein PHAVU_004G077800g, partial [Phaseolus vulgaris]; gi|561025129|gb|ESW23814.1| hypothetical protein PHAVU_004G077800g, partial [Phaseolus vulgaris]	cam:101497921/7e-23/uncharacterized LOC101497921; K19042 E3 ubiquitin-protein ligase BOI and related proteins [EC:2.3.2.27]	PTHR31973:SF4/2.7E-40/--	NA	Novel
evm.model.chickpea_15591.1	gi|593797548|ref|XP_007161812.1|/2.87542e-125/hypothetical protein PHAVU_001G100300g [Phaseolus vulgaris]; gi|561035276|gb|ESW33806.1| hypothetical protein PHAVU_001G100300g [Phaseolus vulgaris]	adu:107466525/2e-22/DNA-directed RNA polymerase II subunit 1-like; K03006 DNA-directed RNA polymerase II subunit RPB1 [EC:2.7.7.6]	PTHR11439/5.1E-50/--	GO:0003676; nucleic acid binding; function;GO:0008270; zinc ion binding; function	Novel
evm.model.chickpea_100272.18	gi|612386907|ref|XP_007508975.1|/1.96045e-120/histidinol dehydrogenase [Bathycoccus prasinos]; gi|412992348|emb|CCO20061.1| histidinol dehydrogenase [Bathycoccus prasinos]	bpg:Bathy15g01800/3e-121/histidinol dehydrogenase; K00013 histidinol dehydrogenase [EC:1.1.1.23]	PR00083/9.6E-89/Histidinol dehydrogenase signature	GO:0000105; histidine biosynthetic process; process;GO:0000287; magnesium ion binding; function;GO:0003879; ATP phosphoribosyltransferase activity; function;GO:0004399; histidinol dehydrogenase activity; function;GO:0004424; imidazoleglycerol-phosphate dehydratase activity; function;GO:0005515; protein binding; function;GO:0005737; cytoplasm; component;GO:0008152; metabolic process; process;GO:00…	Novel
evm.model.chickpea_128885.1	gi|62733899|gb|AAX96008.1|/1.22221e-82/retrotransposon protein, putative, unclassified [Oryza sativa Japonica Group]; gi|62734494|gb|AAX96603.1| retrotransposon protein, putative, unclassified [Oryza sativa Japonica Group]; gi|77550194|gb|ABA92991.1| retrotransposon protein, putative, unclassified [Oryza sativa Japonica Group]	mdm:103446660/2e-59/mitochondrial import inner membrane translocase subunit TIM22-4-like; K17790 mitochondrial import inner membrane translocase subunit TIM22	PTHR24559:SF180/1.9E-63/--	GO:0015074; DNA integration; process	Novel
evm.model.chickpea_18596.15	gi|630715813|ref|YP_009027482.1|/3.52458e-68/acetyl-CoA carboxylase carboxyltransferase beta subunit [Pyropia perforata]; gi|522699974|gb|AGQ17040.1| acetyl-CoA carboxylase carboxyltransferase beta subunit [Pyropia perforata]; gi|562816276|gb|AHB34976.1| acetyl-CoA carboxylase carboxyltransferase beta subunit (chloroplast) [Pyropia perforata]; gi|562816486|gb|AHB35185.1| acetyl-CoA carboxylase ca…	apro:CP73_p059/3e-66/accD; acetyl CoA reductase; K01963 acetyl-CoA carboxylase carboxyl transferase subunit beta [EC:6.4.1.2]	PR01070/5.9E-35/Acetyl-CoA carboxylase carboxyl transferase beta subunit signature	GO:0003989; acetyl-CoA carboxylase activity; function;GO:0004326; tetrahydrofolylpolyglutamate synthase activity; function;GO:0005524; ATP binding; function;GO:0006633; fatty acid biosynthetic process; process;GO:0009058; biosynthetic process; process;GO:0009317; acetyl-CoA carboxylase complex; component;GO:0009396; folic acid-containing compound biosynthetic process; process	Novel
evm.model.chickpea_55755.10	gi|6552726|gb|AAF16526.1|AF191301_2/0/ADP-forming, carbamate-phosphorylating [Medicago sativa]	sind:105159412/0.0/carbamoyl-phosphate synthase large chain, chloroplastic; K01955 carbamoyl-phosphate synthase large subunit [EC:6.3.5.5]	SM00851/1.1E-32/MGS-like domain	GO:0005524; ATP binding; function;GO:0006807; nitrogen compound metabolic process; process;GO:0046872; metal ion binding; function	Novel
evm.model.chickpea_224441.16	gi|658031418|ref|XP_008351176.1|/1.88866e-148/PREDICTED: LOW QUALITY PROTEIN: acyl-CoA dehydrogenase family member 10-like [Malus domestica]	mdm:103414588/3e-149/acyl-CoA dehydrogenase family member 10-like; K00249 acyl-CoA dehydrogenase [EC:1.3.8.7]	PS00061/-/Short-chain dehydrogenases/reductases family signature.	GO:0003824; catalytic activity; function;GO:0003993; acid phosphatase activity; function;GO:0003995; acyl-CoA dehydrogenase activity; function;GO:0008152; metabolic process; process;GO:0016491; oxidoreductase activity; function;GO:0016627; oxidoreductase activity, acting on the CH-CH group of donors; function;GO:0050660; flavin adenine dinucleotide binding; function;GO:0055114; oxidation-reductio…	Novel
evm.model.chickpea_40834.1	gi|659066961|ref|XP_008467310.1|/7.25976e-118/PREDICTED: probable succinyl-CoA ligase [ADP-forming] subunit alpha, mitochondrial [Cucumis melo]	cmo:103504689/1e-118/probable succinyl-CoA ligase [ADP-forming] subunit alpha, mitochondrial; K01899 succinyl-CoA synthetase alpha subunit [EC:6.2.1.4 6.2.1.5]	PTHR11117/2.0E-166/--	GO:0003824; catalytic activity; function;GO:0008152; metabolic process; process;GO:0048037; cofactor binding; function	Novel
evm.model.chickpea_55227.6	gi|659116890|ref|XP_008458313.1|/1.04082e-140/PREDICTED: dihydrolipoyl dehydrogenase, mitochondrial-like [Cucumis melo]	cmo:103497765/2e-141/dihydrolipoyl dehydrogenase, mitochondrial-like; K00382 dihydrolipoamide dehydrogenase [EC:1.8.1.4]	PR00411/3.76E-59/Pyridine nucleotide disulphide reductase class-I signature	GO:0016491; oxidoreductase activity; function;GO:0016668; oxidoreductase activity, acting on a sulfur group of donors, NAD(P) as acceptor; function;GO:0045454; cell redox homeostasis; process;GO:0055114; oxidation-reduction process; process	Novel
evm.model.Cre_47680.1	gi|661888228|emb|CDP08345.1|/5.72374e-65/unnamed protein product [Coffea canephora]	NA	PTHR23291:SF34/1.9E-32/--	NA	Novel
evm.model.chickpea_63754.1	gi|662013068|ref|YP_009029396.1|/4.39599e-63/ribosomal protein S12 (chloroplast) [Leptocylindrus danicus]; gi|468112487|gb|AGH28927.1| ribosomal protein S12 (chloroplast) (chloroplast) [Leptocylindrus danicus]	ppp:PhpapaCp001/1e-59/rps12; ribosomal protein S12; K02950 small subunit ribosomal protein S12	PF00164/2.4E-42/Ribosomal protein S12/S23	GO:0003735; structural constituent of ribosome; function;GO:0005622; intracellular; component;GO:0005840; ribosome; component;GO:0006412; translation; process;GO:0015935; small ribosomal subunit; component	Orthologue
evm.model.chickpea_113103.21	gi|669147476|ref|XP_008609300.1|/0/methylcrotonoyl-CoA carboxylase beta chain, mitochondrial [Saprolegnia diclina VS20]; gi|530738896|gb|EQC37138.1| methylcrotonoyl-CoA carboxylase beta chain, mitochondrial [Saprolegnia diclina VS20]	cre:CHLREDRAFT_24506/0.0/3-methylcrotonyl-CoA carboxylase (EC:6.4.1.4); K01969 3-methylcrotonyl-CoA carboxylase beta subunit [EC:6.4.1.4]	PF00920/3.6E-202/Dehydratase family	GO:0000166; nucleotide binding; function;GO:0003824; catalytic activity; function;GO:0004075; biotin carboxylase activity; function;GO:0004553; hydrolase activity, hydrolyzing O-glycosyl compounds; function;GO:0004812; aminoacyl-tRNA ligase activity; function;GO:0004814; arginine-tRNA ligase activity; function;GO:0005215; transporter activity; function;GO:0005524; ATP binding; function;GO:0005737…	Novel
evm.model.chickpea_113103.6	gi|669151118|ref|XP_008611121.1|/7.90833e-97/cysteine synthase A [Saprolegnia diclina VS20]; gi|530737129|gb|EQC35371.1| cysteine synthase A [Saprolegnia diclina VS20]	cme:CYME_CMT313C/1e-95/O-acetylserine (thiol)-lyase 1; K01738 cysteine synthase A [EC:2.5.1.47]	PS00901/-/Cysteine synthase/cystathionine beta-synthase P-phosphate attachment site.	GO:0006400; tRNA modification; process;GO:0006535; cysteine biosynthetic process from serine; process;GO:0008479; queuine tRNA-ribosyltransferase activity; function;GO:0008616; queuosine biosynthetic process; process	Novel
evm.model.chickpea_87268.42	gi|669154204|ref|XP_008612664.1|/0/asparagine synthase (glutamine-hydrolysing) [Saprolegnia diclina VS20]; gi|530735627|gb|EQC33869.1| asparagine synthase (glutamine-hydrolysing) [Saprolegnia diclina VS20]	sot:102577576/0.0/ASN1; asparagine synthetase [glutamine-hydrolyzing]; K01953 asparagine synthase (glutamine-hydrolysing) [EC:6.3.5.4]	PF01189/3.1E-42/16S rRNA methyltransferase RsmF	GO:0004066; asparagine synthase (glutamine-hydrolyzing) activity; function;GO:0006529; asparagine biosynthetic process; process;GO:0008168; methyltransferase activity; function	Novel
evm.model.chickpea_50316.1	gi|670447193|ref|XP_008663769.1|/1.20497e-140/PREDICTED: uncharacterized protein LOC103642233 [Zea mays]	pmum:103342269/1e-70/uncharacterized protein LOC103342269; K10395 kinesin family member 4/21/27	PTHR10178/1.7E-24/--	GO:0003676; nucleic acid binding; function;GO:0008270; zinc ion binding; function	Novel
evm.model.chickpea_254135.1	gi|672207761|ref|XP_008779854.1|/3.98133e-93/PREDICTED: uncharacterized protein LOC103699615, partial [Phoenix dactylifera]	mdm:103443119/3e-32/uncharacterized LOC103443119; K06883 uncharacterized protein	PTHR33033/1.8E-42/--	GO:0003676; nucleic acid binding; function;GO:0004523; RNA-DNA hybrid ribonuclease activity; function;GO:0015074; DNA integration; process	Novel
evm.model.chickpea_270459.14	gi|673050065|ref|XP_008878993.1|/0/fumarate hydratase class II [Aphanomyces invadans]; gi|574465404|gb|ETV92442.1| fumarate hydratase class II [Aphanomyces invadans]	sind:105163092/0.0/fumarate hydratase 1, mitochondrial; K01679 fumarate hydratase, class II [EC:4.2.1.2]	PTHR11444/4.6E-253/--	GO:0003824; catalytic activity; function;GO:0006099; tricarboxylic acid cycle; process;GO:0016829; lyase activity; function	Novel
evm.model.chickpea_85388.15	gi|673050065|ref|XP_008878993.1|/0/fumarate hydratase class II [Aphanomyces invadans]; gi|574465404|gb|ETV92442.1| fumarate hydratase class II [Aphanomyces invadans]	jcu:105642570/8e-179/fumarate hydratase 1, mitochondrial; K01679 fumarate hydratase, class II [EC:4.2.1.2]	PF02265/2.3E-50/S1/P1 Nuclease	GO:0003676; nucleic acid binding; function;GO:0003824; catalytic activity; function;GO:0004519; endonuclease activity; function;GO:0004560; alpha-L-fucosidase activity; function;GO:0005975; carbohydrate metabolic process; process;GO:0006099; tricarboxylic acid cycle; process;GO:0006308; DNA catabolic process; process;GO:0016829; lyase activity; function	Novel
evm.model.chickpea_225080.38	gi|674232843|gb|KFK25608.1|/0/hypothetical protein AALP_AA8G136700 [Arabis alpina]	jcu:105645227/0.0/magnesium-chelatase subunit ChlH, chloroplastic; K03403 magnesium chelatase subunit H [EC:6.6.1.1]	PF07109/1.1E-24/Magnesium-protoporphyrin IX methyltransferase C-terminus	GO:0000155; phosphorelay sensor kinase activity; function;GO:0000160; phosphorelay signal transduction system; process;GO:0003700; transcription factor activity, sequence-specific DNA binding; function;GO:0005515; protein binding; function;GO:0005524; ATP binding; function;GO:0006355; regulation of transcription, DNA-templated; process;GO:0008152; metabolic process; process;GO:0008168; methyltran…	Novel
evm.model.chickpea_302167.1	gi|674521174|gb|AIL24040.1|/7.17603e-122/pol polyprotein, partial [Trifolium repens]	mdm:103443119/2e-86/uncharacterized LOC103443119; K06883 uncharacterized protein	PS50994/21.807/Integrase catalytic domain profile.	GO:0015074; DNA integration; process	Novel
evm.model.chickpea_319587.1	gi|674521182|gb|AIL24042.1|/1.21764e-89/pol polyprotein, partial [Trifolium repens]	mdm:103407270/3e-21/nuclear transcription factor Y subunit A-9-like; K08064 nuclear transcription factor Y, alpha	PTHR24559/2.1E-48/--	GO:0015074; DNA integration; process	Novel
evm.model.chickpea_107457.13	gi|675181609|ref|XP_008899689.1|/1.20415e-171/GMP reductase [Phytophthora parasitica INRA-310]; gi|567969557|gb|ETK94641.1| GMP reductase [Phytophthora parasitica]; gi|567997963|gb|ETL48042.1| GMP reductase [Phytophthora parasitica]; gi|568100367|gb|ETN15066.1| GMP reductase [Phytophthora parasitica INRA-310]; gi|570335601|gb|ETO83549.1| GMP reductase [Phytophthora parasitica P1976]; gi|570959643…	cre:CHLREDRAFT_193467/4e-30/IMP dehydrogenase (EC:1.1.1.205); K00088 IMP dehydrogenase [EC:1.1.1.205]	PTHR11911/2.9E-203/--	GO:0003824; catalytic activity; function;GO:0016491; oxidoreductase activity; function;GO:0055114; oxidation-reduction process; process	Novel
evm.model.chickpea_110775.1	gi|675184655|ref|XP_008901212.1|/0/hypothetical protein, variant 1 [Phytophthora parasitica INRA-310]; gi|566030082|gb|ETI52993.1| hypothetical protein, variant 1 [Phytophthora parasitica P1569]; gi|567967682|gb|ETK92852.1| hypothetical protein, variant 1 [Phytophthora parasitica]; gi|567996142|gb|ETL46264.1| hypothetical protein, variant 1 [Phytophthora parasitica]; gi|568055827|gb|ETM52566.1| h…	aip:107641628/7e-125/probable acyl-activating enzyme 1, peroxisomal; K00666 fatty-acyl-CoA synthase [EC:6.2.1.-]	PTHR24095/1.1E-237/--	GO:0003824; catalytic activity; function;GO:0008152; metabolic process; process;GO:0010181; FMN binding; function;GO:0016491; oxidoreductase activity; function;GO:0055114; oxidation-reduction process; process	Novel
evm.model.chickpea_127827.1	gi|675191445|ref|XP_008904607.1|/1.04152e-154/beta-ketoacyl-acyl-carrier-protein synthase II [Phytophthora parasitica INRA-310]; gi|566025098|gb|ETI48009.1| beta-ketoacyl-acyl-carrier-protein synthase II [Phytophthora parasitica P1569]; gi|566025127|gb|ETI48038.1| beta-ketoacyl-acyl-carrier-protein synthase II [Phytophthora parasitica P1569]; gi|567962415|gb|ETK87940.1| beta-ketoacyl-acyl-carrier…	egr:104424701/2e-148/3-oxoacyl-[acyl-carrier-protein] synthase, mitochondrial; K09458 3-oxoacyl-[acyl-carrier-protein] synthase II [EC:2.3.1.179]	PTHR11712:SF273/1.5E-209/--	NA	Novel
evm.model.chickpea_133217.1	gi|676378199|ref|XP_009032378.1|/9.9763e-42/hypothetical protein AURANDRAFT_18629 [Aureococcus anophagefferens]; gi|323456862|gb|EGB12728.1| hypothetical protein AURANDRAFT_18629 [Aureococcus anophagefferens]	gsl:Gasu_48570/2e-37/monothiol glutaredoxin; K07390 monothiol glutaredoxin	PTHR10293/1.7E-62/--	GO:0009055; electron carrier activity; function;GO:0015035; protein disulfide oxidoreductase activity; function;GO:0045454; cell redox homeostasis; process	Novel
[truncated: 149 more rows]

## Sheet: Table 3
Table 3. GO enrichment for 1,582 potential novel genes in the chickpea pangenome
[truncated: 648 more rows]

[truncated: 1 more sheets: Table 4]
