# Supplementary material for: A chickpea genetic variation map based on the sequencing of 3,366 genomes
Source: Nature. 2021 Nov 10;599(7886):622–7. doi: 10.1038/s41586-021-04066-1 (PMC8612933; doi:10.1038/s41586-021-04066-1)
Supplement: Supplementary file 7 — Supplementary Data 5 [file 41586_2021_4066_MOESM7_ESM.xlsx]

## Sheet: Table 1
Table 1. Genome wide distribution of structural variations in cultivated and C. reticulatum accessions in reference to CDC Frontier genome.
Structural variation type		Total number of SVs	Number of SVs affecting genes	Total number of genes affected
Insertions (INS)	Cultivated	139483	19100	9007
	C. reticulatum	287854	56444	18223
Deletions (DEL)	Cultivated	47882	7737	4760
	C. reticulatum	67351	10511	6699
Inversions (INV)	Cultivated	61171	7325	4268
	C. reticulatum	58070	7352	4654
Intra-Chromosomal Translocation (ITX)	Cultivated	417	58	60
	C. reticulatum	446	91	78
Inter-Chromosomal Translocation (CTX)	Cultivated	2410	363	289
	C. reticulatum	2066	485	396

## Sheet: Table 2
Table 2. Number of SV clusters among cultivated accessions
Pseudomolecule	Number of SV clustering regions	Percentage (%)
Ca1	293	14.73
Ca2	216	10.86
Ca3	179	9
Ca4	440	22.12
Ca5	229	11.51
Ca6	280	14.08
Ca7	283	14.23
Ca8	69	3.47
Total	1989	100

## Sheet: Table 3
Table 3. Assessement of gene loss and gain based on CNVs among cultivated accessions in reference to CDC Frontier genome.
CNV type	Biological status	No. of 1 kb Bins	No. of CNVs	Total length of CNV (kb)	Average length of CNV (kb)	Gene Number	Genes with both CNV gain and loss	Genes with normal copies
CNV Gain	Cultivated	12445	793	12445	15.69	735	44	27386
CNV Loss		5775	209	5775	27.63	192
CNV Gain	C.reticulatum	14823	643	14823	23.05	757	99	27119
CNV Loss		14714	247	14714	59.57	492
