# Supplementary material for: A chickpea genetic variation map based on the sequencing of 3,366 genomes
Source: Nature. 2021 Nov 10;599(7886):622–7. doi: 10.1038/s41586-021-04066-1 (PMC8612933; doi:10.1038/s41586-021-04066-1)
Supplement: Supplementary file 8 — Supplementary Data 6 [file 41586_2021_4066_MOESM8_ESM.xlsx]

## Sheet: Table 1
Table 1. Assessment of genetic diversity among different populations based on biological status, market class and geographic regions.
Groups	Sub-groups	π
Biological status	Breeding lines	4.63 × 10-4
	Cultivars	3.09 × 10-4
	Landraces	4.75 × 10-4
	Wild	5.47 × 10-3
Market class	Desi	4.13 × 10-4
	Intermediate	4.73 × 10-4
	Kabuli	4.55 × 10-4
Geographic region	Americas	4.53 × 10-4
	Black Sea	4.72 × 10-4
	Central Asia	4.74 × 10-4
	East Africa	3.69 × 10-4
	Mediterranean	4.36 × 10-4
	Middle East	4.52 × 10-4
	South Asia	3.62 × 10-4

## Sheet: Table 2
Table 2. Assessment of genetic variance among different geographical population based on FST.
	Americas	Black Sea	Central Asia	East Africa	Mediterranean	Middle East	South Asia
Americas	0
Black Sea	0.0185938	0
Central Asia	0.0695034	0.0709115	0
East Africa	0.159292	0.148166	0.141897	0
Mediterranean	0.0189598	0.0342513	0.0992847	0.187795	0
Middle East	0.02478	0.0322852	0.0824147	0.173889	0.010605	0
South Asia	0.149623	0.168296	0.0854039	0.188686	0.199625	0.179596	0

## Sheet: Table 3
Table 3. List of genomic regions that underwent selection during the course of chickpea evolution and post-domestication divergence.
	C. reticulatum vs Landraces	Landraces vs Breeding lines	Breeding lines vs Cultivars
Number of regions	2899	191	14
Selected region length (Kb)	42148	4360	404
Gene number	4567	419	38
GO terms annotated	4451	1484	373
GO annotated gene number	3343	304	25
Enriched GO terms (p-value<0.05)	255	113	67
Involved KEGG pathway	134	100	18
KO annotated gene number	1850	173	10
Enriched KEGG pathway (p-value<0.05)	12	6	0

## Sheet: Table 4
Table 4. List of genomic regions that underwent selection during chickpea domestication identifed among breeding lines and landraces from different geographic regions.
	Landraces* vs Breeding lines
	Mediterranean	Middle East	South Asia
Number of regions	50	72	2
Selected region length (Kb)	746	1044	26
Gene number	72	109	2
GO terms annotated	751	642	55
GO annotated gene number	53	82	2
Enriched GO terms (p-value<0.05)	175	115	5
Involved KEGG pathway	45	53	0
KO annotated gene number	32	48	0
Enriched KEGG pathway (p-value<0.05)	8	12	0
*Landraces from target regions were selected and compared with all breeding lines

## Sheet: Table 5
Table 5. List of genomic regions that underwent selection during chickpea evolution identifed among C. reticulatum and landrace accessions from Iran, Iraq, Syria and Turkey.
	C. reticulatum vs Landraces*
	Iran	Iraq	Syria	Turkey
Number of regions	222	4	13	66
Selected region length (Kb)	2532	46	142	776
Gene number	207	3	9	48
GO terms annotated	895	36	169	465
GO annotated gene number	135	3	5	32
Enriched GO terms (p-value<0.05)	89	9	67	89
Involved KEGG pathway	55	1	1	37
KO annotated gene number	74	1	1	43
Enriched KEGG pathway (p-value<0.05)	1	1	0	5
*Landraces from target countries were selected and compared with wild species

## Sheet: Table 6
Table 6. List of enriched GO terms and corresponding genes for genomic regions that underwent selection during chickpea evolution.
C. reticulatum vs Landraces
GO_ID	GO_Term	GO_Class	p-value	Enrichment Direction	GO Level	Gene ID
GO:0016887	ATPase activity	MF	3.52329e-06	Over	8	Ca_25545,Ca_23121,Ca_22921,Ca_22892,Ca_22223,Ca_21209,Ca_20940,Ca_20487,Ca_20416,Ca_20396,Ca_20395,Ca_20329,Ca_20084,Ca_19277,Ca_19140,Ca_18889,Ca_18717,Ca_18685,Ca_18684,Ca_18410,Ca_18246,Ca_17871,Ca_17675,Ca_17594,Ca_17480,Ca_17155,Ca_16719,Ca_16718,Ca_16346,Ca_15687,Ca_15624,Ca_15407,Ca_15347,Ca_15220,Ca_15214,Ca_15012,Ca_14547,Ca_14253,Ca_14068,Ca_13700,Ca_13508,Ca_13474,Ca_13465,Ca_13437,Ca_…
GO:0017111	nucleoside-triphosphatase activity	MF	1.78434e-05	Over	7	Ca_25545,Ca_23121,Ca_22921,Ca_22892,Ca_22223,Ca_21209,Ca_20940,Ca_20674,Ca_20487,Ca_20416,Ca_20396,Ca_20395,Ca_20329,Ca_20246,Ca_20084,Ca_19277,Ca_19140,Ca_18889,Ca_18717,Ca_18685,Ca_18684,Ca_18410,Ca_18246,Ca_17871,Ca_17675,Ca_17594,Ca_17480,Ca_17155,Ca_16719,Ca_16718,Ca_16346,Ca_15687,Ca_15624,Ca_15413,Ca_15408,Ca_15407,Ca_15347,Ca_15220,Ca_15214,Ca_15205,Ca_15012,Ca_14698,Ca_14547,Ca_14253,Ca_…
GO:0016462	pyrophosphatase activity	MF	5.34671e-05	Over	6	Ca_25545,Ca_23121,Ca_22921,Ca_22892,Ca_22223,Ca_21209,Ca_20940,Ca_20674,Ca_20487,Ca_20416,Ca_20396,Ca_20395,Ca_20329,Ca_20246,Ca_20084,Ca_19277,Ca_19140,Ca_18889,Ca_18717,Ca_18685,Ca_18684,Ca_18410,Ca_18246,Ca_17871,Ca_17675,Ca_17594,Ca_17480,Ca_17155,Ca_16719,Ca_16718,Ca_16346,Ca_15687,Ca_15624,Ca_15413,Ca_15408,Ca_15407,Ca_15347,Ca_15220,Ca_15214,Ca_15205,Ca_15012,Ca_14698,Ca_14547,Ca_14253,Ca_…
GO:0016818	hydrolase activity, acting on acid anhydrides, in phosphorus-containing anhydrides	MF	6.87915e-05	Over	5	Ca_25545,Ca_23121,Ca_22921,Ca_22892,Ca_22223,Ca_21209,Ca_20940,Ca_20674,Ca_20487,Ca_20416,Ca_20396,Ca_20395,Ca_20329,Ca_20246,Ca_20084,Ca_19277,Ca_19140,Ca_18889,Ca_18813,Ca_18717,Ca_18685,Ca_18684,Ca_18410,Ca_18246,Ca_17871,Ca_17675,Ca_17594,Ca_17480,Ca_17155,Ca_16719,Ca_16718,Ca_16346,Ca_15687,Ca_15624,Ca_15413,Ca_15408,Ca_15407,Ca_15347,Ca_15220,Ca_15214,Ca_15205,Ca_15012,Ca_14698,Ca_14547,Ca_…
GO:0016817	hydrolase activity, acting on acid anhydrides	MF	7.13401e-05	Over	4	Ca_25545,Ca_23121,Ca_22921,Ca_22892,Ca_22223,Ca_21209,Ca_20940,Ca_20674,Ca_20487,Ca_20416,Ca_20396,Ca_20395,Ca_20329,Ca_20246,Ca_20084,Ca_19277,Ca_19140,Ca_18889,Ca_18813,Ca_18717,Ca_18685,Ca_18684,Ca_18410,Ca_18246,Ca_17871,Ca_17675,Ca_17594,Ca_17480,Ca_17155,Ca_16719,Ca_16718,Ca_16346,Ca_15687,Ca_15624,Ca_15413,Ca_15408,Ca_15407,Ca_15347,Ca_15220,Ca_15214,Ca_15205,Ca_15012,Ca_14698,Ca_14547,Ca_…
GO:0042623	ATPase activity, coupled	MF	0.000830915	Over	9	Ca_25545,Ca_22921,Ca_22223,Ca_20940,Ca_20487,Ca_20416,Ca_20396,Ca_20395,Ca_20329,Ca_20084,Ca_19277,Ca_19140,Ca_18889,Ca_18685,Ca_18410,Ca_18246,Ca_17871,Ca_17594,Ca_17480,Ca_17155,Ca_16719,Ca_16718,Ca_16346,Ca_15687,Ca_15407,Ca_15220,Ca_15214,Ca_15012,Ca_14547,Ca_14253,Ca_14068,Ca_13508,Ca_13474,Ca_13437,Ca_12945,Ca_12739,Ca_12369,Ca_11491,Ca_11418,Ca_10982,Ca_10685,Ca_10678,Ca_10633,Ca_10525,Ca_…
GO:0035639	purine ribonucleoside triphosphate binding	MF	0.000857888	Over	5	Ca_27496,Ca_25545,Ca_24864,Ca_24830,Ca_24829,Ca_24621,Ca_23829,Ca_23344,Ca_23343,Ca_23149,Ca_23121,Ca_23118,Ca_22903,Ca_22892,Ca_22529,Ca_22513,Ca_22304,Ca_22223,Ca_22087,Ca_22015,Ca_22013,Ca_21619,Ca_21459,Ca_20764,Ca_20674,Ca_20513,Ca_20488,Ca_20487,Ca_20416,Ca_20396,Ca_20395,Ca_20329,Ca_20246,Ca_20229,Ca_19964,Ca_19881,Ca_19717,Ca_19713,Ca_19335,Ca_19333,Ca_19277,Ca_19210,Ca_19208,Ca_19154,Ca_…
GO:0005524	ATP binding	MF	0.00107564	Over	6	Ca_27496,Ca_25545,Ca_24864,Ca_24830,Ca_24829,Ca_24621,Ca_23829,Ca_23344,Ca_23343,Ca_23149,Ca_23121,Ca_23118,Ca_22903,Ca_22892,Ca_22529,Ca_22513,Ca_22304,Ca_22223,Ca_22087,Ca_22015,Ca_22013,Ca_21619,Ca_21459,Ca_20764,Ca_20513,Ca_20488,Ca_20487,Ca_20416,Ca_20396,Ca_20395,Ca_20329,Ca_20246,Ca_20229,Ca_19964,Ca_19881,Ca_19717,Ca_19713,Ca_19335,Ca_19333,Ca_19277,Ca_19210,Ca_19208,Ca_19154,Ca_19140,Ca_…
GO:0004601	peroxidase activity	MF	0.00108886	Over	3	Ca_21116,Ca_20281,Ca_17121,Ca_15641,Ca_15638,Ca_15637,Ca_14616,Ca_13203,Ca_12653,Ca_11025,Ca_10981,Ca_10592,Ca_10579,Ca_09468,Ca_09467,Ca_09339,Ca_09088,Ca_08963,Ca_07849,Ca_07363,Ca_06666,Ca_06372,Ca_04835,Ca_04512,Ca_03670,Ca_03546,Ca_03421,Ca_03391,Ca_03232,Ca_03122,Ca_03030,Ca_02701,Ca_02282,Ca_02127,Ca_01955,Ca_01758
GO:0016684	oxidoreductase activity, acting on peroxide as acceptor	MF	0.00136263	Over	4	Ca_21116,Ca_20281,Ca_17121,Ca_15641,Ca_15638,Ca_15637,Ca_14616,Ca_13203,Ca_12653,Ca_11025,Ca_10981,Ca_10592,Ca_10579,Ca_09468,Ca_09467,Ca_09339,Ca_09088,Ca_08963,Ca_07849,Ca_07363,Ca_06666,Ca_06372,Ca_04835,Ca_04512,Ca_03670,Ca_03546,Ca_03421,Ca_03391,Ca_03232,Ca_03122,Ca_03030,Ca_02701,Ca_02282,Ca_02127,Ca_01955,Ca_01758
GO:0031425	chloroplast RNA processing	BP	0.00178752	Over	7	Ca_16936,Ca_16546,Ca_07851,Ca_06647,Ca_03570
GO:0090305	nucleic acid phosphodiester bond hydrolysis	BP	0.00223424	Over	6	Ca_24906,Ca_22892,Ca_20488,Ca_18813,Ca_18071,Ca_17698,Ca_17697,Ca_17312,Ca_16062,Ca_15083,Ca_13702,Ca_13158,Ca_12854,Ca_12584,Ca_10949,Ca_10713,Ca_10586,Ca_10223,Ca_09970,Ca_09885,Ca_08422,Ca_08282,Ca_08206,Ca_08195,Ca_07764,Ca_07573,Ca_06222,Ca_04840,Ca_04192,Ca_04070,Ca_03736,Ca_03701,Ca_03640,Ca_03585,Ca_03309,Ca_02799,Ca_02796,Ca_02681,Ca_02580,Ca_02278,Ca_02205,Ca_01923,Ca_01677,Ca_01214,Ca_…
GO:0016209	antioxidant activity	MF	0.00239595	Over	2	Ca_21116,Ca_20950,Ca_20281,Ca_17121,Ca_15641,Ca_15638,Ca_15637,Ca_14616,Ca_13294,Ca_13203,Ca_12653,Ca_11025,Ca_10981,Ca_10592,Ca_10579,Ca_09468,Ca_09467,Ca_09339,Ca_09088,Ca_08963,Ca_07849,Ca_07786,Ca_07541,Ca_07363,Ca_06666,Ca_06372,Ca_04835,Ca_04512,Ca_03670,Ca_03546,Ca_03421,Ca_03391,Ca_03232,Ca_03122,Ca_03030,Ca_02701,Ca_02282,Ca_02127,Ca_01955,Ca_01758
GO:0005829	cytosol	CC	0.00240736	Under	5	Ca_23824,Ca_23789,Ca_22533,Ca_20936,Ca_20503,Ca_20341,Ca_20242,Ca_19887,Ca_19873,Ca_19384,Ca_18540,Ca_18157,Ca_17673,Ca_17471,Ca_16540,Ca_16451,Ca_15870,Ca_15639,Ca_15596,Ca_15595,Ca_15408,Ca_15205,Ca_15190,Ca_15062,Ca_15047,Ca_14983,Ca_14853,Ca_14703,Ca_14632,Ca_14447,Ca_14413,Ca_14399,Ca_13476,Ca_13475,Ca_11442,Ca_11440,Ca_11150,Ca_10728,Ca_10727,Ca_10623,Ca_10122,Ca_09423,Ca_09253,Ca_09217,Ca_…
GO:0017076	purine nucleotide binding	MF	0.00330776	Over	5	Ca_27496,Ca_25545,Ca_24864,Ca_24830,Ca_24829,Ca_24621,Ca_23829,Ca_23344,Ca_23343,Ca_23149,Ca_23121,Ca_23118,Ca_22903,Ca_22892,Ca_22529,Ca_22513,Ca_22304,Ca_22223,Ca_22087,Ca_22015,Ca_22013,Ca_21968,Ca_21619,Ca_21459,Ca_20764,Ca_20674,Ca_20513,Ca_20488,Ca_20487,Ca_20416,Ca_20396,Ca_20395,Ca_20329,Ca_20246,Ca_20229,Ca_20025,Ca_19964,Ca_19881,Ca_19717,Ca_19713,Ca_19533,Ca_19335,Ca_19333,Ca_19277,Ca_…
GO:0032555	purine ribonucleotide binding	MF	0.00352883	Over	5	Ca_27496,Ca_25545,Ca_24864,Ca_24830,Ca_24829,Ca_24621,Ca_23829,Ca_23344,Ca_23343,Ca_23149,Ca_23121,Ca_23118,Ca_22903,Ca_22892,Ca_22529,Ca_22513,Ca_22304,Ca_22223,Ca_22087,Ca_22015,Ca_22013,Ca_21619,Ca_21459,Ca_20764,Ca_20674,Ca_20513,Ca_20488,Ca_20487,Ca_20416,Ca_20396,Ca_20395,Ca_20329,Ca_20246,Ca_20229,Ca_20025,Ca_19964,Ca_19881,Ca_19717,Ca_19713,Ca_19533,Ca_19335,Ca_19333,Ca_19277,Ca_19210,Ca_…
GO:0043167	ion binding	MF	0.00376347	Over	3	Ca_27498,Ca_27496,Ca_25545,Ca_24909,Ca_24864,Ca_24830,Ca_24829,Ca_24621,Ca_24607,Ca_24061,Ca_23891,Ca_23889,Ca_23885,Ca_23829,Ca_23788,Ca_23781,Ca_23589,Ca_23529,Ca_23448,Ca_23344,Ca_23343,Ca_23341,Ca_23340,Ca_23255,Ca_23149,Ca_23121,Ca_23118,Ca_22913,Ca_22903,Ca_22892,Ca_22645,Ca_22642,Ca_22529,Ca_22527,Ca_22513,Ca_22375,Ca_22307,Ca_22304,Ca_22223,Ca_22215,Ca_22148,Ca_22125,Ca_22087,Ca_22015,Ca_…
GO:0030554	adenyl nucleotide binding	MF	0.00415572	Over	6	Ca_27496,Ca_25545,Ca_24864,Ca_24830,Ca_24829,Ca_24621,Ca_23829,Ca_23344,Ca_23343,Ca_23149,Ca_23121,Ca_23118,Ca_22903,Ca_22892,Ca_22529,Ca_22513,Ca_22304,Ca_22223,Ca_22087,Ca_22015,Ca_22013,Ca_21968,Ca_21619,Ca_21459,Ca_20764,Ca_20513,Ca_20488,Ca_20487,Ca_20416,Ca_20396,Ca_20395,Ca_20329,Ca_20246,Ca_20229,Ca_20025,Ca_19964,Ca_19881,Ca_19717,Ca_19713,Ca_19533,Ca_19335,Ca_19333,Ca_19277,Ca_19210,Ca_…
GO:0016592	mediator complex	CC	0.00436939	Over	4	Ca_18078,Ca_10633,Ca_10125,Ca_09969,Ca_09630,Ca_09217,Ca_06655,Ca_06297,Ca_04541,Ca_02752,Ca_01430,Ca_01236
GO:0004197	cysteine-type endopeptidase activity	MF	0.00447449	Over	7	Ca_15405,Ca_08676,Ca_08457,Ca_04914,Ca_01627,Ca_01062,Ca_00086
GO:0032559	adenyl ribonucleotide binding	MF	0.00461819	Over	6	Ca_27496,Ca_25545,Ca_24864,Ca_24830,Ca_24829,Ca_24621,Ca_23829,Ca_23344,Ca_23343,Ca_23149,Ca_23121,Ca_23118,Ca_22903,Ca_22892,Ca_22529,Ca_22513,Ca_22304,Ca_22223,Ca_22087,Ca_22015,Ca_22013,Ca_21619,Ca_21459,Ca_20764,Ca_20513,Ca_20488,Ca_20487,Ca_20416,Ca_20396,Ca_20395,Ca_20329,Ca_20246,Ca_20229,Ca_20025,Ca_19964,Ca_19881,Ca_19717,Ca_19713,Ca_19533,Ca_19335,Ca_19333,Ca_19277,Ca_19210,Ca_19208,Ca_…
GO:0016765	transferase activity, transferring alkyl or aryl (other than methyl) groups	MF	0.0050842	Over	4	Ca_23110,Ca_22314,Ca_21622,Ca_21029,Ca_20878,Ca_20769,Ca_18552,Ca_18468,Ca_17892,Ca_14581,Ca_14394,Ca_14037,Ca_12869,Ca_12554,Ca_11876,Ca_11421,Ca_11146,Ca_09318,Ca_06064,Ca_05267,Ca_03441,Ca_03235,Ca_03087,Ca_02680
GO:0000166	nucleotide binding	MF	0.00523313	Over	4	Ca_27496,Ca_25545,Ca_24864,Ca_24830,Ca_24829,Ca_24621,Ca_23829,Ca_23788,Ca_23589,Ca_23344,Ca_23343,Ca_23149,Ca_23121,Ca_23118,Ca_22903,Ca_22892,Ca_22529,Ca_22513,Ca_22376,Ca_22316,Ca_22304,Ca_22223,Ca_22087,Ca_22015,Ca_22013,Ca_21968,Ca_21619,Ca_21459,Ca_21209,Ca_20940,Ca_20764,Ca_20674,Ca_20513,Ca_20488,Ca_20487,Ca_20416,Ca_20396,Ca_20395,Ca_20329,Ca_20246,Ca_20229,Ca_20027,Ca_20025,Ca_19964,Ca_…
GO:1901265	nucleoside phosphate binding	MF	0.00523313	Over	4	Ca_27496,Ca_25545,Ca_24864,Ca_24830,Ca_24829,Ca_24621,Ca_23829,Ca_23788,Ca_23589,Ca_23344,Ca_23343,Ca_23149,Ca_23121,Ca_23118,Ca_22903,Ca_22892,Ca_22529,Ca_22513,Ca_22376,Ca_22316,Ca_22304,Ca_22223,Ca_22087,Ca_22015,Ca_22013,Ca_21968,Ca_21619,Ca_21459,Ca_21209,Ca_20940,Ca_20764,Ca_20674,Ca_20513,Ca_20488,Ca_20487,Ca_20416,Ca_20396,Ca_20395,Ca_20329,Ca_20246,Ca_20229,Ca_20027,Ca_20025,Ca_19964,Ca_…
GO:0032553	ribonucleotide binding	MF	0.00562626	Over	4	Ca_27496,Ca_25545,Ca_24864,Ca_24830,Ca_24829,Ca_24621,Ca_23829,Ca_23344,Ca_23343,Ca_23149,Ca_23121,Ca_23118,Ca_22903,Ca_22892,Ca_22529,Ca_22513,Ca_22304,Ca_22223,Ca_22087,Ca_22015,Ca_22013,Ca_21619,Ca_21459,Ca_20764,Ca_20674,Ca_20513,Ca_20488,Ca_20487,Ca_20416,Ca_20396,Ca_20395,Ca_20329,Ca_20246,Ca_20229,Ca_20025,Ca_19964,Ca_19881,Ca_19717,Ca_19713,Ca_19533,Ca_19335,Ca_19333,Ca_19277,Ca_19210,Ca_…
GO:0003756	protein disulfide isomerase activity	MF	0.00717717	Over	4	Ca_15048,Ca_14570,Ca_12650,Ca_11077,Ca_07854,Ca_04318
GO:0016864	intramolecular oxidoreductase activity, transposing S-S bonds	MF	0.00717717	Over	5	Ca_15048,Ca_14570,Ca_12650,Ca_11077,Ca_07854,Ca_04318
GO:0016556	mRNA modification	BP	0.00717717	Over	7	Ca_12618,Ca_08429,Ca_07468,Ca_04266,Ca_04205,Ca_01869
GO:0004345	glucose-6-phosphate dehydrogenase activity	MF	0.0073411	Over	6	Ca_19403,Ca_14672,Ca_10123,Ca_01088
GO:0006627	protein processing involved in protein targeting to mitochondrion	BP	0.0073411	Over	7	Ca_11815,Ca_10130,Ca_05966,Ca_03875
GO:0009509	chromoplast	CC	0.0073411	Over	6	Ca_08672,Ca_08671,Ca_07851,Ca_03742
GO:0034308	primary alcohol metabolic process	BP	0.0073411	Over	5	Ca_12281,Ca_07708,Ca_05994,Ca_01207
GO:0009734	auxin-activated signaling pathway	BP	0.00756765	Under	5	Ca_07717,Ca_03558,Ca_03207,Ca_00467
GO:0071365	cellular response to auxin stimulus	BP	0.00756765	Under	6	Ca_07717,Ca_03558,Ca_03207,Ca_00467
GO:0009982	pseudouridine synthase activity	MF	0.00778601	Over	5	Ca_17281,Ca_15635,Ca_15634,Ca_12618,Ca_11920,Ca_05870,Ca_04278,Ca_03631,Ca_03078
GO:0009102	biotin biosynthetic process	BP	0.00857946	Over	6	Ca_20341,Ca_11151,Ca_03263
GO:0010239	chloroplast mRNA processing	BP	0.00857946	Over	8	Ca_16936,Ca_07851,Ca_03570
GO:0004075	biotin carboxylase activity	MF	0.00857946	Over	5	Ca_16623,Ca_07809,Ca_05874
GO:0072337	modified amino acid transport	BP	0.00857946	Over	6	Ca_21540,Ca_14685,Ca_01463
GO:0006768	biotin metabolic process	BP	0.00857946	Over	5	Ca_20341,Ca_11151,Ca_03263
GO:0003824	catalytic activity	MF	0.00955492	Over	2	Ca_27498,Ca_27496,Ca_25545,Ca_24906,Ca_24864,Ca_24621,Ca_24607,Ca_24172,Ca_24061,Ca_24056,Ca_23891,Ca_23887,Ca_23885,Ca_23829,Ca_23828,Ca_23827,Ca_23788,Ca_23782,Ca_23781,Ca_23592,Ca_23590,Ca_23589,Ca_23588,Ca_23529,Ca_23426,Ca_23344,Ca_23343,Ca_23341,Ca_23340,Ca_23255,Ca_23121,Ca_23118,Ca_23110,Ca_23109,Ca_23107,Ca_22944,Ca_22936,Ca_22935,Ca_22921,Ca_22914,Ca_22912,Ca_22903,Ca_22892,Ca_22809,Ca_…
GO:0097367	carbohydrate derivative binding	MF	0.0101738	Over	3	Ca_27496,Ca_25545,Ca_24864,Ca_24830,Ca_24829,Ca_24621,Ca_23829,Ca_23344,Ca_23343,Ca_23149,Ca_23121,Ca_23118,Ca_22903,Ca_22892,Ca_22529,Ca_22513,Ca_22304,Ca_22223,Ca_22087,Ca_22015,Ca_22013,Ca_21619,Ca_21459,Ca_20764,Ca_20674,Ca_20513,Ca_20488,Ca_20487,Ca_20416,Ca_20396,Ca_20395,Ca_20329,Ca_20246,Ca_20229,Ca_20025,Ca_19964,Ca_19881,Ca_19717,Ca_19713,Ca_19533,Ca_19335,Ca_19333,Ca_19277,Ca_19210,Ca_…
GO:0009144	purine nucleoside triphosphate metabolic process	BP	0.010775	Under	7	Ca_20084,Ca_18157,Ca_15407,Ca_15065,Ca_15047,Ca_13277,Ca_12945,Ca_10982,Ca_05824,Ca_04286,Ca_02280,Ca_00767,Ca_00753
GO:0019637	organophosphate metabolic process	BP	0.0108488	Under	4	Ca_24864,Ca_21671,Ca_20392,Ca_20084,Ca_19667,Ca_19403,Ca_19210,Ca_18308,Ca_18157,Ca_17731,Ca_17673,Ca_17254,Ca_15870,Ca_15407,Ca_15395,Ca_15065,Ca_15047,Ca_14703,Ca_14304,Ca_13277,Ca_12945,Ca_12599,Ca_12560,Ca_12385,Ca_12368,Ca_11813,Ca_11440,Ca_11157,Ca_11080,Ca_10982,Ca_10797,Ca_10226,Ca_10123,Ca_09025,Ca_09002,Ca_08959,Ca_08244,Ca_07487,Ca_06871,Ca_06526,Ca_06489,Ca_05824,Ca_04485,Ca_04286,Ca_…
GO:0004518	nuclease activity	MF	0.0109832	Over	5	Ca_24906,Ca_22892,Ca_18813,Ca_18071,Ca_17698,Ca_17697,Ca_17312,Ca_16719,Ca_16062,Ca_15083,Ca_13158,Ca_12854,Ca_12584,Ca_10949,Ca_10713,Ca_10586,Ca_10223,Ca_09970,Ca_09885,Ca_08422,Ca_08282,Ca_08206,Ca_08195,Ca_06222,Ca_04192,Ca_04070,Ca_03736,Ca_03701,Ca_03640,Ca_03585,Ca_03309,Ca_02799,Ca_02796,Ca_02580,Ca_02498,Ca_02205,Ca_01923,Ca_01677,Ca_01214,Ca_01116,Ca_00864,Ca_00082
GO:0015926	glucosidase activity	MF	0.0112776	Over	6	Ca_18917,Ca_18910,Ca_18909,Ca_13711,Ca_11140,Ca_10072,Ca_06883,Ca_04229,Ca_04142,Ca_03360,Ca_03359,Ca_03049,Ca_02737,Ca_02363
GO:0043168	anion binding	MF	0.0113852	Over	4	Ca_27496,Ca_25545,Ca_24864,Ca_24830,Ca_24829,Ca_24621,Ca_23891,Ca_23829,Ca_23788,Ca_23344,Ca_23343,Ca_23149,Ca_23121,Ca_23118,Ca_22913,Ca_22903,Ca_22892,Ca_22529,Ca_22513,Ca_22304,Ca_22223,Ca_22215,Ca_22087,Ca_22015,Ca_22013,Ca_21619,Ca_21459,Ca_20939,Ca_20938,Ca_20764,Ca_20674,Ca_20513,Ca_20488,Ca_20487,Ca_20416,Ca_20396,Ca_20395,Ca_20341,Ca_20329,Ca_20246,Ca_20229,Ca_20025,Ca_19964,Ca_19888,Ca_…
GO:0006644	phospholipid metabolic process	BP	0.0122634	Under	5	Ca_20392,Ca_19667,Ca_12599,Ca_10226,Ca_09002,Ca_08959,Ca_06526,Ca_06489,Ca_04252,Ca_03650,Ca_02401,Ca_02283,Ca_01763,Ca_01762
GO:0046034	ATP metabolic process	BP	0.012821	Under	8	Ca_20084,Ca_18157,Ca_15407,Ca_15065,Ca_15047,Ca_13277,Ca_12945,Ca_10982,Ca_04286,Ca_02280,Ca_00767,Ca_00753
GO:0045332	phospholipid translocation	BP	0.0131896	Over	6	Ca_20329,Ca_17594,Ca_14068,Ca_10063,Ca_09496,Ca_06594,Ca_02727
GO:0004012	phospholipid-translocating ATPase activity	MF	0.0131896	Over	6	Ca_20329,Ca_17594,Ca_14068,Ca_10063,Ca_09496,Ca_06594,Ca_02727
GO:0004659	prenyltransferase activity	MF	0.0131896	Over	5	Ca_21622,Ca_21029,Ca_12554,Ca_09318,Ca_05267,Ca_03235,Ca_02680
GO:0015914	phospholipid transport	BP	0.0131896	Over	6	Ca_20329,Ca_17594,Ca_14068,Ca_10063,Ca_09496,Ca_06594,Ca_02727
GO:0034204	lipid translocation	BP	0.0131896	Over	5	Ca_20329,Ca_17594,Ca_14068,Ca_10063,Ca_09496,Ca_06594,Ca_02727
GO:0005548	phospholipid transporter activity	MF	0.0131896	Over	5	Ca_20329,Ca_17594,Ca_14068,Ca_10063,Ca_09496,Ca_06594,Ca_02727
GO:0009205	purine ribonucleoside triphosphate metabolic process	BP	0.0132225	Under	8	Ca_20084,Ca_18157,Ca_15407,Ca_15065,Ca_15047,Ca_13277,Ca_12945,Ca_10982,Ca_05824,Ca_04286,Ca_02280,Ca_00767,Ca_00753
GO:0044391	ribosomal subunit	CC	0.0143621	Under	4	Ca_23824,Ca_23789,Ca_19887,Ca_16451,Ca_15353,Ca_15351,Ca_14399,Ca_13476,Ca_10727,Ca_10623,Ca_09423,Ca_08973,Ca_08235,Ca_07723,Ca_07035,Ca_02814,Ca_02302,Ca_02222,Ca_02175,Ca_01942,Ca_00749,Ca_00085
GO:0036094	small molecule binding	MF	0.0152348	Over	3	Ca_27496,Ca_25545,Ca_24864,Ca_24830,Ca_24829,Ca_24621,Ca_23891,Ca_23829,Ca_23788,Ca_23589,Ca_23344,Ca_23343,Ca_23149,Ca_23121,Ca_23118,Ca_22913,Ca_22903,Ca_22892,Ca_22529,Ca_22513,Ca_22376,Ca_22316,Ca_22304,Ca_22223,Ca_22215,Ca_22087,Ca_22015,Ca_22013,Ca_21968,Ca_21619,Ca_21459,Ca_21209,Ca_20940,Ca_20764,Ca_20674,Ca_20513,Ca_20488,Ca_20487,Ca_20416,Ca_20396,Ca_20395,Ca_20341,Ca_20329,Ca_20246,Ca_…
GO:0015748	organophosphate ester transport	BP	0.015267	Over	6	Ca_20329,Ca_17594,Ca_14068,Ca_10063,Ca_09631,Ca_09496,Ca_06594,Ca_06254,Ca_04146,Ca_02850,Ca_02727,Ca_01642
GO:0090501	RNA phosphodiester bond hydrolysis	BP	0.0153489	Over	6	Ca_24906,Ca_20488,Ca_18071,Ca_17312,Ca_15083,Ca_12584,Ca_10713,Ca_10586,Ca_10223,Ca_08422,Ca_08195,Ca_07764,Ca_07573,Ca_04840,Ca_03309,Ca_02799,Ca_02796,Ca_02580,Ca_02278,Ca_02205,Ca_01677,Ca_01214,Ca_00082
GO:0043038	amino acid activation	BP	0.016492	Over	5	Ca_22304,Ca_19713,Ca_19208,Ca_17670,Ca_15503,Ca_14409,Ca_12058,Ca_11665,Ca_11150,Ca_09091,Ca_05906,Ca_05015,Ca_04865,Ca_04505,Ca_04292,Ca_03392,Ca_02947,Ca_02843,Ca_01738,Ca_01446
GO:0043039	tRNA aminoacylation	BP	0.016492	Over	6	Ca_22304,Ca_19713,Ca_19208,Ca_17670,Ca_15503,Ca_14409,Ca_12058,Ca_11665,Ca_11150,Ca_09091,Ca_05906,Ca_05015,Ca_04865,Ca_04505,Ca_04292,Ca_03392,Ca_02947,Ca_02843,Ca_01738,Ca_01446
GO:0045292	mRNA cis splicing, via spliceosome	BP	0.0184482	Over	9	Ca_23894,Ca_15321,Ca_10813,Ca_03425
GO:0008284	positive regulation of cell proliferation	BP	0.0184482	Over	3	Ca_16691,Ca_15178,Ca_05976,Ca_01919
GO:0009538	photosystem I reaction center	CC	0.0184482	Over	4	Ca_11877,Ca_07697,Ca_06128,Ca_02815
GO:0046373	L-arabinose metabolic process	BP	0.0184482	Over	7	Ca_08152,Ca_08150,Ca_08131,Ca_08130
GO:0052654	L-leucine transaminase activity	MF	0.0184482	Over	7	Ca_05325,Ca_03704,Ca_02250,Ca_01616
GO:0052656	L-isoleucine transaminase activity	MF	0.0184482	Over	7	Ca_05325,Ca_03704,Ca_02250,Ca_01616
GO:0052655	L-valine transaminase activity	MF	0.0184482	Over	7	Ca_05325,Ca_03704,Ca_02250,Ca_01616
GO:0034982	mitochondrial protein processing	BP	0.0184482	Over	6	Ca_11815,Ca_10130,Ca_05966,Ca_03875
GO:0019566	arabinose metabolic process	BP	0.0184482	Over	6	Ca_08152,Ca_08150,Ca_08131,Ca_08130
GO:0004084	branched-chain-amino-acid transaminase activity	MF	0.0184482	Over	6	Ca_05325,Ca_03704,Ca_02250,Ca_01616
GO:0044255	cellular lipid metabolic process	BP	0.0185054	Under	4	Ca_22912,Ca_20433,Ca_20392,Ca_20236,Ca_19667,Ca_19148,Ca_18908,Ca_18906,Ca_18678,Ca_18470,Ca_18468,Ca_16775,Ca_16623,Ca_14638,Ca_14591,Ca_14077,Ca_12766,Ca_12599,Ca_11801,Ca_11245,Ca_10807,Ca_10226,Ca_10209,Ca_09318,Ca_09002,Ca_08959,Ca_07853,Ca_07707,Ca_07554,Ca_07553,Ca_06526,Ca_06489,Ca_06152,Ca_05994,Ca_05976,Ca_04252,Ca_03742,Ca_03709,Ca_03682,Ca_03650,Ca_03411,Ca_03410,Ca_03151,Ca_02996,Ca_…
GO:0004857	enzyme inhibitor activity	MF	0.0185158	Under	4	Ca_23791,Ca_23782,Ca_15402,Ca_14777,Ca_10210,Ca_08081,Ca_05605,Ca_04484,Ca_03654,Ca_03551,Ca_03550,Ca_03460,Ca_02985,Ca_02370,Ca_01740
GO:0008134	transcription factor binding	MF	0.018641	Over	4	Ca_12786,Ca_11411,Ca_08487,Ca_03667,Ca_02542,Ca_02061,Ca_02038,Ca_01470
GO:0009295	nucleoid	CC	0.018641	Over	2	Ca_18553,Ca_16936,Ca_16276,Ca_07854,Ca_07541,Ca_07169,Ca_05753,Ca_03570
GO:0000323	lytic vacuole	CC	0.018641	Over	6	Ca_22815,Ca_22218,Ca_15405,Ca_08457,Ca_06194,Ca_04914,Ca_01881,Ca_01062
GO:0048509	regulation of meristem development	BP	0.018641	Over	4	Ca_19880,Ca_15574,Ca_12554,Ca_11667,Ca_10617,Ca_09658,Ca_02680,Ca_01566
GO:0019321	pentose metabolic process	BP	0.018641	Over	5	Ca_13691,Ca_12289,Ca_08152,Ca_08150,Ca_08131,Ca_08130,Ca_07702,Ca_04517
GO:0008422	beta-glucosidase activity	MF	0.0188754	Over	7	Ca_18917,Ca_18910,Ca_18909,Ca_13711,Ca_11140,Ca_06883,Ca_04142,Ca_03360,Ca_03359,Ca_03049
GO:0005764	lysosome	CC	0.0204246	Over	7	Ca_22815,Ca_22218,Ca_15405,Ca_08457,Ca_04914,Ca_01881,Ca_01062
GO:0097035	regulation of membrane lipid distribution	BP	0.0204246	Over	4	Ca_20329,Ca_17594,Ca_14068,Ca_10063,Ca_09496,Ca_06594,Ca_02727
GO:0006450	regulation of translational fidelity	BP	0.0215881	Over	4	Ca_19713,Ca_11150,Ca_04505,Ca_04292,Ca_03392
GO:0008253	5'-nucleotidase activity	MF	0.0215881	Over	8	Ca_18308,Ca_11873,Ca_10811,Ca_03301,Ca_03079
GO:0004462	lactoylglutathione lyase activity	MF	0.0215881	Over	5	Ca_17889,Ca_17471,Ca_14581,Ca_03379,Ca_01901
GO:0030599	pectinesterase activity	MF	0.0216123	Under	6	Ca_23782,Ca_20384,Ca_10499,Ca_03654,Ca_03551,Ca_03550,Ca_00731
GO:0030131	clathrin adaptor complex	CC	0.0216729	Over	5	Ca_22308,Ca_22129,Ca_14983,Ca_11137,Ca_07019,Ca_01879
GO:0030422	production of siRNA involved in RNA interference	BP	0.0216729	Over	6	Ca_19215,Ca_19212,Ca_17314,Ca_15571,Ca_06595,Ca_01677
GO:0007267	cell-cell signaling	BP	0.0216729	Over	3	Ca_17314,Ca_08245,Ca_07734,Ca_03180,Ca_02726,Ca_01899
GO:0016246	RNA interference	BP	0.0216729	Over	6	Ca_19215,Ca_19212,Ca_17314,Ca_15571,Ca_06595,Ca_01677
GO:0005667	transcription factor complex	CC	0.0218651	Over	4	Ca_22233,Ca_15574,Ca_15178,Ca_14756,Ca_12786,Ca_12567,Ca_11411,Ca_09969,Ca_08487,Ca_04911,Ca_04894,Ca_04541,Ca_03222,Ca_02713,Ca_02542,Ca_02038,Ca_01470
GO:0140098	catalytic activity, acting on RNA	MF	0.0221736	Over	3	Ca_25545,Ca_24906,Ca_22304,Ca_22223,Ca_21098,Ca_20940,Ca_20396,Ca_20395,Ca_19713,Ca_19208,Ca_19140,Ca_18071,Ca_17670,Ca_17314,Ca_17312,Ca_15503,Ca_15319,Ca_15220,Ca_15083,Ca_14574,Ca_14547,Ca_14409,Ca_14263,Ca_13437,Ca_12869,Ca_12794,Ca_12609,Ca_12584,Ca_12058,Ca_11906,Ca_11896,Ca_11665,Ca_11418,Ca_11150,Ca_10961,Ca_10720,Ca_10713,Ca_10586,Ca_10223,Ca_09545,Ca_09091,Ca_08422,Ca_08195,Ca_07388,Ca_…
GO:0042744	hydrogen peroxide catabolic process	BP	0.0231824	Over	5	Ca_20281,Ca_17121,Ca_15641,Ca_15638,Ca_15637,Ca_10981,Ca_10579,Ca_09468,Ca_09467,Ca_09339,Ca_08963,Ca_06666,Ca_06372,Ca_04835,Ca_04512,Ca_03546,Ca_03421,Ca_03391,Ca_03232,Ca_03030,Ca_02701,Ca_02282,Ca_02127
GO:0004540	ribonuclease activity	MF	0.0234238	Over	4	Ca_24906,Ca_18071,Ca_17312,Ca_15083,Ca_12584,Ca_10713,Ca_10586,Ca_10223,Ca_08422,Ca_08195,Ca_03309,Ca_02799,Ca_02796,Ca_02580,Ca_02205,Ca_01677,Ca_01214,Ca_00082
GO:0042743	hydrogen peroxide metabolic process	BP	0.0237168	Over	5	Ca_20281,Ca_17121,Ca_15641,Ca_15638,Ca_15637,Ca_10981,Ca_10579,Ca_10209,Ca_09468,Ca_09467,Ca_09339,Ca_08963,Ca_06666,Ca_06372,Ca_04835,Ca_04512,Ca_03546,Ca_03421,Ca_03391,Ca_03232,Ca_03030,Ca_02701,Ca_02282,Ca_02127
GO:0016787	hydrolase activity	MF	0.0238455	Over	3	Ca_27498,Ca_25545,Ca_24906,Ca_24172,Ca_24056,Ca_23885,Ca_23782,Ca_23426,Ca_23121,Ca_23109,Ca_22921,Ca_22892,Ca_22527,Ca_22501,Ca_22224,Ca_22223,Ca_22218,Ca_22030,Ca_21661,Ca_21623,Ca_21238,Ca_21209,Ca_21120,Ca_21119,Ca_20946,Ca_20940,Ca_20679,Ca_20674,Ca_20569,Ca_20513,Ca_20501,Ca_20495,Ca_20487,Ca_20416,Ca_20396,Ca_20395,Ca_20384,Ca_20329,Ca_20246,Ca_20239,Ca_20084,Ca_19713,Ca_19667,Ca_19334,Ca_…
GO:0005739	mitochondrion	CC	0.0239829	Over	5	Ca_21968,Ca_20941,Ca_20674,Ca_20501,Ca_20326,Ca_19887,Ca_19384,Ca_19208,Ca_19134,Ca_18558,Ca_18552,Ca_18368,Ca_17894,Ca_17450,Ca_16936,Ca_16341,Ca_16051,Ca_15271,Ca_15065,Ca_14982,Ca_14591,Ca_14409,Ca_14253,Ca_14083,Ca_13595,Ca_13476,Ca_13455,Ca_13277,Ca_13215,Ca_12584,Ca_12583,Ca_12561,Ca_11920,Ca_11831,Ca_11815,Ca_11806,Ca_11730,Ca_11667,Ca_11665,Ca_11158,Ca_10687,Ca_10223,Ca_10209,Ca_10130,Ca_…
GO:0001522	pseudouridine synthesis	BP	0.0248136	Over	7	Ca_17281,Ca_15635,Ca_15634,Ca_12618,Ca_11920,Ca_05870,Ca_04278,Ca_03631,Ca_03078
GO:0009126	purine nucleoside monophosphate metabolic process	BP	0.024852	Under	7	Ca_20084,Ca_18157,Ca_17731,Ca_17254,Ca_15407,Ca_15065,Ca_15047,Ca_13277,Ca_12945,Ca_11080,Ca_10982,Ca_10797,Ca_08244,Ca_04286,Ca_02280,Ca_00767,Ca_00753
GO:0009167	purine ribonucleoside monophosphate metabolic process	BP	0.024852	Under	8	Ca_20084,Ca_18157,Ca_17731,Ca_17254,Ca_15407,Ca_15065,Ca_15047,Ca_13277,Ca_12945,Ca_11080,Ca_10982,Ca_10797,Ca_08244,Ca_04286,Ca_02280,Ca_00767,Ca_00753
GO:0022603	regulation of anatomical structure morphogenesis	BP	0.0253271	Over	4	Ca_20084,Ca_19880,Ca_12554,Ca_11121,Ca_09658,Ca_08245,Ca_07734,Ca_05753,Ca_03510,Ca_03180,Ca_02726,Ca_02680,Ca_01899
GO:0010501	RNA secondary structure unwinding	BP	0.0254694	Over	6	Ca_22223,Ca_20396,Ca_20395,Ca_19140,Ca_15220,Ca_14547,Ca_13437,Ca_11418,Ca_04700,Ca_04285,Ca_03675
GO:0005871	kinesin complex	CC	0.0284711	Over	5	Ca_23121,Ca_19277,Ca_17675,Ca_12316,Ca_07662,Ca_07336,Ca_06598,Ca_03685,Ca_03485,Ca_03066,Ca_02824,Ca_02578,Ca_01983,Ca_00812
GO:0019243	methylglyoxal catabolic process to D-lactate via S-lactoyl-glutathione	BP	0.0290513	Over	7	Ca_21661,Ca_13430,Ca_02693
GO:0018344	protein geranylgeranylation	BP	0.0290513	Over	6	Ca_21029,Ca_10728,Ca_02680
GO:0031426	polycistronic mRNA processing	BP	0.0290513	Over	8	Ca_16936,Ca_16546,Ca_03570
GO:0097576	vacuole fusion	BP	0.0290513	Over	6	Ca_22815,Ca_17447,Ca_16053
GO:0030008	TRAPP complex	CC	0.0290513	Over	4	Ca_15655,Ca_06904,Ca_00862
GO:0008184	glycogen phosphorylase activity	MF	0.0290513	Over	7	Ca_15595,Ca_10467,Ca_06577
GO:0055074	calcium ion homeostasis	BP	0.0290513	Over	9	Ca_12863,Ca_04259,Ca_01601
GO:0042720	mitochondrial inner membrane peptidase complex	CC	0.0290513	Over	5	Ca_11815,Ca_05966,Ca_03875
GO:0001077	transcriptional activator activity, RNA polymerase II core promoter proximal region sequence-specific binding	MF	0.0290513	Over	6	Ca_11361,Ca_02998,Ca_02997
GO:0016324	apical plasma membrane	CC	0.0290513	Over	4	Ca_11121,Ca_07731,Ca_06129
GO:0006089	lactate metabolic process	BP	0.0290513	Over	5	Ca_21661,Ca_13430,Ca_02693
GO:0061727	methylglyoxal catabolic process to lactate	BP	0.0290513	Over	6	Ca_21661,Ca_13430,Ca_02693
GO:0045177	apical part of cell	CC	0.0290513	Over	3	Ca_11121,Ca_07731,Ca_06129
GO:0005996	monosaccharide metabolic process	BP	0.0292662	Over	4	Ca_23885,Ca_21108,Ca_19403,Ca_19131,Ca_18541,Ca_17245,Ca_15348,Ca_15037,Ca_14672,Ca_14304,Ca_13691,Ca_12289,Ca_11382,Ca_11318,Ca_10123,Ca_09314,Ca_09025,Ca_08152,Ca_08150,Ca_08131,Ca_08130,Ca_07702,Ca_05884,Ca_04517,Ca_02667,Ca_02172,Ca_02074,Ca_01392,Ca_01088
GO:0031050	dsRNA fragmentation	BP	0.0300168	Over	7	Ca_23894,Ca_19215,Ca_19212,Ca_17314,Ca_15571,Ca_06595,Ca_01677
GO:0043331	response to dsRNA	BP	0.0300168	Over	5	Ca_23894,Ca_19215,Ca_19212,Ca_17314,Ca_15571,Ca_06595,Ca_01677
GO:0070918	production of small RNA involved in gene silencing by RNA	BP	0.0300168	Over	5	Ca_23894,Ca_19215,Ca_19212,Ca_17314,Ca_15571,Ca_06595,Ca_01677
GO:0071359	cellular response to dsRNA	BP	0.0300168	Over	6	Ca_23894,Ca_19215,Ca_19212,Ca_17314,Ca_15571,Ca_06595,Ca_01677
GO:0009141	nucleoside triphosphate metabolic process	BP	0.0326459	Under	6	Ca_20084,Ca_18157,Ca_17673,Ca_15407,Ca_15065,Ca_15047,Ca_14703,Ca_13277,Ca_12945,Ca_10982,Ca_06871,Ca_05824,Ca_04286,Ca_03496,Ca_02280,Ca_00767,Ca_00753
GO:0009199	ribonucleoside triphosphate metabolic process	BP	0.0327416	Under	7	Ca_20084,Ca_18157,Ca_17673,Ca_15407,Ca_15065,Ca_15047,Ca_14703,Ca_13277,Ca_12945,Ca_10982,Ca_05824,Ca_04286,Ca_03496,Ca_02280,Ca_00767,Ca_00753
GO:0035434	copper ion transmembrane transport	BP	0.033399	Over	9	Ca_19632,Ca_18889,Ca_16266,Ca_05603,Ca_05250,Ca_01666
GO:0005375	copper ion transmembrane transporter activity	MF	0.033399	Over	10	Ca_19632,Ca_18889,Ca_16266,Ca_05603,Ca_05250,Ca_01666
GO:0042127	regulation of cell proliferation	BP	0.033399	Over	3	Ca_16691,Ca_15178,Ca_12554,Ca_11305,Ca_05976,Ca_01919
GO:0033865	nucleoside bisphosphate metabolic process	BP	0.033399	Over	6	Ca_12385,Ca_11813,Ca_07487,Ca_03250,Ca_02025,Ca_00980
GO:0033875	ribonucleoside bisphosphate metabolic process	BP	0.033399	Over	7	Ca_12385,Ca_11813,Ca_07487,Ca_03250,Ca_02025,Ca_00980
GO:0034032	purine nucleoside bisphosphate metabolic process	BP	0.033399	Over	6	Ca_12385,Ca_11813,Ca_07487,Ca_03250,Ca_02025,Ca_00980
GO:0009793	embryo development ending in seed dormancy	BP	0.0334026	Over	4	Ca_20508,Ca_19208,Ca_17296,Ca_16691,Ca_15574,Ca_12957,Ca_12605,Ca_11904,Ca_11831,Ca_07828,Ca_06645,Ca_05976,Ca_04447,Ca_04311,Ca_04181,Ca_03392,Ca_02979,Ca_02275,Ca_02184,Ca_01919,Ca_01824,Ca_00070
GO:0031123	RNA 3'-end processing	BP	0.0335448	Under	7	Ca_07764,Ca_02799
GO:0009161	ribonucleoside monophosphate metabolic process	BP	0.0343316	Under	7	Ca_20084,Ca_18157,Ca_17731,Ca_17673,Ca_17254,Ca_15870,Ca_15407,Ca_15065,Ca_15047,Ca_14703,Ca_13277,Ca_12945,Ca_11440,Ca_11080,Ca_10982,Ca_10797,Ca_08244,Ca_04286,Ca_02280,Ca_00767,Ca_00753
GO:0032870	cellular response to hormone stimulus	BP	0.0343316	Under	5	Ca_17888,Ca_14777,Ca_12554,Ca_12043,Ca_11452,Ca_09836,Ca_09255,Ca_07717,Ca_05986,Ca_04963,Ca_03717,Ca_03558,Ca_03419,Ca_03207,Ca_02985,Ca_02680,Ca_02128,Ca_01968,Ca_01956,Ca_01772,Ca_00467
GO:0071495	cellular response to endogenous stimulus	BP	0.0343316	Under	4	Ca_17888,Ca_14777,Ca_12554,Ca_12043,Ca_11452,Ca_09836,Ca_09255,Ca_07717,Ca_05986,Ca_04963,Ca_03717,Ca_03558,Ca_03419,Ca_03207,Ca_02985,Ca_02680,Ca_02128,Ca_01968,Ca_01956,Ca_01772,Ca_00467
GO:0044434	chloroplast part	CC	0.0350931	Over	5	Ca_23824,Ca_22910,Ca_21664,Ca_21607,Ca_20878,Ca_20768,Ca_20501,Ca_20084,Ca_20058,Ca_19872,Ca_19213,Ca_19208,Ca_18553,Ca_18470,Ca_17369,Ca_17338,Ca_16936,Ca_16637,Ca_16276,Ca_16065,Ca_15636,Ca_15362,Ca_15177,Ca_15045,Ca_14303,Ca_14253,Ca_13294,Ca_12987,Ca_12892,Ca_12583,Ca_12562,Ca_12169,Ca_11831,Ca_11665,Ca_11480,Ca_11439,Ca_11312,Ca_11192,Ca_11158,Ca_11146,Ca_11138,Ca_11080,Ca_10687,Ca_10617,Ca_…
GO:0006730	one-carbon metabolic process	BP	0.0355002	Under	4	Ca_15395
GO:0001085	RNA polymerase II transcription factor binding	MF	0.0359991	Over	5	Ca_12786,Ca_08487,Ca_02542,Ca_02038,Ca_01470
GO:0003854	3-beta-hydroxy-delta5-steroid dehydrogenase activity	MF	0.0361176	Over	6	Ca_19535,Ca_13685,Ca_12569,Ca_01680
GO:0042644	chloroplast nucleoid	CC	0.0361176	Over	4	Ca_18553,Ca_16936,Ca_07541,Ca_03570
GO:0005776	autophagosome	CC	0.0361176	Over	6	Ca_07758,Ca_07424,Ca_03221,Ca_02130
GO:0018342	protein prenylation	BP	0.0361176	Over	5	Ca_21029,Ca_12554,Ca_10728,Ca_02680
GO:0097354	prenylation	BP	0.0361176	Over	4	Ca_21029,Ca_12554,Ca_10728,Ca_02680
GO:0033764	steroid dehydrogenase activity, acting on the CH-OH group of donors, NAD or NADP as acceptor	MF	0.0361176	Over	5	Ca_19535,Ca_13685,Ca_12569,Ca_01680
GO:0035194	posttranscriptional gene silencing by RNA	BP	0.0365302	Over	5	Ca_23894,Ca_19215,Ca_19212,Ca_17711,Ca_17314,Ca_15571,Ca_06595,Ca_04273,Ca_01677
GO:0001228	transcriptional activator activity, RNA polymerase II transcription regulatory region sequence-specific binding	MF	0.0365302	Over	5	Ca_12786,Ca_11361,Ca_08487,Ca_05958,Ca_02998,Ca_02997,Ca_02542,Ca_02038,Ca_01470
GO:0016441	posttranscriptional gene silencing	BP	0.0365302	Over	4	Ca_23894,Ca_19215,Ca_19212,Ca_17711,Ca_17314,Ca_15571,Ca_06595,Ca_04273,Ca_01677
GO:0042446	hormone biosynthetic process	BP	0.0365302	Over	4	Ca_17493,Ca_17103,Ca_14413,Ca_13475,Ca_04897,Ca_03693,Ca_02412,Ca_02051,Ca_01998
GO:0009755	hormone-mediated signaling pathway	BP	0.037339	Under	4	Ca_17888,Ca_14777,Ca_12554,Ca_12043,Ca_11452,Ca_09836,Ca_09255,Ca_07717,Ca_05986,Ca_04963,Ca_03717,Ca_03558,Ca_03419,Ca_03207,Ca_02985,Ca_02680,Ca_02128,Ca_01968,Ca_01956,Ca_01772,Ca_00467
GO:0009135	purine nucleoside diphosphate metabolic process	BP	0.0376598	Under	7	Ca_18157,Ca_15047,Ca_02280,Ca_00767,Ca_00753
GO:0009179	purine ribonucleoside diphosphate metabolic process	BP	0.0376598	Under	8	Ca_18157,Ca_15047,Ca_02280,Ca_00767,Ca_00753
GO:0009185	ribonucleoside diphosphate metabolic process	BP	0.0376598	Under	7	Ca_18157,Ca_15047,Ca_02280,Ca_00767,Ca_00753
GO:0018130	heterocycle biosynthetic process	BP	0.0391761	Under	5	Ca_24864,Ca_23149,Ca_23110,Ca_22941,Ca_22534,Ca_22383,Ca_22233,Ca_21669,Ca_21622,Ca_21619,Ca_21098,Ca_20508,Ca_20341,Ca_20084,Ca_20058,Ca_19334,Ca_19215,Ca_19212,Ca_19211,Ca_19210,Ca_18777,Ca_18749,Ca_18553,Ca_18552,Ca_18259,Ca_18082,Ca_18077,Ca_17888,Ca_17731,Ca_17698,Ca_17697,Ca_17673,Ca_17597,Ca_17532,Ca_17522,Ca_17457,Ca_17314,Ca_17273,Ca_17254,Ca_17110,Ca_16670,Ca_16631,Ca_16486,Ca_16376,Ca_…
GO:0005319	lipid transporter activity	MF	0.0393658	Over	4	Ca_20329,Ca_17594,Ca_14068,Ca_10063,Ca_09833,Ca_09496,Ca_06594,Ca_02727
GO:0004004	ATP-dependent RNA helicase activity	MF	0.0399843	Over	5	Ca_25545,Ca_22223,Ca_20940,Ca_20396,Ca_20395,Ca_19140,Ca_15220,Ca_14547,Ca_13437,Ca_11418,Ca_07388,Ca_04700,Ca_04285,Ca_03675,Ca_03530
GO:0006869	lipid transport	BP	0.0399843	Over	5	Ca_20329,Ca_18685,Ca_17594,Ca_17369,Ca_14068,Ca_11845,Ca_11439,Ca_11354,Ca_10063,Ca_09833,Ca_09496,Ca_07812,Ca_06594,Ca_04315,Ca_02727
GO:0008186	RNA-dependent ATPase activity	MF	0.0399843	Over	10	Ca_25545,Ca_22223,Ca_20940,Ca_20396,Ca_20395,Ca_19140,Ca_15220,Ca_14547,Ca_13437,Ca_11418,Ca_07388,Ca_04700,Ca_04285,Ca_03675,Ca_03530
GO:0006310	DNA recombination	BP	0.0404398	Over	6	Ca_22892,Ca_20487,Ca_19211,Ca_18717,Ca_17457,Ca_16719,Ca_16718,Ca_15687,Ca_15214,Ca_13209,Ca_12944,Ca_12014,Ca_11834,Ca_10633,Ca_10614,Ca_10613,Ca_07862,Ca_07211,Ca_07021,Ca_06610,Ca_06005,Ca_04215,Ca_03701,Ca_03638,Ca_02498,Ca_02146,Ca_00807
GO:0006101	citrate metabolic process	BP	0.0405572	Over	8	Ca_23589,Ca_19873,Ca_19384,Ca_16051,Ca_12583,Ca_08446,Ca_03484,Ca_02491,Ca_02259,Ca_02258,Ca_02050,Ca_01932
GO:0015184	L-cystine transmembrane transporter activity	MF	0.0419189	Over	5	Ca_21540,Ca_14685
GO:0015811	L-cystine transport	BP	0.0419189	Over	7	Ca_21540,Ca_14685
GO:0004662	CAAX-protein geranylgeranyltransferase activity	MF	0.0419189	Over	6	Ca_21029,Ca_02680
GO:0005953	CAAX-protein geranylgeranyltransferase complex	CC	0.0419189	Over	4	Ca_21029,Ca_02680
GO:0009942	longitudinal axis specification	BP	0.0419189	Over	4	Ca_20508,Ca_16691
GO:0004832	valine-tRNA ligase activity	MF	0.0419189	Over	6	Ca_19713,Ca_04505
GO:0006438	valyl-tRNA aminoacylation	BP	0.0419189	Over	8	Ca_19713,Ca_04505
GO:0035197	siRNA binding	MF	0.0419189	Over	6	Ca_19215,Ca_19212
GO:0010493	Lewis a epitope biosynthetic process	BP	0.0419189	Over	6	Ca_18072,Ca_04320
GO:0042144	vacuole fusion, non-autophagic	BP	0.0419189	Over	6	Ca_22815,Ca_17447
GO:0034196	acylglycerol transport	BP	0.0419189	Over	6	Ca_17369,Ca_11439
GO:1990052	ER to chloroplast lipid transport	BP	0.0419189	Over	6	Ca_17369,Ca_11439
GO:0016444	somatic cell DNA recombination	BP	0.0419189	Over	7	Ca_16719,Ca_16718
GO:0006552	leucine catabolic process	BP	0.0419189	Over	7	Ca_14591,Ca_06460
GO:0004821	histidine-tRNA ligase activity	MF	0.0419189	Over	6	Ca_14409,Ca_12058
GO:0006427	histidyl-tRNA aminoacylation	BP	0.0419189	Over	8	Ca_14409,Ca_12058
GO:0045552	dihydrokaempferol 4-reductase activity	MF	0.0419189	Over	6	Ca_14315,Ca_02794
GO:0006003	fructose 2,6-bisphosphate metabolic process	BP	0.0419189	Over	5	Ca_14304,Ca_09025
GO:0006000	fructose metabolic process	BP	0.0419189	Over	6	Ca_14304,Ca_09025
GO:0003873	6-phosphofructo-2-kinase activity	MF	0.0419189	Over	7	Ca_14304,Ca_09025
GO:0006285	base-excision repair, AP site formation	BP	0.0419189	Over	6	Ca_13702,Ca_02681
GO:0000703	oxidized pyrimidine nucleobase lesion DNA N-glycosylase activity	MF	0.0419189	Over	6	Ca_13702,Ca_02681
GO:0010366	negative regulation of ethylene biosynthetic process	BP	0.0419189	Over	6	Ca_13475,Ca_03288
GO:0004654	polyribonucleotide nucleotidyltransferase activity	MF	0.0419189	Over	6	Ca_12584,Ca_08195
GO:0005965	protein farnesyltransferase complex	CC	0.0419189	Over	5	Ca_12554,Ca_02680
GO:0004660	protein farnesyltransferase activity	MF	0.0419189	Over	5	Ca_12554,Ca_02680
GO:0018343	protein farnesylation	BP	0.0419189	Over	6	Ca_12554,Ca_02680
GO:0004594	pantothenate kinase activity	MF	0.0419189	Over	6	Ca_12385,Ca_07487
GO:0006069	ethanol oxidation	BP	0.0419189	Over	4	Ca_12281,Ca_07708
GO:0033597	mitotic checkpoint complex	CC	0.0419189	Over	4	Ca_11910,Ca_11669
GO:1990298	bub1-bub3 complex	CC	0.0419189	Over	4	Ca_11910,Ca_11669
GO:0009575	chromoplast stroma	CC	0.0419189	Over	6	Ca_08672,Ca_08671
GO:0003987	acetate-CoA ligase activity	MF	0.0419189	Over	6	Ca_08270,Ca_02996
GO:0009537	proplastid	CC	0.0419189	Over	6	Ca_22910,Ca_07851
GO:0004597	peptide-aspartate beta-dioxygenase activity	MF	0.0419189	Over	4	Ca_07798,Ca_04768
GO:0033306	phytol metabolic process	BP	0.0419189	Over	6	Ca_05994,Ca_01207
GO:0050566	asparaginyl-tRNA synthase (glutamine-hydrolyzing) activity	MF	0.0419189	Over	5	Ca_04292,Ca_03693
GO:0009684	indoleacetic acid biosynthetic process	BP	0.0419189	Over	6	Ca_13475,Ca_03693
GO:0010112	regulation of systemic acquired resistance	BP	0.0419189	Over	4	Ca_06371,Ca_03539
GO:0031519	PcG protein complex	CC	0.0419189	Over	4	Ca_03516,Ca_02166
GO:0006083	acetate metabolic process	BP	0.0419189	Over	8	Ca_08270,Ca_02996
GO:0010072	primary shoot apical meristem specification	BP	0.0419189	Over	4	Ca_02979,Ca_01919
GO:0008474	palmitoyl-(protein) hydrolase activity	MF	0.0419189	Over	4	Ca_02857,Ca_01776
GO:0002084	protein depalmitoylation	BP	0.0419189	Over	7	Ca_02857,Ca_01776
GO:0046085	adenosine metabolic process	BP	0.0419189	Over	8	Ca_03362,Ca_01999
GO:0043295	glutathione binding	MF	0.0419189	Over	4	Ca_01185,Ca_01184
GO:0004363	glutathione synthase activity	MF	0.0419189	Over	6	Ca_01185,Ca_01184
GO:0044088	regulation of vacuole organization	BP	0.0419189	Over	6	Ca_22815,Ca_02994
GO:0000099	sulfur amino acid transmembrane transporter activity	MF	0.0419189	Over	5	Ca_21540,Ca_14685
GO:0072349	modified amino acid transmembrane transporter activity	MF	0.0419189	Over	4	Ca_21540,Ca_14685
GO:0000101	sulfur amino acid transport	BP	0.0419189	Over	6	Ca_21540,Ca_14685
GO:1901965	endoplasmic reticulum to chloroplast transport	BP	0.0419189	Over	5	Ca_17369,Ca_11439
GO:0016842	amidine-lyase activity	MF	0.0419189	Over	5	Ca_17254,Ca_01484
GO:0051445	regulation of meiotic cell cycle	BP	0.0419189	Over	4	Ca_15178,Ca_06610
GO:0006521	regulation of cellular amino acid metabolic process	BP	0.0419189	Over	5	Ca_13475,Ca_03288
GO:0009683	indoleacetic acid metabolic process	BP	0.0419189	Over	5	Ca_13475,Ca_03693
GO:0033238	regulation of cellular amine metabolic process	BP	0.0419189	Over	5	Ca_13475,Ca_03288
GO:0033239	negative regulation of cellular amine metabolic process	BP	0.0419189	Over	5	Ca_13475,Ca_03288
GO:0045763	negative regulation of cellular amino acid metabolic process	BP	0.0419189	Over	5	Ca_13475,Ca_03288
GO:0010364	regulation of ethylene biosynthetic process	BP	0.0419189	Over	6	Ca_13475,Ca_03288
GO:0031335	regulation of sulfur amino acid metabolic process	BP	0.0419189	Over	6	Ca_13475,Ca_03288
GO:0031336	negative regulation of sulfur amino acid metabolic process	BP	0.0419189	Over	6	Ca_13475,Ca_03288
GO:0051175	negative regulation of sulfur metabolic process	BP	0.0419189	Over	5	Ca_13475,Ca_03288
GO:1900908	regulation of olefin metabolic process	BP	0.0419189	Over	4	Ca_13475,Ca_03288
GO:1900909	negative regulation of olefin metabolic process	BP	0.0419189	Over	4	Ca_13475,Ca_03288
GO:1900911	regulation of olefin biosynthetic process	BP	0.0419189	Over	5	Ca_13475,Ca_03288
GO:1900912	negative regulation of olefin biosynthetic process	BP	0.0419189	Over	5	Ca_13475,Ca_03288
GO:0006067	ethanol metabolic process	BP	0.0419189	Over	6	Ca_12281,Ca_07708
GO:0032452	histone demethylase activity	MF	0.0419189	Over	4	Ca_07470,Ca_00887
GO:1903173	fatty alcohol metabolic process	BP	0.0419189	Over	5	Ca_05994,Ca_01207
GO:0042159	lipoprotein catabolic process	BP	0.0419189	Over	6	Ca_02857,Ca_01776
GO:1900750	oligopeptide binding	MF	0.0419189	Over	5	Ca_01185,Ca_01184
GO:0046488	phosphatidylinositol metabolic process	BP	0.0425182	Under	7	Ca_19667,Ca_12599,Ca_10226,Ca_06526,Ca_06489,Ca_04252,Ca_02283
GO:0043086	negative regulation of catalytic activity	BP	0.0432058	Under	5	Ca_23791,Ca_23782,Ca_15402,Ca_14777,Ca_10210,Ca_08081,Ca_05605,Ca_04484,Ca_03654,Ca_03551,Ca_03550,Ca_03460,Ca_03014,Ca_02370,Ca_01740
GO:0051274	beta-glucan biosynthetic process	BP	0.0439731	Over	8	Ca_22935,Ca_22809,Ca_20660,Ca_18540,Ca_17365,Ca_15222,Ca_14078,Ca_11827,Ca_11458,Ca_11238,Ca_09675,Ca_07112,Ca_04229,Ca_04190,Ca_04153,Ca_01771,Ca_00412
GO:0034219	carbohydrate transmembrane transport	BP	0.0440949	Under	6	Ca_21672
GO:0012501	programmed cell death	BP	0.0440949	Under	4	Ca_20326
GO:0072350	tricarboxylic acid metabolic process	BP	0.0446227	Over	7	Ca_23589,Ca_23110,Ca_19873,Ca_19384,Ca_16051,Ca_12583,Ca_08446,Ca_03484,Ca_02491,Ca_02259,Ca_02258,Ca_02050,Ca_01932
GO:1901363	heterocyclic compound binding	MF	0.0452249	Over	3	Ca_27496,Ca_25545,Ca_24906,Ca_24864,Ca_24830,Ca_24829,Ca_24621,Ca_23894,Ca_23892,Ca_23829,Ca_23824,Ca_23790,Ca_23788,Ca_23589,Ca_23344,Ca_23343,Ca_23324,Ca_23149,Ca_23121,Ca_23118,Ca_23117,Ca_22941,Ca_22903,Ca_22892,Ca_22645,Ca_22534,Ca_22529,Ca_22526,Ca_22513,Ca_22383,Ca_22376,Ca_22375,Ca_22316,Ca_22304,Ca_22233,Ca_22223,Ca_22215,Ca_22087,Ca_22015,Ca_22013,Ca_21968,Ca_21669,Ca_21619,Ca_21459,Ca_…
GO:0016052	carbohydrate catabolic process	BP	0.0452291	Under	5	Ca_23782,Ca_20384,Ca_18930,Ca_18157,Ca_15340,Ca_15047,Ca_14693,Ca_11298,Ca_10650,Ca_10499,Ca_10467,Ca_09980,Ca_09501,Ca_07421,Ca_06577,Ca_06210,Ca_05852,Ca_04896,Ca_03654,Ca_03551,Ca_03550,Ca_03474,Ca_03390,Ca_02569,Ca_02456,Ca_02300,Ca_02280,Ca_02084,Ca_01618,Ca_00998,Ca_00767,Ca_00753,Ca_00731
GO:0006418	tRNA aminoacylation for protein translation	BP	0.0453565	Over	7	Ca_22304,Ca_19713,Ca_19208,Ca_17670,Ca_15503,Ca_14409,Ca_12058,Ca_11150,Ca_09091,Ca_05906,Ca_05015,Ca_04865,Ca_04505,Ca_03392,Ca_02947,Ca_02843,Ca_01738,Ca_01446
GO:0030258	lipid modification	BP	0.0454736	Under	5	Ca_19667,Ca_14591,Ca_12766,Ca_09002,Ca_06489,Ca_04252,Ca_02745,Ca_02283,Ca_01215
GO:0022613	ribonucleoprotein complex biogenesis	BP	0.046359	Under	4	Ca_23890,Ca_23824,Ca_22313,Ca_20488,Ca_19887,Ca_17670,Ca_17296,Ca_16451,Ca_15205,Ca_15083,Ca_14429,Ca_14399,Ca_13826,Ca_11906,Ca_11503,Ca_10966,Ca_10961,Ca_10813,Ca_08391,Ca_07764,Ca_07384,Ca_07035,Ca_06659,Ca_06109,Ca_04840,Ca_04278,Ca_03425,Ca_03420,Ca_02430,Ca_02278,Ca_02175,Ca_02039,Ca_01999,Ca_01813,Ca_01286,Ca_00749,Ca_00085
GO:0004812	aminoacyl-tRNA ligase activity	MF	0.0464037	Over	5	Ca_22304,Ca_19713,Ca_19208,Ca_17670,Ca_15503,Ca_15319,Ca_14409,Ca_12058,Ca_11150,Ca_09091,Ca_05906,Ca_05015,Ca_04865,Ca_04505,Ca_03392,Ca_02947,Ca_02843,Ca_01738,Ca_01446
GO:0044435	plastid part	CC	0.0466733	Over	4	Ca_23824,Ca_22910,Ca_21664,Ca_21607,Ca_20878,Ca_20768,Ca_20501,Ca_20084,Ca_20058,Ca_19872,Ca_19213,Ca_19208,Ca_18553,Ca_18470,Ca_17369,Ca_17338,Ca_16936,Ca_16637,Ca_16276,Ca_16065,Ca_15636,Ca_15362,Ca_15177,Ca_15045,Ca_14303,Ca_14253,Ca_13294,Ca_12987,Ca_12892,Ca_12583,Ca_12562,Ca_12169,Ca_11831,Ca_11665,Ca_11480,Ca_11439,Ca_11312,Ca_11192,Ca_11158,Ca_11146,Ca_11138,Ca_11080,Ca_10687,Ca_10617,Ca_…
GO:0008360	regulation of cell shape	BP	0.0466788	Over	4	Ca_08245,Ca_07734,Ca_05753,Ca_03510,Ca_03180,Ca_02726,Ca_02680,Ca_01899
GO:0006090	pyruvate metabolic process	BP	0.0475041	Under	8	Ca_18157,Ca_15047,Ca_09843,Ca_03555,Ca_02280,Ca_00767,Ca_00753
GO:0006096	glycolytic process	BP	0.0477768	Under	6	Ca_18157,Ca_15047,Ca_02280,Ca_00767,Ca_00753
GO:0006757	ATP generation from ADP	BP	0.0477768	Under	5	Ca_18157,Ca_15047,Ca_02280,Ca_00767,Ca_00753
GO:0046031	ADP metabolic process	BP	0.0477768	Under	8	Ca_18157,Ca_15047,Ca_02280,Ca_00767,Ca_00753
GO:0008026	ATP-dependent helicase activity	MF	0.0478344	Over	10	Ca_25545,Ca_22223,Ca_20940,Ca_20487,Ca_20396,Ca_20395,Ca_19140,Ca_18410,Ca_15687,Ca_15220,Ca_14547,Ca_13508,Ca_13437,Ca_11418,Ca_10633,Ca_07862,Ca_07388,Ca_05768,Ca_04700,Ca_04285,Ca_03675,Ca_03638,Ca_03530,Ca_02831,Ca_02052
GO:0070035	purine NTP-dependent helicase activity	MF	0.0478344	Over	9	Ca_25545,Ca_22223,Ca_20940,Ca_20487,Ca_20396,Ca_20395,Ca_19140,Ca_18410,Ca_15687,Ca_15220,Ca_14547,Ca_13508,Ca_13437,Ca_11418,Ca_10633,Ca_07862,Ca_07388,Ca_05768,Ca_04700,Ca_04285,Ca_03675,Ca_03638,Ca_03530,Ca_02831,Ca_02052
GO:0016879	ligase activity, forming carbon-nitrogen bonds	MF	0.048019	Over	4	Ca_23827,Ca_21619,Ca_16623,Ca_13282,Ca_12957,Ca_11665,Ca_11080,Ca_09450,Ca_09030,Ca_07809,Ca_06890,Ca_06603,Ca_06017,Ca_05874,Ca_05753,Ca_04292,Ca_04287,Ca_04238,Ca_03693,Ca_03496,Ca_03354,Ca_03263,Ca_01185,Ca_01184
GO:0097159	organic cyclic compound binding	MF	0.0481198	Over	3	Ca_27496,Ca_25545,Ca_24906,Ca_24864,Ca_24830,Ca_24829,Ca_24621,Ca_23894,Ca_23892,Ca_23829,Ca_23824,Ca_23790,Ca_23788,Ca_23589,Ca_23344,Ca_23343,Ca_23324,Ca_23149,Ca_23121,Ca_23118,Ca_23117,Ca_22941,Ca_22903,Ca_22892,Ca_22645,Ca_22534,Ca_22529,Ca_22526,Ca_22513,Ca_22383,Ca_22376,Ca_22375,Ca_22316,Ca_22304,Ca_22233,Ca_22223,Ca_22215,Ca_22087,Ca_22015,Ca_22013,Ca_21968,Ca_21669,Ca_21619,Ca_21459,Ca_…
GO:0008252	nucleotidase activity	MF	0.0485561	Over	7	Ca_19667,Ca_18308,Ca_11873,Ca_10811,Ca_03301,Ca_03079
GO:0019206	nucleoside kinase activity	MF	0.0485561	Over	7	Ca_19210,Ca_17673,Ca_15870,Ca_14703,Ca_11440,Ca_10797
GO:0009123	nucleoside monophosphate metabolic process	BP	0.0499089	Under	6	Ca_20084,Ca_19210,Ca_18157,Ca_17731,Ca_17673,Ca_17254,Ca_15870,Ca_15407,Ca_15395,Ca_15065,Ca_15047,Ca_14703,Ca_13277,Ca_12945,Ca_11440,Ca_11080,Ca_10982,Ca_10797,Ca_08244,Ca_04286,Ca_02280,Ca_00767,Ca_00753
Landraces vs Breeding lines
GO_ID	GO_Term	GO_Class	p-value	Enrichment Direction	GO Level	Gene ID
GO:0030247	polysaccharide binding	MF	6.83445e-05	Over	4	Ca_14933,Ca_14930,Ca_14444,Ca_13061,Ca_13060,Ca_13059,Ca_13058
GO:0001871	pattern binding	MF	6.83445e-05	Over	3	Ca_14933,Ca_14930,Ca_14444,Ca_13061,Ca_13060,Ca_13059,Ca_13058
GO:0016899	oxidoreductase activity, acting on the CH-OH group of donors, oxygen as acceptor	MF	0.00094409	Over	5	Ca_19688,Ca_14919,Ca_12110
GO:0030246	carbohydrate binding	MF	0.00134418	Over	3	Ca_14933,Ca_14930,Ca_14444,Ca_14127,Ca_14126,Ca_14125,Ca_13061,Ca_13060,Ca_13059,Ca_13058,Ca_10554
GO:0008080	N-acetyltransferase activity	MF	0.00352094	Over	7	Ca_16086,Ca_11863,Ca_11862,Ca_11861,Ca_10036
GO:0046486	glycerolipid metabolic process	BP	0.0042826	Over	5	Ca_25116,Ca_10887,Ca_10036,Ca_08688,Ca_04569,Ca_02881,Ca_00110
GO:0046373	L-arabinose metabolic process	BP	0.00493361	Over	7	Ca_19687,Ca_18896
GO:0019566	arabinose metabolic process	BP	0.00493361	Over	6	Ca_19687,Ca_18896
GO:0016410	N-acyltransferase activity	MF	0.00550192	Over	6	Ca_16086,Ca_11863,Ca_11862,Ca_11861,Ca_10036
GO:0006650	glycerophospholipid metabolic process	BP	0.00907643	Over	6	Ca_25116,Ca_10887,Ca_08688,Ca_04569,Ca_02881,Ca_00110
GO:0051536	iron-sulfur cluster binding	MF	0.0109751	Over	4	Ca_14929,Ca_14123,Ca_11871,Ca_10575,Ca_02897
GO:0051540	metal cluster binding	MF	0.0109751	Over	3	Ca_14929,Ca_14123,Ca_11871,Ca_10575,Ca_02897
GO:0004672	protein kinase activity	MF	0.0110361	Over	4	Ca_25115,Ca_25114,Ca_18895,Ca_14934,Ca_14933,Ca_14931,Ca_14930,Ca_14917,Ca_14904,Ca_14127,Ca_14126,Ca_14125,Ca_13411,Ca_13395,Ca_13061,Ca_13060,Ca_13059,Ca_13058,Ca_13055,Ca_10461,Ca_10265,Ca_09316,Ca_08509,Ca_06179,Ca_02943,Ca_02932,Ca_02924,Ca_02915,Ca_02888,Ca_00116
GO:0051537	2 iron, 2 sulfur cluster binding	MF	0.0134356	Over	5	Ca_14123,Ca_11871,Ca_02897
GO:0030904	retromer complex	CC	0.0140899	Over	3	Ca_14448,Ca_14447
GO:0016747	transferase activity, transferring acyl groups other than amino-acyl groups	MF	0.0144601	Over	5	Ca_20929,Ca_16086,Ca_14118,Ca_13400,Ca_11863,Ca_11862,Ca_11861,Ca_10036,Ca_08225,Ca_02927,Ca_00093
GO:0004674	protein serine/threonine kinase activity	MF	0.0170957	Over	5	Ca_25114,Ca_18895,Ca_14933,Ca_14930,Ca_14917,Ca_14904,Ca_14127,Ca_14126,Ca_14125,Ca_13411,Ca_13059,Ca_13058,Ca_10461,Ca_10265,Ca_09316,Ca_06179,Ca_02943,Ca_02932,Ca_02924,Ca_02888,Ca_00116
GO:0047545	2-hydroxyglutarate dehydrogenase activity	MF	0.0186206	Over	5	Ca_19688
GO:0010485	H4 histone acetyltransferase activity	MF	0.0186206	Over	11	Ca_16086
GO:0097054	L-glutamate biosynthetic process	BP	0.0186206	Over	9	Ca_14929
GO:0016040	glutamate synthase (NADH) activity	MF	0.0186206	Over	7	Ca_14929
GO:0019776	Atg8 ligase activity	MF	0.0186206	Over	4	Ca_14388
GO:0006501	C-terminal protein lipidation	BP	0.0186206	Over	8	Ca_14388
GO:0034274	Atg12-Atg5-Atg16 complex	CC	0.0186206	Over	4	Ca_14388
GO:0009496	plastoquinol--plastocyanin reductase activity	MF	0.0186206	Over	6	Ca_14123
GO:0045158	electron transporter, transferring electrons within cytochrome b6/f complex of photosystem II activity	MF	0.0186206	Over	5	Ca_14123
GO:0005850	eukaryotic translation initiation factor 2 complex	CC	0.0186206	Over	4	Ca_13390
GO:0043614	multi-eIF complex	CC	0.0186206	Over	5	Ca_13390
GO:0030385	ferredoxin:thioredoxin reductase activity	MF	0.0186206	Over	5	Ca_10575
GO:0046027	phospholipid:diacylglycerol acyltransferase activity	MF	0.0186206	Over	8	Ca_10036
GO:0010241	ent-kaurene oxidation to kaurenoic acid	BP	0.0186206	Over	4	Ca_02935
GO:0045272	plasma membrane respiratory chain complex I	CC	0.0186206	Over	4	Ca_02897
GO:0051292	nuclear pore complex assembly	BP	0.0186206	Over	7	Ca_02867
GO:0009782	photosystem I antenna complex	CC	0.0186206	Over	4	Ca_01541
GO:0006646	phosphatidylethanolamine biosynthetic process	BP	0.0186206	Over	7	Ca_00110
GO:0016540	protein autoprocessing	BP	0.0186206	Over	7	Ca_00110
GO:0052880	oxidoreductase activity, acting on diphenols and related substances as donors, with copper protein as acceptor	MF	0.0186206	Over	5	Ca_14123
GO:0033331	ent-kaurene metabolic process	BP	0.0186206	Over	7	Ca_02935
GO:0070470	plasma membrane respiratory chain	CC	0.0186206	Over	4	Ca_02897
GO:0046931	pore complex assembly	BP	0.0186206	Over	6	Ca_02867
GO:0046337	phosphatidylethanolamine metabolic process	BP	0.0186206	Over	7	Ca_00110
GO:0046556	alpha-L-arabinofuranosidase activity	MF	0.0201652	Over	6	Ca_19687,Ca_18896
GO:0070290	N-acylphosphatidylethanolamine-specific phospholipase D activity	MF	0.0201652	Over	7	Ca_08688,Ca_02881
GO:0045727	positive regulation of translation	BP	0.0201652	Over	6	Ca_19685,Ca_04251
GO:0034250	positive regulation of cellular amide metabolic process	BP	0.0201652	Over	5	Ca_19685,Ca_04251
GO:0016773	phosphotransferase activity, alcohol group as acceptor	MF	0.0215913	Over	5	Ca_25115,Ca_25114,Ca_18895,Ca_14934,Ca_14933,Ca_14931,Ca_14930,Ca_14917,Ca_14904,Ca_14127,Ca_14126,Ca_14125,Ca_14117,Ca_13411,Ca_13395,Ca_13061,Ca_13060,Ca_13059,Ca_13058,Ca_13055,Ca_10887,Ca_10461,Ca_10265,Ca_09316,Ca_08509,Ca_06179,Ca_02943,Ca_02932,Ca_02924,Ca_02915,Ca_02888,Ca_00116
GO:0006468	protein phosphorylation	BP	0.0216607	Over	7	Ca_25115,Ca_25114,Ca_18895,Ca_14933,Ca_14931,Ca_14930,Ca_14917,Ca_14904,Ca_14127,Ca_14126,Ca_14125,Ca_13411,Ca_13395,Ca_13061,Ca_13060,Ca_13059,Ca_13058,Ca_13055,Ca_10461,Ca_10265,Ca_09316,Ca_08509,Ca_06179,Ca_02943,Ca_02932,Ca_02924,Ca_02915,Ca_02888,Ca_00116
GO:0017056	structural constituent of nuclear pore	MF	0.0235422	Over	3	Ca_14910,Ca_02867
GO:0016020	membrane	CC	0.0248068	Over	2	Ca_25115,Ca_20952,Ca_20941,Ca_20939,Ca_20472,Ca_20471,Ca_20339,Ca_20338,Ca_19714,Ca_19690,Ca_19683,Ca_18895,Ca_18742,Ca_18572,Ca_16103,Ca_14931,Ca_14928,Ca_14927,Ca_14924,Ca_14921,Ca_14919,Ca_14916,Ca_14915,Ca_14914,Ca_14682,Ca_14670,Ca_14448,Ca_14447,Ca_14444,Ca_14408,Ca_14388,Ca_14127,Ca_14126,Ca_14125,Ca_14123,Ca_14122,Ca_13979,Ca_13420,Ca_13415,Ca_13412,Ca_13411,Ca_13410,Ca_13404,Ca_13403,Ca_…
GO:0005643	nuclear pore	CC	0.024995	Over	4	Ca_14910,Ca_02867,Ca_00117
GO:0005524	ATP binding	MF	0.0252682	Over	6	Ca_25115,Ca_25114,Ca_21666,Ca_18895,Ca_14933,Ca_14931,Ca_14930,Ca_14917,Ca_14904,Ca_14127,Ca_14126,Ca_14125,Ca_14117,Ca_13411,Ca_13409,Ca_13395,Ca_13061,Ca_13060,Ca_13059,Ca_13058,Ca_13055,Ca_12112,Ca_10887,Ca_10561,Ca_10551,Ca_10550,Ca_10549,Ca_10547,Ca_10545,Ca_10461,Ca_10266,Ca_10265,Ca_10045,Ca_09316,Ca_06179,Ca_04774,Ca_04762,Ca_04757,Ca_02944,Ca_02943,Ca_02939,Ca_02932,Ca_02928,Ca_02924,Ca_…
GO:0006606	protein import into nucleus	BP	0.0290283	Over	6	Ca_14910,Ca_02867,Ca_00117
GO:0006644	phospholipid metabolic process	BP	0.0305522	Over	5	Ca_25116,Ca_10887,Ca_08688,Ca_04569,Ca_02881,Ca_00110
GO:0048573	photoperiodism, flowering	BP	0.0309281	Over	3	Ca_19141,Ca_13416
GO:0004630	phospholipase D activity	MF	0.0309281	Over	7	Ca_08688,Ca_02881
GO:0046470	phosphatidylcholine metabolic process	BP	0.0309281	Over	5	Ca_08688,Ca_02881
GO:0009648	photoperiodism	BP	0.0309281	Over	6	Ca_19141,Ca_13416
GO:0006405	RNA export from nucleus	BP	0.0311662	Over	6	Ca_14910,Ca_02867,Ca_00117
GO:0034504	protein localization to nucleus	BP	0.0311662	Over	7	Ca_14910,Ca_02867,Ca_00117
GO:0051170	nuclear import	BP	0.0311662	Over	7	Ca_14910,Ca_02867,Ca_00117
GO:0004620	phospholipase activity	MF	0.0333845	Over	6	Ca_13414,Ca_08688,Ca_02881
GO:0043130	ubiquitin binding	MF	0.0349192	Over	5	Ca_02909,Ca_00117
GO:0050657	nucleic acid transport	BP	0.0356828	Over	7	Ca_14910,Ca_02867,Ca_00117
GO:0050658	RNA transport	BP	0.0356828	Over	5	Ca_14910,Ca_02867,Ca_00117
GO:0051236	establishment of RNA localization	BP	0.0356828	Over	4	Ca_14910,Ca_02867,Ca_00117
GO:0004046	aminoacylase activity	MF	0.0368956	Over	6	Ca_20006
GO:0047627	adenylylsulfatase activity	MF	0.0368956	Over	6	Ca_19690
GO:0003973	(S)-2-hydroxy-acid oxidase activity	MF	0.0368956	Over	6	Ca_19688
GO:0060213	positive regulation of nuclear-transcribed mRNA poly(A) tail shortening	BP	0.0368956	Over	8	Ca_19685
GO:0006348	chromatin silencing at telomere	BP	0.0368956	Over	5	Ca_16086
GO:0051538	3 iron, 4 sulfur cluster binding	MF	0.0368956	Over	5	Ca_14929
GO:0031080	nuclear pore outer ring	CC	0.0368956	Over	4	Ca_14910
GO:0008482	sulfite oxidase activity	MF	0.0368956	Over	6	Ca_14644
GO:0042753	positive regulation of circadian rhythm	BP	0.0368956	Over	3	Ca_13416
GO:0033925	mannosyl-glycoprotein endo-beta-N-acetylglucosaminidase activity	MF	0.0368956	Over	6	Ca_13387
GO:0071586	CAAX-box protein processing	BP	0.0368956	Over	7	Ca_06176
GO:0004597	peptide-aspartate beta-dioxygenase activity	MF	0.0368956	Over	4	Ca_04768
GO:0003862	3-isopropylmalate dehydrogenase activity	MF	0.0368956	Over	6	Ca_02908
GO:0008534	oxidized purine nucleobase lesion DNA N-glycosylase activity	MF	0.0368956	Over	6	Ca_02896
GO:0009252	peptidoglycan biosynthetic process	BP	0.0368956	Over	6	Ca_02863
GO:0010337	regulation of salicylic acid metabolic process	BP	0.0368956	Over	6	Ca_00441
GO:0016819	hydrolase activity, acting on acid anhydrides, in sulfonyl-containing anhydrides	MF	0.0368956	Over	5	Ca_19690
GO:0000289	nuclear-transcribed mRNA poly(A) tail shortening	BP	0.0368956	Over	8	Ca_19685
GO:0060211	regulation of nuclear-transcribed mRNA poly(A) tail shortening	BP	0.0368956	Over	8	Ca_19685
GO:0061014	positive regulation of mRNA catabolic process	BP	0.0368956	Over	6	Ca_19685
GO:1900151	regulation of nuclear-transcribed mRNA catabolic process, deadenylation-dependent decay	BP	0.0368956	Over	7	Ca_19685
GO:1900153	positive regulation of nuclear-transcribed mRNA catabolic process, deadenylation-dependent decay	BP	0.0368956	Over	7	Ca_19685
GO:1903313	positive regulation of mRNA metabolic process	BP	0.0368956	Over	6	Ca_19685
GO:0006537	glutamate biosynthetic process	BP	0.0368956	Over	8	Ca_14929
GO:0045181	glutamate synthase activity, NAD(P)H as acceptor	MF	0.0368956	Over	6	Ca_14929
GO:0018410	C-terminal protein amino acid modification	BP	0.0368956	Over	8	Ca_14388
GO:0080120	CAAX-box protein maturation	BP	0.0368956	Over	6	Ca_06176
GO:0000270	peptidoglycan metabolic process	BP	0.0368956	Over	7	Ca_02863
GO:0009273	peptidoglycan-based cell wall biogenesis	BP	0.0368956	Over	5	Ca_02863
GO:0009696	salicylic acid metabolic process	BP	0.0368956	Over	6	Ca_00441
GO:0015931	nucleobase-containing compound transport	BP	0.0379036	Over	6	Ca_14910,Ca_14122,Ca_02867,Ca_00117
GO:0051168	nuclear export	BP	0.0380606	Over	7	Ca_14910,Ca_02867,Ca_00117
GO:0016407	acetyltransferase activity	MF	0.0390018	Over	6	Ca_16086,Ca_11863,Ca_11862,Ca_11861,Ca_10036
GO:0006289	nucleotide-excision repair	BP	0.0390975	Over	7	Ca_02937,Ca_02896
GO:0010033	response to organic substance	BP	0.0429725	Under	4	Ca_06175
GO:0042147	retrograde transport, endosome to Golgi	BP	0.0434548	Over	6	Ca_14448,Ca_14447
GO:0019321	pentose metabolic process	BP	0.0434548	Over	5	Ca_19687,Ca_18896
GO:0016482	cytosolic transport	BP	0.0434548	Over	5	Ca_14448,Ca_14447
GO:0098797	plasma membrane protein complex	CC	0.0434548	Over	4	Ca_13404,Ca_02897
GO:0016746	transferase activity, transferring acyl groups	MF	0.0449166	Over	4	Ca_20929,Ca_16086,Ca_14118,Ca_13400,Ca_11863,Ca_11862,Ca_11861,Ca_10036,Ca_08225,Ca_02927,Ca_00093
GO:0048544	recognition of pollen	BP	0.0456646	Over	3	Ca_14127,Ca_14126,Ca_14125
GO:0008037	cell recognition	BP	0.0456646	Over	3	Ca_14127,Ca_14126,Ca_14125
GO:0009875	pollen-pistil interaction	BP	0.0456646	Over	3	Ca_14127,Ca_14126,Ca_14125
GO:0006406	mRNA export from nucleus	BP	0.0479829	Over	6	Ca_14910,Ca_02867
GO:0071427	mRNA-containing ribonucleoprotein complex export from nucleus	BP	0.0479829	Over	6	Ca_14910,Ca_02867
GO:0008081	phosphoric diester hydrolase activity	MF	0.0483538	Over	6	Ca_13414,Ca_08688,Ca_02881
GO:0043168	anion binding	MF	0.0484967	Over	4	Ca_25115,Ca_25114,Ca_21666,Ca_20939,Ca_19141,Ca_18895,Ca_14933,Ca_14931,Ca_14930,Ca_14929,Ca_14919,Ca_14917,Ca_14904,Ca_14127,Ca_14126,Ca_14125,Ca_14117,Ca_13411,Ca_13409,Ca_13395,Ca_13061,Ca_13060,Ca_13059,Ca_13058,Ca_13055,Ca_12112,Ca_12110,Ca_11870,Ca_10887,Ca_10561,Ca_10554,Ca_10551,Ca_10550,Ca_10549,Ca_10547,Ca_10545,Ca_10461,Ca_10266,Ca_10265,Ca_10045,Ca_09316,Ca_06179,Ca_06168,Ca_04774,Ca_…
GO:0009250	glucan biosynthetic process	BP	0.049187	Over	7	Ca_20339,Ca_13979,Ca_04774,Ca_02930
Breeding lines vs Cultivars
GO_ID	GO_Term	GO_Class	p-value	Enrichment Direction	GO Level	Gene ID
GO:0090470	shoot organ boundary specification	BP	0.0015313	Over	6	Ca_09180
GO:0016594	glycine binding	MF	0.0015313	Over	5	Ca_09169
GO:0004375	glycine dehydrogenase (decarboxylating) activity	MF	0.0015313	Over	6	Ca_09169
GO:0016642	oxidoreductase activity, acting on the CH-NH2 group of donors, disulfide as acceptor	MF	0.0015313	Over	5	Ca_09169
GO:0002020	protease binding	MF	0.00306035	Over	5	Ca_09199
GO:0010371	regulation of gibberellin biosynthetic process	BP	0.00306035	Over	5	Ca_09180
GO:0008285	negative regulation of cell proliferation	BP	0.00306035	Over	3	Ca_09180
GO:0019464	glycine decarboxylation via glycine cleavage system	BP	0.00458715	Over	9	Ca_09169
GO:0005884	actin filament	CC	0.0061117	Over	6	Ca_09199
GO:0019747	regulation of isoprenoid metabolic process	BP	0.0061117	Over	5	Ca_09180
GO:0048859	formation of anatomical boundary	BP	0.0061117	Over	4	Ca_09180
GO:0090691	formation of plant organ boundary	BP	0.0061117	Over	5	Ca_09180
GO:0006546	glycine catabolic process	BP	0.0061117	Over	8	Ca_09169
GO:0010227	floral organ abscission	BP	0.00763402	Over	4	Ca_09180
GO:0005960	glycine cleavage complex	CC	0.00763402	Over	4	Ca_09169
GO:0043455	regulation of secondary metabolic process	BP	0.00763402	Over	4	Ca_09180
GO:0009838	abscission	BP	0.00763402	Over	3	Ca_09180
GO:0009071	serine family amino acid catabolic process	BP	0.00915409	Over	7	Ca_09169
GO:0046890	regulation of lipid biosynthetic process	BP	0.0106719	Over	5	Ca_09180
GO:0009416	response to light stimulus	BP	0.0117788	Over	5	Ca_09185,Ca_09180
GO:0010105	negative regulation of ethylene-activated signaling pathway	BP	0.0121875	Over	6	Ca_09175
GO:0070298	negative regulation of phosphorelay signal transduction system	BP	0.0121875	Over	6	Ca_09175
GO:0019748	secondary metabolic process	BP	0.0134961	Over	3	Ca_13375,Ca_09180
GO:0019216	regulation of lipid metabolic process	BP	0.0137009	Over	5	Ca_09180
GO:0009686	gibberellin biosynthetic process	BP	0.0152121	Over	7	Ca_09180
GO:0016102	diterpenoid biosynthetic process	BP	0.0152121	Over	7	Ca_09180
GO:0010104	regulation of ethylene-activated signaling pathway	BP	0.0152121	Over	6	Ca_09175
GO:0070297	regulation of phosphorelay signal transduction system	BP	0.0152121	Over	6	Ca_09175
GO:1902532	negative regulation of intracellular signal transduction	BP	0.0152121	Over	5	Ca_09175
GO:0009314	response to radiation	BP	0.015316	Over	4	Ca_09185,Ca_09180
GO:0010565	regulation of cellular ketone metabolic process	BP	0.016721	Over	5	Ca_09180
GO:0009873	ethylene-activated signaling pathway	BP	0.0182277	Over	5	Ca_09175
GO:0071369	cellular response to ethylene stimulus	BP	0.0182277	Over	6	Ca_09175
GO:0009926	auxin polar transport	BP	0.0197322	Over	7	Ca_09185
GO:0042127	regulation of cell proliferation	BP	0.0197322	Over	3	Ca_09180
GO:0010224	response to UV-B	BP	0.0212345	Over	7	Ca_09185
GO:0009685	gibberellin metabolic process	BP	0.0227346	Over	7	Ca_09180
GO:0006544	glycine metabolic process	BP	0.0227346	Over	7	Ca_09169
GO:0030276	clathrin binding	MF	0.0242324	Over	4	Ca_09199
GO:0009914	hormone transport	BP	0.0242324	Over	5	Ca_09185
GO:0060918	auxin transport	BP	0.0242324	Over	6	Ca_09185
GO:0046274	lignin catabolic process	BP	0.0257281	Over	6	Ca_13375
GO:0052716	hydroquinone:oxygen oxidoreductase activity	MF	0.0257281	Over	6	Ca_13375
GO:0005838	proteasome regulatory particle	CC	0.0257281	Over	4	Ca_09183
GO:0046271	phenylpropanoid catabolic process	BP	0.0257281	Over	5	Ca_13375
GO:0022624	proteasome accessory complex	CC	0.0257281	Over	4	Ca_09183
GO:0016101	diterpenoid metabolic process	BP	0.0257281	Over	7	Ca_09180
GO:0009640	photomorphogenesis	BP	0.0272215	Over	4	Ca_09180
GO:0009723	response to ethylene	BP	0.0272215	Over	5	Ca_09175
GO:0009411	response to UV	BP	0.0287128	Over	6	Ca_09185
GO:0006623	protein targeting to vacuole	BP	0.0316887	Over	6	Ca_09199
GO:0016638	oxidoreductase activity, acting on the CH-NH2 group of donors	MF	0.0316887	Over	4	Ca_09169
GO:0072666	establishment of protein localization to vacuole	BP	0.0331734	Over	6	Ca_09199
GO:0009808	lignin metabolic process	BP	0.0346559	Over	5	Ca_13375
GO:0048523	negative regulation of cellular process	BP	0.0362326	Over	3	Ca_09180,Ca_09175
GO:0072665	protein localization to vacuole	BP	0.0376144	Over	7	Ca_09199
GO:0009968	negative regulation of signal transduction	BP	0.0376144	Over	4	Ca_09175
GO:0010648	negative regulation of cell communication	BP	0.0376144	Over	4	Ca_09175
GO:0023057	negative regulation of signaling	BP	0.0376144	Over	3	Ca_09175
GO:0016722	oxidoreductase activity, oxidizing metal ions	MF	0.0390903	Over	4	Ca_13375
GO:0008283	cell proliferation	BP	0.0390903	Over	2	Ca_09180
GO:1901606	alpha-amino acid catabolic process	BP	0.0390903	Over	6	Ca_09169
GO:0016682	oxidoreductase activity, acting on diphenols and related substances as donors, oxygen as acceptor	MF	0.0405641	Over	5	Ca_13375
GO:0010501	RNA secondary structure unwinding	BP	0.0420357	Over	6	Ca_20395
GO:0008408	3'-5' exonuclease activity	MF	0.0435052	Over	7	Ca_09198
GO:0009063	cellular amino acid catabolic process	BP	0.0449725	Over	5	Ca_09169
GO:0016679	oxidoreductase activity, acting on diphenols and related substances as donors	MF	0.0479006	Over	4	Ca_13375
Landraces (Mediterranean) vs Breeding lines
GO_ID	GO_Term	GO_Class	p-value	Enrichment Direction	GO Level	Gene ID
GO:0048544	recognition of pollen	BP	0.00036372	Over	3	Ca_14127,Ca_14126,Ca_14125
GO:0008037	cell recognition	BP	0.00036372	Over	3	Ca_14127,Ca_14126,Ca_14125
GO:0009875	pollen-pistil interaction	BP	0.00036372	Over	3	Ca_14127,Ca_14126,Ca_14125
GO:0030904	retromer complex	CC	0.000457636	Over	3	Ca_14448,Ca_14447
GO:0042147	retrograde transport, endosome to Golgi	BP	0.00153029	Over	6	Ca_14448,Ca_14447
GO:0016482	cytosolic transport	BP	0.00153029	Over	5	Ca_14448,Ca_14447
GO:0009856	pollination	BP	0.0017798	Over	3	Ca_14127,Ca_14126,Ca_14125
GO:0044706	multi-multicellular organism process	BP	0.0017798	Over	3	Ca_14127,Ca_14126,Ca_14125
GO:0007154	cell communication	BP	0.00196003	Over	3	Ca_20124,Ca_15687,Ca_15492,Ca_14388,Ca_14127,Ca_14126,Ca_14125,Ca_14117
GO:0008017	microtubule binding	MF	0.00273397	Over	6	Ca_20016,Ca_12112,Ca_03685
GO:0007095	mitotic G2 DNA damage checkpoint	BP	0.00324636	Over	6	Ca_15687
GO:0042770	signal transduction in response to DNA damage	BP	0.00324636	Over	5	Ca_15687
GO:0019776	Atg8 ligase activity	MF	0.00324636	Over	4	Ca_14388
GO:0006501	C-terminal protein lipidation	BP	0.00324636	Over	8	Ca_14388
GO:0034274	Atg12-Atg5-Atg16 complex	CC	0.00324636	Over	4	Ca_14388
GO:0009496	plastoquinol--plastocyanin reductase activity	MF	0.00324636	Over	6	Ca_14123
GO:0045158	electron transporter, transferring electrons within cytochrome b6/f complex of photosystem II activity	MF	0.00324636	Over	5	Ca_14123
GO:0031572	G2 DNA damage checkpoint	BP	0.00324636	Over	6	Ca_15687
GO:0044773	mitotic DNA damage checkpoint	BP	0.00324636	Over	6	Ca_15687
GO:0052880	oxidoreductase activity, acting on diphenols and related substances as donors, with copper protein as acceptor	MF	0.00324636	Over	5	Ca_14123
GO:0015631	tubulin binding	MF	0.00362266	Over	5	Ca_20016,Ca_12112,Ca_03685
GO:0016197	endosomal transport	BP	0.0039691	Over	5	Ca_14448,Ca_14447
GO:0030246	carbohydrate binding	MF	0.00400557	Over	3	Ca_14444,Ca_14127,Ca_14126,Ca_14125
GO:0022414	reproductive process	BP	0.00413844	Over	2	Ca_15687,Ca_14127,Ca_14126,Ca_14125,Ca_13686
GO:0000003	reproduction	BP	0.0041921	Over	2	Ca_15687,Ca_14127,Ca_14126,Ca_14125,Ca_13686
GO:1901264	carbohydrate derivative transport	BP	0.00511919	Over	6	Ca_14122,Ca_12114
GO:0004046	aminoacylase activity	MF	0.00648237	Over	6	Ca_20006
GO:0042256	mature ribosome assembly	BP	0.00648237	Over	7	Ca_12179
GO:0004848	ureidoglycolate hydrolase activity	MF	0.00648237	Over	6	Ca_12098
GO:0010136	ureide catabolic process	BP	0.00648237	Over	6	Ca_12098
GO:0000256	allantoin catabolic process	BP	0.00648237	Over	6	Ca_12098
GO:0018410	C-terminal protein amino acid modification	BP	0.00648237	Over	8	Ca_14388
GO:0010135	ureide metabolic process	BP	0.00648237	Over	6	Ca_12098
GO:0000255	allantoin metabolic process	BP	0.00648237	Over	5	Ca_12098
GO:0005871	kinesin complex	CC	0.00709564	Over	5	Ca_12112,Ca_03685
GO:0003922	GMP synthase (glutamine-hydrolyzing) activity	MF	0.00970808	Over	6	Ca_12619
GO:0010972	negative regulation of G2/M transition of mitotic cell cycle	BP	0.00970808	Over	7	Ca_15687
GO:0044774	mitotic DNA integrity checkpoint	BP	0.00970808	Over	5	Ca_15687
GO:0044818	mitotic G2/M transition checkpoint	BP	0.00970808	Over	5	Ca_15687
GO:1902750	negative regulation of cell cycle G2/M phase transition	BP	0.00970808	Over	6	Ca_15687
GO:0007017	microtubule-based process	BP	0.0105763	Over	3	Ca_20016,Ca_12112,Ca_03685
GO:0044459	plasma membrane part	CC	0.0126859	Over	3	Ca_14444,Ca_13979,Ca_10980,Ca_05540
GO:0006302	double-strand break repair	BP	0.0128194	Over	7	Ca_15687,Ca_12099
GO:0031048	chromatin silencing by small RNA	BP	0.0129235	Over	5	Ca_13686
GO:0006145	purine nucleobase catabolic process	BP	0.0129235	Over	7	Ca_12098
GO:0015808	L-alanine transport	BP	0.0129235	Over	8	Ca_05540
GO:0015812	gamma-aminobutyric acid transport	BP	0.0129235	Over	7	Ca_05540
GO:0015185	gamma-aminobutyric acid transmembrane transporter activity	MF	0.0129235	Over	8	Ca_05540
GO:0015180	L-alanine transmembrane transporter activity	MF	0.0129235	Over	8	Ca_05540
GO:0000077	DNA damage checkpoint	BP	0.0129235	Over	5	Ca_15687
GO:0043687	post-translational protein modification	BP	0.0129235	Over	7	Ca_14388
GO:0043605	cellular amide catabolic process	BP	0.0129235	Over	6	Ca_12098
GO:0032328	alanine transport	BP	0.0129235	Over	7	Ca_05540
GO:0022858	alanine transmembrane transporter activity	MF	0.0129235	Over	7	Ca_05540
GO:0005886	plasma membrane	CC	0.0143875	Over	3	Ca_20124,Ca_14444,Ca_14379,Ca_13979,Ca_12109,Ca_10980,Ca_05540
GO:0008092	cytoskeletal protein binding	MF	0.0148799	Over	4	Ca_20016,Ca_12112,Ca_03685
GO:0005875	microtubule associated complex	CC	0.01522	Over	4	Ca_12112,Ca_03685
GO:0006086	acetyl-CoA biosynthetic process from pyruvate	BP	0.0161287	Over	8	Ca_25091
GO:0030870	Mre11 complex	CC	0.0161287	Over	4	Ca_15687
GO:0034045	pre-autophagosomal structure membrane	CC	0.0161287	Over	4	Ca_14388
GO:0000054	ribosomal subunit export from nucleus	BP	0.0161287	Over	5	Ca_12179
GO:1902626	assembly of large subunit precursor of preribosome	BP	0.0161287	Over	6	Ca_12179
GO:0046577	long-chain-alcohol oxidase activity	MF	0.0161287	Over	6	Ca_12110
GO:0015181	arginine transmembrane transporter activity	MF	0.0161287	Over	7	Ca_05540
GO:0033750	ribosome localization	BP	0.0161287	Over	5	Ca_12179
GO:0016813	hydrolase activity, acting on carbon-nitrogen (but not peptide) bonds, in linear amidines	MF	0.0161287	Over	5	Ca_12098
GO:0008028	monocarboxylic acid transmembrane transporter activity	MF	0.0161287	Over	7	Ca_05540
GO:0007018	microtubule-based movement	BP	0.016746	Over	4	Ca_12112,Ca_03685
GO:0003777	microtubule motor activity	MF	0.016746	Over	9	Ca_12112,Ca_03685
GO:0032991	macromolecular complex	CC	0.0172283	Over	2	Ca_15687,Ca_14629,Ca_14448,Ca_14447,Ca_14388,Ca_13979,Ca_12625,Ca_12179,Ca_12115,Ca_12112,Ca_03685
GO:0006928	movement of cell or subcellular component	BP	0.0183345	Over	3	Ca_12112,Ca_03685
GO:0044464	cell part	CC	0.0183918	Over	2	Ca_25091,Ca_20124,Ca_20009,Ca_20006,Ca_15687,Ca_15492,Ca_14629,Ca_14448,Ca_14447,Ca_14444,Ca_14389,Ca_14388,Ca_14379,Ca_14124,Ca_14123,Ca_13979,Ca_13686,Ca_12625,Ca_12619,Ca_12179,Ca_12115,Ca_12114,Ca_12112,Ca_12109,Ca_12099,Ca_12098,Ca_10980,Ca_05540,Ca_03685,Ca_03502
GO:0000422	autophagy of mitochondrion	BP	0.0193237	Over	5	Ca_14388
GO:0006995	cellular response to nitrogen starvation	BP	0.0193237	Over	6	Ca_14388
GO:0015030	Cajal body	CC	0.0193237	Over	7	Ca_12625
GO:0017089	glycolipid transporter activity	MF	0.0193237	Over	3	Ca_12114
GO:0051861	glycolipid binding	MF	0.0193237	Over	4	Ca_12114
GO:0046836	glycolipid transport	BP	0.0193237	Over	6	Ca_12114
GO:0006085	acetyl-CoA biosynthetic process	BP	0.0193237	Over	7	Ca_25091
GO:0010389	regulation of G2/M transition of mitotic cell cycle	BP	0.0193237	Over	7	Ca_15687
GO:0031570	DNA integrity checkpoint	BP	0.0193237	Over	4	Ca_15687
GO:0061726	mitochondrion disassembly	BP	0.0193237	Over	6	Ca_14388
GO:0071428	rRNA-containing ribonucleoprotein complex export from nucleus	BP	0.0193237	Over	6	Ca_12179
GO:0046113	nucleobase catabolic process	BP	0.0193237	Over	6	Ca_12098
GO:0044424	intracellular part	CC	0.0194985	Over	3	Ca_25091,Ca_20124,Ca_20009,Ca_20006,Ca_15687,Ca_15492,Ca_14629,Ca_14448,Ca_14447,Ca_14389,Ca_14388,Ca_14124,Ca_14123,Ca_13686,Ca_12625,Ca_12619,Ca_12179,Ca_12115,Ca_12114,Ca_12112,Ca_12109,Ca_12099,Ca_12098,Ca_10980,Ca_03685,Ca_03502
GO:0005874	microtubule	CC	0.0199843	Over	6	Ca_12112,Ca_03685
GO:0015931	nucleobase-containing compound transport	BP	0.0205476	Over	6	Ca_14122,Ca_12179
GO:0043228	non-membrane-bounded organelle	CC	0.0208334	Over	3	Ca_15687,Ca_13686,Ca_12625,Ca_12179,Ca_12115,Ca_12112,Ca_03685
GO:0043232	intracellular non-membrane-bounded organelle	CC	0.0208334	Over	4	Ca_15687,Ca_13686,Ca_12625,Ca_12179,Ca_12115,Ca_12112,Ca_03685
GO:0070925	organelle assembly	BP	0.0211175	Over	5	Ca_14388,Ca_12179
GO:0099513	polymeric cytoskeletal fiber	CC	0.0222771	Over	5	Ca_12112,Ca_03685
GO:0005623	cell	CC	0.0224918	Over	2	Ca_25091,Ca_20124,Ca_20009,Ca_20006,Ca_15687,Ca_15492,Ca_14629,Ca_14448,Ca_14447,Ca_14444,Ca_14389,Ca_14388,Ca_14379,Ca_14124,Ca_14123,Ca_13979,Ca_13686,Ca_12625,Ca_12619,Ca_12179,Ca_12115,Ca_12114,Ca_12112,Ca_12109,Ca_12099,Ca_12098,Ca_10980,Ca_05540,Ca_03685,Ca_03502
GO:0004739	pyruvate dehydrogenase (acetyl-transferring) activity	MF	0.0225085	Over	6	Ca_25091
GO:0016233	telomere capping	BP	0.0225085	Over	7	Ca_15687
GO:0009407	toxin catabolic process	BP	0.0225085	Over	3	Ca_14389
GO:0009911	positive regulation of flower development	BP	0.0225085	Over	4	Ca_13686
GO:0043023	ribosomal large subunit binding	MF	0.0225085	Over	5	Ca_12179
GO:0004738	pyruvate dehydrogenase activity	MF	0.0225085	Over	5	Ca_25091
GO:0000086	G2/M transition of mitotic cell cycle	BP	0.0225085	Over	6	Ca_15687
GO:0090487	secondary metabolite catabolic process	BP	0.0225085	Over	4	Ca_14389
GO:1903008	organelle disassembly	BP	0.0225085	Over	5	Ca_14388
GO:0099080	supramolecular complex	CC	0.0228665	Over	2	Ca_12112,Ca_03685
GO:0099081	supramolecular polymer	CC	0.0228665	Over	3	Ca_12112,Ca_03685
GO:0099512	supramolecular fiber	CC	0.0228665	Over	4	Ca_12112,Ca_03685
GO:0007049	cell cycle	BP	0.0234275	Over	3	Ca_20016,Ca_15687,Ca_14124
GO:0008565	protein transporter activity	MF	0.0240648	Over	5	Ca_14448,Ca_14447
GO:0016810	hydrolase activity, acting on carbon-nitrogen (but not peptide) bonds	MF	0.0246734	Over	4	Ca_20006,Ca_12098
GO:0015197	peptide transporter activity	MF	0.0246734	Over	4	Ca_14448,Ca_14447
GO:0071702	organic substance transport	BP	0.0249301	Over	5	Ca_14448,Ca_14447,Ca_14122,Ca_12179,Ca_12114,Ca_05540
GO:1901642	nucleoside transmembrane transport	BP	0.0256831	Over	6	Ca_14122
GO:0006084	acetyl-CoA metabolic process	BP	0.0256831	Over	6	Ca_25091
GO:0035384	thioester biosynthetic process	BP	0.0256831	Over	5	Ca_25091
GO:0071616	acyl-CoA biosynthetic process	BP	0.0256831	Over	6	Ca_25091
GO:1902749	regulation of cell cycle G2/M phase transition	BP	0.0256831	Over	6	Ca_15687
GO:0015858	nucleoside transport	BP	0.0256831	Over	7	Ca_14122
GO:0015804	neutral amino acid transport	BP	0.0256831	Over	7	Ca_05540
GO:0003774	motor activity	MF	0.0259095	Over	8	Ca_12112,Ca_03685
GO:0071705	nitrogen compound transport	BP	0.0280712	Over	5	Ca_14448,Ca_14447,Ca_14122,Ca_12179,Ca_05540
GO:0044804	autophagy of nucleus	BP	0.0288476	Over	5	Ca_14388
GO:0006378	mRNA polyadenylation	BP	0.0288476	Over	7	Ca_13686
GO:0044839	cell cycle G2/M phase transition	BP	0.0288476	Over	5	Ca_15687
GO:0043562	cellular response to nitrogen levels	BP	0.0288476	Over	6	Ca_14388
GO:2000243	positive regulation of reproductive process	BP	0.0288476	Over	3	Ca_13686
GO:0015175	neutral amino acid transmembrane transporter activity	MF	0.0288476	Over	8	Ca_05540
GO:0032501	multicellular organismal process	BP	0.0288729	Over	2	Ca_14388,Ca_14127,Ca_14126,Ca_14125,Ca_13686
GO:0051726	regulation of cell cycle	BP	0.0304286	Over	4	Ca_15687,Ca_14124
GO:0031981	nuclear lumen	CC	0.0315627	Over	5	Ca_15687,Ca_14629,Ca_12625,Ca_12179
GO:0005337	nucleoside transmembrane transporter activity	MF	0.0320021	Over	5	Ca_14122
GO:0004143	diacylglycerol kinase activity	MF	0.0320021	Over	6	Ca_14117
GO:0007205	protein kinase C-activating G-protein coupled receptor signaling pathway	BP	0.0320021	Over	5	Ca_14117
GO:0009404	toxin metabolic process	BP	0.0320021	Over	4	Ca_14389
GO:0051704	multi-organism process	BP	0.0322102	Over	2	Ca_14127,Ca_14126,Ca_14125
GO:0010150	leaf senescence	BP	0.0351465	Over	5	Ca_14388
GO:1901988	negative regulation of cell cycle phase transition	BP	0.0351465	Over	5	Ca_15687
GO:1901991	negative regulation of mitotic cell cycle phase transition	BP	0.0351465	Over	6	Ca_15687
GO:0090693	plant organ senescence	BP	0.0351465	Over	4	Ca_14388
GO:0048582	positive regulation of post-embryonic development	BP	0.0351465	Over	4	Ca_13686
GO:0016899	oxidoreductase activity, acting on the CH-OH group of donors, oxygen as acceptor	MF	0.0351465	Over	5	Ca_12110
GO:0072523	purine-containing compound catabolic process	BP	0.0351465	Over	6	Ca_12098
GO:0015718	monocarboxylic acid transport	BP	0.0351465	Over	8	Ca_05540
GO:0006310	DNA recombination	BP	0.0352363	Over	6	Ca_15687,Ca_12099
GO:1990234	transferase complex	CC	0.0357397	Over	4	Ca_14629,Ca_14388,Ca_13979
GO:0000398	mRNA splicing, via spliceosome	BP	0.0373813	Over	8	Ca_13686,Ca_12625
GO:0006633	fatty acid biosynthetic process	BP	0.0373813	Over	6	Ca_12147,Ca_03682
GO:0051240	positive regulation of multicellular organismal process	BP	0.0382808	Over	3	Ca_13686
GO:0016604	nuclear body	CC	0.0382808	Over	6	Ca_12625
GO:0031226	intrinsic component of plasma membrane	CC	0.0411771	Over	4	Ca_14444,Ca_10980,Ca_05540
GO:0089711	L-glutamate transmembrane transport	BP	0.0414052	Over	9	Ca_05540
GO:0016624	oxidoreductase activity, acting on the aldehyde or oxo group of donors, disulfide as acceptor	MF	0.0414052	Over	5	Ca_25091
GO:0007093	mitotic cell cycle checkpoint	BP	0.0414052	Over	4	Ca_15687
GO:0010948	negative regulation of cell cycle process	BP	0.0414052	Over	4	Ca_15687
GO:0000407	pre-autophagosomal structure	CC	0.0414052	Over	5	Ca_14388
GO:0015813	L-glutamate transport	BP	0.0414052	Over	8	Ca_05540
GO:0015800	acidic amino acid transport	BP	0.0414052	Over	7	Ca_05540
GO:0000377	RNA splicing, via transesterification reactions with bulged adenosine as nucleophile	BP	0.0418177	Over	9	Ca_13686,Ca_12625
GO:0005622	intracellular	CC	0.0432637	Over	3	Ca_25091,Ca_20124,Ca_20009,Ca_20006,Ca_15687,Ca_15492,Ca_14629,Ca_14448,Ca_14447,Ca_14389,Ca_14388,Ca_14124,Ca_14123,Ca_13686,Ca_12625,Ca_12619,Ca_12179,Ca_12115,Ca_12114,Ca_12112,Ca_12109,Ca_12099,Ca_12098,Ca_10980,Ca_03685,Ca_03502
GO:0000375	RNA splicing, via transesterification reactions	BP	0.0433387	Over	8	Ca_13686,Ca_12625
GO:0005313	L-glutamate transmembrane transporter activity	MF	0.0445196	Over	8	Ca_05540
GO:0043631	RNA polyadenylation	BP	0.0445196	Over	6	Ca_13686
GO:0015172	acidic amino acid transmembrane transporter activity	MF	0.0445196	Over	8	Ca_05540
GO:0043234	protein complex	CC	0.0471205	Over	3	Ca_15687,Ca_14448,Ca_14447,Ca_14388,Ca_12112,Ca_03685
GO:0000784	nuclear chromosome, telomeric region	CC	0.0476241	Over	6	Ca_15687
GO:0006383	transcription from RNA polymerase III promoter	BP	0.0476241	Over	7	Ca_14629
GO:0006075	(1->3)-beta-D-glucan biosynthetic process	BP	0.0476241	Over	9	Ca_13979
GO:0003843	1,3-beta-D-glucan synthase activity	MF	0.0476241	Over	7	Ca_13979
GO:0000148	1,3-beta-D-glucan synthase complex	CC	0.0476241	Over	4	Ca_13979
GO:0015189	L-lysine transmembrane transporter activity	MF	0.0476241	Over	7	Ca_05540
GO:1903401	L-lysine transmembrane transport	BP	0.0476241	Over	8	Ca_05540
GO:0045930	negative regulation of mitotic cell cycle	BP	0.0476241	Over	5	Ca_15687
GO:0007568	aging	BP	0.0476241	Over	3	Ca_14388
GO:0009267	cellular response to starvation	BP	0.0476241	Over	5	Ca_14388
GO:0051094	positive regulation of developmental process	BP	0.0476241	Over	3	Ca_13686
GO:0015174	basic amino acid transmembrane transporter activity	MF	0.0476241	Over	8	Ca_05540
GO:1902022	L-lysine transport	BP	0.0476241	Over	7	Ca_05540
GO:0008380	RNA splicing	BP	0.0496246	Over	7	Ca_13686,Ca_12625
Landraces (Middle East) vs Breeding lines
GO_ID	GO_Term	GO_Class	p-value	Enrichment Direction	GO Level	Gene ID
GO:0030904	retromer complex	CC	0.0010925	Over	3	Ca_14448,Ca_14447
GO:0048544	recognition of pollen	BP	0.00130392	Over	3	Ca_14127,Ca_14126,Ca_14125
GO:0008037	cell recognition	BP	0.00130392	Over	3	Ca_14127,Ca_14126,Ca_14125
GO:0009875	pollen-pistil interaction	BP	0.00130392	Over	3	Ca_14127,Ca_14126,Ca_14125
GO:0048653	anther development	BP	0.00133093	Over	4	Ca_10555,Ca_01974
GO:0048443	stamen development	BP	0.00159192	Over	5	Ca_10555,Ca_01974
GO:0048466	androecium development	BP	0.00159192	Over	5	Ca_10555,Ca_01974
GO:0042147	retrograde transport, endosome to Golgi	BP	0.00361893	Over	6	Ca_14448,Ca_14447
GO:0016482	cytosolic transport	BP	0.00361893	Over	5	Ca_14448,Ca_14447
GO:0019776	Atg8 ligase activity	MF	0.00502266	Over	4	Ca_14388
GO:0006501	C-terminal protein lipidation	BP	0.00502266	Over	8	Ca_14388
GO:0034274	Atg12-Atg5-Atg16 complex	CC	0.00502266	Over	4	Ca_14388
GO:0009496	plastoquinol--plastocyanin reductase activity	MF	0.00502266	Over	6	Ca_14123
GO:0045158	electron transporter, transferring electrons within cytochrome b6/f complex of photosystem II activity	MF	0.00502266	Over	5	Ca_14123
GO:0008446	GDP-mannose 4,6-dehydratase activity	MF	0.00502266	Over	6	Ca_01979
GO:0080166	stomium development	BP	0.00502266	Over	4	Ca_01974
GO:0006646	phosphatidylethanolamine biosynthetic process	BP	0.00502266	Over	7	Ca_00110
GO:0016540	protein autoprocessing	BP	0.00502266	Over	7	Ca_00110
GO:0052880	oxidoreductase activity, acting on diphenols and related substances as donors, with copper protein as acceptor	MF	0.00502266	Over	5	Ca_14123
GO:0046337	phosphatidylethanolamine metabolic process	BP	0.00502266	Over	7	Ca_00110
GO:0022414	reproductive process	BP	0.00612166	Over	2	Ca_14127,Ca_14126,Ca_14125,Ca_13686,Ca_10555,Ca_01974
GO:0009856	pollination	BP	0.00612662	Over	3	Ca_14127,Ca_14126,Ca_14125
GO:0044706	multi-multicellular organism process	BP	0.00612662	Over	3	Ca_14127,Ca_14126,Ca_14125
GO:0000003	reproduction	BP	0.00621084	Over	2	Ca_14127,Ca_14126,Ca_14125,Ca_13686,Ca_10555,Ca_01974
GO:0098754	detoxification	BP	0.00640218	Over	2	Ca_20950,Ca_14389
GO:0009908	flower development	BP	0.00759996	Over	5	Ca_13686,Ca_10555,Ca_01974
GO:0048367	shoot system development	BP	0.00805532	Over	5	Ca_14388,Ca_13686,Ca_10555,Ca_01974
GO:0009636	response to toxic substance	BP	0.00806304	Over	4	Ca_20950,Ca_14389
GO:0048827	phyllome development	BP	0.00813354	Over	5	Ca_14388,Ca_10555,Ca_01974
GO:0008092	cytoskeletal protein binding	MF	0.00841434	Over	4	Ca_20016,Ca_12112,Ca_03685,Ca_02425
GO:0048438	floral whorl development	BP	0.00865516	Over	4	Ca_10555,Ca_01974
GO:0008017	microtubule binding	MF	0.00926562	Over	6	Ca_20016,Ca_12112,Ca_03685
GO:0090567	reproductive shoot system development	BP	0.00926562	Over	4	Ca_13686,Ca_10555,Ca_01974
GO:0016197	endosomal transport	BP	0.0092662	Over	5	Ca_14448,Ca_14447
GO:0004046	aminoacylase activity	MF	0.0100204	Over	6	Ca_20006
GO:0042256	mature ribosome assembly	BP	0.0100204	Over	7	Ca_12179
GO:0004848	ureidoglycolate hydrolase activity	MF	0.0100204	Over	6	Ca_12098
GO:0010136	ureide catabolic process	BP	0.0100204	Over	6	Ca_12098
GO:0000256	allantoin catabolic process	BP	0.0100204	Over	6	Ca_12098
GO:0010013	N-1-naphthylphthalamic acid binding	MF	0.0100204	Over	4	Ca_02072
GO:0018410	C-terminal protein amino acid modification	BP	0.0100204	Over	8	Ca_14388
GO:0010135	ureide metabolic process	BP	0.0100204	Over	6	Ca_12098
GO:0000255	allantoin metabolic process	BP	0.0100204	Over	5	Ca_12098
GO:1901264	carbohydrate derivative transport	BP	0.0118956	Over	6	Ca_14122,Ca_12114
GO:0015631	tubulin binding	MF	0.0121353	Over	5	Ca_20016,Ca_12112,Ca_03685
GO:0022411	cellular component disassembly	BP	0.0133186	Over	4	Ca_14388,Ca_02425
GO:0019673	GDP-mannose metabolic process	BP	0.0149933	Over	6	Ca_01979
GO:0048437	floral organ development	BP	0.0155843	Over	4	Ca_10555,Ca_01974
GO:0005871	kinesin complex	CC	0.0163737	Over	5	Ca_12112,Ca_03685
GO:0032501	multicellular organismal process	BP	0.017576	Over	2	Ca_14388,Ca_14127,Ca_14126,Ca_14125,Ca_13686,Ca_10555,Ca_01974
GO:0030246	carbohydrate binding	MF	0.018207	Over	3	Ca_14127,Ca_14126,Ca_14125,Ca_10554
GO:0031048	chromatin silencing by small RNA	BP	0.0199416	Over	5	Ca_13686
GO:0006145	purine nucleobase catabolic process	BP	0.0199416	Over	7	Ca_12098
GO:0043687	post-translational protein modification	BP	0.0199416	Over	7	Ca_14388
GO:0043605	cellular amide catabolic process	BP	0.0199416	Over	6	Ca_12098
GO:0005524	ATP binding	MF	0.0200779	Over	6	Ca_20124,Ca_14904,Ca_14127,Ca_14126,Ca_14125,Ca_14117,Ca_12112,Ca_12095,Ca_12094,Ca_10561,Ca_10551,Ca_10550,Ca_10549,Ca_10545,Ca_03685,Ca_03446,Ca_02424
GO:0034045	pre-autophagosomal structure membrane	CC	0.0248653	Over	4	Ca_14388
GO:0000054	ribosomal subunit export from nucleus	BP	0.0248653	Over	5	Ca_12179
GO:1902626	assembly of large subunit precursor of preribosome	BP	0.0248653	Over	6	Ca_12179
GO:0046577	long-chain-alcohol oxidase activity	MF	0.0248653	Over	6	Ca_12110
GO:0019511	peptidyl-proline hydroxylation	BP	0.0248653	Over	8	Ca_10554
GO:0004656	procollagen-proline 4-dioxygenase activity	MF	0.0248653	Over	6	Ca_10554
GO:0033750	ribosome localization	BP	0.0248653	Over	5	Ca_12179
GO:0016813	hydrolase activity, acting on carbon-nitrogen (but not peptide) bonds, in linear amidines	MF	0.0248653	Over	5	Ca_12098
GO:0018126	protein hydroxylation	BP	0.0248653	Over	7	Ca_10554
GO:0019798	procollagen-proline dioxygenase activity	MF	0.0248653	Over	5	Ca_10554
GO:0031543	peptidyl-proline dioxygenase activity	MF	0.0248653	Over	4	Ca_10554
GO:0031545	peptidyl-proline 4-dioxygenase activity	MF	0.0248653	Over	5	Ca_10554
GO:0022412	cellular process involved in reproduction in multicellular organism	BP	0.0248653	Over	3	Ca_01974
GO:0051213	dioxygenase activity	MF	0.0260852	Over	4	Ca_10933,Ca_10554,Ca_03682
GO:0000422	autophagy of mitochondrion	BP	0.0297646	Over	5	Ca_14388
GO:0006995	cellular response to nitrogen starvation	BP	0.0297646	Over	6	Ca_14388
GO:0017089	glycolipid transporter activity	MF	0.0297646	Over	3	Ca_12114
GO:0051861	glycolipid binding	MF	0.0297646	Over	4	Ca_12114
GO:0046836	glycolipid transport	BP	0.0297646	Over	6	Ca_12114
GO:0048658	anther wall tapetum development	BP	0.0297646	Over	4	Ca_10555
GO:0004609	phosphatidylserine decarboxylase activity	MF	0.0297646	Over	6	Ca_00110
GO:0061726	mitochondrion disassembly	BP	0.0297646	Over	6	Ca_14388
GO:0071428	rRNA-containing ribonucleoprotein complex export from nucleus	BP	0.0297646	Over	6	Ca_12179
GO:0046113	nucleobase catabolic process	BP	0.0297646	Over	6	Ca_12098
GO:0032559	adenyl ribonucleotide binding	MF	0.0324682	Over	6	Ca_20124,Ca_14904,Ca_14127,Ca_14126,Ca_14125,Ca_14117,Ca_12112,Ca_12095,Ca_12094,Ca_10561,Ca_10551,Ca_10550,Ca_10549,Ca_10545,Ca_03685,Ca_03446,Ca_02424
GO:0030554	adenyl nucleotide binding	MF	0.0328172	Over	6	Ca_20124,Ca_14904,Ca_14127,Ca_14126,Ca_14125,Ca_14117,Ca_12112,Ca_12095,Ca_12094,Ca_10561,Ca_10551,Ca_10550,Ca_10549,Ca_10545,Ca_03685,Ca_03446,Ca_02424
GO:0007017	microtubule-based process	BP	0.0334475	Over	3	Ca_20016,Ca_12112,Ca_03685
GO:0005875	microtubule associated complex	CC	0.0343606	Over	4	Ca_12112,Ca_03685
GO:0009407	toxin catabolic process	BP	0.0346396	Over	3	Ca_14389
GO:0009911	positive regulation of flower development	BP	0.0346396	Over	4	Ca_13686
GO:0043023	ribosomal large subunit binding	MF	0.0346396	Over	5	Ca_12179
GO:0055046	microgametogenesis	BP	0.0346396	Over	3	Ca_10555
GO:0008146	sulfotransferase activity	MF	0.0346396	Over	5	Ca_02136
GO:0090487	secondary metabolite catabolic process	BP	0.0346396	Over	4	Ca_14389
GO:1903008	organelle disassembly	BP	0.0346396	Over	5	Ca_14388
GO:0099402	plant organ development	BP	0.0371732	Over	4	Ca_14388,Ca_10555,Ca_01974
GO:0007018	microtubule-based movement	BP	0.0376761	Over	4	Ca_12112,Ca_03685
GO:0003777	microtubule motor activity	MF	0.0376761	Over	9	Ca_12112,Ca_03685
GO:1901642	nucleoside transmembrane transport	BP	0.0394903	Over	6	Ca_14122
GO:0015858	nucleoside transport	BP	0.0394903	Over	7	Ca_14122
GO:0006928	movement of cell or subcellular component	BP	0.0411091	Over	3	Ca_12112,Ca_03685
GO:0005856	cytoskeleton	CC	0.0438355	Over	5	Ca_12112,Ca_03685,Ca_02425
GO:0004784	superoxide dismutase activity	MF	0.044317	Over	3	Ca_20950
GO:0044804	autophagy of nucleus	BP	0.044317	Over	5	Ca_14388
GO:0006378	mRNA polyadenylation	BP	0.044317	Over	7	Ca_13686
GO:0030042	actin filament depolymerization	BP	0.044317	Over	7	Ca_02425
GO:0016721	oxidoreductase activity, acting on superoxide radicals as acceptor	MF	0.044317	Over	4	Ca_20950
GO:0043562	cellular response to nitrogen levels	BP	0.044317	Over	6	Ca_14388
GO:2000243	positive regulation of reproductive process	BP	0.044317	Over	3	Ca_13686
GO:0051261	protein depolymerization	BP	0.044317	Over	8	Ca_02425
GO:0005874	microtubule	CC	0.0446553	Over	6	Ca_12112,Ca_03685
GO:0015931	nucleobase-containing compound transport	BP	0.0458619	Over	6	Ca_14122,Ca_12179
GO:0070925	organelle assembly	BP	0.0470804	Over	5	Ca_14388,Ca_12179
GO:0036094	small molecule binding	MF	0.0489478	Over	3	Ca_20124,Ca_14904,Ca_14127,Ca_14126,Ca_14125,Ca_14117,Ca_13686,Ca_12112,Ca_12110,Ca_12095,Ca_12094,Ca_10561,Ca_10554,Ca_10551,Ca_10550,Ca_10549,Ca_10545,Ca_03685,Ca_03446,Ca_02424,Ca_02244,Ca_02072
GO:0005337	nucleoside transmembrane transporter activity	MF	0.0491197	Over	5	Ca_14122
GO:0004143	diacylglycerol kinase activity	MF	0.0491197	Over	6	Ca_14117
GO:0007205	protein kinase C-activating G-protein coupled receptor signaling pathway	BP	0.0491197	Over	5	Ca_14117
GO:0009404	toxin metabolic process	BP	0.0491197	Over	4	Ca_14389
GO:0099513	polymeric cytoskeletal fiber	CC	0.0495528	Over	5	Ca_12112,Ca_03685
Landraces (South Asia) vs Breeding lines
GO_ID	GO_Term	GO_Class	p-value	Enrichment Direction	GO Level	Gene ID
GO:0004176	ATP-dependent peptidase activity	MF	0.00244865	Over	6	Ca_14903
GO:0140096	catalytic activity, acting on a protein	MF	0.0164599	Over	3	Ca_14904,Ca_14903
GO:0019538	protein metabolic process	BP	0.0320681	Over	4	Ca_14904,Ca_14903
GO:0042623	ATPase activity, coupled	MF	0.0438561	Over	9	Ca_14903
GO:1901564	organonitrogen compound metabolic process	BP	0.0499728	Over	4	Ca_14904,Ca_14903
C. reticulatum vs Landraces (Iran)
GO_ID	GO_Term	GO_Class	p-value	Enrichment Direction	GO Level	Gene ID
GO:0016830	carbon-carbon lyase activity	MF	0.000944755	Over	4	Ca_11625,Ca_11624,Ca_11080,Ca_01829,Ca_00767
GO:0031248	protein acetyltransferase complex	CC	0.00155708	Over	4	Ca_11633,Ca_08984,Ca_07752
GO:1902493	acetyltransferase complex	CC	0.00155708	Over	5	Ca_11633,Ca_08984,Ca_07752
GO:0008270	zinc ion binding	MF	0.00261695	Over	7	Ca_18677,Ca_18061,Ca_17489,Ca_17322,Ca_16027,Ca_15413,Ca_15412,Ca_14604,Ca_14082,Ca_11132,Ca_04922,Ca_04091,Ca_02609,Ca_02094,Ca_01941
GO:0046914	transition metal ion binding	MF	0.00382346	Over	6	Ca_18677,Ca_18061,Ca_17489,Ca_17322,Ca_17248,Ca_16983,Ca_16027,Ca_15413,Ca_15412,Ca_14604,Ca_14082,Ca_11132,Ca_11097,Ca_04922,Ca_04091,Ca_02609,Ca_02186,Ca_02185,Ca_02094,Ca_01941
GO:0042176	regulation of protein catabolic process	BP	0.00578712	Over	5	Ca_14604,Ca_04828
GO:0006474	N-terminal protein amino acid acetylation	BP	0.00578712	Over	6	Ca_08984,Ca_01210
GO:0006473	protein acetylation	BP	0.00816326	Over	8	Ca_08984,Ca_07752,Ca_01210
GO:0000123	histone acetyltransferase complex	CC	0.00850988	Over	5	Ca_11633,Ca_07752
GO:0031365	N-terminal protein amino acid modification	BP	0.00850988	Over	7	Ca_08984,Ca_01210
GO:0016833	oxo-acid-lyase activity	MF	0.00952211	Over	5	Ca_11625,Ca_11624
GO:0043543	protein acylation	BP	0.00958345	Over	7	Ca_08984,Ca_07752,Ca_01210
GO:0020037	heme binding	MF	0.0158432	Over	5	Ca_17248,Ca_17121,Ca_16983,Ca_11097,Ca_04835,Ca_02186,Ca_02185
GO:0050982	detection of mechanical stimulus	BP	0.0164702	Over	5	Ca_20572
GO:0004639	phosphoribosylaminoimidazolesuccinocarboxamide synthase activity	MF	0.0164702	Over	6	Ca_11080
GO:0004638	phosphoribosylaminoimidazole carboxylase activity	MF	0.0164702	Over	6	Ca_11080
GO:1902047	polyamine transmembrane transport	BP	0.0164702	Over	6	Ca_10622
GO:0015203	polyamine transmembrane transporter activity	MF	0.0164702	Over	5	Ca_10622
GO:0008837	diaminopimelate epimerase activity	MF	0.0164702	Over	8	Ca_09460
GO:0000812	Swr1 complex	CC	0.0164702	Over	7	Ca_08985
GO:0031063	regulation of histone deacetylation	BP	0.0164702	Over	7	Ca_08985
GO:0042826	histone deacetylase binding	MF	0.0164702	Over	5	Ca_08985
GO:0004096	catalase activity	MF	0.0164702	Over	4	Ca_04835
GO:0009514	glyoxysome	CC	0.0164702	Over	7	Ca_04835
GO:0071786	endoplasmic reticulum tubular network organization	BP	0.0164702	Over	6	Ca_01828
GO:0090311	regulation of protein deacetylation	BP	0.0164702	Over	7	Ca_08985
GO:0051246	regulation of protein metabolic process	BP	0.0165655	Over	5	Ca_20674,Ca_14604,Ca_08985,Ca_04828,Ca_02978
GO:0009894	regulation of catabolic process	BP	0.0166314	Over	4	Ca_14604,Ca_04828
GO:0005737	cytoplasm	CC	0.0205488	Under	4	Ca_23669,Ca_20674,Ca_18540,Ca_16880,Ca_15414,Ca_14604,Ca_11080,Ca_10412,Ca_09460,Ca_09253,Ca_08984,Ca_07854,Ca_07039,Ca_04835,Ca_04129,Ca_02822,Ca_01942,Ca_01828
GO:0000209	protein polyubiquitination	BP	0.0208131	Over	10	Ca_18677,Ca_14604
GO:0046872	metal ion binding	MF	0.0213934	Over	5	Ca_22642,Ca_18677,Ca_18061,Ca_17541,Ca_17489,Ca_17322,Ca_17248,Ca_17121,Ca_16983,Ca_16027,Ca_15413,Ca_15412,Ca_14604,Ca_14082,Ca_11132,Ca_11097,Ca_09493,Ca_09461,Ca_06930,Ca_04922,Ca_04835,Ca_04091,Ca_04067,Ca_02822,Ca_02609,Ca_02186,Ca_02185,Ca_02094,Ca_01941
GO:0046906	tetrapyrrole binding	MF	0.0220277	Over	4	Ca_17248,Ca_17121,Ca_16983,Ca_11097,Ca_04835,Ca_02186,Ca_02185
GO:0043169	cation binding	MF	0.0234123	Over	4	Ca_22642,Ca_18677,Ca_18061,Ca_17541,Ca_17489,Ca_17322,Ca_17248,Ca_17121,Ca_16983,Ca_16027,Ca_15413,Ca_15412,Ca_14604,Ca_14082,Ca_11132,Ca_11097,Ca_09493,Ca_09461,Ca_06930,Ca_04922,Ca_04835,Ca_04091,Ca_04067,Ca_02822,Ca_02609,Ca_02186,Ca_02185,Ca_02094,Ca_01941
GO:0008381	mechanically-gated ion channel activity	MF	0.024604	Over	7	Ca_20572
GO:0003964	RNA-directed DNA polymerase activity	MF	0.024604	Over	5	Ca_14604
GO:0043486	histone exchange	BP	0.024604	Over	6	Ca_08985
GO:0031416	NatB complex	CC	0.024604	Over	6	Ca_08984
GO:0003913	DNA photolyase activity	MF	0.024604	Over	4	Ca_01829
GO:0071782	endoplasmic reticulum tubular network	CC	0.024604	Over	6	Ca_01828
GO:0022833	mechanically gated channel activity	MF	0.024604	Over	7	Ca_20572
GO:0009612	response to mechanical stimulus	BP	0.024604	Over	4	Ca_20572
GO:0015846	polyamine transport	BP	0.024604	Over	6	Ca_10622
GO:0016747	transferase activity, transferring acyl groups other than amino-acyl groups	MF	0.0260031	Over	5	Ca_11132,Ca_09860,Ca_08984,Ca_07707,Ca_01212,Ca_01210
GO:0044877	macromolecular complex binding	MF	0.0268271	Over	3	Ca_20674,Ca_13310,Ca_08985
GO:0031974	membrane-enclosed lumen	CC	0.0295111	Over	2	Ca_20674,Ca_13826,Ca_13309,Ca_11633,Ca_10633,Ca_08985,Ca_07752,Ca_02978
GO:0043233	organelle lumen	CC	0.0295111	Over	3	Ca_20674,Ca_13826,Ca_13309,Ca_11633,Ca_10633,Ca_08985,Ca_07752,Ca_02978
GO:0070013	intracellular organelle lumen	CC	0.0295111	Over	4	Ca_20674,Ca_13826,Ca_13309,Ca_11633,Ca_10633,Ca_08985,Ca_07752,Ca_02978
GO:0044444	cytoplasmic part	CC	0.0321858	Under	4	Ca_23669,Ca_20674,Ca_18540,Ca_15414,Ca_11080,Ca_10412,Ca_09253,Ca_08984,Ca_07854,Ca_04835,Ca_04129,Ca_02822,Ca_01942,Ca_01828
GO:0004535	poly(A)-specific ribonuclease activity	MF	0.032671	Over	8	Ca_17057
GO:0032436	positive regulation of proteasomal ubiquitin-dependent protein catabolic process	BP	0.032671	Over	8	Ca_14604
GO:0010588	cotyledon vascular tissue pattern formation	BP	0.032671	Over	3	Ca_11037
GO:0048829	root cap development	BP	0.032671	Over	4	Ca_11037
GO:0031981	nuclear lumen	CC	0.0337529	Over	5	Ca_13826,Ca_13309,Ca_11633,Ca_10633,Ca_08985,Ca_07752,Ca_02978
GO:0008017	microtubule binding	MF	0.0344248	Over	6	Ca_15413,Ca_10413,Ca_02824
GO:1990234	transferase complex	CC	0.0378722	Over	4	Ca_22935,Ca_14604,Ca_11633,Ca_08984,Ca_07752
GO:0051171	regulation of nitrogen compound metabolic process	BP	0.0390964	Over	4	Ca_22941,Ca_20674,Ca_17532,Ca_14618,Ca_14604,Ca_14437,Ca_11650,Ca_11633,Ca_10412,Ca_09312,Ca_09311,Ca_08985,Ca_08934,Ca_04828,Ca_02978,Ca_01125
GO:0042787	protein ubiquitination involved in ubiquitin-dependent protein catabolic process	BP	0.0393073	Over	9	Ca_18677,Ca_14604
GO:0015291	secondary active transmembrane transporter activity	MF	0.0403785	Over	5	Ca_22220,Ca_11037,Ca_10622,Ca_08986,Ca_07753
GO:0006278	RNA-dependent DNA biosynthetic process	BP	0.0406719	Over	7	Ca_14604
GO:0000783	nuclear telomere cap complex	CC	0.0406719	Over	5	Ca_13309
GO:0031491	nucleosome binding	MF	0.0406719	Over	4	Ca_08985
GO:0017196	N-terminal peptidyl-methionine acetylation	BP	0.0406719	Over	7	Ca_08984
GO:0042542	response to hydrogen peroxide	BP	0.0406719	Over	5	Ca_04835
GO:0032434	regulation of proteasomal ubiquitin-dependent protein catabolic process	BP	0.0406719	Over	8	Ca_14604
GO:0000782	telomere cap complex	CC	0.0406719	Over	4	Ca_13309
GO:0016855	racemase and epimerase activity, acting on amino acids and derivatives	MF	0.0406719	Over	5	Ca_09460
GO:0036361	racemase activity, acting on amino acids and derivatives	MF	0.0406719	Over	6	Ca_09460
GO:0047661	amino-acid racemase activity	MF	0.0406719	Over	7	Ca_09460
GO:0031414	N-terminal protein acetyltransferase complex	CC	0.0406719	Over	5	Ca_08984
GO:0018206	peptidyl-methionine modification	BP	0.0406719	Over	8	Ca_08984
GO:0080090	regulation of primary metabolic process	BP	0.0423036	Over	4	Ca_22941,Ca_20674,Ca_17532,Ca_14618,Ca_14604,Ca_14437,Ca_11650,Ca_11633,Ca_10412,Ca_09312,Ca_09311,Ca_08985,Ca_08934,Ca_04828,Ca_02978,Ca_01125
GO:0016746	transferase activity, transferring acyl groups	MF	0.0440273	Over	4	Ca_11132,Ca_09860,Ca_08984,Ca_07707,Ca_01212,Ca_01210
GO:0015631	tubulin binding	MF	0.0441603	Over	5	Ca_15413,Ca_10413,Ca_02824
GO:0004497	monooxygenase activity	MF	0.0463796	Over	4	Ca_17248,Ca_16983,Ca_11097,Ca_02186,Ca_02185
GO:0034220	ion transmembrane transport	BP	0.0479917	Over	6	Ca_22220,Ca_20572,Ca_16266,Ca_11037,Ca_10622,Ca_08986,Ca_03327
GO:0009660	amyloplast organization	BP	0.048607	Over	6	Ca_23669
GO:0052691	UDP-arabinopyranose mutase activity	MF	0.048607	Over	5	Ca_18540
GO:0031624	ubiquitin conjugating enzyme binding	MF	0.048607	Over	6	Ca_14604
GO:0031627	telomeric loop formation	BP	0.048607	Over	7	Ca_13309
GO:0043189	H4/H2A histone acetyltransferase complex	CC	0.048607	Over	7	Ca_11633
GO:0046084	adenine biosynthetic process	BP	0.048607	Over	6	Ca_11080
GO:0043140	ATP-dependent 3'-5' DNA helicase activity	MF	0.048607	Over	6	Ca_10633
GO:0009508	plastid chromosome	CC	0.048607	Over	4	Ca_07854
GO:0070330	aromatase activity	MF	0.048607	Over	6	Ca_02185
GO:0044390	ubiquitin-like protein conjugating enzyme binding	MF	0.048607	Over	5	Ca_14604
GO:1902562	H4 histone acetyltransferase complex	CC	0.048607	Over	6	Ca_11633
GO:0046083	adenine metabolic process	BP	0.048607	Over	7	Ca_11080
GO:0048826	cotyledon morphogenesis	BP	0.048607	Over	4	Ca_11037
GO:0000229	cytoplasmic chromosome	CC	0.048607	Over	5	Ca_07854
C. reticulatum vs Landraces (Iraq)
GO_ID	GO_Term	GO_Class	p-value	Enrichment Direction	GO Level	Gene ID
GO:0009535	chloroplast thylakoid membrane	CC	0.0237	Over	6	Ca_03284
GO:0055035	plastid thylakoid membrane	CC	0.0237	Over	5	Ca_03284
GO:0042651	thylakoid membrane	CC	0.0265908	Over	4	Ca_03284
GO:0034357	photosynthetic membrane	CC	0.029656	Over	3	Ca_03284
GO:0009534	chloroplast thylakoid	CC	0.0305563	Over	6	Ca_03284
GO:0031976	plastid thylakoid	CC	0.0305563	Over	5	Ca_03284
GO:0044436	thylakoid part	CC	0.0319956	Over	4	Ca_03284
GO:0005509	calcium ion binding	MF	0.0413165	Over	6	Ca_06930
GO:0009579	thylakoid	CC	0.0432805	Over	4	Ca_03284
C. reticulatum vs Landraces (Syria)
GO_ID	GO_Term	GO_Class	p-value	Enrichment Direction	GO Level	Gene ID
GO:0050982	detection of mechanical stimulus	BP	0.000612445	Over	5	Ca_20572
GO:0008381	mechanically-gated ion channel activity	MF	0.000918555	Over	7	Ca_20572
GO:0022833	mechanically gated channel activity	MF	0.000918555	Over	7	Ca_20572
GO:0009612	response to mechanical stimulus	BP	0.000918555	Over	4	Ca_20572
GO:0043140	ATP-dependent 3'-5' DNA helicase activity	MF	0.00183643	Over	6	Ca_10633
GO:0009378	four-way junction helicase activity	MF	0.00214224	Over	5	Ca_10633
GO:0043138	3'-5' DNA helicase activity	MF	0.00275364	Over	5	Ca_10633
GO:0009581	detection of external stimulus	BP	0.00397553	Over	4	Ca_20572
GO:0009582	detection of abiotic stimulus	BP	0.00397553	Over	4	Ca_20572
GO:0051606	detection of stimulus	BP	0.00611096	Over	3	Ca_20572
GO:0016592	mediator complex	CC	0.00824272	Over	4	Ca_10633
GO:0004003	ATP-dependent DNA helicase activity	MF	0.010067	Over	5	Ca_10633
GO:0003678	DNA helicase activity	MF	0.0131016	Over	4	Ca_10633
GO:0032508	DNA duplex unwinding	BP	0.0134046	Over	8	Ca_10633
GO:0032392	DNA geometric change	BP	0.0134046	Over	7	Ca_10633
GO:0034645	cellular macromolecule biosynthetic process	BP	0.0147976	Over	5	Ca_10633,Ca_10412,Ca_08934
GO:0009059	macromolecule biosynthetic process	BP	0.0158006	Over	5	Ca_10633,Ca_10412,Ca_08934
GO:0022836	gated channel activity	MF	0.0161287	Over	6	Ca_20572
GO:0090304	nucleic acid metabolic process	BP	0.0164621	Over	5	Ca_10633,Ca_10412,Ca_08934
GO:0017111	nucleoside-triphosphatase activity	MF	0.0165176	Over	7	Ca_10633,Ca_10411
GO:0016462	pyrophosphatase activity	MF	0.0176293	Over	6	Ca_10633,Ca_10411
GO:0016818	hydrolase activity, acting on acid anhydrides, in phosphorus-containing anhydrides	MF	0.0179596	Over	5	Ca_10633,Ca_10411
GO:0016817	hydrolase activity, acting on acid anhydrides	MF	0.0183885	Over	4	Ca_10633,Ca_10411
GO:0005216	ion channel activity	MF	0.0197514	Over	6	Ca_20572
GO:0003676	nucleic acid binding	MF	0.0199723	Over	4	Ca_10633,Ca_10412,Ca_08934
GO:0008094	DNA-dependent ATPase activity	MF	0.0218597	Over	10	Ca_10633
GO:0022838	substrate-specific channel activity	MF	0.0242648	Over	5	Ca_20572
GO:0006139	nucleobase-containing compound metabolic process	BP	0.024638	Over	4	Ca_10633,Ca_10412,Ca_08934
GO:0008026	ATP-dependent helicase activity	MF	0.0254656	Over	10	Ca_10633
GO:0070035	purine NTP-dependent helicase activity	MF	0.0254656	Over	9	Ca_10633
GO:0006310	DNA recombination	BP	0.027564	Over	6	Ca_10633
GO:0071103	DNA conformation change	BP	0.0284623	Over	6	Ca_10633
GO:0015267	channel activity	MF	0.0287615	Over	5	Ca_20572
GO:0022803	passive transmembrane transporter activity	MF	0.0287615	Over	4	Ca_20572
GO:0006355	regulation of transcription, DNA-templated	BP	0.0292962	Over	6	Ca_10412,Ca_08934
GO:1903506	regulation of nucleic acid-templated transcription	BP	0.0300064	Over	7	Ca_10412,Ca_08934
GO:2001141	regulation of RNA biosynthetic process	BP	0.0300064	Over	6	Ca_10412,Ca_08934
GO:0046483	heterocycle metabolic process	BP	0.0305173	Over	4	Ca_10633,Ca_10412,Ca_08934
GO:0051252	regulation of RNA metabolic process	BP	0.0309044	Over	5	Ca_10412,Ca_08934
GO:0006260	DNA replication	BP	0.0317501	Over	6	Ca_10633
GO:0006725	cellular aromatic compound metabolic process	BP	0.0319636	Over	4	Ca_10633,Ca_10412,Ca_08934
GO:1901363	heterocyclic compound binding	MF	0.0321508	Over	3	Ca_10633,Ca_10412,Ca_10411,Ca_08934
GO:0097159	organic cyclic compound binding	MF	0.0322224	Over	3	Ca_10633,Ca_10412,Ca_10411,Ca_08934
GO:0019219	regulation of nucleobase-containing compound metabolic process	BP	0.0322422	Over	5	Ca_10412,Ca_08934
GO:0003924	GTPase activity	MF	0.032347	Over	8	Ca_10411
GO:2000112	regulation of cellular macromolecule biosynthetic process	BP	0.0326113	Over	6	Ca_10412,Ca_08934
GO:1901360	organic cyclic compound metabolic process	BP	0.0331766	Over	4	Ca_10633,Ca_10412,Ca_08934
GO:0010556	regulation of macromolecule biosynthetic process	BP	0.0333549	Over	5	Ca_10412,Ca_08934
GO:0009889	regulation of biosynthetic process	BP	0.0337919	Over	4	Ca_10412,Ca_08934
GO:0031326	regulation of cellular biosynthetic process	BP	0.0337919	Over	5	Ca_10412,Ca_08934
GO:0003690	double-stranded DNA binding	MF	0.0344336	Over	6	Ca_10412
GO:0044249	cellular biosynthetic process	BP	0.0362908	Over	4	Ca_10633,Ca_10412,Ca_08934
GO:0010468	regulation of gene expression	BP	0.0378341	Over	5	Ca_10412,Ca_08934
GO:1901576	organic substance biosynthetic process	BP	0.0392312	Over	4	Ca_10633,Ca_10412,Ca_08934
GO:0044451	nucleoplasm part	CC	0.0409681	Over	5	Ca_10633
GO:0006351	transcription, DNA-templated	BP	0.0419993	Over	6	Ca_10412,Ca_08934
GO:0051171	regulation of nitrogen compound metabolic process	BP	0.0422055	Over	4	Ca_10412,Ca_08934
GO:0080090	regulation of primary metabolic process	BP	0.0428265	Over	4	Ca_10412,Ca_08934
GO:0097659	nucleic acid-templated transcription	BP	0.042965	Over	7	Ca_10412,Ca_08934
GO:0032774	RNA biosynthetic process	BP	0.0432426	Over	6	Ca_10412,Ca_08934
GO:0140097	catalytic activity, acting on DNA	MF	0.0433355	Over	3	Ca_10633
GO:0031323	regulation of cellular metabolic process	BP	0.0435906	Over	4	Ca_10412,Ca_08934
GO:0009058	biosynthetic process	BP	0.0443377	Over	3	Ca_10633,Ca_10412,Ca_08934
GO:0009605	response to external stimulus	BP	0.046583	Over	3	Ca_20572
GO:0005654	nucleoplasm	CC	0.0468778	Over	5	Ca_10633
GO:0060255	regulation of macromolecule metabolic process	BP	0.0477117	Over	4	Ca_10412,Ca_08934
GO:0019222	regulation of metabolic process	BP	0.0499032	Over	3	Ca_10412,Ca_08934
C. reticulatum vs Landraces (Turkey)
GO_ID	GO_Term	GO_Class	p-value	Enrichment Direction	GO Level	Gene ID
GO:0042176	regulation of protein catabolic process	BP	0.00033376	Over	5	Ca_04828,Ca_03667
GO:0005838	proteasome regulatory particle	CC	0.000496978	Over	4	Ca_04828,Ca_03667
GO:0022624	proteasome accessory complex	CC	0.000496978	Over	4	Ca_04828,Ca_03667
GO:0009894	regulation of catabolic process	BP	0.000999972	Over	4	Ca_04828,Ca_03667
GO:0033554	cellular response to stress	BP	0.00236956	Over	4	Ca_13437,Ca_12883,Ca_10633,Ca_03667
GO:0009506	plasmodesma	CC	0.0031017	Over	3	Ca_17091,Ca_13453,Ca_03246
GO:0005911	cell-cell junction	CC	0.0031017	Over	3	Ca_17091,Ca_13453,Ca_03246
GO:0030054	cell junction	CC	0.0031017	Over	2	Ca_17091,Ca_13453,Ca_03246
GO:0055044	symplast	CC	0.0031017	Over	2	Ca_17091,Ca_13453,Ca_03246
GO:0065004	protein-DNA complex assembly	BP	0.00319657	Over	6	Ca_03667,Ca_03246
GO:0071824	protein-DNA complex subunit organization	BP	0.00380805	Over	5	Ca_03667,Ca_03246
GO:1902047	polyamine transmembrane transport	BP	0.00391641	Over	6	Ca_10622
GO:0015203	polyamine transmembrane transporter activity	MF	0.00391641	Over	5	Ca_10622
GO:0006950	response to stress	BP	0.00523305	Over	3	Ca_17121,Ca_17091,Ca_13437,Ca_12883,Ca_10633,Ca_03667
GO:0070534	protein K63-linked ubiquitination	BP	0.00586903	Over	11	Ca_12883
GO:0045899	positive regulation of RNA polymerase II transcriptional preinitiation complex assembly	BP	0.00586903	Over	7	Ca_03667
GO:0036402	proteasome-activating ATPase activity	MF	0.00586903	Over	10	Ca_03667
GO:0015846	polyamine transport	BP	0.00586903	Over	6	Ca_10622
GO:0045898	regulation of RNA polymerase II transcriptional preinitiation complex assembly	BP	0.00586903	Over	7	Ca_03667
GO:0000502	proteasome complex	CC	0.00654075	Over	4	Ca_04828,Ca_03667
GO:1905369	endopeptidase complex	CC	0.00654075	Over	5	Ca_04828,Ca_03667
GO:0006974	cellular response to DNA damage stimulus	BP	0.00682154	Over	5	Ca_13437,Ca_12883,Ca_10633
GO:0003676	nucleic acid binding	MF	0.00763447	Over	4	Ca_16478,Ca_14700,Ca_14507,Ca_13437,Ca_10633,Ca_10412,Ca_08934,Ca_05641,Ca_04554,Ca_03246
GO:0060260	regulation of transcription initiation from RNA polymerase II promoter	BP	0.00781795	Over	6	Ca_03667
GO:0060261	positive regulation of transcription initiation from RNA polymerase II promoter	BP	0.00781795	Over	6	Ca_03667
GO:2000142	regulation of DNA-templated transcription, initiation	BP	0.00781795	Over	5	Ca_03667
GO:2000144	positive regulation of DNA-templated transcription, initiation	BP	0.00781795	Over	5	Ca_03667
GO:1905368	peptidase complex	CC	0.00827225	Over	4	Ca_04828,Ca_03667
GO:0031597	cytosolic proteasome complex	CC	0.00976317	Over	5	Ca_03667
GO:0031595	nuclear proteasome complex	CC	0.00976317	Over	5	Ca_03667
GO:0051123	RNA polymerase II transcriptional preinitiation complex assembly	BP	0.00976317	Over	8	Ca_03667
GO:0031226	intrinsic component of plasma membrane	CC	0.0108611	Over	4	Ca_11628,Ca_10622,Ca_03327
GO:0016272	prefoldin complex	CC	0.0117047	Over	4	Ca_20330
GO:0043140	ATP-dependent 3'-5' DNA helicase activity	MF	0.0117047	Over	6	Ca_10633
GO:0017025	TBP-class protein binding	MF	0.0117047	Over	5	Ca_03667
GO:0070897	DNA-templated transcriptional preinitiation complex assembly	BP	0.0117047	Over	7	Ca_03667
GO:0008026	ATP-dependent helicase activity	MF	0.0117393	Over	10	Ca_13437,Ca_10633
GO:0070035	purine NTP-dependent helicase activity	MF	0.0117393	Over	9	Ca_13437,Ca_10633
GO:0009378	four-way junction helicase activity	MF	0.0136425	Over	5	Ca_10633
GO:1901800	positive regulation of proteasomal protein catabolic process	BP	0.0136425	Over	7	Ca_03667
GO:0071103	DNA conformation change	BP	0.0145419	Over	6	Ca_10633,Ca_03246
GO:0008541	proteasome regulatory particle, lid subcomplex	CC	0.0155767	Over	4	Ca_04828
GO:0008540	proteasome regulatory particle, base subcomplex	CC	0.0155767	Over	4	Ca_03667
GO:0061136	regulation of proteasomal protein catabolic process	BP	0.0155767	Over	7	Ca_03667
GO:0045862	positive regulation of proteolysis	BP	0.0155767	Over	6	Ca_03667
GO:1903052	positive regulation of proteolysis involved in cellular protein catabolic process	BP	0.0155767	Over	7	Ca_03667
GO:1903364	positive regulation of cellular protein catabolic process	BP	0.0155767	Over	6	Ca_03667
GO:0044459	plasma membrane part	CC	0.01699	Over	3	Ca_11628,Ca_10622,Ca_03327
GO:0006301	postreplication repair	BP	0.0175072	Over	7	Ca_12883
GO:0043138	3'-5' DNA helicase activity	MF	0.0175072	Over	5	Ca_10633
GO:0031334	positive regulation of protein complex assembly	BP	0.0175072	Over	4	Ca_03667
GO:0045732	positive regulation of protein catabolic process	BP	0.0175072	Over	5	Ca_03667
GO:1903050	regulation of proteolysis involved in cellular protein catabolic process	BP	0.0175072	Over	7	Ca_03667
GO:1903362	regulation of cellular protein catabolic process	BP	0.0175072	Over	6	Ca_03667
GO:0005886	plasma membrane	CC	0.0187991	Over	3	Ca_17091,Ca_11628,Ca_10622,Ca_03327,Ca_03246
GO:0044428	nuclear part	CC	0.0199478	Over	4	Ca_13437,Ca_10633,Ca_03667,Ca_03246
GO:0044089	positive regulation of cellular component biogenesis	BP	0.0213571	Over	3	Ca_03667
GO:0031331	positive regulation of cellular catabolic process	BP	0.0213571	Over	5	Ca_03667
GO:0009896	positive regulation of catabolic process	BP	0.0232766	Over	4	Ca_03667
GO:0016787	hydrolase activity	MF	0.0239754	Over	3	Ca_20556,Ca_17668,Ca_13711,Ca_13454,Ca_13437,Ca_11628,Ca_10633,Ca_10622,Ca_10411,Ca_03667,Ca_02266
GO:1901363	heterocyclic compound binding	MF	0.0260277	Over	3	Ca_17121,Ca_17091,Ca_16478,Ca_14700,Ca_14507,Ca_13437,Ca_12883,Ca_10633,Ca_10412,Ca_10411,Ca_08934,Ca_05762,Ca_05641,Ca_04554,Ca_03667,Ca_03246
GO:0097159	organic cyclic compound binding	MF	0.0262052	Over	3	Ca_17121,Ca_17091,Ca_16478,Ca_14700,Ca_14507,Ca_13437,Ca_12883,Ca_10633,Ca_10412,Ca_10411,Ca_08934,Ca_05762,Ca_05641,Ca_04554,Ca_03667,Ca_03246
GO:0060255	regulation of macromolecule metabolic process	BP	0.0287872	Over	4	Ca_13437,Ca_10412,Ca_08934,Ca_04828,Ca_04554,Ca_03667
GO:0030433	ubiquitin-dependent ERAD pathway	BP	0.0290132	Over	7	Ca_03667
GO:0036503	ERAD pathway	BP	0.0290132	Over	6	Ca_03667
GO:0043254	regulation of protein complex assembly	BP	0.0309182	Over	4	Ca_03667
GO:0019222	regulation of metabolic process	BP	0.0319597	Over	3	Ca_13437,Ca_10412,Ca_08934,Ca_04828,Ca_04554,Ca_03667
GO:0042391	regulation of membrane potential	BP	0.0328195	Over	4	Ca_03327
GO:0042623	ATPase activity, coupled	MF	0.033361	Over	9	Ca_13437,Ca_10633,Ca_03667
GO:0003677	DNA binding	MF	0.03466	Over	5	Ca_16478,Ca_10412,Ca_08934,Ca_05641,Ca_04554,Ca_03246
GO:0010243	response to organonitrogen compound	BP	0.0347172	Over	5	Ca_03667
GO:0008134	transcription factor binding	MF	0.0347172	Over	4	Ca_03667
GO:0031981	nuclear lumen	CC	0.0350169	Over	5	Ca_10633,Ca_03667,Ca_03246
GO:0006406	mRNA export from nucleus	BP	0.0366113	Over	6	Ca_13437
GO:0071427	mRNA-containing ribonucleoprotein complex export from nucleus	BP	0.0366113	Over	6	Ca_13437
GO:0006367	transcription initiation from RNA polymerase II promoter	BP	0.0366113	Over	8	Ca_03667
GO:0031329	regulation of cellular catabolic process	BP	0.0366113	Over	5	Ca_03667
GO:0005515	protein binding	MF	0.0379514	Over	3	Ca_20330,Ca_12883,Ca_08934,Ca_03667,Ca_03246
GO:0051028	mRNA transport	BP	0.0403887	Over	6	Ca_13437
GO:0034976	response to endoplasmic reticulum stress	BP	0.0403887	Over	5	Ca_03667
GO:0006508	proteolysis	BP	0.0431616	Over	5	Ca_17668,Ca_04828,Ca_03667,Ca_02266
GO:0005249	voltage-gated potassium channel activity	MF	0.0441518	Over	9	Ca_03327
GO:0004386	helicase activity	MF	0.0445259	Over	8	Ca_13437,Ca_10633
GO:0017111	nucleoside-triphosphatase activity	MF	0.0451342	Over	7	Ca_13437,Ca_10633,Ca_10411,Ca_03667
GO:0005887	integral component of plasma membrane	CC	0.0459313	Over	5	Ca_10622,Ca_03327
GO:0008422	beta-glucosidase activity	MF	0.046028	Over	7	Ca_13711
GO:0022843	voltage-gated cation channel activity	MF	0.046028	Over	8	Ca_03327
GO:0051246	regulation of protein metabolic process	BP	0.0478308	Over	5	Ca_04828,Ca_03667
GO:0006334	nucleosome assembly	BP	0.0497696	Over	6	Ca_03246

## Sheet: Table 7
Table 7. List of genes and their annotations identified in the overlap genomic regions that underwent selection
Genes from overlap region between C. reticulatum vs Landraces and Landraces vs Breeding lines
Gene ID	Gene descriptin	Go Biological Process	Molecular Function	Cellular Component
Ca_00075	DUF639 family protein		integral component of membrane
Ca_00076	putative elongation of fatty acids protein DDB_G0272012		integral component of membrane
Ca_00078	GNS1/SUR4 membrane family protein		integral component of membrane
Ca_00442	peptide/nitrate transporter	transmembrane transport	integral component of membrane	transmembrane transporter activity
Ca_00443	secreted protein
Ca_03498	transcription factor MYB12-like			DNA binding
Ca_04768	Sec14p-like phosphatidylinositol transfer family protein		integral component of membrane
Ca_08225	spermidine hydroxycinnamoyl transferase			transferase activity, transferring acyl groups other than amino-acyl groups
Ca_08226	thermospermine synthase ACAULIS5-like
Ca_08278	plant/MAC12-16 protein
Ca_09316	probable receptor-like protein kinase At2g23200	protein phosphorylation	integral component of membrane	protein serine/threonine kinase activity,ATP binding
Ca_09317	cytochrome P450 81E8-like	oxidation-reduction process	integral component of membrane	monooxygenase activity,iron ion binding,oxidoreductase activity, acting on paired donors, with incorporation or reduction of molecular oxygen,heme binding
Ca_10476	PREDICTED: uncharacterized protein LOC101503129
Ca_10972	flowering promoting factor	regulation of flower development,vegetative to reproductive phase transition of meristem
Ca_11873	survival protein SurE-like phosphatase/nucleotidase	dephosphorylation	cytosol	nucleotidase activity
Ca_11874	Putative serine/threonine-protein kinase yrzF	phosphorylation		kinase activity
Ca_13556	---NA---
Ca_13557	RNA recognition motif	regulation of alternative mRNA splicing, via spliceosome	ASAP complex,cytoplasm,nucleoplasm	RNA binding
Ca_14441	embryo defective 2016 protein
Ca_14447	esophageal cancer associated protein, putative	protein transport,retrograde transport, endosome to Golgi	cytosol,retromer, cargo-selective complex
Ca_14682	peptidyl serine alpha-galactosyltransferase		integral component of membrane
Ca_16658	plant/F13M23-20 protein	snRNA import into nucleus	nucleus,cytoplasm
Ca_16659	HCaRG protein
Ca_19694	regulation of nuclear pre-mRNA domain-containing protein 1A-like isoform X1
Ca_19695	regulation of nuclear pre-mRNA domain-containing protein 1A-like isoform X1
Ca_19697	homeobox-leucine zipper protein HDG11-like			DNA binding
Ca_19698	ARF GTPase activator	positive regulation of GTPase activity,protein autophosphorylation	plasma membrane	protein serine/threonine kinase activity,GTPase activator activity,metal ion binding
Ca_20338	E3 ubiquitin protein ligase RIN2-like	ubiquitin-dependent protein catabolic process,protein ubiquitination,positive regulation of plant-type hypersensitive response	plasma membrane,integral component of membrane	ligase activity,ubiquitin protein ligase activity
Ca_20932	HSP20-like chaperone superfamily protein
Ca_20939	protein QUIRKY		integral component of membrane
Ca_20940	ATP-dependent RNA helicase dhx8-like protein			helicase activity,ATP binding
Ca_20941	ubiquinone biosynthesis protein COQ4 homolog, mitochondrial-like isoform X1	ubiquinone biosynthetic process	extrinsic component of mitochondrial inner membrane
Ca_20952	5'-adenylylsulfate reductase-like 5	cell redox homeostasis	cell,integral component of membrane
Ca_22894	transducin/WD40 repeat protein
Ca_23745	ethylene insensitive 3 family protein	regulation of transcription, DNA-templated	nucleus	DNA-binding transcription factor activity
Genes from overlap region between Landraces vs Breeding lines and Breeding lines vs Cultivars
Gene ID	Gene descriptin	Go Biological Process	Molecular Function	Cellular Component
Ca_10886	protein LATERAL ROOT PRIMORDIUM 1-like	positive regulation of transcription, DNA-templated	nucleus	DNA binding
Ca_10887	phosphatidylinositol 4-phosphate 5-kinase 6-like	phosphatidylinositol phosphorylation		ATP binding,1-phosphatidylinositol-4-phosphate 5-kinase activity

## Sheet: Table 8
Table 8. Three hundred ninety five genomic regions identified based on SweeD analysis that underwent selection.
Pseudomolecule	Position	CLR subset 1	alpha subset 1	CLR subset 2	alpha subset 2
Ca1	1.75084e+06	253.351	2.49511e-05	198.942	2.80345e-05
Ca1	9.41665e+06	130.712	1.73084e-05	127.469	1.86197e-05
Ca1	9.42149e+06	117.832	1.89866e-05	118.985	1.95234e-05
Ca1	9.43116e+06	119.633	2.36847e-05	128.266	2.45273e-05
Ca1	9.49404e+06	142.7	1.75566e-05	140.191	1.77297e-05
Ca1	9.49887e+06	158.161	1.54325e-05	163.855	1.63388e-05
Ca1	9.51338e+06	142.188	1.19206e-05	118.727	1.26348e-05
Ca1	9.52305e+06	225.903	1.01084e-05	180.261	1.07587e-05
Ca1	9.52789e+06	230.634	8.98252e-06	172.601	1.05452e-05
Ca1	9.53273e+06	268.474	8.48163e-06	233.583	9.96195e-06
Ca1	9.53756e+06	284.066	8.30167e-06	245.256	9.47373e-06
Ca1	9.5424e+06	220.804	8.17939e-06	118.791	9.89011e-06
Ca1	9.55207e+06	276.887	7.76884e-06	211.572	9.00337e-06
Ca1	9.55691e+06	232.014	7.5773e-06	173.398	9.4323e-06
Ca1	9.57142e+06	247.751	7.17137e-06	192.783	9.47137e-06
Ca1	9.57626e+06	232.535	7.34359e-06	172.929	9.14467e-06
Ca1	9.59077e+06	130.738	7.69839e-06	135.575	9.50591e-06
Ca1	9.5956e+06	218.814	7.44022e-06	171.93	8.66378e-06
Ca1	9.60044e+06	279.675	7.16609e-06	221.28	8.52753e-06
Ca1	9.60527e+06	265.78	7.07513e-06	210.176	8.78923e-06
Ca1	9.61011e+06	218.786	7.59463e-06	161.469	9.60775e-06
Ca1	9.61495e+06	205.458	8.31997e-06	176.86	1.01741e-05
Ca1	9.69717e+06	152.609	7.95591e-06	124.903	9.16482e-06
Ca1	1.17236e+07	115.466	2.50267e-05	128.038	2.01264e-05
Ca1	1.17333e+07	111.729	2.24296e-05	121.078	1.69964e-05
Ca1	1.17382e+07	151.529	2.09443e-05	150.958	1.57451e-05
Ca1	1.1743e+07	194.021	1.94281e-05	196.77	1.46758e-05
Ca1	1.17478e+07	168.211	1.83609e-05	151.904	1.41937e-05
Ca1	1.17575e+07	169.923	1.66724e-05	121.971	1.33922e-05
Ca1	1.17623e+07	222.114	1.58933e-05	199.359	1.28813e-05
Ca1	1.17672e+07	264.556	1.52414e-05	249.236	1.23586e-05
Ca1	1.1772e+07	225.704	1.46559e-05	215.749	1.18445e-05
Ca1	1.17769e+07	257.905	1.44345e-05	243.867	1.13964e-05
Ca1	1.17817e+07	260.56	1.40592e-05	243.354	1.10553e-05
Ca1	1.1801e+07	176.522	1.24888e-05	128.733	1.01248e-05
Ca1	1.18155e+07	243.829	1.14009e-05	156.45	9.21691e-06
Ca1	1.20138e+07	391.763	5.80916e-06	134.36	4.70651e-06
Ca1	1.20187e+07	383.579	5.66094e-06	123.583	4.57363e-06
Ca2	1.22263e+07	124.457	5.87284e-06	122.562	7.67211e-06
Ca2	1.56629e+07	142.427	1.23058e-05	146.435	1.22914e-05
Ca2	1.56666e+07	127.814	1.19891e-05	125.767	1.71118e-05
Ca2	2.61891e+07	114.692	2.29744e-06	114.022	2.77618e-06
Ca2	2.61928e+07	115.483	2.30657e-06	115.653	2.8522e-06
Ca2	2.61964e+07	116.069	2.23817e-06	116.513	2.7565e-06
Ca2	2.62001e+07	114.94	2.18207e-06	117.755	2.83358e-06
Ca2	2.62038e+07	114.495	2.21225e-06	117.389	2.92185e-06
Ca2	2.62074e+07	113.019	2.17076e-06	117.998	2.84091e-06
Ca2	2.62111e+07	112.069	2.22344e-06	116.842	2.7482e-06
Ca3	3.50018e+07	116.107	6.61367e-06	131.574	6.42852e-06
Ca4	496940	197.097	6.42295e-06	129.249	8.46111e-06
Ca4	501860	191.619	6.42542e-06	127.078	8.70914e-06
Ca4	506779	166.956	8.07262e-06	116.694	9.33158e-06
Ca4	575654	277.151	1.82587e-06	123.576	2.61854e-06
Ca4	580573	218.914	1.76086e-06	213.227	2.81778e-06
Ca4	585493	305.981	1.72746e-06	302.719	2.81414e-06
Ca4	590412	291.274	1.80312e-06	346.038	2.72248e-06
Ca4	595332	439.256	1.77412e-06	423.663	2.70395e-06
Ca4	600252	630.675	1.74283e-06	490.934	2.59768e-06
Ca4	605171	717.727	1.71967e-06	524.306	2.61916e-06
Ca4	610091	756.755	1.70666e-06	544.367	2.5948e-06
Ca4	615010	797.1	1.74914e-06	535.827	2.47688e-06
Ca4	619930	869.859	1.73854e-06	640.146	2.47832e-06
Ca4	624850	886.769	1.7062e-06	662.856	2.49432e-06
Ca4	629769	851.695	1.69814e-06	644.625	2.43655e-06
Ca4	634689	717.397	1.74137e-06	554.899	2.46591e-06
Ca4	639608	746.56	1.7375e-06	593.394	2.47515e-06
Ca4	644528	873.563	1.73278e-06	684.072	2.46696e-06
Ca4	649448	920.903	1.70411e-06	720.791	2.49837e-06
Ca4	654367	933.768	1.78197e-06	718.389	2.37824e-06
Ca4	659287	906.169	1.72203e-06	686.491	2.44076e-06
Ca4	664206	794.008	1.73897e-06	582.699	2.47335e-06
Ca4	669126	883.192	1.79788e-06	670.952	2.54975e-06
Ca4	674046	942.639	1.73835e-06	706.344	2.43574e-06
Ca4	678965	962.799	1.75378e-06	729.861	2.49051e-06
Ca4	683885	936.804	1.75666e-06	712.692	2.55825e-06
Ca4	688804	949.012	1.76517e-06	711.534	2.64151e-06
Ca4	693724	908.311	1.78867e-06	663.253	2.58418e-06
Ca4	698644	845.334	1.81214e-06	627.092	2.62808e-06
Ca4	703563	804.495	1.83106e-06	571.865	2.60436e-06
Ca4	708483	714.149	1.80358e-06	484.885	2.74089e-06
Ca4	713402	474.233	1.85143e-06	250.695	2.7409e-06
Ca4	723242	451.819	1.8951e-06	242.181	2.88591e-06
Ca4	733081	451.787	1.90618e-06	215.071	2.7965e-06
Ca4	738000	365.421	1.91034e-06	128.19	3.01341e-06
Ca4	742920	418.803	1.94423e-06	194.496	2.96435e-06
Ca4	747840	366.646	1.92255e-06	158.616	3.12638e-06
Ca4	762598	314.538	2.00852e-06	169.01	3.25062e-06
Ca4	767518	570.495	2.04321e-06	398.822	3.11593e-06
Ca4	772438	648.278	1.99746e-06	441.055	3.18239e-06
Ca4	777357	612.984	1.98828e-06	431.639	3.21128e-06
Ca4	782277	730.675	2.03245e-06	557.377	3.09649e-06
Ca4	787196	659.933	1.99583e-06	522.679	3.02899e-06
Ca4	792116	649.626	2.0286e-06	488.459	3.04925e-06
Ca4	797036	539.507	2.05533e-06	383.446	3.13142e-06
Ca4	801955	406.767	2.13017e-06	267.471	3.05721e-06
Ca4	816714	225.645	2.08996e-06	124.162	3.18333e-06
Ca4	821633	446.839	2.06755e-06	310.827	3.08805e-06
Ca4	826553	554.258	2.1882e-06	404.615	3.17705e-06
Ca4	831473	618.713	2.06167e-06	457.622	3.12683e-06
Ca4	836392	682.717	2.11917e-06	505.868	3.09572e-06
Ca4	841312	709.58	2.1118e-06	542.379	3.16071e-06
Ca4	846231	709.97	2.1196e-06	536.053	3.06281e-06
Ca4	851151	686.825	2.14767e-06	511.179	3.04684e-06
Ca4	856071	606.264	2.12982e-06	428.662	3.08559e-06
Ca4	860990	528.307	2.18463e-06	382.605	3.10375e-06
Ca4	865910	520.564	2.16443e-06	365.235	3.3679e-06
Ca4	870829	416.683	2.25443e-06	275.332	3.20617e-06
Ca4	875749	273.762	2.2648e-06	138.43	3.21838e-06
Ca4	924945	312.944	2.28525e-06	225.563	3.73154e-06
Ca4	929865	317.211	2.31361e-06	226.069	3.77594e-06
Ca4	934784	236.818	2.38171e-06	165.558	3.78134e-06
Ca4	944623	436.021	2.37352e-06	345.618	3.61767e-06
Ca4	949543	570.801	2.39836e-06	453.854	3.65329e-06
Ca4	954463	605.139	2.38546e-06	495.135	3.63601e-06
Ca4	959382	660.97	2.40684e-06	536.89	3.66503e-06
Ca4	964302	659.678	2.44298e-06	520.925	3.72018e-06
Ca4	969221	738.255	2.42927e-06	583.067	3.68986e-06
Ca4	974141	766.854	2.44393e-06	587.871	3.71794e-06
Ca4	979061	804.383	2.48221e-06	621.746	3.49998e-06
Ca4	983980	818.928	2.48279e-06	613.851	3.49663e-06
Ca4	988900	830.043	2.49743e-06	623.849	3.53895e-06
Ca4	993819	834.615	2.49057e-06	630.164	3.47967e-06
Ca4	998739	822.623	2.54648e-06	610.108	3.51336e-06
Ca4	1.00366e+06	786.614	2.4693e-06	560.899	3.52023e-06
Ca4	1.00858e+06	752.432	2.55217e-06	546.212	3.6209e-06
Ca4	1.0135e+06	648.311	2.58829e-06	434.542	3.67106e-06
Ca4	1.01842e+06	654.948	2.58369e-06	440.356	3.83819e-06
Ca4	1.02334e+06	561.546	2.67164e-06	407.423	3.81782e-06
Ca4	1.02826e+06	391.977	2.67206e-06	271.831	4.08725e-06
Ca4	1.03318e+06	451.197	2.74258e-06	273.387	4.17915e-06
Ca4	1.0381e+06	313.249	2.7676e-06	114.383	4.17557e-06
Ca4	1.07253e+06	306.597	2.95449e-06	166.274	4.35267e-06
Ca4	1.07745e+06	454.062	2.92579e-06	321.792	4.47471e-06
Ca4	1.08237e+06	512.577	2.96942e-06	395.102	4.2949e-06
Ca4	1.08729e+06	491.943	2.90808e-06	392.991	4.40116e-06
Ca4	1.09221e+06	553.603	3.06016e-06	466.861	4.35713e-06
Ca4	1.09713e+06	552.418	2.99475e-06	481.687	4.56848e-06
Ca4	1.10205e+06	503.522	3.02859e-06	462.799	4.61342e-06
Ca4	1.10697e+06	469.272	3.11928e-06	432.308	4.76e-06
Ca4	1.11189e+06	407.202	3.11317e-06	418.932	4.75038e-06
Ca4	1.11681e+06	317.175	3.08455e-06	365.523	4.71258e-06
Ca4	1.12173e+06	246.894	3.28089e-06	337.42	5.00312e-06
Ca4	1.12665e+06	179.531	3.30414e-06	321.42	5.04495e-06
Ca4	1.13157e+06	128.884	5.85631e-06	214.742	5.10525e-06
Ca4	1.24964e+06	143.367	7.07099e-06	292.861	6.15598e-06
Ca4	1.25456e+06	197.632	7.01106e-06	343.831	6.10419e-06
Ca4	1.28408e+06	124.561	7.43997e-06	238.415	6.46368e-06
Ca4	1.289e+06	247.649	4.25154e-06	325.067	6.34883e-06
Ca4	1.29391e+06	253.151	4.14538e-06	297.835	6.49397e-06
Ca4	1.30375e+06	283.9	4.26689e-06	270.921	6.48994e-06
Ca4	1.30867e+06	302.573	4.1509e-06	271.728	6.66105e-06
Ca4	1.31359e+06	300.695	4.25633e-06	255.023	6.50525e-06
Ca4	1.31851e+06	294.57	4.23987e-06	251.229	6.67838e-06
Ca4	1.32343e+06	181.806	4.28956e-06	114.521	6.98471e-06
Ca4	1.34311e+06	304.219	4.47237e-06	237.098	6.84172e-06
Ca4	1.34803e+06	434.7	4.62141e-06	372.167	7.05143e-06
Ca4	1.35295e+06	482.633	4.64874e-06	425.423	7.10385e-06
Ca4	1.35787e+06	376.019	4.64534e-06	391.045	7.16037e-06
Ca4	1.36279e+06	376.511	4.66405e-06	375.159	7.3807e-06
Ca4	1.36771e+06	578.135	4.80126e-06	500.845	7.15402e-06
Ca4	1.37263e+06	583.224	4.63539e-06	479.676	7.1327e-06
Ca4	1.37755e+06	529.506	4.72752e-06	422.594	7.26816e-06
Ca4	1.38247e+06	469.547	4.77628e-06	355.832	7.48794e-06
Ca4	1.38739e+06	362.223	4.85067e-06	274.16	7.63894e-06
Ca4	1.42182e+06	225.917	5.36503e-06	198.156	8.36895e-06
Ca4	1.42674e+06	310.801	5.31687e-06	227.563	8.50467e-06
Ca4	1.43166e+06	466.634	5.29699e-06	358.165	8.54889e-06
Ca4	1.43658e+06	562.634	5.36585e-06	435.449	8.51727e-06
Ca4	1.4415e+06	613.254	5.52571e-06	465.608	8.49992e-06
Ca4	1.44642e+06	633.056	5.47508e-06	468.464	8.45927e-06
Ca4	1.45134e+06	624.408	5.62062e-06	467.613	8.61558e-06
Ca4	1.45626e+06	609.744	5.66885e-06	475.766	8.71571e-06
Ca4	1.46118e+06	633.8	5.77532e-06	488.526	8.83181e-06
Ca4	1.4661e+06	588.904	5.76722e-06	463.187	8.98144e-06
Ca4	1.47102e+06	507.056	5.99317e-06	411.447	9.20425e-06
Ca4	1.47594e+06	290.944	6.15096e-06	219.275	9.456e-06
Ca4	1.48086e+06	261.304	6.16062e-06	233.935	9.5112e-06
Ca4	1.49562e+06	209.568	6.5552e-06	239.241	1.06891e-05
Ca4	1.50054e+06	210.617	6.71249e-06	232.918	1.05739e-05
Ca4	1.50546e+06	194.649	6.77462e-06	229.486	1.08598e-05
Ca4	1.51038e+06	317.285	7.06301e-06	356.825	1.08486e-05
Ca4	1.5153e+06	219.948	6.94427e-06	273.61	1.11839e-05
Ca4	1.55957e+06	166.746	7.94445e-06	177.078	1.29444e-05
Ca4	1.56449e+06	320.377	8.0465e-06	289.174	1.30494e-05
Ca4	1.56941e+06	390.301	8.44719e-06	340.108	1.30051e-05
Ca4	1.57433e+06	422.516	8.33961e-06	359.986	1.31646e-05
Ca4	1.57925e+06	412.232	8.44657e-06	356.851	1.35954e-05
Ca4	1.58417e+06	391.533	8.51496e-06	341.766	1.38457e-05
Ca4	1.58909e+06	303.662	9.03524e-06	270.954	1.44915e-05
Ca4	1.59401e+06	230.685	9.37017e-06	247.3	1.47313e-05
Ca4	1.59893e+06	162.011	9.44794e-06	200.622	1.53788e-05
Ca4	1.61861e+06	128.977	1.70321e-05	208.045	1.69618e-05
Ca4	1.62845e+06	222.139	1.25648e-05	251.651	1.72695e-05
Ca4	1.63337e+06	243.166	1.73196e-05	257.902	1.76167e-05
Ca4	1.63829e+06	210.851	1.80049e-05	225.36	1.83507e-05
Ca4	1.65305e+06	163.89	2.17066e-05	149.074	2.19062e-05
Ca4	1.88919e+06	159.149	3.23032e-05	131.617	6.44496e-05
Ca4	1.89411e+06	138.047	3.04256e-05	129.02	6.82244e-05
Ca4	1.90886e+06	141.359	2.96134e-05	197.855	4.89382e-05
Ca4	1.91378e+06	160.448	2.8311e-05	173.241	4.53131e-05
Ca4	1.9187e+06	121.469	2.79157e-05	169.966	4.10851e-05
Ca4	1.92854e+06	172.33	2.54256e-05	217.525	3.5439e-05
Ca4	1.93346e+06	239.689	2.30787e-05	287.807	3.08282e-05
Ca4	1.93838e+06	176.647	2.19193e-05	253.403	2.90591e-05
Ca4	1.94822e+06	243.128	2.07554e-05	326.147	2.75971e-05
Ca4	1.95314e+06	299.686	1.87282e-05	352.88	2.49691e-05
Ca4	1.95806e+06	382.365	1.52609e-05	379.757	2.41337e-05
Ca4	1.96298e+06	447.021	1.55091e-05	381.281	2.37822e-05
Ca4	1.9679e+06	460.845	1.57053e-05	369.598	2.06249e-05
Ca4	1.97282e+06	471.629	1.60439e-05	431.503	1.93166e-05
Ca4	1.97774e+06	427.882	1.62621e-05	481.329	1.91614e-05
Ca4	1.98266e+06	400.707	1.47941e-05	495.028	1.96044e-05
Ca4	1.98758e+06	293.87	1.54886e-05	430.037	2.03554e-05
Ca4	2.00234e+06	117.034	3.39142e-05	175.988	2.89745e-05
Ca4	2.07121e+06	138.006	2.80778e-05	152.283	1.95455e-05
Ca4	2.07613e+06	154.597	2.38488e-05	225.58	1.7554e-05
Ca4	2.08105e+06	169.141	2.13944e-05	241.341	1.53562e-05
Ca4	2.18928e+06	118.941	6.30424e-06	136.768	8.05838e-06
Ca4	2.1942e+06	132.513	6.23262e-06	163.279	7.92245e-06
Ca4	2.23848e+06	183.219	5.23809e-06	161.088	7.97904e-06
Ca4	2.2434e+06	220.264	5.12208e-06	207.542	7.7857e-06
Ca4	2.24832e+06	332.788	5.09287e-06	312.391	7.74746e-06
Ca4	2.25324e+06	340.433	5.04135e-06	335.436	7.67994e-06
Ca4	2.25816e+06	207.702	4.92868e-06	234.693	7.49482e-06
Ca4	2.31227e+06	116.904	1.16507e-05	226.536	6.60987e-06
Ca4	2.31719e+06	137.911	4.239e-06	211.332	6.44945e-06
Ca4	2.32211e+06	154.591	4.06806e-06	244.74	6.42786e-06
Ca4	2.58285e+06	219.547	4.81667e-06	226.163	4.90983e-06
Ca4	2.58777e+06	369.765	4.73375e-06	325.04	5.00081e-06
Ca4	2.59269e+06	424.931	4.70368e-06	347.601	4.90344e-06
Ca4	2.59761e+06	458.174	4.53459e-06	365.903	4.87298e-06
Ca4	2.60253e+06	411.756	4.60988e-06	302.491	4.81541e-06
Ca4	2.60745e+06	321.274	4.54928e-06	175.032	4.84808e-06
Ca4	2.61729e+06	389.656	4.59111e-06	170.65	4.84942e-06
Ca4	2.62221e+06	355.987	4.64742e-06	119.433	4.83179e-06
Ca4	3.80291e+06	327.692	9.58916e-06	114.025	8.33572e-06
Ca4	3.80783e+06	417.185	9.79662e-06	215.156	8.52117e-06
Ca4	3.81275e+06	436.873	1.01078e-05	233.628	8.76666e-06
Ca4	3.81767e+06	409.164	1.03078e-05	186.145	8.93154e-06
Ca4	3.94066e+06	388.681	1.95817e-05	282.83	1.35817e-05
Ca4	3.94558e+06	444.203	2.08561e-05	416.283	1.3841e-05
Ca4	3.9505e+06	438.642	2.17214e-05	440.767	1.48782e-05
Ca4	3.95542e+06	404.872	1.75389e-05	373.12	1.60003e-05
Ca4	3.96034e+06	270.586	1.91651e-05	168.796	1.79666e-05
Ca4	5.75107e+06	131.522	9.77506e-06	155.011	7.86966e-06
Ca4	5.75599e+06	120.392	9.85656e-06	145.318	7.92058e-06
Ca4	6.49393e+06	132.032	8.88552e-06	132.584	1.02327e-05
Ca4	6.49885e+06	149.949	7.7007e-06	146.032	8.26214e-06
Ca4	6.50377e+06	177.736	7.22215e-06	201.416	4.4179e-06
Ca4	6.50869e+06	170.366	6.45616e-06	196.759	4.22765e-06
Ca4	6.51361e+06	149.375	6.53034e-06	174.765	4.57367e-06
Ca4	6.52836e+06	129.391	6.71229e-06	187.599	4.12683e-06
Ca4	6.54312e+06	124.704	6.34649e-06	223.344	4.05781e-06
Ca4	6.54804e+06	172.995	5.88379e-06	307.108	3.9173e-06
Ca4	6.55296e+06	177.002	6.09915e-06	304.279	3.88519e-06
Ca4	6.55788e+06	232.964	5.88786e-06	382.085	3.72607e-06
Ca4	6.5628e+06	242.798	6.00952e-06	392.28	3.89988e-06
Ca4	6.56772e+06	238.274	6.30185e-06	392.651	3.83788e-06
Ca4	6.57264e+06	186.093	7.38811e-06	312.656	3.89149e-06
Ca4	6.77926e+06	135.935	9.87468e-06	184.552	5.54017e-06
Ca4	6.78418e+06	159.223	9.12816e-06	238.417	5.54371e-06
Ca4	6.7891e+06	144.927	8.75867e-06	245.645	5.34459e-06
Ca4	6.79402e+06	124.133	9.81297e-06	207.667	5.63717e-06
Ca4	6.8383e+06	124.698	1.05615e-05	272.614	5.62301e-06
Ca4	6.84322e+06	141.06	1.00597e-05	285.97	5.72443e-06
Ca4	6.85306e+06	149.079	1.10107e-05	278.596	5.80175e-06
Ca4	6.85798e+06	140.448	1.1516e-05	261.063	6.0558e-06
Ca4	6.98589e+06	117.146	1.45559e-05	250.268	8.83807e-06
Ca4	8.11739e+06	1004.18	6.55828e-06	436.986	1.41763e-06
Ca4	8.12231e+06	1117.75	6.47421e-06	690.761	1.39799e-06
Ca4	8.12723e+06	1168.55	6.56687e-06	812.867	1.41148e-06
Ca4	8.13215e+06	1135.34	6.67207e-06	828.094	1.43339e-06
Ca4	8.13707e+06	1007.32	6.75344e-06	658.077	1.44251e-06
Ca4	8.14199e+06	1277.15	6.75496e-06	998.754	1.42217e-06
Ca4	8.14691e+06	1335.9	6.88027e-06	1031.51	1.45542e-06
Ca4	8.15183e+06	1331.45	7.14228e-06	923.603	1.45762e-06
Ca4	8.15675e+06	1324.97	7.29002e-06	745.016	1.4981e-06
Ca4	8.16167e+06	1174.63	7.35394e-06	203.124	1.51596e-06
Ca4	8.17151e+06	760.78	8.39987e-06	120.535	0.000137852
Ca4	8.18135e+06	1159.09	8.05747e-06	223.236	1.97671e-05
Ca4	8.18627e+06	987.856	8.18881e-06	166.694	1.95568e-05
Ca4	8.19119e+06	956.321	8.00364e-06	210.049	2.13475e-05
Ca4	8.19611e+06	757.685	8.1363e-06	183.193	2.4809e-05
Ca4	8.20595e+06	669.497	2.17639e-05	220.122	4.39933e-05
Ca4	8.22071e+06	955.111	9.40479e-06	166.44	3.56095e-05
Ca4	8.22563e+06	1082.17	9.08429e-06	335.964	5.6211e-06
Ca4	8.23546e+06	1055.13	8.7607e-06	360.096	5.74637e-06
Ca4	8.27482e+06	1120.58	9.28521e-06	143.779	6.28273e-06
Ca4	8.27974e+06	1085.34	9.23909e-06	135.044	6.39862e-06
Ca4	8.28466e+06	1057.47	9.29956e-06	190.696	6.51826e-06
Ca4	8.30434e+06	1007.15	1.00277e-05	338.765	6.81616e-06
Ca4	8.32402e+06	710.246	1.06306e-05	243.802	7.23507e-06
Ca4	8.32894e+06	890.778	5.44078e-06	475.24	7.28515e-06
Ca4	8.33386e+06	641.86	5.34729e-06	289.033	7.34843e-06
Ca4	8.33878e+06	670.792	5.39042e-06	363.351	7.44695e-06
Ca4	8.34861e+06	681.769	5.54043e-06	417.827	7.52706e-06
Ca4	8.35845e+06	720.993	5.47296e-06	353.267	7.71862e-06
Ca4	8.36829e+06	861.287	5.55458e-06	541.208	7.82829e-06
Ca4	8.38305e+06	277.221	6.13191e-06	168.002	8.31509e-06
Ca4	8.38797e+06	589.184	6.26082e-06	492.44	8.46911e-06
Ca4	8.39289e+06	641.021	1.38709e-05	414.834	8.66561e-06
Ca4	8.39781e+06	764.479	1.42052e-05	390.818	8.80299e-06
Ca4	8.40273e+06	801.363	1.44171e-05	453.64	8.85476e-06
Ca4	8.40765e+06	612.109	1.55984e-05	118.656	9.17968e-06
Ca4	8.43225e+06	606.075	1.6458e-05	290.116	1.02467e-05
Ca4	8.43717e+06	661.8	6.68091e-06	315.633	1.03015e-05
Ca4	8.44209e+06	511.878	1.73743e-05	199.922	1.08187e-05
Ca4	8.4962e+06	653.316	8.61372e-06	118.712	1.53504e-05
Ca4	9.49488e+06	128.882	1.82608e-05	126.569	1.68262e-05
Ca4	9.5244e+06	114.894	2.40833e-05	127.016	1.97796e-05
Ca4	9.7015e+06	112.114	3.52551e-05	142.732	3.13082e-05
Ca4	9.81957e+06	120.091	1.35175e-05	139.735	1.27354e-05
Ca4	9.82449e+06	153.643	1.31484e-05	182.778	1.21498e-05
Ca4	9.82941e+06	121.555	1.28917e-05	168.697	1.1988e-05
Ca4	9.83433e+06	134.432	1.23654e-05	171.972	1.13233e-05
Ca4	1.71203e+07	190.7	2.34104e-05	503.024	6.45484e-05
Ca4	1.71252e+07	283.536	2.55171e-05	476.93	4.44252e-05
Ca4	1.71547e+07	148.271	4.8497e-05	292.568	9.08669e-05
Ca4	1.71793e+07	393.457	1.53909e-05	391.311	2.9498e-05
Ca4	2.38798e+07	154.845	1.784e-05	132.614	1.78636e-05
Ca4	2.39044e+07	145.134	1.06698e-05	150.155	9.96971e-06
Ca4	2.39093e+07	235.272	9.59875e-06	232.244	9.47334e-06
Ca4	2.39142e+07	225.979	1.00339e-05	223.529	9.95719e-06
Ca4	3.20266e+07	120.89	0.000114977	117.454	0.000113769
Ca4	3.60017e+07	117.767	1.95853e-05	240.623	1.77962e-05
Ca4	3.60066e+07	116.683	1.93355e-05	236.902	1.76146e-05
Ca4	3.60509e+07	113.237	1.7297e-05	196.931	1.61399e-05
Ca4	4.13542e+07	795.267	4.54441e-06	176.279	4.45208e-06
Ca4	4.13591e+07	799.223	4.48116e-06	181.132	4.32565e-06
Ca4	4.13985e+07	866.393	4.07834e-06	201.894	3.8029e-06
Ca4	4.14034e+07	936.26	4.01248e-06	278.613	3.73343e-06
Ca4	4.14083e+07	1056.26	4.04425e-06	402.811	3.771e-06
Ca4	4.14132e+07	1154.81	3.9927e-06	499.928	3.64072e-06
Ca4	4.14181e+07	1193.62	3.92244e-06	537.41	3.61785e-06
Ca4	4.14231e+07	1179.62	3.9003e-06	518.185	3.57885e-06
Ca4	4.1428e+07	1141.8	3.8677e-06	492.712	3.54181e-06
Ca4	4.14329e+07	981.98	3.79585e-06	324.32	3.50952e-06
Ca4	4.14378e+07	763.357	3.80275e-06	138.007	3.54281e-06
Ca4	4.14427e+07	1069.66	3.75187e-06	439.869	3.47147e-06
Ca4	4.14477e+07	1159.64	3.7125e-06	505.793	3.44672e-06
Ca4	4.14526e+07	1216.42	3.68616e-06	553.101	3.42077e-06
Ca4	4.14575e+07	1231.36	3.68351e-06	587.544	3.42845e-06
Ca4	4.14624e+07	1206.99	3.65164e-06	551.503	3.40169e-06
Ca4	4.14673e+07	1099.42	3.61147e-06	441.113	3.35783e-06
Ca4	4.14723e+07	1058.38	3.59437e-06	397.692	3.34001e-06
Ca4	4.14772e+07	884.86	3.60092e-06	211.003	3.35464e-06
Ca4	4.14821e+07	836.688	3.5887e-06	152.936	3.2597e-06
Ca4	4.16248e+07	166.197	8.76955e-06	114.483	1.17655e-05
Ca4	4.28793e+07	175.792	2.34185e-05	325.136	1.92016e-05
Ca4	4.30367e+07	139.63	8.02848e-05	228.995	6.24499e-05
Ca4	4.40108e+07	120.584	1.27505e-05	498.532	5.01099e-06
Ca4	4.86106e+07	125.822	3.61774e-05	167.03	1.1603e-05
Ca4	4.86155e+07	133.407	3.53453e-05	183.212	2.10765e-05
Ca4	4.86401e+07	144.927	2.67599e-05	199.507	1.95952e-05
Ca7	1.1565e+07	184.703	7.10612e-06	127.647	7.68832e-06
Ca7	1.17853e+07	114.983	1.49327e-05	121.073	1.50061e-05
Ca7	1.18391e+07	205.325	9.19308e-06	164.057	9.89869e-06
Ca7	1.1844e+07	244.661	5.50749e-06	198.177	8.45723e-06
Ca7	1.18489e+07	265.923	5.01797e-06	208.673	7.01444e-06
Ca7	1.18538e+07	264.762	4.82949e-06	206.021	6.3897e-06
Ca7	1.18587e+07	284.315	4.92181e-06	226.179	5.71502e-06
Ca7	1.18636e+07	269.497	4.91554e-06	213.173	5.65632e-06
Ca7	1.18685e+07	203.795	5.23306e-06	147.743	5.64066e-06
Ca7	1.18881e+07	181.223	5.86495e-06	135.065	8.33077e-06
Ca7	2.0711e+07	223.958	7.8355e-06	118.529	8.58511e-06
Ca7	2.07159e+07	229.836	7.6284e-06	123.479	8.50203e-06
Ca7	2.07208e+07	232.11	7.43877e-06	125.537	8.40904e-06
Ca7	2.07257e+07	229.819	7.28634e-06	130.464	9.11018e-06
Ca7	2.07306e+07	231.626	7.03373e-06	137.181	8.98808e-06
Ca7	2.07355e+07	233.016	6.86106e-06	141.571	8.90684e-06
Ca7	2.07404e+07	238.017	6.67921e-06	144.196	8.67332e-06
Ca7	2.07453e+07	241.675	6.55739e-06	145.201	8.4645e-06
Ca7	2.07502e+07	246.38	6.37519e-06	146.823	8.16693e-06
Ca7	2.07551e+07	249.837	6.23276e-06	149.964	7.83099e-06
Ca7	2.076e+07	254.984	6.13024e-06	153.459	7.65307e-06
Ca7	2.07649e+07	259.911	5.96848e-06	156.702	7.41678e-06
Ca7	2.07698e+07	265.007	5.81636e-06	159.707	7.23225e-06
Ca7	2.07747e+07	270.036	5.73694e-06	162.53	7.08419e-06
Ca7	2.07796e+07	274.531	5.62136e-06	165.275	6.93071e-06
Ca7	2.07845e+07	277.258	5.52566e-06	167.754	6.7839e-06
Ca7	2.07894e+07	278.856	5.42782e-06	170.295	6.64067e-06
Ca7	2.07942e+07	280.233	5.32606e-06	171.881	6.4964e-06
Ca7	2.07991e+07	279.964	5.23984e-06	172.56	6.39795e-06
Ca7	2.0804e+07	277.128	5.17586e-06	173.099	6.23689e-06
Ca7	2.08089e+07	272.675	5.10579e-06	173.312	5.98506e-06
Ca7	2.08138e+07	266.652	5.00865e-06	172.899	5.96325e-06
Ca7	2.08187e+07	259.16	4.923e-06	170.395	5.87485e-06
Ca7	2.08236e+07	248.671	4.83629e-06	164.731	5.7932e-06
Ca7	2.08285e+07	233.408	4.76602e-06	156.867	5.66528e-06
Ca7	2.08334e+07	211.8	4.75903e-06	146.887	5.54243e-06
Ca7	2.08383e+07	180.717	4.71197e-06	132.411	5.51624e-06
Ca7	3.11643e+07	284.004	1.40182e-05	136.807	1.37012e-05
Ca7	3.20701e+07	273.128	1.66986e-05	133.97	1.19272e-05
Ca7	3.2075e+07	300.769	1.75846e-05	163.124	1.24518e-05
Ca7	3.20799e+07	288.125	1.84961e-05	139.823	1.31736e-05

## Sheet: Table 9
Table 9. List and distribution of genomic regions on different pseudomolecules that underwent selection.
Pesudomolecule	Position
	Start	End
Ca1	9.64717e+06	9.74717e+06
Ca1	1.17027e+07	1.18027e+07
Ca2	1.56148e+07	1.57148e+07
Ca4	575654	747840
Ca4	1.25375e+06	1.35375e+06
Ca4	1.45546e+06	1.55546e+06
Ca4	1.57845e+06	1.67845e+06
Ca4	1.60305e+06	1.70305e+06
Ca4	2.14174e+06	2.24174e+06
Ca4	6.47836e+06	6.57836e+06
Ca4	6.50788e+06	6.60788e+06
Ca4	6.79814e+06	6.89814e+06
Ca4	2.38298e+07	2.39298e+07
Ca4	2.38593e+07	2.39593e+07
Ca4	3.19766e+07	3.20766e+07
Ca4	4.15748e+07	4.16748e+07
Ca4	4.29867e+07	4.30867e+07
Ca7	1.17353e+07	1.18353e+07
