# Supplementary material for: A chickpea genetic variation map based on the sequencing of 3,366 genomes
Source: Nature. 2021 Nov 10;599(7886):622–7. doi: 10.1038/s41586-021-04066-1 (PMC8612933; doi:10.1038/s41586-021-04066-1)
Supplement: Supplementary file 9 — Supplementary Data 7 [file 41586_2021_4066_MOESM9_ESM.xlsx]

## Sheet: Table 1
Table 1. Allelic distributions among cultivated and wild Cicer species accessions for pod shattering locus (Ca_25684).
Genotype	Biological status	Allele	Cicer species		Cicer species	Total lines	"C"- alele	"T"-allele	"A"-allele	"Y"-allele
Avorodhi	Cultivated	C	Cicer arietinum		Cicer arietinum	3171	3170	1 (ICC16369)	-	-
Annigiri 1	Cultivated	C	Cicer arietinum		Cicer bijugum	41	-	41	-	-
BG 1003	Cultivated	C	Cicer arietinum		Cicer cuneatum	4	-	4	-	-
BG 1053	Cultivated	C	Cicer arietinum		Cicer echinospermum	9	-	8		1 (ICC20192)
ICC 4935	Cultivated	C	Cicer arietinum		Cicer judaicum	68	-	68	-	-
CPAM 10	Cultivated	C	Cicer arietinum		Cicer pinnatifidum	39	-	30	9	-
CPAM 11	Cultivated	C	Cicer arietinum		Cicer reticulatum	28	8	20	-	-
CPAM 12	Cultivated	C	Cicer arietinum		Cicer yamashitae	6	-	6	-	-
CPAM 13	Cultivated	C	Cicer arietinum		Total	3366	3178	178	9	1
CPAM 14	Cultivated	C	Cicer arietinum
CPAM 20	Cultivated	C	Cicer arietinum
CPAM 21	Cultivated	C	Cicer arietinum
CPAM 22	Cultivated	C	Cicer arietinum
CPAM 25	Cultivated	C	Cicer arietinum
CPAM 39	Cultivated	C	Cicer arietinum
CPAM 41	Cultivated	C	Cicer arietinum
CPAM 4	Cultivated	C	Cicer arietinum
CPAM 51	Cultivated	C	Cicer arietinum
CPAM 5	Cultivated	C	Cicer arietinum
CPAM 6	Cultivated	C	Cicer arietinum
CPAM 7	Cultivated	C	Cicer arietinum
CPAM 8	Cultivated	C	Cicer arietinum
CPAM 93	Cultivated	C	Cicer arietinum
CPAM 9	Cultivated	C	Cicer arietinum
CSG 8962	Cultivated	C	Cicer arietinum
ICC 4934	Cultivated	C	Cicer arietinum
DCP 92-3	Cultivated	C	Cicer arietinum
Dig Vijay	Cultivated	C	Cicer arietinum
Dohad Yellow	Cultivated	C	Cicer arietinum
GCP105	Cultivated	C	Cicer arietinum
GG 2	Cultivated	C	Cicer arietinum
GL 769	Cultivated	C	Cicer arietinum
GNG 1292	Cultivated	C	Cicer arietinum
GNG 146	Cultivated	C	Cicer arietinum
GNG 1499	Cultivated	C	Cicer arietinum
GNG 1581	Cultivated	C	Cicer arietinum
GNG 469	Cultivated	C	Cicer arietinum
HC 1	Cultivated	C	Cicer arietinum
HC 5	Cultivated	C	Cicer arietinum
HK 1	Cultivated	C	Cicer arietinum
HK 2	Cultivated	C	Cicer arietinum
HK 4	Cultivated	C	Cicer arietinum
HimChana 1	Cultivated	C	Cicer arietinum
ICC 11879	Cultivated	C	Cicer arietinum
ICC 11904	Cultivated	C	Cicer arietinum
ICC 12034	Cultivated	C	Cicer arietinum
ICC 13816	Cultivated	C	Cicer arietinum
ICC 14302	Cultivated	C	Cicer arietinum
ICC 15553	Cultivated	C	Cicer arietinum
ICC 15939	Cultivated	C	Cicer arietinum
ICC 15944	Cultivated	C	Cicer arietinum
ICC 4918	Cultivated	C	Cicer arietinum
ICC 4923	Cultivated	C	Cicer arietinum
ICC 4928	Cultivated	C	Cicer arietinum
ICC 4934	Cultivated	C	Cicer arietinum
ICC 4949	Cultivated	C	Cicer arietinum
ICC 4954	Cultivated	C	Cicer arietinum
ICC 4958	Cultivated	C	Cicer arietinum
ICC 4969	Cultivated	C	Cicer arietinum
ICC 4973	Cultivated	C	Cicer arietinum
ICC 4991	Cultivated	C	Cicer arietinum
ICC 4992	Cultivated	C	Cicer arietinum
ICC 4998	Cultivated	C	Cicer arietinum
ICC 5003	Cultivated	C	Cicer arietinum
ICC 6098	Cultivated	C	Cicer arietinum
ICC 8276	Cultivated	C	Cicer arietinum
ICCL 81248	Cultivated	C	Cicer arietinum
ICCL 82108	Cultivated	C	Cicer arietinum
ICCL 83110	Cultivated	C	Cicer arietinum
ICCL 83149	Cultivated	C	Cicer arietinum
ICCL 85222	Cultivated	C	Cicer arietinum
ICCL 87207	Cultivated	C	Cicer arietinum
ICCV 00108	Cultivated	C	Cicer arietinum
ICCV 00305	Cultivated	C	Cicer arietinum
ICCV 03107	Cultivated	C	Cicer arietinum
ICCV 03402	Cultivated	C	Cicer arietinum
ICCV 2	Cultivated	C	Cicer arietinum
ICCV 3	Cultivated	C	Cicer arietinum
ICCV 6	Cultivated	C	Cicer arietinum
ICCV 88202	Cultivated	C	Cicer arietinum
ICCV 88506	Cultivated	C	Cicer arietinum
ICCV 88510	Cultivated	C	Cicer arietinum
ICCV 89314	Cultivated	C	Cicer arietinum
ICCV 89509	Cultivated	C	Cicer arietinum
ICCV 90201	Cultivated	C	Cicer arietinum
ICCV 91106	Cultivated	C	Cicer arietinum
ICCV 91302	Cultivated	C	Cicer arietinum
ICCV 92006	Cultivated	C	Cicer arietinum
ICCV 92069	Cultivated	C	Cicer arietinum
ICCV 92311	Cultivated	C	Cicer arietinum
ICCV 92318	Cultivated	C	Cicer arietinum
ICCV 92337	Cultivated	C	Cicer arietinum
ICCV 92503	Cultivated	C	Cicer arietinum
ICCV 92944	Cultivated	C	Cicer arietinum
ICCV 93958	Cultivated	C	Cicer arietinum
ICCV 94954	Cultivated	C	Cicer arietinum
ICCV 95311	Cultivated	C	Cicer arietinum
ICCV 95418	Cultivated	C	Cicer arietinum
ICCV 95423	Cultivated	C	Cicer arietinum
ICCV 96029	Cultivated	C	Cicer arietinum
ICCV 96030	Cultivated	C	Cicer arietinum
ICCV 96329	Cultivated	C	Cicer arietinum
ICCV 96970	Cultivated	C	Cicer arietinum
ICCV 97314	Cultivated	C	Cicer arietinum
IPCK 02	Cultivated	C	Cicer arietinum
IPCK 2002-29	Cultivated	C	Cicer arietinum
JG 218	Cultivated	C	Cicer arietinum
JG 315	Cultivated	C	Cicer arietinum
JG 6	Cultivated	C	Cicer arietinum
JGG 1	Cultivated	C	Cicer arietinum
KPG 59	Cultivated	C	Cicer arietinum
KWR 108	Cultivated	C	Cicer arietinum
L 550	Cultivated	C	Cicer arietinum
L 551	Cultivated	C	Cicer arietinum
PBG 1	Cultivated	C	Cicer arietinum
PBG 5	Cultivated	C	Cicer arietinum
PDG 3	Cultivated	C	Cicer arietinum
PKV Harita	Cultivated	C	Cicer arietinum
PKV Kabuli 4	Cultivated	C	Cicer arietinum
Pant G 114	Cultivated	C	Cicer arietinum
Phule G 0027	Cultivated	C	Cicer arietinum
Phule G 12	Cultivated	C	Cicer arietinum
Pusa 1088	Cultivated	C	Cicer arietinum
Pusa 1103	Cultivated	C	Cicer arietinum
Pusa 1105	Cultivated	C	Cicer arietinum
Pusa 1108	Cultivated	C	Cicer arietinum
Pusa 209	Cultivated	C	Cicer arietinum
Pusa 240	Cultivated	C	Cicer arietinum
Pusa 244	Cultivated	C	Cicer arietinum
Pusa 256	Cultivated	C	Cicer arietinum
Pusa 261	Cultivated	C	Cicer arietinum
Pusa 267	Cultivated	C	Cicer arietinum
Pusa 362	Cultivated	C	Cicer arietinum
Pusa 372	Cultivated	C	Cicer arietinum
Pusa 391	Cultivated	C	Cicer arietinum
Pusa 547	Cultivated	C	Cicer arietinum
Pusa 72	Cultivated	C	Cicer arietinum
RAU 52	Cultivated	C	Cicer arietinum
RSG 10	Cultivated	C	Cicer arietinum
RSG 11	Cultivated	C	Cicer arietinum
RSG 2	Cultivated	C	Cicer arietinum
RSG 44	Cultivated	C	Cicer arietinum
RSG 888	Cultivated	C	Cicer arietinum
RSG 896	Cultivated	C	Cicer arietinum
RSG 945	Cultivated	C	Cicer arietinum
RSG 974	Cultivated	C	Cicer arietinum
RSG 991	Cultivated	C	Cicer arietinum
Radhey	Cultivated	C	Cicer arietinum
Rajas	Cultivated	C	Cicer arietinum
Sadabahar	Cultivated	C	Cicer arietinum
Vaibhav	Cultivated	C	Cicer arietinum
Vishwas	Cultivated	C	Cicer arietinum
ICC 19665	Cultivated	C	Cicer arietinum
CDC 512-51	Cultivated	C	Cicer arietinum
CPAM 15	Cultivated	C	Cicer arietinum
CPAM 16	Cultivated	C	Cicer arietinum
CPAM 18	Cultivated	C	Cicer arietinum
CPAM 19	Cultivated	C	Cicer arietinum
CPAM 1	Cultivated	C	Cicer arietinum
CPAM 23	Cultivated	C	Cicer arietinum
CPAM 24	Cultivated	C	Cicer arietinum
CPAM 26	Cultivated	C	Cicer arietinum
CPAM 27	Cultivated	C	Cicer arietinum
CPAM 28	Cultivated	C	Cicer arietinum
CPAM 29	Cultivated	C	Cicer arietinum
CPAM 30	Cultivated	C	Cicer arietinum
CPAM 31	Cultivated	C	Cicer arietinum
CPAM 32	Cultivated	C	Cicer arietinum
CPAM 33	Cultivated	C	Cicer arietinum
CPAM 34	Cultivated	C	Cicer arietinum
CPAM 35	Cultivated	C	Cicer arietinum
CPAM 36	Cultivated	C	Cicer arietinum
CPAM 38	Cultivated	C	Cicer arietinum
CPAM 40	Cultivated	C	Cicer arietinum
CPAM 42	Cultivated	C	Cicer arietinum
CPAM 43	Cultivated	C	Cicer arietinum
CPAM 44	Cultivated	C	Cicer arietinum
CPAM 45	Cultivated	C	Cicer arietinum
CPAM 46	Cultivated	C	Cicer arietinum
CPAM 47	Cultivated	C	Cicer arietinum
CPAM 48	Cultivated	C	Cicer arietinum
CPAM 49	Cultivated	C	Cicer arietinum
CPAM 50	Cultivated	C	Cicer arietinum
CPAM 52	Cultivated	C	Cicer arietinum
CPAM 53	Cultivated	C	Cicer arietinum
CPAM 54	Cultivated	C	Cicer arietinum
CPAM 55	Cultivated	C	Cicer arietinum
CPAM 56	Cultivated	C	Cicer arietinum
CPAM 57	Cultivated	C	Cicer arietinum
CPAM 58	Cultivated	C	Cicer arietinum
CPAM 59	Cultivated	C	Cicer arietinum
CPAM 60	Cultivated	C	Cicer arietinum
CPAM 61	Cultivated	C	Cicer arietinum
CPAM 62	Cultivated	C	Cicer arietinum
CPAM 63	Cultivated	C	Cicer arietinum
CPAM 64	Cultivated	C	Cicer arietinum
CPAM 65	Cultivated	C	Cicer arietinum
CPAM 66	Cultivated	C	Cicer arietinum
CPAM 67	Cultivated	C	Cicer arietinum
CPAM 68	Cultivated	C	Cicer arietinum
CPAM 69	Cultivated	C	Cicer arietinum
CPAM 70	Cultivated	C	Cicer arietinum
CPAM 71	Cultivated	C	Cicer arietinum
CPAM 72	Cultivated	C	Cicer arietinum
CPAM 73	Cultivated	C	Cicer arietinum
CPAM 74	Cultivated	C	Cicer arietinum
CPAM 75	Cultivated	C	Cicer arietinum
CPAM 76	Cultivated	C	Cicer arietinum
CPAM 77	Cultivated	C	Cicer arietinum
CPAM 78	Cultivated	C	Cicer arietinum
CPAM 79	Cultivated	C	Cicer arietinum
CPAM 80	Cultivated	C	Cicer arietinum
CPAM 81	Cultivated	C	Cicer arietinum
CPAM 82	Cultivated	C	Cicer arietinum
CPAM 83	Cultivated	C	Cicer arietinum
CPAM 84	Cultivated	C	Cicer arietinum
CPAM 85	Cultivated	C	Cicer arietinum
CPAM 86	Cultivated	C	Cicer arietinum
CPRT 11	Cultivated	C	Cicer arietinum
CPRT 12	Cultivated	C	Cicer arietinum
CPRT 13	Cultivated	C	Cicer arietinum
CPRT 14	Cultivated	C	Cicer arietinum
CPRT 15	Cultivated	C	Cicer arietinum
CPRT 16	Cultivated	C	Cicer arietinum
CPRT 17	Cultivated	C	Cicer arietinum
CPRT 18	Cultivated	C	Cicer arietinum
CPRT 19	Cultivated	C	Cicer arietinum
CPRT 20	Cultivated	C	Cicer arietinum
CPRT 21	Cultivated	C	Cicer arietinum
CPRT 22	Cultivated	C	Cicer arietinum
CPRT 23	Cultivated	C	Cicer arietinum
CPRT 24	Cultivated	C	Cicer arietinum
Genesis 090	Cultivated	C	Cicer arietinum
HatTrick	Cultivated	C	Cicer arietinum
ICC 10035	Cultivated	C	Cicer arietinum
ICC 10805	Cultivated	C	Cicer arietinum
ICC 10893	Cultivated	C	Cicer arietinum
ICC 10898	Cultivated	C	Cicer arietinum
ICC 10900	Cultivated	C	Cicer arietinum
ICC 10902	Cultivated	C	Cicer arietinum
ICC 10919	Cultivated	C	Cicer arietinum
ICC 11312	Cultivated	C	Cicer arietinum
ICC 11315	Cultivated	C	Cicer arietinum
ICC 11316	Cultivated	C	Cicer arietinum
ICC 11318	Cultivated	C	Cicer arietinum
ICC 11321	Cultivated	C	Cicer arietinum
ICC 11322	Cultivated	C	Cicer arietinum
ICC 11324	Cultivated	C	Cicer arietinum
ICC 11498	Cultivated	C	Cicer arietinum
ICC 11502	Cultivated	C	Cicer arietinum
ICC 11504	Cultivated	C	Cicer arietinum
ICC 11507	Cultivated	C	Cicer arietinum
ICC 11510	Cultivated	C	Cicer arietinum
ICC 11518	Cultivated	C	Cicer arietinum
ICC 11524	Cultivated	C	Cicer arietinum
ICC 11525	Cultivated	C	Cicer arietinum
ICC 11535	Cultivated	C	Cicer arietinum
ICC 11536	Cultivated	C	Cicer arietinum
ICC 11543	Cultivated	C	Cicer arietinum
ICC 11545	Cultivated	C	Cicer arietinum
ICC 11817	Cultivated	C	Cicer arietinum
ICC 11819	Cultivated	C	Cicer arietinum
ICC 11823	Cultivated	C	Cicer arietinum
ICC 12197	Cultivated	C	Cicer arietinum
ICC 12228	Cultivated	C	Cicer arietinum
ICC 12233	Cultivated	C	Cicer arietinum
ICC 12235	Cultivated	C	Cicer arietinum
ICC 12237	Cultivated	C	Cicer arietinum
ICC 12242	Cultivated	C	Cicer arietinum
ICC 12246	Cultivated	C	Cicer arietinum
ICC 12248	Cultivated	C	Cicer arietinum
ICC 12251	Cultivated	C	Cicer arietinum
ICC 12253	Cultivated	C	Cicer arietinum
ICC 12258	Cultivated	C	Cicer arietinum
ICC 12259	Cultivated	C	Cicer arietinum
ICC 12267	Cultivated	C	Cicer arietinum
ICC 12268	Cultivated	C	Cicer arietinum
ICC 12269	Cultivated	C	Cicer arietinum
ICC 12270	Cultivated	C	Cicer arietinum
ICC 12273	Cultivated	C	Cicer arietinum
ICC 12274	Cultivated	C	Cicer arietinum
ICC 12275	Cultivated	C	Cicer arietinum
ICC 12337	Cultivated	C	Cicer arietinum
ICC 12348	Cultivated	C	Cicer arietinum
ICC 12361	Cultivated	C	Cicer arietinum
ICC 12368	Cultivated	C	Cicer arietinum
ICC 12422	Cultivated	C	Cicer arietinum
ICC 12424	Cultivated	C	Cicer arietinum
ICC 12426	Cultivated	C	Cicer arietinum
ICC 12428	Cultivated	C	Cicer arietinum
ICC 12430	Cultivated	C	Cicer arietinum
ICC 12431	Cultivated	C	Cicer arietinum
ICC 12433	Cultivated	C	Cicer arietinum
ICC 12434	Cultivated	C	Cicer arietinum
ICC 12435	Cultivated	C	Cicer arietinum
ICC 12437	Cultivated	C	Cicer arietinum
ICC 12440	Cultivated	C	Cicer arietinum
ICC 12444	Cultivated	C	Cicer arietinum
ICC 12450	Cultivated	C	Cicer arietinum
ICC 12452	Cultivated	C	Cicer arietinum
ICC 12454	Cultivated	C	Cicer arietinum
ICC 12458	Cultivated	C	Cicer arietinum
ICC 12460	Cultivated	C	Cicer arietinum
ICC 12461	Cultivated	C	Cicer arietinum
ICC 12463	Cultivated	C	Cicer arietinum
ICC 12464	Cultivated	C	Cicer arietinum
ICC 12470	Cultivated	C	Cicer arietinum
ICC 12471	Cultivated	C	Cicer arietinum
ICC 12472	Cultivated	C	Cicer arietinum
ICC 12475	Cultivated	C	Cicer arietinum
ICC 12476	Cultivated	C	Cicer arietinum
ICC 12477	Cultivated	C	Cicer arietinum
ICC 12478	Cultivated	C	Cicer arietinum
ICC 12479	Cultivated	C	Cicer arietinum
ICC 12480	Cultivated	C	Cicer arietinum
ICC 12482	Cultivated	C	Cicer arietinum
ICC 12486	Cultivated	C	Cicer arietinum
ICC 12487	Cultivated	C	Cicer arietinum
ICC 12488	Cultivated	C	Cicer arietinum
ICC 12489	Cultivated	C	Cicer arietinum
ICC 12490	Cultivated	C	Cicer arietinum
ICC 12491	Cultivated	C	Cicer arietinum
ICC 12492	Cultivated	C	Cicer arietinum
ICC 12493	Cultivated	C	Cicer arietinum
ICC 12494	Cultivated	C	Cicer arietinum
ICC 12495	Cultivated	C	Cicer arietinum
ICC 12496	Cultivated	C	Cicer arietinum
ICC 12512	Cultivated	C	Cicer arietinum
ICC 12951	Cultivated	C	Cicer arietinum
ICC 12952	Cultivated	C	Cicer arietinum
ICC 12972	Cultivated	C	Cicer arietinum
ICC 12986	Cultivated	C	Cicer arietinum
ICC 13812	Cultivated	C	Cicer arietinum
ICC 14199	Cultivated	C	Cicer arietinum
ICC 14216	Cultivated	C	Cicer arietinum
ICC 14304	Cultivated	C	Cicer arietinum
ICC 14315	Cultivated	C	Cicer arietinum
ICC 14316	Cultivated	C	Cicer arietinum
ICC 14321	Cultivated	C	Cicer arietinum
ICC 14327	Cultivated	C	Cicer arietinum
ICC 14331	Cultivated	C	Cicer arietinum
ICC 14333	Cultivated	C	Cicer arietinum
ICC 14334	Cultivated	C	Cicer arietinum
ICC 14335	Cultivated	C	Cicer arietinum
ICC 14340	Cultivated	C	Cicer arietinum
ICC 14344	Cultivated	C	Cicer arietinum
ICC 14354	Cultivated	C	Cicer arietinum
ICC 14356	Cultivated	C	Cicer arietinum
ICC 14358	Cultivated	C	Cicer arietinum
ICC 14364	Cultivated	C	Cicer arietinum
ICC 14366	Cultivated	C	Cicer arietinum
ICC 14368	Cultivated	C	Cicer arietinum
ICC 14369	Cultivated	C	Cicer arietinum
ICC 14371	Cultivated	C	Cicer arietinum
ICC 14374	Cultivated	C	Cicer arietinum
ICC 14385	Cultivated	C	Cicer arietinum
ICC 14390	Cultivated	C	Cicer arietinum
ICC 14391	Cultivated	C	Cicer arietinum
ICC 14393	Cultivated	C	Cicer arietinum
ICC 14394	Cultivated	C	Cicer arietinum
ICC 14396	Cultivated	C	Cicer arietinum
ICC 14402	Cultivated	C	Cicer arietinum
ICC 14411	Cultivated	C	Cicer arietinum
ICC 14423	Cultivated	C	Cicer arietinum
ICC 14425	Cultivated	C	Cicer arietinum
ICC 14426	Cultivated	C	Cicer arietinum
ICC 14432	Cultivated	C	Cicer arietinum
ICC 14436	Cultivated	C	Cicer arietinum
ICC 14871	Cultivated	C	Cicer arietinum
ICC 14872	Cultivated	C	Cicer arietinum
ICC 15567	Cultivated	C	Cicer arietinum
ICC 15574	Cultivated	C	Cicer arietinum
ICC 15577	Cultivated	C	Cicer arietinum
ICC 15966	Cultivated	C	Cicer arietinum
ICC 15989	Cultivated	C	Cicer arietinum
ICC 16341	Cultivated	C	Cicer arietinum
ICC 16345	Cultivated	C	Cicer arietinum
ICC 16359	Cultivated	C	Cicer arietinum
ICC 16363	Cultivated	C	Cicer arietinum
ICC 16369	Cultivated	T	Cicer arietinum
ICC 16374	Cultivated	C	Cicer arietinum
ICC 16674	Cultivated	C	Cicer arietinum
ICC 16682	Cultivated	C	Cicer arietinum
ICC 16947	Cultivated	C	Cicer arietinum
ICC 16949	Cultivated	C	Cicer arietinum
ICC 17000	Cultivated	C	Cicer arietinum
ICC 17109	Cultivated	C	Cicer arietinum
ICC 20267	Cultivated	C	Cicer arietinum
ICC 19181	Cultivated	C	Cicer arietinum
ICC 4918NN	Cultivated	C	Cicer arietinum
ICC 4918N	Cultivated	C	Cicer arietinum
ICC 4938	Cultivated	C	Cicer arietinum
ICC 4946	Cultivated	C	Cicer arietinum
ICC 4947	Cultivated	C	Cicer arietinum
ICC 4948HN	Cultivated	C	Cicer arietinum
ICC 4948LN	Cultivated	C	Cicer arietinum
ICC 4951	Cultivated	C	Cicer arietinum
ICC 4957N	Cultivated	C	Cicer arietinum
ICC 4988	Cultivated	C	Cicer arietinum
ICC 4993NN	Cultivated	C	Cicer arietinum
ICC 5002	Cultivated	C	Cicer arietinum
ICC 5003HN	Cultivated	C	Cicer arietinum
ICC 5003LN	Cultivated	C	Cicer arietinum
ICC 5020	Cultivated	C	Cicer arietinum
ICC 5036	Cultivated	C	Cicer arietinum
ICC 5038	Cultivated	C	Cicer arietinum
ICC 5047	Cultivated	C	Cicer arietinum
ICC 5048	Cultivated	C	Cicer arietinum
ICC 5055	Cultivated	C	Cicer arietinum
ICC 5135	Cultivated	C	Cicer arietinum
ICC 5137	Cultivated	C	Cicer arietinum
ICC 5146	Cultivated	C	Cicer arietinum
ICC 5147	Cultivated	C	Cicer arietinum
ICC 5151	Cultivated	C	Cicer arietinum
ICC 5152	Cultivated	C	Cicer arietinum
ICC 5169	Cultivated	C	Cicer arietinum
ICC 5172	Cultivated	C	Cicer arietinum
ICC 5174	Cultivated	C	Cicer arietinum
ICC 5178	Cultivated	C	Cicer arietinum
ICC 5221	Cultivated	C	Cicer arietinum
ICC 5233	Cultivated	C	Cicer arietinum
ICC 5239	Cultivated	C	Cicer arietinum
ICC 5319	Cultivated	C	Cicer arietinum
ICC 5320	Cultivated	C	Cicer arietinum
ICC 5409	Cultivated	C	Cicer arietinum
ICC 5419	Cultivated	C	Cicer arietinum
ICC 5430	Cultivated	C	Cicer arietinum
ICC 5455	Cultivated	C	Cicer arietinum
ICC 5458	Cultivated	C	Cicer arietinum
ICC 5592	Cultivated	C	Cicer arietinum
ICC 5593	Cultivated	C	Cicer arietinum
ICC 5710	Cultivated	C	Cicer arietinum
ICC 5722	Cultivated	C	Cicer arietinum
ICC 5727	Cultivated	C	Cicer arietinum
ICC 5737	Cultivated	C	Cicer arietinum
ICC 5743	Cultivated	C	Cicer arietinum
ICC 5752	Cultivated	C	Cicer arietinum
ICC 5755	Cultivated	C	Cicer arietinum
ICC 5762	Cultivated	C	Cicer arietinum
ICC 5775	Cultivated	C	Cicer arietinum
ICC 5778	Cultivated	C	Cicer arietinum
ICC 5780	Cultivated	C	Cicer arietinum
ICC 5783	Cultivated	C	Cicer arietinum
ICC 5810	Cultivated	C	Cicer arietinum
ICC 5811	Cultivated	C	Cicer arietinum
ICC 5851	Cultivated	C	Cicer arietinum
ICC 6128	Cultivated	C	Cicer arietinum
ICC 7195	Cultivated	C	Cicer arietinum
ICC 7198	Cultivated	C	Cicer arietinum
ICC 7200	Cultivated	C	Cicer arietinum
ICC 7201	Cultivated	C	Cicer arietinum
ICC 7204	Cultivated	C	Cicer arietinum
ICC 7205	Cultivated	C	Cicer arietinum
ICC 7207	Cultivated	C	Cicer arietinum
ICC 7224	Cultivated	C	Cicer arietinum
ICC 7225	Cultivated	C	Cicer arietinum
ICC 7344	Cultivated	C	Cicer arietinum
ICC 7346	Cultivated	C	Cicer arietinum
ICC 7380	Cultivated	C	Cicer arietinum
ICC 7541	Cultivated	C	Cicer arietinum
ICC 8284	Cultivated	C	Cicer arietinum
ICC 8330	Cultivated	C	Cicer arietinum
ICC 8332	Cultivated	C	Cicer arietinum
ICC 8336	Cultivated	C	Cicer arietinum
ICC 8356	Cultivated	C	Cicer arietinum
ICC 8397	Cultivated	C	Cicer arietinum
ICC 8400	Cultivated	C	Cicer arietinum
ICC 8402	Cultivated	C	Cicer arietinum
ICC 8407	Cultivated	C	Cicer arietinum
ICCC 32	Cultivated	C	Cicer arietinum
ICCC 37	Cultivated	C	Cicer arietinum
ICCL 82115	Cultivated	C	Cicer arietinum
ICCL 83105	Cultivated	C	Cicer arietinum
ICCL 83135	Cultivated	C	Cicer arietinum
ICCL 86102	Cultivated	C	Cicer arietinum
ICCV 10	Cultivated	C	Cicer arietinum
ICCV 1	Cultivated	C	Cicer arietinum
ICCV 2NN	Cultivated	C	Cicer arietinum
ICCV 7	Cultivated	C	Cicer arietinum
ICCV 88503	Cultivated	C	Cicer arietinum
ICCV 88516	Cultivated	C	Cicer arietinum
ICCV 91902	Cultivated	C	Cicer arietinum
ICCV 93512	Cultivated	C	Cicer arietinum
ICCV 93952	Cultivated	C	Cicer arietinum
ICCV 93954	Cultivated	C	Cicer arietinum
ICCV 95332	Cultivated	C	Cicer arietinum
ICCV 95334	Cultivated	C	Cicer arietinum
ICCV 95605	Cultivated	C	Cicer arietinum
ICCV 95701	Cultivated	C	Cicer arietinum
ICCV 95703	Cultivated	C	Cicer arietinum
ICCV 95705	Cultivated	C	Cicer arietinum
ICCV 95981	Cultivated	C	Cicer arietinum
ICCV 95982	Cultivated	C	Cicer arietinum
ICCV 96836	Cultivated	C	Cicer arietinum
ICCV 97105	Cultivated	C	Cicer arietinum
ICCX-730041-8-1-B-BP	Cultivated	C	Cicer arietinum
IG 10333	Cultivated	C	Cicer arietinum
IG 10360	Cultivated	C	Cicer arietinum
IG 6367	Cultivated	C	Cicer arietinum
IG 6394	Cultivated	C	Cicer arietinum
IG 69242	Cultivated	C	Cicer arietinum
IG 69268	Cultivated	C	Cicer arietinum
IG 69314	Cultivated	C	Cicer arietinum
IG 69333	Cultivated	C	Cicer arietinum
IG 69341	Cultivated	C	Cicer arietinum
IG 69343	Cultivated	C	Cicer arietinum
IG 69348	Cultivated	C	Cicer arietinum
IG 69352	Cultivated	C	Cicer arietinum
IG 69355	Cultivated	C	Cicer arietinum
IG 69388	Cultivated	C	Cicer arietinum
IG 69403	Cultivated	C	Cicer arietinum
IG 69409	Cultivated	C	Cicer arietinum
IG 69823	Cultivated	C	Cicer arietinum
IG 69843	Cultivated	C	Cicer arietinum
IG 69871	Cultivated	C	Cicer arietinum
IG 69911	Cultivated	C	Cicer arietinum
IG 70846	Cultivated	C	Cicer arietinum
IG 70851	Cultivated	C	Cicer arietinum
IG 70855	Cultivated	C	Cicer arietinum
IG 70881	Cultivated	C	Cicer arietinum
IG 75712	Cultivated	C	Cicer arietinum
IG 75717	Cultivated	C	Cicer arietinum
IG 75720	Cultivated	C	Cicer arietinum
IG 75740	Cultivated	C	Cicer arietinum
IG 75840	Cultivated	C	Cicer arietinum
IG 9729	Cultivated	C	Cicer arietinum
IG 9740	Cultivated	C	Cicer arietinum
IG 9750	Cultivated	C	Cicer arietinum
IG 9758	Cultivated	C	Cicer arietinum
IG 9759	Cultivated	C	Cicer arietinum
IG 9766	Cultivated	C	Cicer arietinum
IG 9788	Cultivated	C	Cicer arietinum
IG 9793	Cultivated	C	Cicer arietinum
IG 9810	Cultivated	C	Cicer arietinum
IG 9815	Cultivated	C	Cicer arietinum
IG 9840	Cultivated	C	Cicer arietinum
IG 9857	Cultivated	C	Cicer arietinum
IG 9868	Cultivated	C	Cicer arietinum
IG 9880	Cultivated	C	Cicer arietinum
IG 9885	Cultivated	C	Cicer arietinum
IG 9912	Cultivated	C	Cicer arietinum
IG 9913	Cultivated	C	Cicer arietinum
IG 9916	Cultivated	C	Cicer arietinum
JG 62	Cultivated	C	Cicer arietinum
Pistol	Cultivated	C	Cicer arietinum
Slasher	Cultivated	C	Cicer arietinum
WR315	Cultivated	C	Cicer arietinum
Yezin3	Cultivated	C	Cicer arietinum
CPAM 2	Cultivated	C	Cicer arietinum
CPAM 37	Cultivated	C	Cicer arietinum
CPAM 3	Cultivated	C	Cicer arietinum
CPAM 87	Cultivated	C	Cicer arietinum
CPAM 88	Cultivated	C	Cicer arietinum
CPAM 89	Cultivated	C	Cicer arietinum
CPAM 90	Cultivated	C	Cicer arietinum
CPAM 91	Cultivated	C	Cicer arietinum
CPAM 92	Cultivated	C	Cicer arietinum
CPAM 94	Cultivated	C	Cicer arietinum
ICC 1000	Cultivated	C	Cicer arietinum
ICC 10013	Cultivated	C	Cicer arietinum
ICC 10018	Cultivated	C	Cicer arietinum
ICC 10026	Cultivated	C	Cicer arietinum
ICC 10039	Cultivated	C	Cicer arietinum
ICC 10042	Cultivated	C	Cicer arietinum
ICC 10047	Cultivated	C	Cicer arietinum
ICC 10052	Cultivated	C	Cicer arietinum
ICC 10063	Cultivated	C	Cicer arietinum
ICC 10088	Cultivated	C	Cicer arietinum
ICC 1009	Cultivated	C	Cicer arietinum
ICC 10107	Cultivated	C	Cicer arietinum
ICC 10114	Cultivated	C	Cicer arietinum
ICC 10129	Cultivated	C	Cicer arietinum
ICC 10130	Cultivated	C	Cicer arietinum
ICC 1013	Cultivated	C	Cicer arietinum
ICC 1014	Cultivated	C	Cicer arietinum
ICC 10155	Cultivated	C	Cicer arietinum
ICC 10160	Cultivated	C	Cicer arietinum
ICC 10162	Cultivated	C	Cicer arietinum
ICC 1018	Cultivated	C	Cicer arietinum
ICC 10197	Cultivated	C	Cicer arietinum
ICC 10199	Cultivated	C	Cicer arietinum
ICC 10217	Cultivated	C	Cicer arietinum
ICC 10230	Cultivated	C	Cicer arietinum
ICC 10232	Cultivated	C	Cicer arietinum
ICC 10242	Cultivated	C	Cicer arietinum
ICC 10244	Cultivated	C	Cicer arietinum
ICC 10245	Cultivated	C	Cicer arietinum
ICC 10250	Cultivated	C	Cicer arietinum
ICC 10258	Cultivated	C	Cicer arietinum
ICC 10260	Cultivated	C	Cicer arietinum
ICC 1026	Cultivated	C	Cicer arietinum
ICC 10274	Cultivated	C	Cicer arietinum
ICC 10301	Cultivated	C	Cicer arietinum
ICC 10302	Cultivated	C	Cicer arietinum
ICC 1030	Cultivated	C	Cicer arietinum
ICC 10314	Cultivated	C	Cicer arietinum
ICC 10318	Cultivated	C	Cicer arietinum
ICC 10326	Cultivated	C	Cicer arietinum
ICC 1032	Cultivated	C	Cicer arietinum
ICC 10332	Cultivated	C	Cicer arietinum
ICC 10340	Cultivated	C	Cicer arietinum
ICC 10341	Cultivated	C	Cicer arietinum
ICC 10344	Cultivated	C	Cicer arietinum
ICC 10353	Cultivated	C	Cicer arietinum
ICC 10363	Cultivated	C	Cicer arietinum
ICC 10365	Cultivated	C	Cicer arietinum
ICC 10386	Cultivated	C	Cicer arietinum
ICC 10387	Cultivated	C	Cicer arietinum
ICC 10393	Cultivated	C	Cicer arietinum
ICC 10399	Cultivated	C	Cicer arietinum
ICC 10405	Cultivated	C	Cicer arietinum
ICC 10434	Cultivated	C	Cicer arietinum
ICC 1043	Cultivated	C	Cicer arietinum
ICC 10440	Cultivated	C	Cicer arietinum
ICC 10457	Cultivated	C	Cicer arietinum
ICC 10461	Cultivated	C	Cicer arietinum
ICC 10466	Cultivated	C	Cicer arietinum
ICC 10479	Cultivated	C	Cicer arietinum
ICC 10485	Cultivated	C	Cicer arietinum
ICC 10495	Cultivated	C	Cicer arietinum
ICC 1049	Cultivated	C	Cicer arietinum
ICC 10502	Cultivated	C	Cicer arietinum
ICC 10504	Cultivated	C	Cicer arietinum
ICC 10516	Cultivated	C	Cicer arietinum
ICC 10517	Cultivated	C	Cicer arietinum
ICC 1052	Cultivated	C	Cicer arietinum
ICC 10536	Cultivated	C	Cicer arietinum
ICC 10539	Cultivated	C	Cicer arietinum
ICC 10546	Cultivated	C	Cicer arietinum
ICC 10567	Cultivated	C	Cicer arietinum
ICC 10595	Cultivated	C	Cicer arietinum
ICC 1059	Cultivated	C	Cicer arietinum
ICC 10600	Cultivated	C	Cicer arietinum
ICC 10629	Cultivated	C	Cicer arietinum
ICC 10637	Cultivated	C	Cicer arietinum
ICC 10648	Cultivated	C	Cicer arietinum
ICC 10651	Cultivated	C	Cicer arietinum
ICC 10657	Cultivated	C	Cicer arietinum
ICC 10667	Cultivated	C	Cicer arietinum
ICC 1066	Cultivated	C	Cicer arietinum
ICC 10673	Cultivated	C	Cicer arietinum
ICC 10681	Cultivated	C	Cicer arietinum
ICC 10685	Cultivated	C	Cicer arietinum
ICC 1069	Cultivated	C	Cicer arietinum
ICC 1070	Cultivated	C	Cicer arietinum
ICC 10711	Cultivated	C	Cicer arietinum
ICC 10728	Cultivated	C	Cicer arietinum
ICC 10740	Cultivated	C	Cicer arietinum
ICC 10747	Cultivated	C	Cicer arietinum
ICC 10749	Cultivated	C	Cicer arietinum
ICC 10755	Cultivated	C	Cicer arietinum
ICC 10767	Cultivated	C	Cicer arietinum
ICC 10777	Cultivated	C	Cicer arietinum
ICC 10778	Cultivated	C	Cicer arietinum
ICC 10780	Cultivated	C	Cicer arietinum
ICC 10783	Cultivated	C	Cicer arietinum
ICC 10819	Cultivated	C	Cicer arietinum
ICC 10822	Cultivated	C	Cicer arietinum
ICC 10825	Cultivated	C	Cicer arietinum
ICC 10829	Cultivated	C	Cicer arietinum
ICC 1083	Cultivated	C	Cicer arietinum
ICC 10847	Cultivated	C	Cicer arietinum
ICC 1084	Cultivated	C	Cicer arietinum
ICC 10864	Cultivated	C	Cicer arietinum
ICC 10880	Cultivated	C	Cicer arietinum
ICC 10883	Cultivated	C	Cicer arietinum
ICC 10884	Cultivated	C	Cicer arietinum
ICC 10885	Cultivated	C	Cicer arietinum
ICC 10886	Cultivated	C	Cicer arietinum
ICC 10920	Cultivated	C	Cicer arietinum
ICC 10924	Cultivated	C	Cicer arietinum
ICC 10925	Cultivated	C	Cicer arietinum
ICC 10926	Cultivated	C	Cicer arietinum
ICC 1092	Cultivated	C	Cicer arietinum
ICC 10939	Cultivated	C	Cicer arietinum
ICC 1093	Cultivated	C	Cicer arietinum
ICC 10942	Cultivated	C	Cicer arietinum
ICC 10943	Cultivated	C	Cicer arietinum
ICC 10945	Cultivated	C	Cicer arietinum
ICC 10947	Cultivated	C	Cicer arietinum
ICC 10950	Cultivated	C	Cicer arietinum
ICC 10951	Cultivated	C	Cicer arietinum
ICC 10953	Cultivated	C	Cicer arietinum
ICC 10961	Cultivated	C	Cicer arietinum
ICC 10963	Cultivated	C	Cicer arietinum
ICC 10976	Cultivated	C	Cicer arietinum
ICC 1097	Cultivated	C	Cicer arietinum
ICC 10981	Cultivated	C	Cicer arietinum
ICC 10983	Cultivated	C	Cicer arietinum
ICC 1098	Cultivated	C	Cicer arietinum
ICC 10994	Cultivated	C	Cicer arietinum
ICC 10996	Cultivated	C	Cicer arietinum
ICC 11007	Cultivated	C	Cicer arietinum
ICC 11009	Cultivated	C	Cicer arietinum
ICC 11021	Cultivated	C	Cicer arietinum
ICC 1102	Cultivated	C	Cicer arietinum
ICC 11039	Cultivated	C	Cicer arietinum
ICC 11040	Cultivated	C	Cicer arietinum
ICC 11046	Cultivated	C	Cicer arietinum
ICC 11048	Cultivated	C	Cicer arietinum
ICC 11051	Cultivated	C	Cicer arietinum
ICC 11059	Cultivated	C	Cicer arietinum
ICC 11079	Cultivated	C	Cicer arietinum
ICC 11088	Cultivated	C	Cicer arietinum
ICC 11091	Cultivated	C	Cicer arietinum
ICC 11109	Cultivated	C	Cicer arietinum
ICC 11121	Cultivated	C	Cicer arietinum
ICC 11142	Cultivated	C	Cicer arietinum
ICC 11152	Cultivated	C	Cicer arietinum
ICC 11160	Cultivated	C	Cicer arietinum
ICC 11161	Cultivated	C	Cicer arietinum
ICC 11168	Cultivated	C	Cicer arietinum
ICC 11180	Cultivated	C	Cicer arietinum
ICC 1118	Cultivated	C	Cicer arietinum
ICC 11198	Cultivated	C	Cicer arietinum
ICC 111	Cultivated	C	Cicer arietinum
ICC 11201	Cultivated	C	Cicer arietinum
ICC 11223	Cultivated	C	Cicer arietinum
ICC 11224	Cultivated	C	Cicer arietinum
ICC 1122	Cultivated	C	Cicer arietinum
ICC 11233	Cultivated	C	Cicer arietinum
ICC 11242	Cultivated	C	Cicer arietinum
ICC 11244	Cultivated	C	Cicer arietinum
ICC 11245	Cultivated	C	Cicer arietinum
ICC 1124	Cultivated	C	Cicer arietinum
ICC 11251	Cultivated	C	Cicer arietinum
ICC 11255	Cultivated	C	Cicer arietinum
ICC 11258	Cultivated	C	Cicer arietinum
ICC 11263	Cultivated	C	Cicer arietinum
ICC 11265	Cultivated	C	Cicer arietinum
ICC 11266	Cultivated	C	Cicer arietinum
ICC 11267	Cultivated	C	Cicer arietinum
ICC 11270	Cultivated	C	Cicer arietinum
ICC 11272	Cultivated	C	Cicer arietinum
ICC 11277	Cultivated	C	Cicer arietinum
ICC 11279	Cultivated	C	Cicer arietinum
ICC 1127	Cultivated	C	Cicer arietinum
ICC 11282	Cultivated	C	Cicer arietinum
ICC 11284	Cultivated	C	Cicer arietinum
ICC 1128	Cultivated	C	Cicer arietinum
ICC 11290	Cultivated	C	Cicer arietinum
ICC 11300	Cultivated	C	Cicer arietinum
ICC 11301	Cultivated	C	Cicer arietinum
ICC 11302	Cultivated	C	Cicer arietinum
ICC 11303	Cultivated	C	Cicer arietinum
ICC 11307	Cultivated	C	Cicer arietinum
ICC 11310	Cultivated	C	Cicer arietinum
ICC 11325	Cultivated	C	Cicer arietinum
ICC 11326	Cultivated	C	Cicer arietinum
ICC 11330	Cultivated	C	Cicer arietinum
ICC 1136	Cultivated	C	Cicer arietinum
ICC 11371	Cultivated	C	Cicer arietinum
ICC 11372	Cultivated	C	Cicer arietinum
ICC 11378	Cultivated	C	Cicer arietinum
ICC 1137	Cultivated	C	Cicer arietinum
ICC 11390	Cultivated	C	Cicer arietinum
ICC 11393	Cultivated	C	Cicer arietinum
ICC 11405	Cultivated	C	Cicer arietinum
ICC 11407	Cultivated	C	Cicer arietinum
ICC 11415	Cultivated	C	Cicer arietinum
ICC 11424	Cultivated	C	Cicer arietinum
ICC 11429	Cultivated	C	Cicer arietinum
ICC 11432	Cultivated	C	Cicer arietinum
ICC 11448	Cultivated	C	Cicer arietinum
ICC 1145	Cultivated	C	Cicer arietinum
ICC 11465	Cultivated	C	Cicer arietinum
ICC 11471	Cultivated	C	Cicer arietinum
ICC 11478	Cultivated	C	Cicer arietinum
ICC 1148	Cultivated	C	Cicer arietinum
ICC 11550	Cultivated	C	Cicer arietinum
ICC 11554	Cultivated	C	Cicer arietinum
ICC 11560	Cultivated	C	Cicer arietinum
ICC 11583	Cultivated	C	Cicer arietinum
ICC 11584	Cultivated	C	Cicer arietinum
ICC 11599	Cultivated	C	Cicer arietinum
ICC 11601	Cultivated	C	Cicer arietinum
ICC 1161	Cultivated	C	Cicer arietinum
ICC 11620	Cultivated	C	Cicer arietinum
ICC 11627	Cultivated	C	Cicer arietinum
ICC 1163	Cultivated	C	Cicer arietinum
ICC 11642	Cultivated	C	Cicer arietinum
ICC 11647	Cultivated	C	Cicer arietinum
ICC 1164	Cultivated	C	Cicer arietinum
ICC 11655	Cultivated	C	Cicer arietinum
ICC 11664	Cultivated	C	Cicer arietinum
ICC 11667	Cultivated	C	Cicer arietinum
ICC 11669	Cultivated	C	Cicer arietinum
ICC 11685	Cultivated	C	Cicer arietinum
ICC 11695	Cultivated	C	Cicer arietinum
ICC 11705	Cultivated	C	Cicer arietinum
ICC 11707	Cultivated	C	Cicer arietinum
ICC 11720	Cultivated	C	Cicer arietinum
ICC 1172	Cultivated	C	Cicer arietinum
ICC 11733	Cultivated	C	Cicer arietinum
ICC 11738	Cultivated	C	Cicer arietinum
ICC 11741	Cultivated	C	Cicer arietinum
ICC 11742	Cultivated	C	Cicer arietinum
ICC 11749	Cultivated	C	Cicer arietinum
ICC 11764	Cultivated	C	Cicer arietinum
ICC 11766	Cultivated	C	Cicer arietinum
ICC 11781	Cultivated	C	Cicer arietinum
ICC 11794	Cultivated	C	Cicer arietinum
ICC 1180	Cultivated	C	Cicer arietinum
ICC 1181	Cultivated	C	Cicer arietinum
ICC 11832	Cultivated	C	Cicer arietinum
ICC 11836	Cultivated	C	Cicer arietinum
ICC 11847	Cultivated	C	Cicer arietinum
ICC 11854	Cultivated	C	Cicer arietinum
ICC 11857	Cultivated	C	Cicer arietinum
ICC 11858	Cultivated	C	Cicer arietinum
ICC 11867	Cultivated	C	Cicer arietinum
ICC 11880	Cultivated	C	Cicer arietinum
ICC 11881	Cultivated	C	Cicer arietinum
ICC 11899	Cultivated	C	Cicer arietinum
ICC 11903	Cultivated	C	Cicer arietinum
ICC 11905	Cultivated	C	Cicer arietinum
ICC 11929	Cultivated	C	Cicer arietinum
ICC 11938	Cultivated	C	Cicer arietinum
ICC 1193	Cultivated	C	Cicer arietinum
ICC 11944	Cultivated	C	Cicer arietinum
ICC 11947	Cultivated	C	Cicer arietinum
ICC 1194	Cultivated	C	Cicer arietinum
ICC 11950	Cultivated	C	Cicer arietinum
ICC 11956	Cultivated	C	Cicer arietinum
ICC 11957	Cultivated	C	Cicer arietinum
ICC 11965	Cultivated	C	Cicer arietinum
ICC 1196	Cultivated	C	Cicer arietinum
ICC 11993	Cultivated	C	Cicer arietinum
ICC 12002	Cultivated	C	Cicer arietinum
ICC 12009	Cultivated	C	Cicer arietinum
ICC 12010	Cultivated	C	Cicer arietinum
ICC 12017	Cultivated	C	Cicer arietinum
ICC 1201	Cultivated	C	Cicer arietinum
ICC 12021	Cultivated	C	Cicer arietinum
ICC 12023	Cultivated	C	Cicer arietinum
ICC 12028	Cultivated	C	Cicer arietinum
ICC 12031	Cultivated	C	Cicer arietinum
ICC 12037	Cultivated	C	Cicer arietinum
ICC 12048	Cultivated	C	Cicer arietinum
ICC 1204	Cultivated	C	Cicer arietinum
ICC 1205	Cultivated	C	Cicer arietinum
ICC 12064	Cultivated	C	Cicer arietinum
ICC 12075	Cultivated	C	Cicer arietinum
ICC 12087	Cultivated	C	Cicer arietinum
ICC 12099	Cultivated	C	Cicer arietinum
ICC 12103	Cultivated	C	Cicer arietinum
ICC 12108	Cultivated	C	Cicer arietinum
ICC 12113	Cultivated	C	Cicer arietinum
ICC 12118	Cultivated	C	Cicer arietinum
ICC 12121	Cultivated	C	Cicer arietinum
ICC 12125	Cultivated	C	Cicer arietinum
ICC 12133	Cultivated	C	Cicer arietinum
ICC 12134	Cultivated	C	Cicer arietinum
ICC 12136	Cultivated	C	Cicer arietinum
ICC 12141	Cultivated	C	Cicer arietinum
ICC 12143	Cultivated	C	Cicer arietinum
ICC 12151	Cultivated	C	Cicer arietinum
ICC 12155	Cultivated	C	Cicer arietinum
ICC 12158	Cultivated	C	Cicer arietinum
ICC 12159	Cultivated	C	Cicer arietinum
ICC 12162	Cultivated	C	Cicer arietinum
ICC 12164	Cultivated	C	Cicer arietinum
ICC 12172	Cultivated	C	Cicer arietinum
ICC 12176	Cultivated	C	Cicer arietinum
ICC 12179	Cultivated	C	Cicer arietinum
ICC 12184	Cultivated	C	Cicer arietinum
ICC 12188	Cultivated	C	Cicer arietinum
ICC 1220	Cultivated	C	Cicer arietinum
ICC 12265	Cultivated	C	Cicer arietinum
ICC 12283	Cultivated	C	Cicer arietinum
ICC 12287	Cultivated	C	Cicer arietinum
ICC 12288	Cultivated	C	Cicer arietinum
ICC 12289	Cultivated	C	Cicer arietinum
ICC 1228	Cultivated	C	Cicer arietinum
ICC 12291	Cultivated	C	Cicer arietinum
ICC 12296	Cultivated	C	Cicer arietinum
ICC 12297	Cultivated	C	Cicer arietinum
ICC 12299	Cultivated	C	Cicer arietinum
ICC 1229	Cultivated	C	Cicer arietinum
ICC 12307	Cultivated	C	Cicer arietinum
ICC 1230	Cultivated	C	Cicer arietinum
ICC 12310	Cultivated	C	Cicer arietinum
ICC 12311	Cultivated	C	Cicer arietinum
ICC 1231	Cultivated	C	Cicer arietinum
ICC 12321	Cultivated	C	Cicer arietinum
ICC 12323	Cultivated	C	Cicer arietinum
ICC 12324	Cultivated	C	Cicer arietinum
ICC 12326	Cultivated	C	Cicer arietinum
ICC 12328	Cultivated	C	Cicer arietinum
ICC 1232	Cultivated	C	Cicer arietinum
ICC 12379	Cultivated	C	Cicer arietinum
ICC 1237	Cultivated	C	Cicer arietinum
ICC 12401	Cultivated	C	Cicer arietinum
ICC 12406	Cultivated	C	Cicer arietinum
ICC 1240	Cultivated	C	Cicer arietinum
ICC 12419	Cultivated	C	Cicer arietinum
ICC 12421	Cultivated	C	Cicer arietinum
ICC 1246	Cultivated	C	Cicer arietinum
ICC 12497	Cultivated	C	Cicer arietinum
ICC 12498	Cultivated	C	Cicer arietinum
ICC 12527	Cultivated	C	Cicer arietinum
ICC 12537	Cultivated	C	Cicer arietinum
ICC 12583	Cultivated	C	Cicer arietinum
ICC 12600	Cultivated	C	Cicer arietinum
ICC 12617	Cultivated	C	Cicer arietinum
ICC 12623	Cultivated	C	Cicer arietinum
ICC 12627	Cultivated	C	Cicer arietinum
ICC 12629	Cultivated	C	Cicer arietinum
ICC 12638	Cultivated	C	Cicer arietinum
ICC 12649	Cultivated	C	Cicer arietinum
ICC 12650	Cultivated	C	Cicer arietinum
ICC 12654	Cultivated	C	Cicer arietinum
ICC 12656	Cultivated	C	Cicer arietinum
ICC 1265	Cultivated	C	Cicer arietinum
ICC 12669	Cultivated	C	Cicer arietinum
ICC 12674	Cultivated	C	Cicer arietinum
ICC 12676	Cultivated	C	Cicer arietinum
ICC 12680	Cultivated	C	Cicer arietinum
ICC 12691	Cultivated	C	Cicer arietinum
ICC 12696	Cultivated	C	Cicer arietinum
ICC 12711	Cultivated	C	Cicer arietinum
ICC 12715	Cultivated	C	Cicer arietinum
ICC 12718	Cultivated	C	Cicer arietinum
ICC 12726	Cultivated	C	Cicer arietinum
ICC 1272	Cultivated	C	Cicer arietinum
ICC 12760	Cultivated	C	Cicer arietinum
ICC 12768	Cultivated	C	Cicer arietinum
ICC 12779	Cultivated	C	Cicer arietinum
ICC 12791	Cultivated	C	Cicer arietinum
ICC 12797	Cultivated	C	Cicer arietinum
ICC 12799	Cultivated	C	Cicer arietinum
ICC 12805	Cultivated	C	Cicer arietinum
ICC 12824	Cultivated	C	Cicer arietinum
ICC 12834	Cultivated	C	Cicer arietinum
ICC 12847	Cultivated	C	Cicer arietinum
ICC 12851	Cultivated	C	Cicer arietinum
ICC 12853	Cultivated	C	Cicer arietinum
ICC 12856	Cultivated	C	Cicer arietinum
ICC 12857	Cultivated	C	Cicer arietinum
ICC 1285	Cultivated	C	Cicer arietinum
ICC 12866	Cultivated	C	Cicer arietinum
ICC 12875	Cultivated	C	Cicer arietinum
ICC 12878	Cultivated	C	Cicer arietinum
ICC 12879	Cultivated	C	Cicer arietinum
ICC 12888	Cultivated	C	Cicer arietinum
ICC 128	Cultivated	C	Cicer arietinum
ICC 12916	Cultivated	C	Cicer arietinum
ICC 1291	Cultivated	C	Cicer arietinum
ICC 12928	Cultivated	C	Cicer arietinum
ICC 12934	Cultivated	C	Cicer arietinum
ICC 12947	Cultivated	C	Cicer arietinum
ICC 12955	Cultivated	C	Cicer arietinum
ICC 12959	Cultivated	C	Cicer arietinum
ICC 1295	Cultivated	C	Cicer arietinum
ICC 12961	Cultivated	C	Cicer arietinum
ICC 12965	Cultivated	C	Cicer arietinum
ICC 1296	Cultivated	C	Cicer arietinum
ICC 1297	Cultivated	C	Cicer arietinum
ICC 12993	Cultivated	C	Cicer arietinum
ICC 13010	Cultivated	C	Cicer arietinum
ICC 13041	Cultivated	C	Cicer arietinum
ICC 13042	Cultivated	C	Cicer arietinum
ICC 13050	Cultivated	C	Cicer arietinum
ICC 13077	Cultivated	C	Cicer arietinum
ICC 13085	Cultivated	C	Cicer arietinum
ICC 13086	Cultivated	C	Cicer arietinum
ICC 13093	Cultivated	C	Cicer arietinum
ICC 13095	Cultivated	C	Cicer arietinum
ICC 13097	Cultivated	C	Cicer arietinum
ICC 13107	Cultivated	C	Cicer arietinum
ICC 13124	Cultivated	C	Cicer arietinum
ICC 13129	Cultivated	C	Cicer arietinum
ICC 13153	Cultivated	C	Cicer arietinum
ICC 1315	Cultivated	C	Cicer arietinum
ICC 13170	Cultivated	C	Cicer arietinum
ICC 13178	Cultivated	C	Cicer arietinum
ICC 13185	Cultivated	C	Cicer arietinum
ICC 13187	Cultivated	C	Cicer arietinum
ICC 13189	Cultivated	C	Cicer arietinum
ICC 13197	Cultivated	C	Cicer arietinum
ICC 13200	Cultivated	C	Cicer arietinum
ICC 13219	Cultivated	C	Cicer arietinum
ICC 13244	Cultivated	C	Cicer arietinum
ICC 13245	Cultivated	C	Cicer arietinum
ICC 13249	Cultivated	C	Cicer arietinum
ICC 13283	Cultivated	C	Cicer arietinum
ICC 13285	Cultivated	C	Cicer arietinum
ICC 13292	Cultivated	C	Cicer arietinum
ICC 13293	Cultivated	C	Cicer arietinum
ICC 13302	Cultivated	C	Cicer arietinum
ICC 13307	Cultivated	C	Cicer arietinum
ICC 13308	Cultivated	C	Cicer arietinum
ICC 13340	Cultivated	C	Cicer arietinum
ICC 13341	Cultivated	C	Cicer arietinum
ICC 13357	Cultivated	C	Cicer arietinum
ICC 13378	Cultivated	C	Cicer arietinum
ICC 1337	Cultivated	C	Cicer arietinum
ICC 13380	Cultivated	C	Cicer arietinum
ICC 13383	Cultivated	C	Cicer arietinum
ICC 13388	Cultivated	C	Cicer arietinum
ICC 1338	Cultivated	C	Cicer arietinum
ICC 13422	Cultivated	C	Cicer arietinum
ICC 13426	Cultivated	C	Cicer arietinum
ICC 13427	Cultivated	C	Cicer arietinum
ICC 13428	Cultivated	C	Cicer arietinum
ICC 13441	Cultivated	C	Cicer arietinum
ICC 13449	Cultivated	C	Cicer arietinum
ICC 13450	Cultivated	C	Cicer arietinum
ICC 13453	Cultivated	C	Cicer arietinum
ICC 13454	Cultivated	C	Cicer arietinum
ICC 13457	Cultivated	C	Cicer arietinum
ICC 13461	Cultivated	C	Cicer arietinum
ICC 13478	Cultivated	C	Cicer arietinum
ICC 13484	Cultivated	C	Cicer arietinum
ICC 13501	Cultivated	C	Cicer arietinum
ICC 13523	Cultivated	C	Cicer arietinum
ICC 13524	Cultivated	C	Cicer arietinum
ICC 13528	Cultivated	C	Cicer arietinum
ICC 13536	Cultivated	C	Cicer arietinum
ICC 13544	Cultivated	C	Cicer arietinum
ICC 13562	Cultivated	C	Cicer arietinum
ICC 1356	Cultivated	C	Cicer arietinum
ICC 13579	Cultivated	C	Cicer arietinum
ICC 13581	Cultivated	C	Cicer arietinum
ICC 13584	Cultivated	C	Cicer arietinum
ICC 13590	Cultivated	C	Cicer arietinum
ICC 13593	Cultivated	C	Cicer arietinum
ICC 13595	Cultivated	C	Cicer arietinum
ICC 13597	Cultivated	C	Cicer arietinum
ICC 13599	Cultivated	C	Cicer arietinum
ICC 1360	Cultivated	C	Cicer arietinum
ICC 13628	Cultivated	C	Cicer arietinum
ICC 13637	Cultivated	C	Cicer arietinum
ICC 13644	Cultivated	C	Cicer arietinum
ICC 13649	Cultivated	C	Cicer arietinum
ICC 13658	Cultivated	C	Cicer arietinum
ICC 13677	Cultivated	C	Cicer arietinum
ICC 13684	Cultivated	C	Cicer arietinum
ICC 13690	Cultivated	C	Cicer arietinum
ICC 13692	Cultivated	C	Cicer arietinum
ICC 13694	Cultivated	C	Cicer arietinum
ICC 13696	Cultivated	C	Cicer arietinum
ICC 136	Cultivated	C	Cicer arietinum
ICC 13707	Cultivated	C	Cicer arietinum
ICC 13712	Cultivated	C	Cicer arietinum
ICC 13719	Cultivated	C	Cicer arietinum
ICC 13726	Cultivated	C	Cicer arietinum
ICC 13764	Cultivated	C	Cicer arietinum
ICC 13787	Cultivated	C	Cicer arietinum
ICC 13793	Cultivated	C	Cicer arietinum
ICC 13807	Cultivated	C	Cicer arietinum
ICC 13808	Cultivated	C	Cicer arietinum
ICC 13814	Cultivated	C	Cicer arietinum
ICC 13821	Cultivated	C	Cicer arietinum
ICC 13837	Cultivated	C	Cicer arietinum
ICC 13851	Cultivated	C	Cicer arietinum
ICC 13863	Cultivated	C	Cicer arietinum
ICC 13874	Cultivated	C	Cicer arietinum
ICC 13879	Cultivated	C	Cicer arietinum
ICC 1387	Cultivated	C	Cicer arietinum
ICC 13890	Cultivated	C	Cicer arietinum
ICC 13892	Cultivated	C	Cicer arietinum
ICC 13894	Cultivated	C	Cicer arietinum
ICC 13895	Cultivated	C	Cicer arietinum
ICC 13897	Cultivated	C	Cicer arietinum
ICC 1390	Cultivated	C	Cicer arietinum
ICC 13912	Cultivated	C	Cicer arietinum
ICC 1392	Cultivated	C	Cicer arietinum
ICC 13946	Cultivated	C	Cicer arietinum
ICC 13950	Cultivated	C	Cicer arietinum
ICC 13958	Cultivated	C	Cicer arietinum
ICC 13960	Cultivated	C	Cicer arietinum
ICC 13963	Cultivated	C	Cicer arietinum
ICC 13964	Cultivated	C	Cicer arietinum
ICC 13972	Cultivated	C	Cicer arietinum
ICC 1397	Cultivated	C	Cicer arietinum
ICC 1398	Cultivated	C	Cicer arietinum
ICC 13997	Cultivated	C	Cicer arietinum
ICC 14002	Cultivated	C	Cicer arietinum
ICC 14003	Cultivated	C	Cicer arietinum
ICC 14005	Cultivated	C	Cicer arietinum
ICC 14014	Cultivated	C	Cicer arietinum
ICC 14029	Cultivated	C	Cicer arietinum
ICC 1402	Cultivated	C	Cicer arietinum
ICC 14038	Cultivated	C	Cicer arietinum
ICC 14050	Cultivated	C	Cicer arietinum
ICC 14051	Cultivated	C	Cicer arietinum
ICC 14059	Cultivated	C	Cicer arietinum
ICC 1405	Cultivated	C	Cicer arietinum
ICC 14061	Cultivated	C	Cicer arietinum
ICC 14077	Cultivated	C	Cicer arietinum
ICC 14083	Cultivated	C	Cicer arietinum
ICC 14096	Cultivated	C	Cicer arietinum
ICC 14098	Cultivated	C	Cicer arietinum
ICC 14113	Cultivated	C	Cicer arietinum
ICC 14119	Cultivated	C	Cicer arietinum
ICC 14129	Cultivated	C	Cicer arietinum
ICC 14137	Cultivated	C	Cicer arietinum
ICC 14141	Cultivated	C	Cicer arietinum
ICC 14160	Cultivated	C	Cicer arietinum
ICC 14163	Cultivated	C	Cicer arietinum
ICC 14171	Cultivated	C	Cicer arietinum
ICC 14176	Cultivated	C	Cicer arietinum
ICC 14177	Cultivated	C	Cicer arietinum
ICC 14184	Cultivated	C	Cicer arietinum
ICC 14190	Cultivated	C	Cicer arietinum
ICC 14194	Cultivated	C	Cicer arietinum
ICC 1419	Cultivated	C	Cicer arietinum
ICC 14203	Cultivated	C	Cicer arietinum
ICC 14204	Cultivated	C	Cicer arietinum
ICC 14205	Cultivated	C	Cicer arietinum
ICC 14220	Cultivated	C	Cicer arietinum
ICC 14225	Cultivated	C	Cicer arietinum
ICC 14226	Cultivated	C	Cicer arietinum
ICC 1422	Cultivated	C	Cicer arietinum
ICC 14230	Cultivated	C	Cicer arietinum
ICC 1424	Cultivated	C	Cicer arietinum
ICC 14282	Cultivated	C	Cicer arietinum
ICC 14292	Cultivated	C	Cicer arietinum
ICC 1431	Cultivated	C	Cicer arietinum
ICC 143	Cultivated	C	Cicer arietinum
ICC 1443	Cultivated	C	Cicer arietinum
ICC 14440	Cultivated	C	Cicer arietinum
ICC 14442	Cultivated	C	Cicer arietinum
ICC 14443	Cultivated	C	Cicer arietinum
ICC 14444	Cultivated	C	Cicer arietinum
ICC 14446	Cultivated	C	Cicer arietinum
ICC 14447	Cultivated	C	Cicer arietinum
ICC 14449	Cultivated	C	Cicer arietinum
ICC 14450	Cultivated	C	Cicer arietinum
ICC 14451	Cultivated	C	Cicer arietinum
ICC 14452	Cultivated	C	Cicer arietinum
ICC 14455	Cultivated	C	Cicer arietinum
ICC 14458	Cultivated	C	Cicer arietinum
ICC 1445	Cultivated	C	Cicer arietinum
ICC 14462	Cultivated	C	Cicer arietinum
ICC 14469	Cultivated	C	Cicer arietinum
ICC 14472	Cultivated	C	Cicer arietinum
ICC 14484	Cultivated	C	Cicer arietinum
ICC 14489	Cultivated	C	Cicer arietinum
ICC 14490	Cultivated	C	Cicer arietinum
ICC 14495	Cultivated	C	Cicer arietinum
ICC 14507	Cultivated	C	Cicer arietinum
ICC 14510	Cultivated	C	Cicer arietinum
ICC 14515	Cultivated	C	Cicer arietinum
ICC 14519	Cultivated	C	Cicer arietinum
ICC 14528	Cultivated	C	Cicer arietinum
ICC 14539	Cultivated	C	Cicer arietinum
ICC 14550	Cultivated	C	Cicer arietinum
ICC 14559	Cultivated	C	Cicer arietinum
ICC 14564	Cultivated	C	Cicer arietinum
ICC 14566	Cultivated	C	Cicer arietinum
ICC 14569	Cultivated	C	Cicer arietinum
ICC 14577	Cultivated	C	Cicer arietinum
ICC 14583	Cultivated	C	Cicer arietinum
ICC 14585	Cultivated	C	Cicer arietinum
ICC 14589	Cultivated	C	Cicer arietinum
ICC 14595	Cultivated	C	Cicer arietinum
ICC 14602	Cultivated	C	Cicer arietinum
ICC 14604	Cultivated	C	Cicer arietinum
ICC 14614	Cultivated	C	Cicer arietinum
ICC 14648	Cultivated	C	Cicer arietinum
ICC 14669	Cultivated	C	Cicer arietinum
ICC 14703	Cultivated	C	Cicer arietinum
ICC 1470	Cultivated	C	Cicer arietinum
ICC 14710	Cultivated	C	Cicer arietinum
ICC 14712	Cultivated	C	Cicer arietinum
ICC 14718	Cultivated	C	Cicer arietinum
ICC 14735	Cultivated	C	Cicer arietinum
ICC 14738	Cultivated	C	Cicer arietinum
ICC 14739	Cultivated	C	Cicer arietinum
ICC 14753	Cultivated	C	Cicer arietinum
ICC 14766	Cultivated	C	Cicer arietinum
ICC 14778	Cultivated	C	Cicer arietinum
ICC 14787	Cultivated	C	Cicer arietinum
ICC 14799	Cultivated	C	Cicer arietinum
ICC 14815	Cultivated	C	Cicer arietinum
ICC 14824	Cultivated	C	Cicer arietinum
ICC 14831	Cultivated	C	Cicer arietinum
ICC 14835	Cultivated	C	Cicer arietinum
ICC 14836	Cultivated	C	Cicer arietinum
ICC 14851	Cultivated	C	Cicer arietinum
ICC 14852	Cultivated	C	Cicer arietinum
ICC 14864	Cultivated	C	Cicer arietinum
ICC 14881	Cultivated	C	Cicer arietinum
ICC 14889	Cultivated	C	Cicer arietinum
ICC 14911	Cultivated	C	Cicer arietinum
ICC 14912	Cultivated	C	Cicer arietinum
ICC 14913	Cultivated	C	Cicer arietinum
ICC 14915	Cultivated	C	Cicer arietinum
ICC 14916	Cultivated	C	Cicer arietinum
ICC 14917	Cultivated	C	Cicer arietinum
ICC 14919	Cultivated	C	Cicer arietinum
ICC 14926	Cultivated	C	Cicer arietinum
ICC 14933	Cultivated	C	Cicer arietinum
ICC 14938	Cultivated	C	Cicer arietinum
ICC 14956	Cultivated	C	Cicer arietinum
ICC 14963	Cultivated	C	Cicer arietinum
ICC 14964	Cultivated	C	Cicer arietinum
ICC 14970	Cultivated	C	Cicer arietinum
ICC 14976	Cultivated	C	Cicer arietinum
ICC 1498	Cultivated	C	Cicer arietinum
ICC 14994	Cultivated	C	Cicer arietinum
ICC 1499	Cultivated	C	Cicer arietinum
ICC 15011	Cultivated	C	Cicer arietinum
ICC 15014	Cultivated	C	Cicer arietinum
ICC 15022	Cultivated	C	Cicer arietinum
ICC 15042	Cultivated	C	Cicer arietinum
ICC 15058	Cultivated	C	Cicer arietinum
ICC 1505	Cultivated	C	Cicer arietinum
ICC 15060	Cultivated	C	Cicer arietinum
ICC 15061	Cultivated	C	Cicer arietinum
ICC 15065	Cultivated	C	Cicer arietinum
ICC 15072	Cultivated	C	Cicer arietinum
ICC 1507	Cultivated	C	Cicer arietinum
ICC 15080	Cultivated	C	Cicer arietinum
ICC 15081	Cultivated	C	Cicer arietinum
ICC 15084	Cultivated	C	Cicer arietinum
ICC 15101	Cultivated	C	Cicer arietinum
ICC 15103	Cultivated	C	Cicer arietinum
ICC 1510	Cultivated	C	Cicer arietinum
ICC 15113	Cultivated	C	Cicer arietinum
ICC 15123	Cultivated	C	Cicer arietinum
ICC 15183	Cultivated	C	Cicer arietinum
ICC 15184	Cultivated	C	Cicer arietinum
ICC 15186	Cultivated	C	Cicer arietinum
ICC 15197	Cultivated	C	Cicer arietinum
ICC 1520	Cultivated	C	Cicer arietinum
ICC 15213	Cultivated	C	Cicer arietinum
ICC 15217	Cultivated	C	Cicer arietinum
ICC 15218	Cultivated	C	Cicer arietinum
ICC 15221	Cultivated	C	Cicer arietinum
ICC 15227	Cultivated	C	Cicer arietinum
ICC 15234	Cultivated	C	Cicer arietinum
ICC 15248	Cultivated	C	Cicer arietinum
ICC 15251	Cultivated	C	Cicer arietinum
ICC 15261	Cultivated	C	Cicer arietinum
ICC 15264	Cultivated	C	Cicer arietinum
ICC 15270	Cultivated	C	Cicer arietinum
ICC 15272	Cultivated	C	Cicer arietinum
ICC 15294	Cultivated	C	Cicer arietinum
ICC 15306	Cultivated	C	Cicer arietinum
ICC 15328	Cultivated	C	Cicer arietinum
ICC 15331	Cultivated	C	Cicer arietinum
ICC 15333	Cultivated	C	Cicer arietinum
ICC 1533	Cultivated	C	Cicer arietinum
ICC 15345	Cultivated	C	Cicer arietinum
ICC 15347	Cultivated	C	Cicer arietinum
ICC 15376	Cultivated	C	Cicer arietinum
ICC 153	Cultivated	C	Cicer arietinum
ICC 15401	Cultivated	C	Cicer arietinum
ICC 15406	Cultivated	C	Cicer arietinum
ICC 15412	Cultivated	C	Cicer arietinum
ICC 15427	Cultivated	C	Cicer arietinum
ICC 15435	Cultivated	C	Cicer arietinum
ICC 15445	Cultivated	C	Cicer arietinum
ICC 15446	Cultivated	C	Cicer arietinum
ICC 15452	Cultivated	C	Cicer arietinum
ICC 15454	Cultivated	C	Cicer arietinum
ICC 15455	Cultivated	C	Cicer arietinum
ICC 15466	Cultivated	C	Cicer arietinum
ICC 15489	Cultivated	C	Cicer arietinum
ICC 15500	Cultivated	C	Cicer arietinum
ICC 15504	Cultivated	C	Cicer arietinum
ICC 15510	Cultivated	C	Cicer arietinum
ICC 15512	Cultivated	C	Cicer arietinum
ICC 15518	Cultivated	C	Cicer arietinum
ICC 15522	Cultivated	C	Cicer arietinum
ICC 15540	Cultivated	C	Cicer arietinum
ICC 15545	Cultivated	C	Cicer arietinum
ICC 15547	Cultivated	C	Cicer arietinum
ICC 15551	Cultivated	C	Cicer arietinum
ICC 15554	Cultivated	C	Cicer arietinum
ICC 15555	Cultivated	C	Cicer arietinum
ICC 15559	Cultivated	C	Cicer arietinum
ICC 15562	Cultivated	C	Cicer arietinum
ICC 15583	Cultivated	C	Cicer arietinum
ICC 15585	Cultivated	C	Cicer arietinum
ICC 15591	Cultivated	C	Cicer arietinum
ICC 15595	Cultivated	C	Cicer arietinum
ICC 15606	Cultivated	C	Cicer arietinum
ICC 1560	Cultivated	C	Cicer arietinum
ICC 15610	Cultivated	C	Cicer arietinum
ICC 15612	Cultivated	C	Cicer arietinum
ICC 15614	Cultivated	C	Cicer arietinum
ICC 15618	Cultivated	C	Cicer arietinum
ICC 15635	Cultivated	C	Cicer arietinum
ICC 15657	Cultivated	C	Cicer arietinum
ICC 1565	Cultivated	C	Cicer arietinum
ICC 15664	Cultivated	C	Cicer arietinum
ICC 15670	Cultivated	C	Cicer arietinum
ICC 15685	Cultivated	C	Cicer arietinum
ICC 15688	Cultivated	C	Cicer arietinum
ICC 15689	Cultivated	C	Cicer arietinum
ICC 15697	Cultivated	C	Cicer arietinum
ICC 1569	Cultivated	C	Cicer arietinum
ICC 15714	Cultivated	C	Cicer arietinum
ICC 15717	Cultivated	C	Cicer arietinum
ICC 15725	Cultivated	C	Cicer arietinum
ICC 15757	Cultivated	C	Cicer arietinum
ICC 15762	Cultivated	C	Cicer arietinum
ICC 15763	Cultivated	C	Cicer arietinum
ICC 15765	Cultivated	C	Cicer arietinum
ICC 15785	Cultivated	C	Cicer arietinum
ICC 1579	Cultivated	C	Cicer arietinum
ICC 15802	Cultivated	C	Cicer arietinum
ICC 15812	Cultivated	C	Cicer arietinum
ICC 15823	Cultivated	C	Cicer arietinum
ICC 15825	Cultivated	C	Cicer arietinum
ICC 15834	Cultivated	C	Cicer arietinum
ICC 15836	Cultivated	C	Cicer arietinum
ICC 15844	Cultivated	C	Cicer arietinum
ICC 15851	Cultivated	C	Cicer arietinum
ICC 15858	Cultivated	C	Cicer arietinum
ICC 15865	Cultivated	C	Cicer arietinum
ICC 15868	Cultivated	C	Cicer arietinum
ICC 15871	Cultivated	C	Cicer arietinum
ICC 15888	Cultivated	C	Cicer arietinum
ICC 15890	Cultivated	C	Cicer arietinum
ICC 15905	Cultivated	C	Cicer arietinum
ICC 15909	Cultivated	C	Cicer arietinum
ICC 15911	Cultivated	C	Cicer arietinum
ICC 15924	Cultivated	C	Cicer arietinum
ICC 1594	Cultivated	C	Cicer arietinum
ICC 15954	Cultivated	C	Cicer arietinum
ICC 15959	Cultivated	C	Cicer arietinum
ICC 15973	Cultivated	C	Cicer arietinum
ICC 15975	Cultivated	C	Cicer arietinum
ICC 15976	Cultivated	C	Cicer arietinum
ICC 15978	Cultivated	C	Cicer arietinum
ICC 15994	Cultivated	C	Cicer arietinum
ICC 15	Cultivated	C	Cicer arietinum
ICC 1600	Cultivated	C	Cicer arietinum
ICC 16012	Cultivated	C	Cicer arietinum
ICC 16016	Cultivated	C	Cicer arietinum
ICC 16018	Cultivated	C	Cicer arietinum
ICC 16021	Cultivated	C	Cicer arietinum
ICC 16032	Cultivated	C	Cicer arietinum
ICC 16039	Cultivated	C	Cicer arietinum
ICC 16069	Cultivated	C	Cicer arietinum
ICC 16071	Cultivated	C	Cicer arietinum
ICC 16076	Cultivated	C	Cicer arietinum
ICC 16079	Cultivated	C	Cicer arietinum
ICC 1609	Cultivated	C	Cicer arietinum
ICC 16101	Cultivated	C	Cicer arietinum
ICC 1611	Cultivated	C	Cicer arietinum
ICC 16130	Cultivated	C	Cicer arietinum
ICC 16145	Cultivated	C	Cicer arietinum
ICC 16147	Cultivated	C	Cicer arietinum
ICC 16166	Cultivated	C	Cicer arietinum
ICC 1616	Cultivated	C	Cicer arietinum
ICC 16171	Cultivated	C	Cicer arietinum
ICC 16175	Cultivated	C	Cicer arietinum
ICC 16178	Cultivated	C	Cicer arietinum
ICC 16186	Cultivated	C	Cicer arietinum
ICC 16187	Cultivated	C	Cicer arietinum
ICC 16194	Cultivated	C	Cicer arietinum
ICC 161	Cultivated	C	Cicer arietinum
ICC 16201	Cultivated	C	Cicer arietinum
ICC 16206	Cultivated	C	Cicer arietinum
ICC 16207	Cultivated	C	Cicer arietinum
ICC 16215	Cultivated	C	Cicer arietinum
ICC 16220	Cultivated	C	Cicer arietinum
ICC 16230	Cultivated	C	Cicer arietinum
ICC 16233	Cultivated	C	Cicer arietinum
ICC 16234	Cultivated	C	Cicer arietinum
ICC 16241	Cultivated	C	Cicer arietinum
ICC 16244	Cultivated	C	Cicer arietinum
ICC 16245	Cultivated	C	Cicer arietinum
ICC 16261	Cultivated	C	Cicer arietinum
ICC 16269	Cultivated	C	Cicer arietinum
ICC 16275	Cultivated	C	Cicer arietinum
ICC 16277	Cultivated	C	Cicer arietinum
ICC 16279	Cultivated	C	Cicer arietinum
ICC 16291	Cultivated	C	Cicer arietinum
ICC 16295	Cultivated	C	Cicer arietinum
ICC 16297	Cultivated	C	Cicer arietinum
ICC 16299	Cultivated	C	Cicer arietinum
ICC 1629	Cultivated	C	Cicer arietinum
ICC 16300	Cultivated	C	Cicer arietinum
ICC 16301	Cultivated	C	Cicer arietinum
ICC 16315	Cultivated	C	Cicer arietinum
ICC 16320	Cultivated	C	Cicer arietinum
ICC 16321	Cultivated	C	Cicer arietinum
ICC 16325	Cultivated	C	Cicer arietinum
ICC 16328	Cultivated	C	Cicer arietinum
ICC 1634	Cultivated	C	Cicer arietinum
ICC 16399	Cultivated	C	Cicer arietinum
ICC 16400	Cultivated	C	Cicer arietinum
ICC 16405	Cultivated	C	Cicer arietinum
ICC 16409	Cultivated	C	Cicer arietinum
ICC 16416	Cultivated	C	Cicer arietinum
ICC 16418	Cultivated	C	Cicer arietinum
ICC 16436	Cultivated	C	Cicer arietinum
ICC 16440	Cultivated	C	Cicer arietinum
ICC 16453	Cultivated	C	Cicer arietinum
ICC 16454	Cultivated	C	Cicer arietinum
ICC 16485	Cultivated	C	Cicer arietinum
ICC 16487	Cultivated	C	Cicer arietinum
ICC 16505	Cultivated	C	Cicer arietinum
ICC 16524	Cultivated	C	Cicer arietinum
ICC 1653	Cultivated	C	Cicer arietinum
ICC 16544	Cultivated	C	Cicer arietinum
ICC 16550	Cultivated	C	Cicer arietinum
ICC 16569	Cultivated	C	Cicer arietinum
ICC 16572	Cultivated	C	Cicer arietinum
ICC 16578	Cultivated	C	Cicer arietinum
ICC 16579	Cultivated	C	Cicer arietinum
ICC 16602	Cultivated	C	Cicer arietinum
ICC 16607	Cultivated	C	Cicer arietinum
ICC 16618	Cultivated	C	Cicer arietinum
ICC 16621	Cultivated	C	Cicer arietinum
ICC 16624	Cultivated	C	Cicer arietinum
ICC 16629	Cultivated	C	Cicer arietinum
ICC 16633	Cultivated	C	Cicer arietinum
ICC 16635	Cultivated	C	Cicer arietinum
ICC 16637	Cultivated	C	Cicer arietinum
ICC 16641	Cultivated	C	Cicer arietinum
ICC 16644	Cultivated	C	Cicer arietinum
ICC 16647	Cultivated	C	Cicer arietinum
ICC 16648	Cultivated	C	Cicer arietinum
ICC 16653	Cultivated	C	Cicer arietinum
ICC 16654	Cultivated	C	Cicer arietinum
ICC 16659	Cultivated	C	Cicer arietinum
ICC 1665	Cultivated	C	Cicer arietinum
ICC 16663	Cultivated	C	Cicer arietinum
ICC 16665	Cultivated	C	Cicer arietinum
ICC 16670	Cultivated	C	Cicer arietinum
ICC 16692	Cultivated	C	Cicer arietinum
ICC 166	Cultivated	C	Cicer arietinum
ICC 16706	Cultivated	C	Cicer arietinum
ICC 16733	Cultivated	C	Cicer arietinum
ICC 16734	Cultivated	C	Cicer arietinum
ICC 16744	Cultivated	C	Cicer arietinum
ICC 16746	Cultivated	C	Cicer arietinum
ICC 16756	Cultivated	C	Cicer arietinum
ICC 16785	Cultivated	C	Cicer arietinum
ICC 1678	Cultivated	C	Cicer arietinum
ICC 16796	Cultivated	C	Cicer arietinum
ICC 16808	Cultivated	C	Cicer arietinum
ICC 16811	Cultivated	C	Cicer arietinum
ICC 16814	Cultivated	C	Cicer arietinum
ICC 16815	Cultivated	C	Cicer arietinum
ICC 16822	Cultivated	C	Cicer arietinum
ICC 16825	Cultivated	C	Cicer arietinum
ICC 16833	Cultivated	C	Cicer arietinum
ICC 16835	Cultivated	C	Cicer arietinum
ICC 16841	Cultivated	C	Cicer arietinum
ICC 16850	Cultivated	C	Cicer arietinum
ICC 16853	Cultivated	C	Cicer arietinum
ICC 16857	Cultivated	C	Cicer arietinum
ICC 16862	Cultivated	C	Cicer arietinum
ICC 16881	Cultivated	C	Cicer arietinum
ICC 16887	Cultivated	C	Cicer arietinum
ICC 168	Cultivated	C	Cicer arietinum
ICC 16903	Cultivated	C	Cicer arietinum
ICC 16912	Cultivated	C	Cicer arietinum
ICC 16915	Cultivated	C	Cicer arietinum
ICC 1691	Cultivated	C	Cicer arietinum
ICC 16921	Cultivated	C	Cicer arietinum
ICC 1692	Cultivated	C	Cicer arietinum
ICC 16934	Cultivated	C	Cicer arietinum
ICC 1696	Cultivated	C	Cicer arietinum
ICC 1699	Cultivated	C	Cicer arietinum
ICC 169	Cultivated	C	Cicer arietinum
ICC 1710	Cultivated	C	Cicer arietinum
ICC 1715	Cultivated	C	Cicer arietinum
ICC 176	Cultivated	C	Cicer arietinum
ICC 1770	Cultivated	C	Cicer arietinum
ICC 1790	Cultivated	C	Cicer arietinum
ICC 1793	Cultivated	C	Cicer arietinum
ICC 1812	Cultivated	C	Cicer arietinum
ICC 1813	Cultivated	C	Cicer arietinum
ICC 1817	Cultivated	C	Cicer arietinum
ICC 1822	Cultivated	C	Cicer arietinum
ICC 1836	Cultivated	C	Cicer arietinum
ICC 1837	Cultivated	C	Cicer arietinum
ICC 184	Cultivated	C	Cicer arietinum
ICC 1852	Cultivated	C	Cicer arietinum
ICC 1866	Cultivated	C	Cicer arietinum
ICC 18679	Cultivated	C	Cicer arietinum
ICC 1867	Cultivated	C	Cicer arietinum
ICC 18699	Cultivated	C	Cicer arietinum
ICC 18720	Cultivated	C	Cicer arietinum
ICC 18724	Cultivated	C	Cicer arietinum
ICC 1875	Cultivated	C	Cicer arietinum
ICC 1876	Cultivated	C	Cicer arietinum
ICC 18828	Cultivated	C	Cicer arietinum
ICC 1882	Cultivated	C	Cicer arietinum
ICC 1884	Cultivated	C	Cicer arietinum
ICC 18912	Cultivated	C	Cicer arietinum
ICC 1891	Cultivated	C	Cicer arietinum
ICC 1896	Cultivated	C	Cicer arietinum
ICC 1897	Cultivated	C	Cicer arietinum
ICC 18983	Cultivated	C	Cicer arietinum
ICC 19034	Cultivated	C	Cicer arietinum
ICC 1903	Cultivated	C	Cicer arietinum
ICC 19095	Cultivated	C	Cicer arietinum
ICC 190	Cultivated	C	Cicer arietinum
ICC 19100	Cultivated	C	Cicer arietinum
ICC 1911	Cultivated	C	Cicer arietinum
ICC 1913	Cultivated	C	Cicer arietinum
ICC 1915	Cultivated	C	Cicer arietinum
ICC 19164	Cultivated	C	Cicer arietinum
ICC 19226	Cultivated	C	Cicer arietinum
ICC 1923	Cultivated	C	Cicer arietinum
ICC 1929	Cultivated	C	Cicer arietinum
ICC 1932	Cultivated	C	Cicer arietinum
ICC 1950	Cultivated	C	Cicer arietinum
ICC 1964	Cultivated	C	Cicer arietinum
ICC 1970	Cultivated	C	Cicer arietinum
ICC 1990	Cultivated	C	Cicer arietinum
ICC 1996	Cultivated	C	Cicer arietinum
ICC 2013	Cultivated	C	Cicer arietinum
ICC 2014	Cultivated	C	Cicer arietinum
ICC 2023	Cultivated	C	Cicer arietinum
ICC 20259	Cultivated	C	Cicer arietinum
ICC 20260	Cultivated	C	Cicer arietinum
ICC 20261	Cultivated	C	Cicer arietinum
ICC 20262	Cultivated	C	Cicer arietinum
ICC 20263	Cultivated	C	Cicer arietinum
ICC 20264	Cultivated	C	Cicer arietinum
ICC 20265	Cultivated	C	Cicer arietinum
ICC 2030	Cultivated	C	Cicer arietinum
ICC 2065	Cultivated	C	Cicer arietinum
ICC 2066	Cultivated	C	Cicer arietinum
ICC 2072	Cultivated	C	Cicer arietinum
ICC 2080	Cultivated	C	Cicer arietinum
ICC 2083	Cultivated	C	Cicer arietinum
ICC 2086	Cultivated	C	Cicer arietinum
ICC 2096	Cultivated	C	Cicer arietinum
ICC 2100	Cultivated	C	Cicer arietinum
ICC 2104	Cultivated	C	Cicer arietinum
ICC 2113	Cultivated	C	Cicer arietinum
ICC 2114	Cultivated	C	Cicer arietinum
ICC 2122	Cultivated	C	Cicer arietinum
ICC 2126	Cultivated	C	Cicer arietinum
ICC 2127	Cultivated	C	Cicer arietinum
ICC 2135	Cultivated	C	Cicer arietinum
ICC 2142	Cultivated	C	Cicer arietinum
ICC 2166	Cultivated	C	Cicer arietinum
ICC 2171	Cultivated	C	Cicer arietinum
ICC 2177	Cultivated	C	Cicer arietinum
ICC 2183	Cultivated	C	Cicer arietinum
ICC 2184	Cultivated	C	Cicer arietinum
ICC 2195	Cultivated	C	Cicer arietinum
ICC 2198	Cultivated	C	Cicer arietinum
ICC 219	Cultivated	C	Cicer arietinum
ICC 2202	Cultivated	C	Cicer arietinum
ICC 2204	Cultivated	C	Cicer arietinum
ICC 2206	Cultivated	C	Cicer arietinum
ICC 2210	Cultivated	C	Cicer arietinum
ICC 2211	Cultivated	C	Cicer arietinum
ICC 2216	Cultivated	C	Cicer arietinum
ICC 2220	Cultivated	C	Cicer arietinum
ICC 2223	Cultivated	C	Cicer arietinum
ICC 2233	Cultivated	C	Cicer arietinum
ICC 2240	Cultivated	C	Cicer arietinum
ICC 2242	Cultivated	C	Cicer arietinum
ICC 2263	Cultivated	C	Cicer arietinum
ICC 2270	Cultivated	C	Cicer arietinum
ICC 2277	Cultivated	C	Cicer arietinum
ICC 228	Cultivated	C	Cicer arietinum
ICC 229	Cultivated	C	Cicer arietinum
ICC 2300	Cultivated	C	Cicer arietinum
ICC 2338	Cultivated	C	Cicer arietinum
ICC 2342	Cultivated	C	Cicer arietinum
ICC 2349	Cultivated	C	Cicer arietinum
ICC 2355	Cultivated	C	Cicer arietinum
ICC 2356	Cultivated	C	Cicer arietinum
ICC 2357	Cultivated	C	Cicer arietinum
ICC 2358	Cultivated	C	Cicer arietinum
ICC 2370	Cultivated	C	Cicer arietinum
ICC 237	Cultivated	C	Cicer arietinum
ICC 2397	Cultivated	C	Cicer arietinum
ICC 2411	Cultivated	C	Cicer arietinum
ICC 2432	Cultivated	C	Cicer arietinum
ICC 2436	Cultivated	C	Cicer arietinum
ICC 2473	Cultivated	C	Cicer arietinum
ICC 2474	Cultivated	C	Cicer arietinum
ICC 2482	Cultivated	C	Cicer arietinum
ICC 2488	Cultivated	C	Cicer arietinum
ICC 2489	Cultivated	C	Cicer arietinum
ICC 2490	Cultivated	C	Cicer arietinum
ICC 2493	Cultivated	C	Cicer arietinum
ICC 2496	Cultivated	C	Cicer arietinum
ICC 2500	Cultivated	C	Cicer arietinum
ICC 2503	Cultivated	C	Cicer arietinum
ICC 2507	Cultivated	C	Cicer arietinum
ICC 2514	Cultivated	C	Cicer arietinum
ICC 2516	Cultivated	C	Cicer arietinum
ICC 2520	Cultivated	C	Cicer arietinum
ICC 2544	Cultivated	C	Cicer arietinum
ICC 2546	Cultivated	C	Cicer arietinum
ICC 255	Cultivated	C	Cicer arietinum
ICC 2561	Cultivated	C	Cicer arietinum
ICC 2565	Cultivated	C	Cicer arietinum
ICC 2567	Cultivated	C	Cicer arietinum
ICC 2568	Cultivated	C	Cicer arietinum
ICC 2570	Cultivated	C	Cicer arietinum
ICC 2577	Cultivated	C	Cicer arietinum
ICC 257	Cultivated	C	Cicer arietinum
ICC 2580	Cultivated	C	Cicer arietinum
ICC 2593	Cultivated	C	Cicer arietinum
ICC 2595	Cultivated	C	Cicer arietinum
ICC 2600	Cultivated	C	Cicer arietinum
ICC 2608	Cultivated	C	Cicer arietinum
ICC 2613	Cultivated	C	Cicer arietinum
ICC 2628	Cultivated	C	Cicer arietinum
ICC 2629	Cultivated	C	Cicer arietinum
ICC 2634	Cultivated	C	Cicer arietinum
ICC 2664	Cultivated	C	Cicer arietinum
ICC 2675	Cultivated	C	Cicer arietinum
ICC 2679	Cultivated	C	Cicer arietinum
ICC 2695	Cultivated	C	Cicer arietinum
ICC 2698	Cultivated	C	Cicer arietinum
ICC 26	Cultivated	C	Cicer arietinum
ICC 2709	Cultivated	C	Cicer arietinum
ICC 2714	Cultivated	C	Cicer arietinum
ICC 2720	Cultivated	C	Cicer arietinum
ICC 2737	Cultivated	C	Cicer arietinum
ICC 273	Cultivated	C	Cicer arietinum
ICC 2748	Cultivated	C	Cicer arietinum
ICC 2765	Cultivated	C	Cicer arietinum
ICC 2766	Cultivated	C	Cicer arietinum
ICC 2773	Cultivated	C	Cicer arietinum
ICC 2782	Cultivated	C	Cicer arietinum
ICC 2796	Cultivated	C	Cicer arietinum
ICC 2799	Cultivated	C	Cicer arietinum
ICC 2819	Cultivated	C	Cicer arietinum
ICC 2828	Cultivated	C	Cicer arietinum
ICC 2829	Cultivated	C	Cicer arietinum
ICC 2832	Cultivated	C	Cicer arietinum
ICC 2836	Cultivated	C	Cicer arietinum
ICC 283	Cultivated	C	Cicer arietinum
ICC 2859	Cultivated	C	Cicer arietinum
ICC 2878	Cultivated	C	Cicer arietinum
ICC 2884	Cultivated	C	Cicer arietinum
ICC 2887	Cultivated	C	Cicer arietinum
ICC 2893	Cultivated	C	Cicer arietinum
ICC 2906	Cultivated	C	Cicer arietinum
ICC 2919	Cultivated	C	Cicer arietinum
ICC 2927	Cultivated	C	Cicer arietinum
ICC 2933	Cultivated	C	Cicer arietinum
ICC 2938	Cultivated	C	Cicer arietinum
ICC 2948	Cultivated	C	Cicer arietinum
ICC 2969	Cultivated	C	Cicer arietinum
ICC 2986	Cultivated	C	Cicer arietinum
ICC 2987	Cultivated	C	Cicer arietinum
ICC 2990	Cultivated	C	Cicer arietinum
ICC 299	Cultivated	C	Cicer arietinum
ICC 2	Cultivated	C	Cicer arietinum
ICC 3002	Cultivated	C	Cicer arietinum
ICC 3012	Cultivated	C	Cicer arietinum
ICC 3014	Cultivated	C	Cicer arietinum
ICC 3024	Cultivated	C	Cicer arietinum
ICC 3025	Cultivated	C	Cicer arietinum
ICC 3029	Cultivated	C	Cicer arietinum
ICC 3038	Cultivated	C	Cicer arietinum
ICC 3048	Cultivated	C	Cicer arietinum
ICC 3056	Cultivated	C	Cicer arietinum
ICC 3059	Cultivated	C	Cicer arietinum
ICC 3089	Cultivated	C	Cicer arietinum
ICC 3093	Cultivated	C	Cicer arietinum
ICC 3111	Cultivated	C	Cicer arietinum
ICC 311	Cultivated	C	Cicer arietinum
ICC 3126	Cultivated	C	Cicer arietinum
ICC 3132	Cultivated	C	Cicer arietinum
ICC 3142	Cultivated	C	Cicer arietinum
ICC 3154	Cultivated	C	Cicer arietinum
ICC 315	Cultivated	C	Cicer arietinum
ICC 3162	Cultivated	C	Cicer arietinum
ICC 3164	Cultivated	C	Cicer arietinum
ICC 3174	Cultivated	C	Cicer arietinum
ICC 317	Cultivated	C	Cicer arietinum
ICC 3205	Cultivated	C	Cicer arietinum
ICC 3207	Cultivated	C	Cicer arietinum
ICC 3216	Cultivated	C	Cicer arietinum
ICC 3217	Cultivated	C	Cicer arietinum
ICC 3218	Cultivated	C	Cicer arietinum
ICC 3230	Cultivated	C	Cicer arietinum
ICC 3232	Cultivated	C	Cicer arietinum
ICC 3239	Cultivated	C	Cicer arietinum
ICC 3245	Cultivated	C	Cicer arietinum
ICC 3246	Cultivated	C	Cicer arietinum
ICC 324	Cultivated	C	Cicer arietinum
ICC 3266	Cultivated	C	Cicer arietinum
ICC 3267	Cultivated	C	Cicer arietinum
ICC 3274	Cultivated	C	Cicer arietinum
ICC 3277	Cultivated	C	Cicer arietinum
ICC 3284	Cultivated	C	Cicer arietinum
ICC 3285	Cultivated	C	Cicer arietinum
ICC 3305	Cultivated	C	Cicer arietinum
ICC 3320	Cultivated	C	Cicer arietinum
ICC 3325	Cultivated	C	Cicer arietinum
ICC 3330	Cultivated	C	Cicer arietinum
ICC 3331	Cultivated	C	Cicer arietinum
ICC 3362	Cultivated	C	Cicer arietinum
ICC 3366	Cultivated	C	Cicer arietinum
ICC 3378	Cultivated	C	Cicer arietinum
ICC 337	Cultivated	C	Cicer arietinum
ICC 338	Cultivated	C	Cicer arietinum
ICC 3391	Cultivated	C	Cicer arietinum
ICC 3404	Cultivated	C	Cicer arietinum
ICC 3406	Cultivated	C	Cicer arietinum
ICC 3410	Cultivated	C	Cicer arietinum
ICC 3411	Cultivated	C	Cicer arietinum
ICC 3414	Cultivated	C	Cicer arietinum
ICC 3415	Cultivated	C	Cicer arietinum
ICC 3421	Cultivated	C	Cicer arietinum
ICC 3425	Cultivated	C	Cicer arietinum
ICC 3426	Cultivated	C	Cicer arietinum
ICC 342	Cultivated	C	Cicer arietinum
ICC 3432	Cultivated	C	Cicer arietinum
ICC 343	Cultivated	C	Cicer arietinum
ICC 3440	Cultivated	C	Cicer arietinum
ICC 344	Cultivated	C	Cicer arietinum
ICC 3453	Cultivated	C	Cicer arietinum
ICC 3458	Cultivated	C	Cicer arietinum
ICC 3485	Cultivated	C	Cicer arietinum
ICC 3491	Cultivated	C	Cicer arietinum
ICC 3497	Cultivated	C	Cicer arietinum
ICC 350	Cultivated	C	Cicer arietinum
ICC 3512	Cultivated	C	Cicer arietinum
ICC 3521	Cultivated	C	Cicer arietinum
ICC 3532	Cultivated	C	Cicer arietinum
ICC 3539	Cultivated	C	Cicer arietinum
ICC 353	Cultivated	C	Cicer arietinum
ICC 3540	Cultivated	C	Cicer arietinum
ICC 3542	Cultivated	C	Cicer arietinum
ICC 3556	Cultivated	C	Cicer arietinum
ICC 3558	Cultivated	C	Cicer arietinum
ICC 3567	Cultivated	C	Cicer arietinum
ICC 3568	Cultivated	C	Cicer arietinum
ICC 3571	Cultivated	C	Cicer arietinum
ICC 3575	Cultivated	C	Cicer arietinum
ICC 3580	Cultivated	C	Cicer arietinum
ICC 3581	Cultivated	C	Cicer arietinum
ICC 3582	Cultivated	C	Cicer arietinum
ICC 3593	Cultivated	C	Cicer arietinum
ICC 3594	Cultivated	C	Cicer arietinum
ICC 3607	Cultivated	C	Cicer arietinum
ICC 3613	Cultivated	C	Cicer arietinum
ICC 3617	Cultivated	C	Cicer arietinum
ICC 3631	Cultivated	C	Cicer arietinum
ICC 3651	Cultivated	C	Cicer arietinum
ICC 3658	Cultivated	C	Cicer arietinum
ICC 3684	Cultivated	C	Cicer arietinum
ICC 3689	Cultivated	C	Cicer arietinum
ICC 3696	Cultivated	C	Cicer arietinum
ICC 3705	Cultivated	C	Cicer arietinum
ICC 3718	Cultivated	C	Cicer arietinum
ICC 3721	Cultivated	C	Cicer arietinum
ICC 3734	Cultivated	C	Cicer arietinum
ICC 3744	Cultivated	C	Cicer arietinum
ICC 3745	Cultivated	C	Cicer arietinum
ICC 3761	Cultivated	C	Cicer arietinum
ICC 3766	Cultivated	C	Cicer arietinum
ICC 3769	Cultivated	C	Cicer arietinum
ICC 3776	Cultivated	C	Cicer arietinum
ICC 3803	Cultivated	C	Cicer arietinum
ICC 3831	Cultivated	C	Cicer arietinum
ICC 3832	Cultivated	C	Cicer arietinum
ICC 3834	Cultivated	C	Cicer arietinum
ICC 383	Cultivated	C	Cicer arietinum
ICC 3850	Cultivated	C	Cicer arietinum
ICC 3864	Cultivated	C	Cicer arietinum
ICC 3873	Cultivated	C	Cicer arietinum
ICC 3874	Cultivated	C	Cicer arietinum
ICC 3888	Cultivated	C	Cicer arietinum
ICC 3890	Cultivated	C	Cicer arietinum
ICC 3892	Cultivated	C	Cicer arietinum
ICC 3907	Cultivated	C	Cicer arietinum
ICC 3914	Cultivated	C	Cicer arietinum
ICC 3921	Cultivated	C	Cicer arietinum
ICC 3934	Cultivated	C	Cicer arietinum
ICC 3937	Cultivated	C	Cicer arietinum
ICC 3946	Cultivated	C	Cicer arietinum
ICC 3953	Cultivated	C	Cicer arietinum
ICC 3961	Cultivated	C	Cicer arietinum
ICC 3973	Cultivated	C	Cicer arietinum
ICC 3986	Cultivated	C	Cicer arietinum
ICC 3988	Cultivated	C	Cicer arietinum
ICC 398	Cultivated	C	Cicer arietinum
ICC 3996	Cultivated	C	Cicer arietinum
ICC 4014	Cultivated	C	Cicer arietinum
ICC 4015	Cultivated	C	Cicer arietinum
ICC 4018	Cultivated	C	Cicer arietinum
ICC 4024	Cultivated	C	Cicer arietinum
ICC 4028	Cultivated	C	Cicer arietinum
ICC 4036	Cultivated	C	Cicer arietinum
ICC 403	Cultivated	C	Cicer arietinum
ICC 4042	Cultivated	C	Cicer arietinum
ICC 4046	Cultivated	C	Cicer arietinum
ICC 4055	Cultivated	C	Cicer arietinum
ICC 4060	Cultivated	C	Cicer arietinum
ICC 4063	Cultivated	C	Cicer arietinum
ICC 4065	Cultivated	C	Cicer arietinum
ICC 4073	Cultivated	C	Cicer arietinum
ICC 4074	Cultivated	C	Cicer arietinum
ICC 4075	Cultivated	C	Cicer arietinum
ICC 4078	Cultivated	C	Cicer arietinum
ICC 4093	Cultivated	C	Cicer arietinum
ICC 4097	Cultivated	C	Cicer arietinum
ICC 4128	Cultivated	C	Cicer arietinum
ICC 4135	Cultivated	C	Cicer arietinum
ICC 4168	Cultivated	C	Cicer arietinum
ICC 4182	Cultivated	C	Cicer arietinum
ICC 4198	Cultivated	C	Cicer arietinum
ICC 4233	Cultivated	C	Cicer arietinum
ICC 4234	Cultivated	C	Cicer arietinum
ICC 4242	Cultivated	C	Cicer arietinum
ICC 4243	Cultivated	C	Cicer arietinum
ICC 4250	Cultivated	C	Cicer arietinum
ICC 4253	Cultivated	C	Cicer arietinum
ICC 4254	Cultivated	C	Cicer arietinum
ICC 4260	Cultivated	C	Cicer arietinum
ICC 4279	Cultivated	C	Cicer arietinum
ICC 4282	Cultivated	C	Cicer arietinum
ICC 4283	Cultivated	C	Cicer arietinum
ICC 4284	Cultivated	C	Cicer arietinum
ICC 4287	Cultivated	C	Cicer arietinum
ICC 4289	Cultivated	C	Cicer arietinum
ICC 42	Cultivated	C	Cicer arietinum
ICC 4302	Cultivated	C	Cicer arietinum
ICC 4308	Cultivated	C	Cicer arietinum
ICC 4309	Cultivated	C	Cicer arietinum
ICC 4310	Cultivated	C	Cicer arietinum
ICC 4313	Cultivated	C	Cicer arietinum
ICC 4328	Cultivated	C	Cicer arietinum
ICC 4333	Cultivated	C	Cicer arietinum
ICC 4351	Cultivated	C	Cicer arietinum
ICC 4359	Cultivated	C	Cicer arietinum
ICC 4363	Cultivated	C	Cicer arietinum
ICC 4366	Cultivated	C	Cicer arietinum
ICC 4371	Cultivated	C	Cicer arietinum
ICC 437	Cultivated	C	Cicer arietinum
ICC 4380	Cultivated	C	Cicer arietinum
ICC 4384	Cultivated	C	Cicer arietinum
ICC 4393	Cultivated	C	Cicer arietinum
ICC 4394	Cultivated	C	Cicer arietinum
ICC 4402	Cultivated	C	Cicer arietinum
ICC 440	Cultivated	C	Cicer arietinum
ICC 4411	Cultivated	C	Cicer arietinum
ICC 4417	Cultivated	C	Cicer arietinum
ICC 4418	Cultivated	C	Cicer arietinum
ICC 4429	Cultivated	C	Cicer arietinum
ICC 442	Cultivated	C	Cicer arietinum
ICC 4441	Cultivated	C	Cicer arietinum
ICC 4444	Cultivated	C	Cicer arietinum
ICC 4459	Cultivated	C	Cicer arietinum
ICC 4462	Cultivated	C	Cicer arietinum
ICC 4463	Cultivated	C	Cicer arietinum
ICC 4478	Cultivated	C	Cicer arietinum
ICC 448	Cultivated	C	Cicer arietinum
ICC 4491	Cultivated	C	Cicer arietinum
ICC 4492	Cultivated	C	Cicer arietinum
ICC 4495	Cultivated	C	Cicer arietinum
ICC 4500	Cultivated	C	Cicer arietinum
ICC 4505	Cultivated	C	Cicer arietinum
ICC 4508	Cultivated	C	Cicer arietinum
ICC 4510	Cultivated	C	Cicer arietinum
ICC 4524	Cultivated	C	Cicer arietinum
ICC 4526	Cultivated	C	Cicer arietinum
ICC 4533	Cultivated	C	Cicer arietinum
ICC 4544	Cultivated	C	Cicer arietinum
ICC 4547	Cultivated	C	Cicer arietinum
ICC 4552	Cultivated	C	Cicer arietinum
ICC 4557	Cultivated	C	Cicer arietinum
ICC 455	Cultivated	C	Cicer arietinum
ICC 4564	Cultivated	C	Cicer arietinum
ICC 4567	Cultivated	C	Cicer arietinum
ICC 456	Cultivated	C	Cicer arietinum
ICC 4573	Cultivated	C	Cicer arietinum
ICC 4593	Cultivated	C	Cicer arietinum
ICC 45	Cultivated	C	Cicer arietinum
ICC 4604	Cultivated	C	Cicer arietinum
ICC 4606	Cultivated	C	Cicer arietinum
ICC 4607	Cultivated	C	Cicer arietinum
ICC 4623	Cultivated	C	Cicer arietinum
ICC 4638	Cultivated	C	Cicer arietinum
ICC 4639	Cultivated	C	Cicer arietinum
ICC 4642	Cultivated	C	Cicer arietinum
ICC 4649	Cultivated	C	Cicer arietinum
ICC 4657	Cultivated	C	Cicer arietinum
ICC 4680	Cultivated	C	Cicer arietinum
ICC 4684	Cultivated	C	Cicer arietinum
ICC 4699	Cultivated	C	Cicer arietinum
ICC 4706	Cultivated	C	Cicer arietinum
ICC 4707	Cultivated	C	Cicer arietinum
ICC 4709	Cultivated	C	Cicer arietinum
ICC 4716	Cultivated	C	Cicer arietinum
ICC 4717	Cultivated	C	Cicer arietinum
ICC 4719	Cultivated	C	Cicer arietinum
ICC 4733	Cultivated	C	Cicer arietinum
ICC 4740	Cultivated	C	Cicer arietinum
ICC 4766	Cultivated	C	Cicer arietinum
ICC 477	Cultivated	C	Cicer arietinum
ICC 4793	Cultivated	C	Cicer arietinum
ICC 4807	Cultivated	C	Cicer arietinum
ICC 4808	Cultivated	C	Cicer arietinum
ICC 4814	Cultivated	C	Cicer arietinum
ICC 482	Cultivated	C	Cicer arietinum
ICC 4835	Cultivated	C	Cicer arietinum
ICC 4841	Cultivated	C	Cicer arietinum
ICC 4843	Cultivated	C	Cicer arietinum
ICC 4844	Cultivated	C	Cicer arietinum
ICC 4849	Cultivated	C	Cicer arietinum
ICC 4853	Cultivated	C	Cicer arietinum
ICC 4858	Cultivated	C	Cicer arietinum
ICC 4871	Cultivated	C	Cicer arietinum
ICC 4872	Cultivated	C	Cicer arietinum
ICC 4878	Cultivated	C	Cicer arietinum
ICC 4880	Cultivated	C	Cicer arietinum
ICC 4885	Cultivated	C	Cicer arietinum
ICC 4889	Cultivated	C	Cicer arietinum
ICC 4893	Cultivated	C	Cicer arietinum
ICC 4899	Cultivated	C	Cicer arietinum
ICC 4917	Cultivated	C	Cicer arietinum
ICC 4933	Cultivated	C	Cicer arietinum
ICC 494	Cultivated	C	Cicer arietinum
ICC 4976	Cultivated	C	Cicer arietinum
ICC 4979	Cultivated	C	Cicer arietinum
ICC 4984	Cultivated	C	Cicer arietinum
ICC 5009	Cultivated	C	Cicer arietinum
ICC 5021	Cultivated	C	Cicer arietinum
ICC 5022	Cultivated	C	Cicer arietinum
ICC 5033	Cultivated	C	Cicer arietinum
ICC 504	Cultivated	C	Cicer arietinum
ICC 5061	Cultivated	C	Cicer arietinum
ICC 5067	Cultivated	C	Cicer arietinum
ICC 506	Cultivated	C	Cicer arietinum
ICC 5081	Cultivated	C	Cicer arietinum
ICC 5086	Cultivated	C	Cicer arietinum
ICC 5087	Cultivated	C	Cicer arietinum
ICC 5092	Cultivated	C	Cicer arietinum
ICC 5109	Cultivated	C	Cicer arietinum
ICC 5117	Cultivated	C	Cicer arietinum
ICC 5119	Cultivated	C	Cicer arietinum
ICC 5122	Cultivated	C	Cicer arietinum
ICC 5123	Cultivated	C	Cicer arietinum
ICC 512	Cultivated	C	Cicer arietinum
ICC 513	Cultivated	C	Cicer arietinum
ICC 515	Cultivated	C	Cicer arietinum
ICC 5163	Cultivated	C	Cicer arietinum
ICC 5182	Cultivated	C	Cicer arietinum
ICC 5199	Cultivated	C	Cicer arietinum
ICC 5201	Cultivated	C	Cicer arietinum
ICC 5205	Cultivated	C	Cicer arietinum
ICC 5316	Cultivated	C	Cicer arietinum
ICC 5318	Cultivated	C	Cicer arietinum
ICC 531	Cultivated	C	Cicer arietinum
ICC 5325	Cultivated	C	Cicer arietinum
ICC 5328	Cultivated	C	Cicer arietinum
ICC 5337	Cultivated	C	Cicer arietinum
ICC 5352	Cultivated	C	Cicer arietinum
ICC 5383	Cultivated	C	Cicer arietinum
ICC 5384	Cultivated	C	Cicer arietinum
ICC 5389	Cultivated	C	Cicer arietinum
ICC 5390	Cultivated	C	Cicer arietinum
ICC 5391	Cultivated	C	Cicer arietinum
ICC 542	Cultivated	C	Cicer arietinum
ICC 5431	Cultivated	C	Cicer arietinum
ICC 5434	Cultivated	C	Cicer arietinum
ICC 5449	Cultivated	C	Cicer arietinum
ICC 5468	Cultivated	C	Cicer arietinum
ICC 5472	Cultivated	C	Cicer arietinum
ICC 5474	Cultivated	C	Cicer arietinum
ICC 5475	Cultivated	C	Cicer arietinum
ICC 5479	Cultivated	C	Cicer arietinum
ICC 5489	Cultivated	C	Cicer arietinum
ICC 5491	Cultivated	C	Cicer arietinum
ICC 549	Cultivated	C	Cicer arietinum
ICC 5504	Cultivated	C	Cicer arietinum
ICC 552	Cultivated	C	Cicer arietinum
ICC 5531	Cultivated	C	Cicer arietinum
ICC 5535	Cultivated	C	Cicer arietinum
ICC 553	Cultivated	C	Cicer arietinum
ICC 5541	Cultivated	C	Cicer arietinum
ICC 5551	Cultivated	C	Cicer arietinum
ICC 5577	Cultivated	C	Cicer arietinum
ICC 5579	Cultivated	C	Cicer arietinum
ICC 5581	Cultivated	C	Cicer arietinum
ICC 5596	Cultivated	C	Cicer arietinum
ICC 5597	Cultivated	C	Cicer arietinum
ICC 5602	Cultivated	C	Cicer arietinum
ICC 5613	Cultivated	C	Cicer arietinum
ICC 5616	Cultivated	C	Cicer arietinum
ICC 5623	Cultivated	C	Cicer arietinum
ICC 562	Cultivated	C	Cicer arietinum
ICC 5639	Cultivated	C	Cicer arietinum
ICC 5644	Cultivated	C	Cicer arietinum
ICC 5645	Cultivated	C	Cicer arietinum
ICC 5649	Cultivated	C	Cicer arietinum
ICC 5680	Cultivated	C	Cicer arietinum
ICC 5686	Cultivated	C	Cicer arietinum
ICC 5687	Cultivated	C	Cicer arietinum
ICC 5697	Cultivated	C	Cicer arietinum
[truncated: 1,368 more rows]
