# Supplementary material for: A chickpea genetic variation map based on the sequencing of 3,366 genomes
Source: Nature. 2021 Nov 10;599(7886):622–7. doi: 10.1038/s41586-021-04066-1 (PMC8612933; doi:10.1038/s41586-021-04066-1)
Supplement: Supplementary file 11 — Supplementary Data 9 [file 41586_2021_4066_MOESM11_ESM.xlsx]

## Sheet: Table 1
Table 1. Assessment of identified marker trait associations (MTAs) to identify stable, consistent and robust MTAs.
Trait	Amlaha		Patancheru		Kanpur	Junagadh		Sehore		Durgapura		Total MTAs	P-value	PVE^ (%)	Stable#	Consistent*	Stable and consistent$	Robust (>10% PVE)
	2014-15	2015-16	2014-15	2015-16	2015-16	2014-15	2015-16	2014-15	2015-16	2014-15	2015-16
100 seed weight (100SW, g)	6	1	28	27	9	12	9	19	-	-	-	111	3.42 × 10-7 - 9.62 × 10-14	42.98 - 67.86	23	21	19	111
Days to maturity (DM, days)	-	1	11	18	-	4	-	6	-	-	-	40	3.51 × 10-7 - 3.53 × 10-12	2.60 - 51.14	4	7	4	39
Flowering duration (days)	-	-	-	2	-	-	-	-	-	-	-	2	2.93 × 10-7 - 1.73 × 10-7	11.19 - 11.22	0	0	0	2
Plant height (PLHT, cm)	-	-	3	5	-	-	-	1	-	-	-	9	3.52 × 10-7 - 1.58 × 10-8	50.28 - 58.99	0	0	0	8
Plant width (PLWD, cm)	-	-	-	8	-	-	-	-	-	-	-	8	2.33 × 10-7 - 9.22 × 10-9	29.0 - 29.16	0	0	0	8
Plot yield (PY, g)	6	-	-	-	3	-	2	1	-	-	-	12	2.57 × 10-7 - 2.42 × 10-8	9.22 - 17.80	0	0	0	10
Plant stand (PLST)	-	-	-	-	-	3	-	1	-	-	-	4	2.79 × 10-7 - 1.11 × 10-7	14.65 - 19.64	0	0	0	4
Pods per plant (PPP)	-	-	-	5	1	-	-	-	-	-	-	6	2.64 × 10-7 - 1.50 × 10-9	17.23 - 29.83	0	0	0	6
Seeds per pod (SPP)	-	-	-	3	-	-	-	-	-	-	-	3	2.83 × 10-7 - 1.10 × 10-7	26.14 - 26.19	0	0	0	3
Yield (YLD, Kg/ha)	-	-	4	-	-	-	-	-	-	-	-	4	4.26 × 10-8 - 2.14 × 10-9	18.49 - 18.67	0	0	0	4
Yield per plant (YPP, g)	-	2	-	-	-	-	3	1	-	-	-	6	3.41 × 10-7 - 2.72 × 10-8	3.99 - 5.84	0	0	0	0
Total	12	4	46	68	13	19	14	29	0	0	0	205			27	28	23	195
#Stable: more than one location
*Consistent: more than one year or season
$Stable and consistent: more than one location and one year
^PVE= Phenotypic variation explained

## Sheet: Table 2
Table 2. Details about significant marker-trait associations identified using mixed linear model (MLM) and their annotation.
Trait	Location	Year	Marker	Position on genome	P-value#	Stable/Consistent	Phenotypic variation explained (%)	Gene ID	Gene name	GO Biological Process	GO_Cellular_Component	GO_Molecular_Function	Enzyme_Codes
100 seed weight (100SW, g)	Amlaha	2014-15	Ca1_924217	924217	7.20561e-10	Stable & Consistent	45.3459	Ca_00116	BRASSINOSTEROID INSENSITIVE 1-associated receptor kinase 1	protein phosphorylation,transmembrane receptor protein serine/threonine kinase signaling pathway	plasma membrane,integral component of membrane	transmembrane receptor protein serine/threonine kinase activity,signaling receptor binding,ATP binding	EC:2.7.11
			Ca1_1200864	1200864	1.6812e-07	Stable	45.1028	Ca_00148	(3S,6E)-nerolidol synthase 1-like			magnesium ion binding,terpene synthase activity,carboxy-lyase activity,thiamine pyrophosphate binding
			Ca1_1201584	1201584	1.2461e-09	Stable & Consistent	45.3213	Ca_00148	(3S,6E)-nerolidol synthase 1-like			magnesium ion binding,terpene synthase activity,carboxy-lyase activity,thiamine pyrophosphate binding
			Ca1_1383603	1383603	1.95705e-07	Stable	45.0961
			Ca1_1469404	1469404	2.13939e-08	Stable & Consistent	45.1943	Ca_00180	LisH/CRA/RING-U-box protein
			Ca4_13691491	13691491	7.32473e-08	Stable & Consistent	45.1396	Ca_04589	frigida-like protein	flower development,cell differentiation
	Amlaha	2015-16	Ca1_924217	924217	6.96863e-08	Stable & Consistent	42.9836	Ca_00116	BRASSINOSTEROID INSENSITIVE 1-associated receptor kinase 1	protein phosphorylation,transmembrane receptor protein serine/threonine kinase signaling pathway	plasma membrane,integral component of membrane	transmembrane receptor protein serine/threonine kinase activity,signaling receptor binding,ATP binding	EC:2.7.11
	Patancheru	2014-15	Ca1_755162	755162	5.31597e-13		67.8226	Ca_00094	bidirectional sugar transporter N3-like	carbohydrate transport	plasma membrane,integral component of membrane
			Ca1_825839	825839	3.27029e-07		67.5002	Ca_00100	WAT1-related protein At1g25270-like	transmembrane transport	integral component of membrane	transmembrane transporter activity
			Ca1_924217	924217	8.54757e-10	Stable & Consistent	67.643	Ca_00116	BRASSINOSTEROID INSENSITIVE 1-associated receptor kinase 1	protein phosphorylation,transmembrane receptor protein serine/threonine kinase signaling pathway	plasma membrane,integral component of membrane	transmembrane receptor protein serine/threonine kinase activity,signaling receptor binding,ATP binding	EC:2.7.11
			Ca1_1200864	1200864	1.36775e-08	Stable	67.5761	Ca_00148	(3S,6E)-nerolidol synthase 1-like			magnesium ion binding,terpene synthase activity,carboxy-lyase activity,thiamine pyrophosphate binding
			Ca1_1201584	1201584	9.62061e-14	Stable & Consistent	67.8645	Ca_00148	(3S,6E)-nerolidol synthase 1-like			magnesium ion binding,terpene synthase activity,carboxy-lyase activity,thiamine pyrophosphate binding
			Ca1_1331845	1331845	7.04477e-13	Stable & Consistent	67.8157	Ca_00165	class I glutamine amidotransferase	glutamine metabolic process		transferase activity
			Ca1_1383603	1383603	7.6891e-09	Stable	67.59
			Ca1_1469404	1469404	9.48176e-09	Stable & Consistent	67.5849	Ca_00180	LisH/CRA/RING-U-box protein
			Ca1_1519057	1519057	9.11603e-09	Stable & Consistent	67.5859
			Ca4_1807564	1807564	2.46452e-07		67.5069	Ca_07801	protein phosphatase 2C family protein	protein phosphorylation,protein dephosphorylation		protein kinase activity,protein serine/threonine phosphatase activity,ATP binding	EC:3.1.3.16,EC:3.1.3.41
			Ca4_12968464	12968464	1.02739e-08	Stable & Consistent	67.583	Ca_04518	MADS-box transcription factor 17-like isoform X1	positive regulation of transcription by RNA polymerase II	nucleus	DNA-binding transcription factor activity,RNA polymerase II regulatory region sequence-specific DNA binding,protein dimerization activity
			Ca4_13044907	13044907	5.05275e-09	Stable & Consistent	67.6001	Ca_04527	serine/threonine-protein phosphatase 7 long form homolog
			Ca4_13062255	13062255	1.00913e-07	Stable & Consistent	67.5282	Ca_04529	subtilisin-like protease SBT1.7	proteolysis		serine-type endopeptidase activity	EC:3.4.21
			Ca4_13081123	13081123	8.04148e-08	Stable & Consistent	67.5337	Ca_04531	3-ketoacyl-CoA synthase 6	fatty acid biosynthetic process	integral component of membrane	transferase activity, transferring acyl groups other than amino-acyl groups
			Ca4_13196349	13196349	5.60596e-08	Stable & Consistent	67.5423	Ca_04543	meiotic recombination protein DMC1 homolog	DNA repair,reciprocal meiotic recombination	nucleus	DNA binding,ATP binding,DNA-dependent ATPase activity	EC:3.6.1.3,EC:3.6.1.15
			Ca4_13214301	13214301	2.43945e-07	Stable & Consistent	67.5071
			Ca4_13242649	13242649	4.2611e-09	Stable & Consistent	67.6042	Ca_04546	stem-specific protein TSJT1
			Ca4_13331455	13331455	1.0879e-07	Stable & Consistent	67.5264	Ca_04558	protein TIFY 4B-like isoform X4
			Ca4_13365751	13365751	3.13359e-13	Stable & Consistent	67.8355
			Ca4_13386048	13386048	3.31028e-09	Stable & Consistent	67.6103
			Ca4_13394035	13394035	3.86185e-10	Stable & Consistent	67.6622	Ca_04561	zinc finger, C3HC4 type (RING finger) protein	ubiquitin-dependent protein catabolic process,protein ubiquitination		ubiquitin protein ligase activity
			Ca4_13418361	13418361	1.64518e-11	Stable & Consistent	67.7388	Ca_04564	LRR/extensin 2		integral component of membrane
			Ca4_13421126	13421126	2.88187e-09	Stable & Consistent	67.6136	Ca_04564	LRR/extensin 2		integral component of membrane
			Ca4_13436788	13436788	7.06783e-10	Consistent	67.6476	Ca_04566	protein NETWORKED 1A-like	phosphorylation	plasma membrane	kinase activity,actin filament binding
			Ca4_13481269	13481269	1.37787e-07	Consistent	67.5208	Ca_04568	homocysteine S-methyltransferase-like protein	methionine biosynthetic process,methylation	cytoplasm,plasma membrane	zinc ion binding,betaine-homocysteine S-methyltransferase activity	EC:2.1.1.5
			Ca4_13691491	13691491	1.01138e-08	Stable & Consistent	67.5834	Ca_04589	frigida-like protein	flower development,cell differentiation
			Ca7_2160586	2160586	2.64363e-07		67.5052	Ca_03255	DUF761 domain protein	cellular response to hypoxia
			Ca7_2193216	2193216	1.09236e-07		67.5263	Ca_03251	P-loop nucleoside triphosphate hydrolase superfamily protein			ATP binding,hydrolase activity
	Patancheru	2015-16	Ca1_924217	924217	1.76526e-07	Stable & Consistent	58.9542	Ca_00116	BRASSINOSTEROID INSENSITIVE 1-associated receptor kinase 1	protein phosphorylation,transmembrane receptor protein serine/threonine kinase signaling pathway	plasma membrane,integral component of membrane	transmembrane receptor protein serine/threonine kinase activity,signaling receptor binding,ATP binding	EC:2.7.11
			Ca1_1201584	1201584	1.18924e-10	Stable & Consistent	59.1694	Ca_00148	(3S,6E)-nerolidol synthase 1-like			magnesium ion binding,terpene synthase activity,carboxy-lyase activity,thiamine pyrophosphate binding
			Ca1_1331845	1331845	2.93766e-10	Stable & Consistent	59.1426	Ca_00165	class I glutamine amidotransferase	glutamine metabolic process		transferase activity
			Ca1_1469404	1469404	1.5649e-07	Stable & Consistent	58.9577	Ca_00180	LisH/CRA/RING-U-box protein
			Ca1_1519057	1519057	3.92846e-08	Stable & Consistent	58.9982
			Ca4_12458441	12458441	3.11483e-07		58.9376	Ca_04469	cofilin/actin-depolymerizing factor-like protein	actin filament depolymerization	actin cytoskeleton	nucleic acid binding,actin binding,zinc ion binding
			Ca4_12968464	12968464	2.71912e-09	Stable & Consistent	59.0768	Ca_04518	MADS-box transcription factor 17-like isoform X1	positive regulation of transcription by RNA polymerase II	nucleus	DNA-binding transcription factor activity,RNA polymerase II regulatory region sequence-specific DNA binding,protein dimerization activity
			Ca4_13044907	13044907	1.31242e-08	Stable & Consistent	59.0304	Ca_04527	serine/threonine-protein phosphatase 7 long form homolog
			Ca4_13062255	13062255	2.37269e-08	Stable & Consistent	59.013	Ca_04529	subtilisin-like protease SBT1.7	proteolysis		serine-type endopeptidase activity	EC:3.4.21
			Ca4_13081123	13081123	2.34728e-08	Stable & Consistent	59.0133	Ca_04531	3-ketoacyl-CoA synthase 6	fatty acid biosynthetic process	integral component of membrane	transferase activity, transferring acyl groups other than amino-acyl groups
			Ca4_13196349	13196349	2.87559e-08	Stable & Consistent	59.0073	Ca_04543	meiotic recombination protein DMC1 homolog	DNA repair,reciprocal meiotic recombination	nucleus	DNA binding,ATP binding,DNA-dependent ATPase activity	EC:3.6.1.3,EC:3.6.1.15
			Ca4_13214301	13214301	4.6516e-09	Stable & Consistent	59.0609
			Ca4_13241536	13241536	9.76768e-08		58.9715	Ca_04546	stem-specific protein TSJT1
			Ca4_13242649	13242649	7.74313e-10	Stable & Consistent	59.1139	Ca_04546
			Ca4_13246619	13246619	2.67568e-07	Stable	58.942	Ca_04547	Serine/Threonine kinase	protein phosphorylation		protein kinase activity,ATP binding
			Ca4_13275990	13275990	2.27994e-07		58.9467	Ca_04550	transmembrane emp24 domain-containing protein p24beta3-like		integral component of membrane
			Ca4_13331455	13331455	9.74543e-09	Stable & Consistent	59.0392	Ca_04558	protein TIFY 4B-like isoform X4
			Ca4_13365751	13365751	2.21399e-11	Stable & Consistent	59.2194
			Ca4_13386048	13386048	7.07096e-08	Stable & Consistent	58.981
			Ca4_13394035	13394035	2.27163e-11	Stable & Consistent	59.2187	Ca_04561	zinc finger, C3HC4 type (RING finger) protein	ubiquitin-dependent protein catabolic process,protein ubiquitination		ubiquitin protein ligase activity
			Ca4_13418361	13418361	2.49101e-10	Stable & Consistent	59.1475	Ca_04564	LRR/extensin 2		integral component of membrane
			Ca4_13421126	13421126	9.37037e-08	Stable & Consistent	58.9727	Ca_04564	LRR/extensin 2		integral component of membrane
			Ca4_13436788	13436788	8.79663e-08	Consistent	58.9746	Ca_04566	protein NETWORKED 1A-like	phosphorylation	plasma membrane	kinase activity,actin filament binding
			Ca4_13459684	13459684	6.13176e-08		58.9851	Ca_04567	Serine/Threonine kinase	protein phosphorylation		protein kinase activity,ATP binding
			Ca4_13471138	13471138	7.41863e-08	Stable	58.9796
			Ca4_13481269	13481269	1.50817e-08	Consistent	59.0263	Ca_04568	homocysteine S-methyltransferase-like protein	methionine biosynthetic process,methylation	cytoplasm,plasma membrane	zinc ion binding,betaine-homocysteine S-methyltransferase activity	EC:2.1.1.5
			Ca4_13691491	13691491	2.0155e-08	Stable & Consistent	59.0178	Ca_04589	frigida-like protein	flower development,cell differentiation
	Kanpur	2015-16	Ca1_1201584	1201584	3.01004e-10	Stable & Consistent	51.9159	Ca_00148	(3S,6E)-nerolidol synthase 1-like			magnesium ion binding,terpene synthase activity,carboxy-lyase activity,thiamine pyrophosphate binding
			Ca1_1331845	1331845	1.28358e-08	Stable & Consistent	51.754	Ca_00165	class I glutamine amidotransferase	glutamine metabolic process		transferase activity
			Ca4_13044907	13044907	2.23186e-07	Stable & Consistent	51.6318	Ca_04527	serine/threonine-protein phosphatase 7 long form homolog
			Ca4_13062255	13062255	2.18264e-08	Stable & Consistent	51.7312	Ca_04529	subtilisin-like protease SBT1.7	proteolysis		serine-type endopeptidase activity	EC:3.4.21
			Ca4_13365751	13365751	2.14487e-08	Stable & Consistent	51.732
			Ca4_13394035	13394035	4.71004e-08	Stable & Consistent	51.6983	Ca_04561	zinc finger, C3HC4 type (RING finger) protein	ubiquitin-dependent protein catabolic process,protein ubiquitination		ubiquitin protein ligase activity
			Ca4_13418361	13418361	2.29237e-07	Stable & Consistent	51.6307	Ca_04564	LRR/extensin 2		integral component of membrane
			Ca4_13471138	13471138	5.65975e-08	Stable	51.6904
			Ca5_41123346	41123346	8.73069e-09		51.7706	Ca_07632	glucose-1-phosphate adenylyltransferase family protein	glycogen biosynthetic process,starch biosynthetic process	chloroplast	ATP binding,glucose-1-phosphate adenylyltransferase activity	EC:2.7.7.27
	Junagadh	2014-15	Ca1_1201584	1201584	3.83843e-10	Stable & Consistent	52.1522	Ca_00148	(3S,6E)-nerolidol synthase 1-like			magnesium ion binding,terpene synthase activity,carboxy-lyase activity,thiamine pyrophosphate binding
			Ca1_1331845	1331845	1.18766e-08	Stable & Consistent	52.0282	Ca_00165	class I glutamine amidotransferase	glutamine metabolic process		transferase activity
			Ca1_1469404	1469404	3.18273e-07	Stable & Consistent	51.9103	Ca_00180	LisH/CRA/RING-U-box protein
			Ca4_13214301	13214301	1.76505e-07	Stable & Consistent	51.9313
			Ca4_13242649	13242649	1.38311e-08	Stable & Consistent	52.0227	Ca_04546	stem-specific protein TSJT1
			Ca4_13246619	13246619	2.94023e-07	Stable	51.9131	Ca_04547	Serine/Threonine kinase	protein phosphorylation		protein kinase activity,ATP binding
			Ca4_13365751	13365751	8.77833e-10	Stable & Consistent	52.1222
			Ca4_13394035	13394035	1.8789e-09	Stable & Consistent	52.0947	Ca_04561	zinc finger, C3HC4 type (RING finger) protein	ubiquitin-dependent protein catabolic process,protein ubiquitination		ubiquitin protein ligase activity
			Ca4_13418361	13418361	5.69973e-09	Stable & Consistent	52.0546	Ca_04564	LRR/extensin 2		integral component of membrane
			Ca4_13421126	13421126	2.72204e-07	Stable & Consistent	51.9159	Ca_04564	LRR/extensin 2		integral component of membrane
			Ca4_13471138	13471138	1.48302e-07	Stable	51.9376
			Ca4_13691491	13691491	2.60212e-07	Stable & Consistent	51.9175	Ca_04589	frigida-like protein	flower development,cell differentiation
	Junagadh	2015-16	Ca1_1201584	1201584	1.17606e-08	Stable & Consistent	59.3994	Ca_00148	(3S,6E)-nerolidol synthase 1-like			magnesium ion binding,terpene synthase activity,carboxy-lyase activity,thiamine pyrophosphate binding
			Ca1_1519057	1519057	3.04388e-07	Stable & Consistent	59.3028
			Ca3_34219241	34219241	3.01318e-07		59.3031
			Ca4_13044907	13044907	3.42048e-07	Stable & Consistent	59.2994	Ca_04527	serine/threonine-protein phosphatase 7 long form homolog
			Ca4_13365751	13365751	1.08862e-10	Stable & Consistent	59.5398
			Ca4_13386048	13386048	6.49193e-08	Stable & Consistent	59.3486
			Ca4_13394035	13394035	1.07358e-09	Stable & Consistent	59.471	Ca_04561	zinc finger, C3HC4 type (RING finger) protein	ubiquitin-dependent protein catabolic process,protein ubiquitination		ubiquitin protein ligase activity
			Ca4_13418361	13418361	3.54519e-10	Stable & Consistent	59.5043	Ca_04564	LRR/extensin 2		integral component of membrane
			Ca4_13421126	13421126	1.72758e-08	Stable & Consistent	59.388	Ca_04564	LRR/extensin 2		integral component of membrane
	Sehore	2014-15	Ca1_1201584	1201584	2.32201e-08	Stable & Consistent	60.888	Ca_00148	(3S,6E)-nerolidol synthase 1-like			magnesium ion binding,terpene synthase activity,carboxy-lyase activity,thiamine pyrophosphate binding
			Ca1_1331845	1331845	1.28722e-07	Stable & Consistent	60.8371	Ca_00165	class I glutamine amidotransferase	glutamine metabolic process		transferase activity
			Ca1_1519057	1519057	2.48841e-07	Stable & Consistent	60.8175
			Ca4_12968464	12968464	5.59794e-08	Stable & Consistent	60.8618	Ca_04518	MADS-box transcription factor 17-like isoform X1	positive regulation of transcription by RNA polymerase II	nucleus	DNA-binding transcription factor activity,RNA polymerase II regulatory region sequence-specific DNA binding,protein dimerization activity
			Ca4_13044907	13044907	1.74823e-07	Stable & Consistent	60.828	Ca_04527	serine/threonine-protein phosphatase 7 long form homolog
			Ca4_13062255	13062255	3.17805e-07	Stable & Consistent	60.8103	Ca_04529	subtilisin-like protease SBT1.7	proteolysis		serine-type endopeptidase activity	EC:3.4.21
			Ca4_13081123	13081123	7.35108e-08	Stable & Consistent	60.8537	Ca_04531	3-ketoacyl-CoA synthase 6	fatty acid biosynthetic process	integral component of membrane	transferase activity, transferring acyl groups other than amino-acyl groups
			Ca4_13196349	13196349	4.84939e-08	Stable & Consistent	60.8661	Ca_04543	meiotic recombination protein DMC1 homolog	DNA repair,reciprocal meiotic recombination	nucleus	DNA binding,ATP binding,DNA-dependent ATPase activity	EC:3.6.1.3,EC:3.6.1.15
			Ca4_13214301	13214301	3.92557e-10	Stable & Consistent	61.0101
			Ca4_13242649	13242649	9.4308e-09	Stable & Consistent	60.9149	Ca_04546	stem-specific protein TSJT1
			Ca4_13246619	13246619	2.98982e-08	Stable	60.8805	Ca_04547	Serine/Threonine kinase	protein phosphorylation		protein kinase activity,ATP binding
			Ca4_13331455	13331455	1.89168e-07	Stable & Consistent	60.8257	Ca_04558	protein TIFY 4B-like isoform X4
			Ca4_13365751	13365751	1.24323e-09	Stable & Consistent	60.9755
			Ca4_13386048	13386048	1.23092e-07	Stable & Consistent	60.8384
			Ca4_13394035	13394035	1.65833e-10	Stable & Consistent	61.036	Ca_04561	zinc finger, C3HC4 type (RING finger) protein	ubiquitin-dependent protein catabolic process,protein ubiquitination		ubiquitin protein ligase activity
			Ca4_13418361	13418361	2.18115e-10	Stable & Consistent	61.0278	Ca_04564	LRR/extensin 2		integral component of membrane
			Ca4_13691491	13691491	1.61365e-07	Stable & Consistent	60.8304	Ca_04589	frigida-like protein	flower development,cell differentiation
			Ca8_4850486	4850486	9.62064e-08		60.8457	Ca_02072	probable Xaa-Pro aminopeptidase P	proteolysis		metal ion binding,metalloaminopeptidase activity	EC:3.4.11
			Ca8_5544382	5544382	9.12289e-08		60.8473	Ca_01989	transmembrane and coiled-coil domain-containing protein 4-like isoform X1		integral component of membrane
Days to Maturity (DM, days)	Amlaha	2015-16	Ca4_17339398	17339398	1.43368e-07		2.59774	Ca_05389	mediator of RNA polymerase II transcription subunit 36a	rRNA processing,methylation		RNA binding,methyltransferase activity
	Patancheru	2014-15	Ca3_24731288	24731288	1.77294e-07		50.903	Ca_06048	protein ENL-like			nucleic acid binding,zinc ion binding,protein dimerization activity
			Ca3_25815414	25815414	2.84383e-09	Consistent	51.0528
			Ca3_25867152	25867152	2.45206e-07	Stable & Consistent	50.8913
			Ca3_25869863	25869863	1.92979e-09	Stable & Consistent	51.0669
			Ca3_27601869	27601869	2.13045e-07		50.8963	Ca_08149	PREDICTED: uncharacterized protein LOC101488507
			Ca3_28362634	28362634	2.02361e-09		51.0652
			Ca3_28624450	28624450	2.31801e-09	Consistent	51.0603
			Ca8_3934561	3934561	2.91108e-10	Stable & Consistent	51.136	Ca_02178	phosphatidylinositol 3,4,5-trisphosphate 3-phosphatase TPTE2-like	peptidyl-tyrosine dephosphorylation		protein tyrosine phosphatase activity,protein tyrosine/serine/threonine phosphatase activity	EC:3.1.3.16,EC:3.1.3.48,EC:3.1.3.41
			Ca8_4029388	4029388	1.97869e-09	Stable & Consistent	51.066
			Ca8_4036687	4036687	2.98923e-09		51.051	Ca_02167	filament-like plant protein 7
			Ca8_4118177	4118177	1.38267e-07	Consistent	50.9119	Ca_02158	PI-PLC X domain-containing protein At5g67130	lipid metabolic process		phosphoric diester hydrolase activity
	Patancheru	2015-16	Ca3_25735505	25735505	3.42592e-09		38.3124	Ca_23883	hypothetical protein TSUD_325040
			Ca3_25815414	25815414	5.15915e-10	Consistent	38.3967
			Ca3_25867152	25867152	3.55659e-09	Stable & Consistent	38.3107
			Ca3_25869863	25869863	3.53428e-12	Stable & Consistent	38.62
			Ca3_26652455	26652455	2.42906e-07		38.1239	Ca_08244	inosine-5'-monophosphate dehydrogenase	GMP biosynthetic process,oxidation-reduction process		IMP dehydrogenase activity,metal ion binding	EC:1.1.1.205
			Ca3_28624450	28624450	1.65629e-07	Consistent	38.1407
			Ca4_41310112	41310112	1.89035e-07		38.1349	Ca_10979	translation initiation factor eIF-2B subunit epsilon	translational initiation	eukaryotic translation initiation factor 2B complex	translation initiation factor activity,guanyl-nucleotide exchange factor activity,nucleotidyltransferase activity,translation initiation factor binding
			Ca8_1847053	1847053	6.51708e-10		38.3862	Ca_02421	transcription initiation factor TFIIE, beta subunit	regulation of transcription, DNA-templated,transcription initiation from RNA polymerase II promoter,translational initiation	transcription factor TFIIE complex	DNA binding,translation initiation factor activity
			Ca8_2119009	2119009	5.92937e-09		38.288	Ca_02385	armadillo repeat-containing kinesin-like protein 3	microtubule-based movement,regulation of microtubule-based process,root development	kinesin complex,microtubule,preprophase band	microtubule motor activity,ATP binding,microtubule binding,ATPase activity	EC:3.6.1.3,EC:3.6.1.15
			Ca8_2160573	2160573	5.6114e-08		38.1885	Ca_02382	ATP-dependent Clp protease	proteolysis	chloroplast stroma,chloroplast envelope	peptidase activity,protein histidine kinase binding
			Ca8_2176637	2176637	7.34513e-08		38.1766	Ca_02380	protein cornichon homolog 4-like	vesicle-mediated transport	integral component of membrane
			Ca8_2686723	2686723	2.90295e-07		38.116	Ca_02310	glutamate dehydrogenase 2	cellular amino acid metabolic process,oxidation-reduction process		oxidoreductase activity, acting on the CH-NH2 group of donors, NAD or NADP as acceptor
			Ca8_2894971	2894971	1.0033e-08		38.2646	Ca_02296	lon protease homolog 2, peroxisomal	proteolysis,protein catabolic process		ATP-dependent peptidase activity,serine-type endopeptidase activity,ATP binding	EC:3.4.21,EC:3.6.1.3,EC:3.6.1.15
			Ca8_3639513	3639513	6.59245e-08		38.1813	Ca_02215	BTB/POZ domain-containing protein NPY4 isoform X1
			Ca8_3934561	3934561	8.45296e-10	Stable & Consistent	38.3746	Ca_02178	phosphatidylinositol 3,4,5-trisphosphate 3-phosphatase TPTE2-like	peptidyl-tyrosine dephosphorylation		protein tyrosine phosphatase activity,protein tyrosine/serine/threonine phosphatase activity	EC:3.1.3.16,EC:3.1.3.48,EC:3.1.3.41
			Ca8_4029388	4029388	1.9763e-09	Stable & Consistent	38.3368
			Ca8_4035189	4035189	9.6645e-08		38.1645
			Ca8_4118177	4118177	9.16105e-11	Consistent	38.4739	Ca_02158	PI-PLC X domain-containing protein At5g67130	lipid metabolic process		phosphoric diester hydrolase activity
	Junagadh	2014-15	Ca3_25867152	25867152	3.74072e-09	Stable & Consistent	30.3579
			Ca3_25869863	25869863	8.46764e-10	Stable & Consistent	30.4335
			Ca8_3934561	3934561	3.51446e-07	Stable & Consistent	30.1282	Ca_02178	phosphatidylinositol 3,4,5-trisphosphate 3-phosphatase TPTE2-like	peptidyl-tyrosine dephosphorylation		protein tyrosine phosphatase activity,protein tyrosine/serine/threonine phosphatase activity	EC:3.1.3.16,EC:3.1.3.48,EC:3.1.3.41
			Ca8_4029388	4029388	2.46642e-07	Stable & Consistent	30.146
	Sehore	2014-15	Ca5_27645962	27645962	3.38198e-07		13.6193	Ca_08889	ATP-dependent DNA helicase RecQ	DNA replication,DNA repair,DNA recombination,DNA duplex unwinding	nucleus	nucleic acid binding,ATP binding,ATP-dependent 3'-5' DNA helicase activity	EC:3.6.1.3,EC:3.6.1.15
			Ca5_27989926	27989926	1.93538e-09		13.9582	Ca_13419	ATP-dependent RNA helicase DHX37-like protein, putative	vesicle docking involved in exocytosis	integral component of membrane	nucleic acid binding,helicase activity,ATP binding	EC:3.6.1.15
			Ca5_28008272	28008272	9.39185e-09		13.854	Ca_13416	protein EARLY FLOWERING 4	entrainment of circadian clock,regulation of flower development,red or far-red light signaling pathway,response to red light,positive regulation of circadian rhythm,photoperiodism, flowering,response to karrikin	nucleus	protein homodimerization activity
			Ca5_28638658	28638658	8.05924e-11		14.1687	Ca_13364	alpha-soluble NSF attachment protein 2	intracellular protein transport	intracellular
			Ca5_28682806	28682806	1.52482e-09		13.9739	Ca_13361	BTB/POZ domain-containing protein At3g56230
			Ca5_28864402	28864402	2.03564e-07		13.6524	Ca_13346	DNA ligase 1			ligase activity
Flowering Duration (days)	Patancheru	2015-16	Ca3_24189523	24189523	1.72604e-07		11.2256	Ca_06101	lysine--tRNA ligase, cytoplasmic	lysyl-tRNA aminoacylation	cytosol,plasmodesma,integral component of membrane	nucleic acid binding,lysine-tRNA ligase activity,ATP binding	EC:6.1.1.6
			Ca3_26876916	26876916	2.93361e-07		11.1921	Ca_08221	plastocyanin-like domain protein	electron transport chain		electron transfer activity
Plant Height (PLHT, cm)	Patancheru	2014-15	Ca3_26838231	26838231	1.58527e-08		58.9938	Ca_08223	lysosomal beta glucosidase-like isoform X1	carbohydrate metabolic process		hydrolase activity, hydrolyzing O-glycosyl compounds
			Ca3_28430459	28430459	3.51605e-07		58.9001	Ca_07155	10 kDa chaperonin	chaperone cofactor-dependent protein refolding	mitochondrial matrix	metal ion binding,unfolded protein binding,chaperone binding
			scaffold109_1_463215	463215	8.30952e-08		58.9436
	Patancheru	2015-16	Ca1_10817812	10817812	1.57353e-07		50.3009	Ca_02677	probable E3 ubiquitin-protein ligase ARI7	protein polyubiquitination,positive regulation of proteasomal ubiquitin-dependent protein catabolic process	ubiquitin ligase complex,cytoplasm	ubiquitin conjugating enzyme binding,ubiquitin protein ligase activity,metal ion binding,ligase activity
			Ca3_25815414	25815414	2.72574e-07		50.2815
			Ca3_25869863	25869863	1.51096e-07		50.3023
			Ca3_27601869	27601869	2.33506e-07		50.2869	Ca_08149	PREDICTED: uncharacterized protein LOC101488507
			Ca3_28362634	28362634	7.68367e-08		50.3262
	Durgapura	2015-16	Scaffold305_63757	63757	3.50289e-08		1.35297
Plant stand (PLST)	Junagadh	2014-15	Ca1_924217	924217	2.79555e-07		19.5884	Ca_00116	BRASSINOSTEROID INSENSITIVE 1-associated receptor kinase 1	protein phosphorylation,transmembrane receptor protein serine/threonine kinase signaling pathway	plasma membrane,integral component of membrane	transmembrane receptor protein serine/threonine kinase activity,signaling receptor binding,ATP binding	EC:2.7.11
			Ca1_1200864	1200864	2.30737e-07		19.5995	Ca_00148	(3S,6E)-nerolidol synthase 1-like			magnesium ion binding,terpene synthase activity,carboxy-lyase activity,thiamine pyrophosphate binding
			Ca1_1201584	1201584	1.1151e-07		19.6416	Ca_00148	(3S,6E)-nerolidol synthase 1-like			magnesium ion binding,terpene synthase activity,carboxy-lyase activity,thiamine pyrophosphate binding
	Sehore	2014-15	Ca4_15200702	15200702	1.45841e-07		14.6472	Ca_05577	uncharacterized RNA-binding protein C1827.05c			RNA binding
Plant Width (PWD, cm)	Patancheru	2015-16	Ca3_25991974	25991974	3.93143e-08		29.0874	Ca_08296	UPF0496 protein At3g19330-like		integral component of membrane
			Ca3_27601869	27601869	2.33093e-07		28.9973	Ca_08149	PREDICTED: uncharacterized protein LOC101488507
			Ca3_28362634	28362634	2.31826e-07		28.9976
			Ca4_42733231	42733231	5.63659e-08		29.0691	Ca_10889	serine/threonine-protein phosphatase 7 long form homolog
			Ca8_2894971	2894971	8.79736e-08		29.0466	Ca_02296	lon protease homolog 2, peroxisomal	proteolysis,protein catabolic process		ATP-dependent peptidase activity,serine-type endopeptidase activity,ATP binding	EC:3.4.21,EC:3.6.1.3,EC:3.6.1.15
			Ca8_3851188	3851188	3.05071e-08		29.1002
			Ca8_4035189	4035189	1.16392e-08		29.1492
			Ca8_4561534	4561534	9.22431e-09		29.161	Ca_02105	thioredoxin-like protein	glycerol ether metabolic process,cell redox homeostasis,oxidation-reduction process	cell	protein disulfide oxidoreductase activity
Plot Yield (PY, g)	Amlaha	2014-15	Ca4_1820479	1820479	2.11136e-07		17.7336	Ca_07802	ETO1-like protein 1 isoform X1
			Ca4_1941973	1941973	7.654e-08		17.801	Ca_07811	sucrose-binding protein-like protein			nutrient reservoir activity
			Ca5_33520961	33520961	2.30159e-07		17.7279	Ca_01907	PREDICTED: uncharacterized protein LOC105851609
			Ca5_33521780	33521780	2.28418e-07		17.7284	Ca_01907	PREDICTED: uncharacterized protein LOC105851609
			Ca5_45103117	45103117	2.32936e-07		17.7271	Ca_03954	polypyrimidine tract-binding-like protein, putative		integral component of membrane
			Ca8_1847053	1847053	2.56914e-07		17.7206	Ca_02421	transcription initiation factor TFIIE, beta subunit	regulation of transcription, DNA-templated,transcription initiation from RNA polymerase II promoter,translational initiation	transcription factor TFIIE complex	DNA binding,translation initiation factor activity
	Kanpur	2015-16	Ca2_1574080	1574080	8.21882e-08		13.3424	Ca_12632	PREDICTED: uncharacterized protein LOC101498222
			Ca4_39820003	39820003	2.09695e-07		13.2707
			Ca4_40730875	40730875	1.65381e-07		13.2888	Ca_23910	signal peptide peptidase-like	signal peptide processing,membrane protein proteolysis	integral component of cytoplasmic side of endoplasmic reticulum membrane,integral component of lumenal side of endoplasmic reticulum membrane	aspartic endopeptidase activity, intramembrane cleaving	EC:3.4.23
	Junagadh	2015-16	Ca1_41654307	41654307	2.42312e-08		9.33404
			Ca1_46930265	46930265	1.1961e-07		9.2258	Ca_12949	PPR containing protein, putative
	Sehore	2014-15	Ca5_19562282	19562282	1.48853e-07		10.9979
Pods per plant (PPP)	Patancheru	2015-16	Ca8_4758788	4758788	5.89336e-08		29.6512	Ca_02082	CAZy family GT8 glycosyltransferase			transferase activity, transferring glycosyl groups
			Ca8_4790033	4790033	2.64488e-07		29.5752	Ca_02078	geranylgeranyl pyrophosphate synthase	isoprenoid biosynthetic process		farnesyltranstransferase activity	EC:2.5.1.29
			Ca8_4808334	4808334	2.14752e-07		29.5857	Ca_02077	NEDD8-conjugating enzyme Ubc12	protein neddylation		ATP binding,NEDD8 transferase activity
			Ca8_4836414	4836414	2.94991e-09		29.8037	Ca_02074	anthocyanidin 3-O-glucosyltransferase 5-like protein			transferase activity, transferring hexosyl groups
			Ca8_4836435	4836435	1.49696e-09		29.8384	Ca_02074	anthocyanidin 3-O-glucosyltransferase 5-like protein			transferase activity, transferring hexosyl groups
	Kanpur	2015-16	Ca4_40904410	40904410	1.44009e-07		17.2329	Ca_11019	ABC1 family protein		integral component of membrane
Seeds per pod (SPP)	Patancheru	2015-16	Ca3_26686647	26686647	2.83746e-07		26.1365	Ca_08241	putative H/ACA ribonucleoprotein complex subunit 1-like protein 1	pseudouridine synthesis,rRNA processing	box H/ACA snoRNP complex	RNA binding
			Ca3_26800999	26800999	1.34685e-07		26.1748	Ca_08227	thermospermine synthase ACAULIS5-like
			Ca3_26812028	26812028	1.10284e-07		26.1851
Yield (YLD, Kg/ha)	Patancheru	2014-15	Ca8_2160573	2160573	2.13969e-09		18.6676	Ca_02382	ATP-dependent Clp protease	proteolysis	chloroplast stroma,chloroplast envelope	peptidase activity,protein histidine kinase binding
			Ca8_2176637	2176637	1.66002e-08		18.5436	Ca_02380	protein cornichon homolog 4-like	vesicle-mediated transport	integral component of membrane
			Ca8_2330654	2330654	4.26331e-08		18.4867	Ca_02357	L-lactate dehydrogenase A-like protein	carbohydrate metabolic process,carboxylic acid metabolic process,oxidation-reduction process	cytoplasm	L-lactate dehydrogenase activity	EC:1.1.1.27
			Ca8_2516218	2516218	3.4173e-09		18.6392	Ca_02333	DNA mismatch repair protein MSH4 isoform X1	resolution of meiotic recombination intermediates,mismatch repair,chiasma assembly	synaptonemal complex,mismatch repair complex	damaged DNA binding,ATP binding,DNA-dependent ATPase activity,guanine/thymine mispair binding,single thymine insertion binding	EC:3.6.1.3,EC:3.6.1.15
Yield per plant (YPP, g)	Amlaha	2015-16	Ca2_25890615	25890615	1.49294e-07		5.90932	Ca_14302	Potassium transporter 1	potassium ion transmembrane transport	integral component of membrane	potassium ion transmembrane transporter activity
			Scaffold50_51497	51497	3.40698e-07		5.84595
	Junagadh	2015-16	Ca7_20456302	20456302	3.18396e-07		5.13426	Ca_12396	receptor-like cytosolic Serine/Threonine-kinase	peptidyl-tyrosine phosphorylation		protein serine/threonine kinase activity,non-membrane spanning protein tyrosine kinase activity,ATP binding	EC:2.7.10,EC:2.7.11,EC:2.7.10.2
			Ca7_20480265	20480265	2.71772e-08		5.31143	Ca_12398	RNA-binding KH domain protein			RNA binding
			Scaffold1722_22736	22736	2.47918e-07		5.15222
	Sehore	2014-15	Ca2_12483468	12483468	8.46965e-08		3.9866	Ca_18073	50S ribosomal protein L18, cyanelle	translation	ribosome	structural constituent of ribosome
#Mixed Linear Model (MLM) method was used to perform association with Bonferroni correction for multiple-comparison.

## Sheet: Table 3
Table 3. List of candidate genes selected based on GWAS analysis for identification of superior haplotype.
Trait	Gene	Season/Environment	SNP	P value	MAF
100 seed weight	Ca_00094	Patancheru_2014-15	Ca1_755162	5.31597e-13	0.402788
100 seed weight	Ca_00165	Patancheru_2014-15	Ca1_1331845	7.04477e-13	0.21487
100 seed weight	Ca_04564	Patancheru_2014-15	Ca4_13418361	1.64518e-11	0.27342
100 seed weight	Ca_04561	Patancheru_2014-15	Ca4_13394035	3.86185e-10	0.278439
100 seed weight	Ca_04566	Patancheru_2014-15	Ca4_13436788	7.06783e-10	0.283643
100 seed weight	Ca_00116	Amlaha_2014-15	Ca1_924217	7.20561e-10	0.257631
100 seed weight	Ca_00148	Amlaha_2014-15	Ca1_1201584	1.2461e-09	0.238909
100 seed weight	Ca_04527	Patancheru_2014-15	Ca4_13044907	5.05275e-09	0.23829
100 seed weight	Ca_04518	Patancheru_2014-15	Ca4_12968464	1.02739e-08	0.22881
100 seed weight	Ca_00180	Amlaha_2014-15	Ca1_1469404	2.13939e-08	0.213268
100 seed weight	Ca_04543	Patancheru_2014-15	Ca4_13196349	5.60596e-08	0.27119
100 seed weight	Ca_04567	Patancheru_2015-16	Ca4_13459684	6.13176e-08	0.301261
100 seed weight	Ca_04589	Amlaha_2014-15	Ca4_13691491	7.32473e-08	0.23952
100 seed weight	Ca_04531	Patancheru_2014-15	Ca4_13081123	8.04148e-08	0.242379
100 seed weight	Ca_01989	Sehore_2014-15	Ca8_5544382	9.12289e-08	0.134799
100 seed weight	Ca_02072	Sehore_2014-15	Ca8_4850486	9.62064e-08	0.164436
100 seed weight	Ca_04546	Patancheru_2015-16	Ca4_13241536	9.76768e-08	0.282523
100 seed weight	Ca_04529	Patancheru_2014-15	Ca4_13062255	1.00913e-07	0.23513
100 seed weight	Ca_04558	Patancheru_2014-15	Ca4_13331455	1.0879e-07	0.283829
100 seed weight	Ca_03251	Patancheru_2014-15	Ca7_2193216	1.09236e-07	0.415242
100 seed weight	Ca_04568	Patancheru_2014-15	Ca4_13481269	1.37787e-07	0.293309
100 seed weight	Ca_04550	Patancheru_2015-16	Ca4_13275990	2.27994e-07	0.281802
100 seed weight	Ca_07801	Patancheru_2014-15	Ca4_1807564	2.46452e-07	0.193494
100 seed weight	Ca_03255	Patancheru_2014-15	Ca7_2160586	2.64363e-07	0.413197
100 seed weight	Ca_04547	Patancheru_2015-16	Ca4_13246619	2.67568e-07	0.282162
100 seed weight	Ca_04469	Patancheru_2015-16	Ca4_12458441	3.11483e-07	0.23045
100 seed weight	Ca_00100	Patancheru_2014-15	Ca1_825839	3.27029e-07	0.463011
100 seed weight	Ca_07632	Kanpur_2015-16	Ca5_41123346	8.73069e-09	0.0925844
Days to maturity	Ca_13364	Sehore_2014-15	Ca5_28638658	8.05924e-11	0.171893
Days to maturity	Ca_13361	Sehore_2014-15	Ca5_28682806	1.52482e-09	0.160421
Days to maturity	Ca_13419	Sehore_2014-15	Ca5_27989926	1.93538e-09	0.21262
Days to maturity	Ca_13416	Sehore_2014-15	Ca5_28008272	9.39185e-09	0.251052
Days to maturity	Ca_13346	Sehore_2014-15	Ca5_28864402	2.03564e-07	0.219694
Days to maturity	Ca_08889	Sehore_2014-15	Ca5_27645962	3.38198e-07	0.22218
Days to maturity	Ca_02178	Patancheru_2014-15	Ca8_3934561	2.91108e-10	0.196953
Days to maturity	Ca_02421	Patancheru_2015-16	Ca8_1847053	6.51708e-10	0.103026
Days to maturity	Ca_02167	Patancheru_2014-15	Ca8_4036687	2.98923e-09	0.245819
Days to maturity	Ca_23883	Patancheru_2015-16	Ca3_25735505	3.42592e-09	0.310159
Days to maturity	Ca_02385	Patancheru_2015-16	Ca8_2119009	5.92937e-09	0.0630403
Days to maturity	Ca_02296	Patancheru_2015-16	Ca8_2894971	1.0033e-08	0.194885
Days to maturity	Ca_02382	Patancheru_2015-16	Ca8_2160573	5.6114e-08	0.26585
Days to maturity	Ca_02215	Patancheru_2015-16	Ca8_3639513	6.59245e-08	0.254323
Days to maturity	Ca_02380	Patancheru_2015-16	Ca8_2176637	7.34513e-08	0.264769
Days to maturity	Ca_02158	Patancheru_2014-15	Ca8_4118177	1.38267e-07	0.199926
Days to maturity	Ca_05389	Amlaha_2015-16	Ca4_17339398	1.43368e-07	0.101936
Days to maturity	Ca_06048	Patancheru_2014-15	Ca3_24731288	1.77294e-07	0.107581
Days to maturity	Ca_10979	Patancheru_2015-16	Ca4_41310112	1.89035e-07	0.14085
Days to maturity	Ca_08149	Patancheru_2014-15	Ca3_27601869	2.13045e-07	0.180045
Days to maturity	Ca_08244	Patancheru_2015-16	Ca3_26652455	2.42906e-07	0.227846
Days to maturity	Ca_02310	Patancheru_2015-16	Ca8_2686723	2.90295e-07	0.239193
Flowering duration	Ca_06101	Patancheru_2015-16	Ca3_24189523	1.72604e-07	0.243608
Flowering duration	Ca_08221	Patancheru_2015-16	Ca3_26876916	2.93361e-07	0.121714
Plant height	Ca_08223	Patancheru_2014-15	Ca3_26838231	1.58527e-08	0.455964
Plant height	Ca_02677	Patancheru_2015-16	Ca1_10817812	1.57353e-07	0.195895
Plant height	Ca_07155	Patancheru_2014-15	Ca3_28430459	3.51605e-07	0.128948
Plant height	Ca_02105	Patancheru_2015-16	Ca8_4561534	9.22431e-09	0.0862441
Plant height	Ca_08296	Patancheru_2015-16	Ca3_25991974	3.93143e-08	0.10551
Plant height	Ca_10889	Patancheru_2015-16	Ca4_42733231	5.63659e-08	0.438603
Plot yield	Ca_07811	Amlaha_2014-15	Ca4_1941973	7.654e-08	0.368335
Plot yield	Ca_12949	Junagadh_2015-16	Ca1_46930265	1.1961e-07	0.110087
Plot yield	Ca_23910	Kanpur_2015-16	Ca4_40730875	1.65381e-07	0.0821857
Plot yield	Ca_07802	Amlaha_2014-15	Ca4_1820479	2.11136e-07	0.370981
Plot yield	Ca_01907	Amlaha_2014-15	Ca5_33521780	2.28418e-07	0.474562
Plot yield	Ca_03954	Amlaha_2014-15	Ca5_45103117	2.32936e-07	0.252747
Plot yield	Ca_12632	Kanpur_2015-16	Ca2_1574080	8.21882e-08	0.389382
Pods per plant	Ca_02074	Patancheru_2015-16	Ca8_4836435	1.49696e-09	0.293091
Pods per plant	Ca_02082	Patancheru_2015-16	Ca8_4758788	5.89336e-08	0.281091
Pods per plant	Ca_11019	Kanpur_2015-16	Ca4_40904410	1.44009e-07	0.104703
Pods per plant	Ca_02077	Patancheru_2015-16	Ca8_4808334	2.14752e-07	0.222
Pods per plant	Ca_02078	Patancheru_2015-16	Ca8_4790033	2.64488e-07	0.32
Seeds per plant	Ca_08227	Patancheru_2015-16	Ca3_26800999	1.34685e-07	0.173423
Seeds per plant	Ca_08241	Patancheru_2015-16	Ca3_26686647	2.83746e-07	0.247973
Yield	Ca_02333	Patancheru_2014-15	Ca8_2516218	3.4173e-09	0.28776
Yield	Ca_02357	Patancheru_2014-15	Ca8_2330654	4.26331e-08	0.263207
Yield per plant	Ca_18073	Sehore_2014-15	Ca2_12483468	8.46965e-08	0.133685
Yield per plant	Ca_12398	Junagadh_2015-16	Ca7_20480265	2.71772e-08	0.478161
Yield per plant	Ca_14302	Amlaha_2015-16	Ca2_25890615	1.49294e-07	0.0943941
Yield per plant	Ca_12396	Junagadh_2015-16	Ca7_20456302	3.18396e-07	0.459579
SNP: Single nucleotide polymorphism;
Chr: Chromosome
MAF: Minor allele frequence

## Sheet: Table 4
Table 4. Details about identifed haplotype, sequence, distribution and frequency from selected 67 genes.
Gene	Haplotype	Haplotype sequence	Number of samples
Ca_00094	H1	GAAACATTCCTGAACAAGAC	1503
Ca_00094	H2	AAAACATTCCTGAACAAGAC	1283
Ca_00094	H3	GAAGTGGCTTGAAGTTGTTA	225
Ca_00094	H4	GGAGTGGCTTGAAGTTGTTA	61
Ca_00094	H5	GAGACATTCCTGAACAAGAC	11
Ca_00094	H6	AAAACATTCCTGGACAAGAC	4
Ca_00094	H7	GAGACATTCCTGAACTGTTA	1
Ca_00100	H1	GTAGATTGGACATGCCTCTAGAAAAATAGTGGGACCAT	1573
Ca_00100	H2	GTAAATTGGACATGCCTCTAGAAAAATAGTGGGACCTT	820
Ca_00100	H3	GTAGATTGGACATGCCTCTAGAAAAATAGTGGGACCTT	380
Ca_00100	H4	AGAGGTCGAGTGGATTGATACGGAGGTAGTGGGACCAT	87
Ca_00100	H5	GTGGGACAGGCGGGTTTCCCGAAGGACCAACCATTTTC	68
Ca_00100	H6	AGAGGTCGAGTGGATTTATACGGAGGTAGTGGGACCAT	68
Ca_00100	H7	AGAGGTCGAGTGGATTTATACGGAGGTAGTGGGACCTT	15
Ca_00100	H8	AGAGGTCGAGTGGATTTCTAGAAAAATAGTGGGACCTT	12
Ca_00100	H9	GTAAATTGGACATGCCTCTAGAAAAATAGTGGGACCAT	9
Ca_00100	H10	GTGGGTCGGGCATGCCTCTAGAAAGACAGACCATCCTT	1
Ca_00116	H1	GTAAAGCCTGGTTGCTGTTA	1863
Ca_00116	H2	GTAAAGCCTGGTTGCTGTTG	1153
Ca_00116	H3	AAGGGATCCCCGAGACACCG	64
Ca_00116	H4	GTAAAGCCTGGTTCCTGTTG	16
Ca_00116	H5	GTAAAGCTTGGTTGCTGTTA	6
Ca_00148	H1	AGCCCAAGGTCACCGTGTGTTCGCCGCGCCGAGTTGGTAAGAAGGGCCCGCAATCAACGCAAGCTCCACAGTAAATCTACTTGGACCTCCTATTTACA	1609
Ca_00148	H2	AGCCCAAGGTCACCGTGTGTTAGCCGCGCCGAGTTGATAAGAAGGGCCCGCAATCAACGCAAGCTCCACAGTAAATCTACTTGGACCTCCTATTTACA	813
Ca_00148	H3	AGCCCAAGGTCACCGTGTGTTCGCCGCGCCGAGTTGGTAAGAAGGGCCCGCAATCAACGCAAGCTCCATAGTAAATCTACTTGGACCTCCTATTTACA	135
Ca_00148	H4	AGCCCAAGGTCACCGTGTGTTCGCCGCGCCGAGTTGATAAGAAGGGCCCGCAATCAACGCAAGCTCCACAGTAAATCTACTTGGACCTCCTATTTACA	79
Ca_00148	H5	AGCCCAAGGTCACCGTGTGTTCGCCGCGCCGAGTTGGTAAGAAGGGCCCGCAATCAACGCAAGCTTCACAGTAAATCTACTTGGACCTCCTATTTACA	30
Ca_00148	H6	AACCAGAGGCTACTATGCACTCGTAGTACTGAGAAGGAGAAACCTATCCATCTCTCACAGGCACACAGCGACCTGTACTCTCAAGGCTCCTATTTACA	20
Ca_00148	H7	AACCCGAGGCTACTATGCACTCGTAGTACTGAGAAGGAGAAACCTATCCATCTCTCACAGGCACACAGCGACCTGTACTCTCAAGGCTCCTATTTACA	17
Ca_00148	H8	TGCCCAAGGTCACCGTGTGTTCGCCGCGCCGAGTTGGTAAGAAGGGCCCGCAATCAACGCAAGCTCCACAGTAAATCTACTTGGACCTCCTATTTACA	12
Ca_00148	H9	AGCCCAAGGTCACCGTGTGTTCGCCTCGCCGAGTTGGTAAGAAGGGCCCGCAATCAACGCAAGCTCCATAGTAAATCTACTTGGACCTCCTATTTACA	12
Ca_00148	H10	AGTCAAAGGTTTACTGGTGCCCCCCGCGTTAGATTAGTGAAGCCTACTTATCTCCCATGCAACTACCGCGGCCAAGACATGTAAACGATTAGCCCCCG	5
Ca_00148	H11	AGCCCAAGGTCACCGTGTGTTCGCCGCGCCGAGTTGATACGAAGGGCCCGCAATCAACGCAAGCTCCACAGTAAATCTACTTGGACCTCCTATTTACA	4
Ca_00148	H12	AACCAGAGGCTACTATACACTCGTAGTACTGAGAAGGAGAAACCTATCCATCTCTCACAGGCACACAGCGACCTGTACTCTCAAGGCTCCTATTTACA	3
Ca_00148	H13	AGCCCGAGATCACCGTGTGTTCGCCGCGCCGAGTTGGTAAGAAGGGCCCGCAATCAACGCAAGCTCCACAGTAAATCTACTTGGACCTCCTATTTACA	2
Ca_00148	H14	AACCCGAGGCTACTATACACTCGTAGTACTGAGAAGGAGAAACCTATCCATCTCTCACAGGCACACAGCGACCTGTACTCTCAAGGCTCCTATTTACA	1
Ca_00148	H15	AACCAGAGGCTACTATGCACTCGTAGTACTGAGAAGGAGAAACCTATCCATCTCTCACAGGCACACAGCGACCTGTACTCTCAAGGCTCCAATTTACA	1
Ca_00165	H1	AAGACAGAACGCGAGGACTCCGAACGTCCCCCAGTTAATCCCACCCTGCAC	2873
Ca_00165	H2	AAGACAGAACGCAAGGACTCCGAACGTCCCCCAGTTAATCCCACCCTGCAC	132
Ca_00165	H3	ACGTGAAAGTAAGGAAGCGGTAGGTTAATATTGACCGGCTTTCTCTATTGT	56
Ca_00165	H4	TCTACTGAACGCGAGGACTCCGAACGTCCCCCAGTTAATCCCACCCTGCAC	23
Ca_00165	H5	AAGACAGAACGCGAGGATTCCGAACGTCCCCCAGTTAATCCCACCCTGCAC	21
Ca_00165	H6	AAGACAGAACGCGAGGACTCCGAACGTCCCCCAGTTAATCCCACGCTGCAC	6
Ca_00165	H7	ACGTGAATGTAAGGAAGCGGTAGGTTAATATTGACCGGCTTTCTCTATTGT	2
Ca_00165	H8	ACGTGTGAATGAGGGGGCTCTGAACTTATCCTGACCAACTTCATCTTTCAT	1
Ca_00180	H1	AGCACG	3056
Ca_00180	H2	GTCGGA	90
Ca_00180	H3	AGTACG	14
Ca_01907	H1	CGCCC	3030
Ca_01907	H2	TGCCC	55
Ca_01907	H3	CGCCT	38
Ca_01907	H4	CGACC	25
Ca_01907	H5	CGCTC	8
Ca_01907	H6	CTCCC	7
Ca_01989	H1	GCGCCTC	3076
Ca_01989	H2	GCGTCTC	52
Ca_01989	H3	GCGCCGC	11
Ca_01989	H4	GCGCCTT	10
Ca_01989	H5	GTGCCTC	6
Ca_01989	H6	GCGCGTC	5
Ca_01989	H7	ACGCCTC	4
Ca_01989	H8	GCACCTC	3
Ca_02072	H1	ATAT	2488
Ca_02072	H2	ACAT	447
Ca_02072	H3	ATGT	170
Ca_02072	H4	ATGG	13
Ca_02072	H5	GTAT	10
Ca_02074	H1	CTT	3155
Ca_02074	H2	CAT	7
Ca_02074	H3	CTC	6
Ca_02074	H4	ATT	3
Ca_02077	H1	GC	2502
Ca_02077	H2	AC	630
Ca_02077	H3	GT	9
Ca_02078	H1	CGC	2175
Ca_02078	H2	CGT	841
Ca_02078	H3	CAC	122
Ca_02078	H4	TGT	6
Ca_02105	H1	T	3167
Ca_02105	H2	G	3
Ca_02158	H1	GCATGGCCG	2199
Ca_02158	H2	GCATGGTCG	616
Ca_02158	H3	GCACGGCCG	160
Ca_02158	H4	GCGTGGCCG	55
Ca_02158	H5	GCATAGCCG	48
Ca_02158	H6	GCATGACCA	15
Ca_02158	H7	GTATGGTCG	11
Ca_02158	H8	GCGTGGCTG	10
Ca_02158	H9	GCATGGCCA	6
Ca_02158	H10	ACATGGTCG	6
Ca_02167	H1	GTGCA	3108
Ca_02167	H2	GTGCT	24
Ca_02167	H3	GTCCA	22
Ca_02167	H4	GTGTA	5
Ca_02167	H5	ATGCA	4
Ca_02167	H6	GCGCA	3
Ca_02178	H1	GTTAGCGA	2746
Ca_02178	H2	GTTTGCGA	220
Ca_02178	H3	GCTAGCGA	101
Ca_02178	H4	GTTAGCAA	24
Ca_02178	H5	GTCAGCGA	15
Ca_02178	H6	GTTTGAGA	12
Ca_02178	H7	GTTACCGA	10
Ca_02178	H8	ATTAGCGA	10
Ca_02178	H9	GTTAGCGG	4
Ca_02215	H1	GGA	3141
Ca_02215	H2	GAA	13
Ca_02215	H3	AGA	10
Ca_02215	H4	GGC	4
Ca_02296	H1	GCCG	3112
Ca_02296	H2	GCAG	30
Ca_02296	H3	ACCG	15
Ca_02296	H4	GAAG	5
Ca_02296	H5	GCCA	4
Ca_02310	H1	AACGCAGTGGCGGACGGGGATT	2281
Ca_02310	H2	AACGCAGTTGCGGACGGGGATT	708
Ca_02310	H3	TGAATTACGACAAGAAATAGAG	113
Ca_02310	H4	AACGCAGTGGTGGACGGGGATT	2
Ca_02310	H5	AGCGTAACGGTAAGCGGTAGTT	1
Ca_02333	H1	CCGTTGTACGGTCCCCCTCCACCGGTATGAATTTCGCGCGTAGCCACTTAAACCCTA	1899
Ca_02333	H2	CCGTTGTACGGTCCCCCTCCTCCGGTATGAATTTCGCGCGTAGCCACTTAAACCCTA	595
Ca_02333	H3	CCGTTGTACGGTCCCCCTCCTCCGGTATGAATTTCGCGTGTAGCCACTTAAACCCTA	181
Ca_02333	H4	CCGTTGTACGGTCCCCCTCCACCGTTATTAATTTCGCGCGTAGCCACTTAAACCCTA	119
Ca_02333	H5	CGCCCGAGAAGCTACCTCTTATTTGCGCGCGGCCTATGCACGAATGCCCGGGGCTCG	113
Ca_02333	H6	CCGTTGTACGGTCCTCCTCCACCGGTATGAATTTCGCGCGTAGCCACTTAAACCCTA	96
Ca_02333	H7	CCGTTGTACGGTCCCCCTCCACCGGTATGAATTTCGCGCGTAGCCACTTAAACTCTA	30
Ca_02333	H8	CCGTTGTACGGTCCCTCTCCACCGGTATGAATTTCGCGCGTAGCCACTTAAACCCTA	13
Ca_02333	H9	CCGTTGTACGGTCCCCCTCCACCGGTATGAATTTCGCGCGTAGCCATTTAAACCCTA	11
Ca_02333	H10	TCGTTGTACGGTCCCCCTCCACCGGTATGAATTTCGCGCGTAGCCACTTAAACCCTA	5
Ca_02333	H11	CCGTTGTACGGTCCCCCTCCACCGGTATGAATTTCGCACGTAGCCACTTAAACCCTA	5
Ca_02333	H12	CCGTTGTACGATCCCCCTCCTCCGGTATGAATTTCGCGTGTAGCCACTTAAACCCTA	4
Ca_02333	H13	CCGTTATACGGTCCCCCTCCACCGGTATGAATTTCGCGCGTAGCCACTTAAACCCTA	4
Ca_02380	H1	T	3167
Ca_02380	H2	C	4
Ca_02382	H1	C	2274
Ca_02382	H2	A	865
Ca_02385	H1	CCAGCA	2039
Ca_02385	H2	CCAGCG	1047
Ca_02385	H3	CCATCA	27
Ca_02385	H4	GCAGCA	16
Ca_02385	H5	CTGGCG	6
Ca_02385	H6	CCAGTA	6
Ca_02421	H1	TG	2876
Ca_02421	H2	CG	274
Ca_02421	H3	TA	3
Ca_02677	H1	CTCAGG	1982
Ca_02677	H2	CTCAAG	649
Ca_02677	H3	CTCAGA	238
Ca_02677	H4	TTCAGG	138
Ca_02677	H5	CCCAGG	76
Ca_02677	H6	CTTAGG	21
Ca_02677	H7	CTCGGG	4
Ca_03251	H1	GCCTC	1771
Ca_03251	H2	CCCTC	1337
Ca_03251	H3	GTCTC	19
Ca_03251	H4	GTTTC	5
Ca_03251	H5	GCCCC	5
Ca_03251	H6	GCCTA	3
Ca_03954	H1	CCT	3060
Ca_03954	H2	CTT	68
Ca_03954	H3	TCT	28
Ca_03954	H4	CCG	6
Ca_04469	H1	GACGAACGTCGCCCGCGCTAGGACA	731
Ca_04469	H2	GACGAACGTCTCCCGCGCTAGGACA	723
Ca_04469	H3	GACGAAAGTCTCCCGCGCTAGGACG	647
Ca_04469	H4	GACGAACGTCTCCCGCGCTAGGACG	177
Ca_04469	H5	GACGAACGTCTCCCGCGCTAGGTCA	102
Ca_04469	H6	GACGAACGTCGCCCTCGCTAGGACA	60
Ca_04469	H7	GACGAACTTCTCCCGCGCTAGGACA	40
Ca_04469	H8	GACGAACGTCTCCCGCGCTAGGTTA	29
Ca_04469	H9	GACGATCGTCGCCCGCGCTAGGACA	23
Ca_04469	H10	GACGATCGTCGCCTGCGCTAGGACA	13
Ca_04469	H11	GACGTAAGTCTCCCGCGCTAGGACG	9
Ca_04469	H12	GACGAACGGCTCCCGCGCTAGGACA	6
Ca_04469	H13	AACGAACGTCGCCCGCGCTAGGACA	5
Ca_04469	H14	GTCGAACGTCGCCCGCGCTAGGACA	4
Ca_04469	H15	GACGAACGTCGTCCGCGCTAGGACA	4
Ca_04469	H16	GACGAACGTCGCCCGCGCTAGGACG	4
Ca_04469	H17	GATGAACGTTTCCCGCGCTAGGACA	3
Ca_04469	H18	GATGAACGTCTCCCGCGCTAGGACA	3
Ca_04469	H19	GACGTACGTCTCCCGCGCTAGGACG	1
Ca_04469	H20	GACGAACGTCTCTCGCGCTAGGACG	1
Ca_04469	H21	GACGAACGTCTCTCGCGCTAGGACA	1
Ca_04469	H22	GACGAACGTCTCCCGCGCTACGACA	1
Ca_04469	H23	GACGAAAGTCTCTCGCGCTAGGACG	1
Ca_04518	H1	GT	3135
Ca_04518	H2	GG	27
Ca_04518	H3	AT	8
Ca_04527	H1	GCCGGC	2598
Ca_04529	H1	CACACTA	2029
Ca_04529	H2	CGCACTA	730
Ca_04529	H3	TACACTA	50
Ca_04529	H4	CACACTG	2
Ca_04531	H1	A	3133
Ca_04531	H2	T	36
Ca_04543	H1	TGA	3013
Ca_04543	H2	GGA	98
Ca_04543	H3	TGT	43
Ca_04543	H4	TAA	6
Ca_04546	H1	TT	2218
Ca_04546	H2	TA	914
Ca_04546	H3	CT	14
Ca_04547	H1	AT	3021
Ca_04547	H2	CT	126
Ca_04547	H3	AC	12
Ca_04558	H1	ACCCTTCATAGG	2129
Ca_04558	H2	ACCCTTCATCGG	820
Ca_04558	H3	ACCCTTCATCAG	130
Ca_04558	H4	TCCATTCATAGG	20
Ca_04558	H5	ACACTTCATAGG	9
Ca_04558	H6	ACCCTGCATAGG	6
Ca_04558	H7	TCCCTTCATAGG	5
Ca_04558	H8	ACCCTTCGTAGG	5
Ca_04558	H9	ACCCTTCATAGT	5
Ca_04558	H10	ATCCTTCATAGG	4
Ca_04558	H11	ACCCCTTATAGG	4
Ca_04558	H12	ACCCTTCACAGG	3
Ca_04558	H13	ACCCCTCATAGG	3
Ca_04564	H1	CC	2207
Ca_04564	H2	TC	931
Ca_04564	H3	TT	5
Ca_04566	H1	TCGTGAA	1781
Ca_04566	H2	TCGTGAT	1314
Ca_04566	H3	TTGTGAT	15
Ca_04566	H4	TCTTGAA	11
Ca_04566	H5	TCGTAAT	6
Ca_04566	H6	TCGTGGA	5
Ca_04566	H7	TCGCGAA	5
Ca_04566	H8	CCGTGAT	4
Ca_04567	H1	GT	3107
Ca_04567	H2	GG	50
Ca_04567	H3	AT	11
Ca_04568	H1	CGT	3131
Ca_04568	H2	CAT	23
Ca_04568	H3	TGT	11
Ca_04568	H4	CGC	4
Ca_04589	H1	AAGGCCCCTTGGTG	1722
Ca_04589	H2	ATCAGTTTCTAATA	1319
Ca_04589	H3	GTCAGTCTTTGGCG	20
Ca_04589	H4	AAGGCCCCTAGGTG	8
Ca_04589	H5	AAGGCCCTCTGGTG	1
Ca_05389	H1	ACGGGGTCTCGGCCGTGGACGGCACGATCAAAA	2326
Ca_05389	H2	GAGAAGACATGATCATGGAAAGAGACGAAGGGG	326
Ca_05389	H3	ACAGGGTCTCGGCTGTGGACGGCACGATCAAAA	137
Ca_05389	H4	AAGGGGAGACTGCCGAGGAAAGAGACGAAGGGA	128
Ca_05389	H5	AAGGGAAGACTGCCGAGGAAAGAGACGAAGGGA	84
Ca_05389	H6	GAGAAGACATGATCATGGAAAGAGACGAAGGGA	20
Ca_05389	H7	GAGAAGACATGGTCGTCACCGGCACGATCAAAA	6
Ca_05389	H8	AAGGGAAGACTGCCGAGGAAATAGACGAAGGGA	3
Ca_06048	H1	GG	3145
Ca_06048	H2	AG	16
Ca_06048	H3	GA	7
Ca_06101	H1	CGG	2433
Ca_06101	H2	CGA	672
Ca_06101	H3	TGG	19
Ca_06101	H4	CAG	11
Ca_07632	H1	C	2916
Ca_07632	H2	T	235
Ca_07802	H1	TAACGCAAAGT	1710
Ca_07802	H2	TAACGTGTGAT	738
Ca_07802	H3	TATCGCAAAGT	537
Ca_07802	H4	GAACGTGTGAT	22
Ca_07802	H5	TAACACAAAGT	20
Ca_07802	H6	TAATGCAAAGT	17
Ca_07802	H7	TAACGCAAAGA	11
Ca_07802	H8	TCACGCAAAGT	4
Ca_07802	H9	TAACGTGAGAT	1
Ca_07811	H1	G	3160
Ca_07811	H2	A	10
Ca_08221	H1	TCGACA	2378
Ca_08221	H2	CCCTTT	717
Ca_08221	H3	TTGACA	16
Ca_08223	H1	G	3153
Ca_08223	H2	C	16
Ca_08241	H1	TGGC	2455
Ca_08241	H2	TGAC	432
Ca_08241	H3	GGGC	228
Ca_08241	H4	GAGC	15
Ca_08241	H5	TGAA	3
Ca_08244	H1	ACG	2889
Ca_10889	H1	GGATGCAA	1646
Ca_10889	H2	GAATGCAA	1171
Ca_10889	H3	GGCTGCAA	22
Ca_10889	H4	AGATGCAA	11
Ca_10889	H5	GGAAGCAA	4
Ca_10889	H6	GAATACAA	3
Ca_10979	H1	TTTCGG	2503
Ca_10979	H2	TTCCGG	398
Ca_10979	H3	TATCGG	98
Ca_10979	H4	TTTGGG	62
Ca_10979	H5	TTTCGA	60
Ca_10979	H6	TTTCAG	4
Ca_10979	H7	CTTCGG	3
Ca_11019	H1	CTA	1798
Ca_11019	H2	TCA	1136
Ca_11019	H3	TCG	176
Ca_12396	H1	ACAACACCGATACCTAATCCACAGTACTACAACACTAT	1529
Ca_12396	H2	CAGGTTTATGAGAAGGGCTGTGGAGAAACTCTTGGGTA	1028
Ca_12396	H3	ACAACACCGATACCTAATCCACAGTACTACAACACTAA	357
Ca_12396	H4	ACAACACCGATACCTAATCCACAGTGCTACAACACTAA	10
Ca_12396	H5	CAGGTTTATGAGAAGGGCTGTGGAGAAACTCTCGGGTA	1
Ca_12398	H1	G	2605
Ca_12632	H1	G	3164
Ca_12632	H2	A	6
Ca_12949	H1	TCTTAGA	1809
Ca_12949	H2	TTTTAGA	1186
Ca_12949	H3	GCTTAGA	38
Ca_12949	H4	TCTTAAA	32
Ca_12949	H5	TCTTAGG	22
Ca_12949	H6	TTTCAGA	9
Ca_12949	H7	TCCTAGA	6
Ca_12949	H8	TTTTGGA	5
Ca_13346	H1	TGAGATGTGCGACA	2513
Ca_13346	H2	ATGGGAACTAAAAT	397
Ca_13346	H3	TGAAATGTGCGACA	148
Ca_13346	H4	ATGGGAACTAATAT	14
Ca_13346	H5	AGAGAAACGAGACT	1
Ca_13361	H1	AGGGG	2174
Ca_13361	H2	AAAAG	428
Ca_13361	H3	TGGGG	419
Ca_13361	H4	AAAAT	77
Ca_13361	H5	AAGGG	1
Ca_13364	H1	CCTTTGTAATCAGCGCCAACACTA	1774
Ca_13364	H2	CCTTTGCAATCAGCGCCAACACTA	442
Ca_13364	H3	GTACCCTGGAGGGTGTTAGAGTCA	432
Ca_13364	H4	CCTTTGTAATCACCGCCAACACTA	335
Ca_13364	H5	CCTTTGTAATCAGCGCCAACACTG	6
Ca_13364	H6	CCTTTGTAATCAGCGCCTACACTA	5
Ca_13364	H7	CCTTTGTAATCACCACCAACACTA	4
Ca_13416	H1	AC	2836
Ca_13416	H2	GT	322
Ca_13419	H1	GGA	2566
Ca_13419	H2	GAA	497
Ca_13419	H3	GAG	66
Ca_13419	H4	AGA	5
Ca_14302	H1	TGC	3147
Ca_14302	H2	AGC	13
Ca_14302	H3	TGA	5
Ca_14302	H4	TAC	3
Ca_18073	H1	G	3159
Ca_18073	H2	A	9
Ca_23883	H1	AGG	2954
Ca_23883	H2	TGG	178
Ca_23883	H3	AGA	18
Ca_23883	H4	AAG	8
Ca_23910	H1	TCTGTGTAGGC	2088
Ca_23910	H2	CCTATACAGAC	767
Ca_23910	H3	TCGGAATGGGT	163
Ca_23910	H4	CCTATACAAAC	36
Ca_23910	H5	TTTGTGTAGGC	4

## Sheet: Table 5
Table 5. Selection of gene(s)/MTAs for haplotype mining to identify superior haplotypes.
Traits	Number of genes/MTAs	Number of genes with haplotype	Number of genes with > 2 haplotype	Superior Haplotypes for desi	Superior Haplotypes for kabuli
100 seed weight (100SW, g)	28	24	22	4	5
Days to maturity (DM, days)	22	20	17	3	3
Flowering duration (days)	2	2	2
Plant height (PLHT, cm)	3	2	2	1
Plant width (PLWD, cm)	3	2	1
Plot yield (PY, g)	7	7	5	3	2
Pods per plant (PPP)	5	4	4	1	2
Seeds per pod (SPP)	2	1	1
Yield (YLD, Kg/ha)	2	1	1
Yield per plant (YPP, gm)	4	4	2
Total number of genes	78	67	57	12	12

## Sheet: Table 6
Table 6. Comparative performance assessment of superior haplotypes across desi and kabuli chickpea genotypes.
	CaLG	TH	SH	Amlaha						Patancheru						Kanpur			Junagadh						Durgapura						Sehore						Avergae performance of lines with SH (across locations)	Avergae performance of lines without SH (across locations)	Percent advantage of SH
				2014-15			2015-16			2014-15			2015-16			2015-16			2014-15			2015-16			2014-15			2015-16			2014-15			2015-16
				LSH	APLSH	APLWSH	LSH	APLSH	APLWSH	LSH	APLSH	APLWSH	LSH	APLSH	APLWSH	LSH	APLSH	APLWSH	LSH	APLSH	APLWSH	LSH	APLSH	APLWSH	LSH	APLSH	APLWSH	LSH	APLSH	APLWSH	LSH	APLSH	APLWSH	LSH	APLSH	APLWSH
Desi
100 seed weight (100SW, g)
Ca_04566	Ca4_13436788	8	H4	11	24.64	15.66	9	27.89	16.62	10	22.57	14.32	11	21.74	13.2	10	22.35	15.4	11	26.3	15.64	8	23.68	14.158	3	27.14	20.69				10	24.25	14.25				24.5067	15.5487	57.6127
Ca_04469	Ca4_12458441	23	H9	17	23.57	16.92	15	25.49	16.77	15	22.82	16.08	16	20.86	15.0592	15	20.54	16.075	17	25.4	16.2	14	23.14	15.0577	7	23.95	20.2				16	23	13.29				23.1967	16.1835	43.3349
Ca_01989	Ca8_5544382	8	H4	9	26.54	13.08	8	26	16.14	8	22.11	13.6	9	20.3	12.78	9	22.18b	13.52	9	25.99	14.86	7	22.11	12.9							9	23.62	12.67				23.81	13.6938	73.8749
Ca_00100	Ca1_825839	10	H5	21	21.52	15.8143	20	23.09	16.4143	21	19.9	14.7143	23	18.12	14.3143	19	19.04	14.6	23	22.48	16.1	17	21.04	14.6143				19	20.72	27.102	24	20.73	14.3				20.7378	16.4415	26.1308
Days to maturity (DM, days)
Ca_06048	Ca3_24731288	3	H2	16	117.85	126.07	16	90.2311	107.23	15	104.5	117.89	16	107.84	123.35	12	114.83	121.45	16	93.3	106.85							15	111.82	116.75				15	111.82	116.78	107.144	117.084	-9.27762
Ca_13419	Ca5_27989926	4	H3	36	118.67	121.2	39	109.51	115.25	39	103.09	109.75	42	109.17	117.05	33	115.85	118.15	37	98.62	102.95	41	104.87	107.35				38	112.84	118.5							109.078	113.775	-4.30657
Ca_02215	Ca8_3639513	4	H2	12	121.5	126.75	12	111.63	112.3	13	106.08	115.65	12	116.35	121.64	10	118	121.2	13	96.86	107.05										13	120.47	128.85				112.984	119.063	-5.38001
Plant height (PLHT, cm)
Ca_02677	Ca1_10817812	7	H3	67	52.51	44.48	57	39.86	35.8	71	49.48	42.7	74	52.79	43.32	60	50.23	43.38	71	45.88	39.62	70	51.45	48.06							72	42.19	37.9667	70	40.23	35.56	46.6611	41.9158	10.1697
Pods per plant (PPP)
Ca_02078	Ca8_4790033	4	H4							6	115.23	81.23	6	117.52	88.69	5	57.88	61.76	5	47.19	36.8667	6	45.23	35.17				6	45.64	66.57							71.4483	61.7144	15.7725
Plot Yield (PY, g)
Ca_01907	Ca5_33521780	6	H3	31	148.23	110.23	32	152.74	102										31	294.82	246.28	3	408.3	307.8													251.022	191.577	31.0292
Ca_07802	Ca4_1820479	9	H6	15	167	164	13	164.26	116.32	16	41.4	35.67	16	37.96	35.23	16	207.64	192	12	328.19	269.25	14	458.16	333.75							15	197.86	206.8				200.309	169.127	18.4365
Ca_12949	Ca1_46930265	8	H7	6	260.11	169.975	6	153.69	125.47	6	37.17	33.55	6	39.3	35.07	4	145.5	175.46	5	317.93	253.25	6	541.91	311.95													213.659	157.818	35.383
Kabuli
100 seed weight (100SW, g)
Ca_00148		15	H11	2	34.86	25.0333	2	32.08	25.0286	2	35.45	26.56	2	30.74	25.0857	2	28.39	22.38	2	31.3	23.93	2	29.99	24.22							2	33.49	24.5857				32.0375	24.6029	30.2183
Ca_04469	Ca4_12458441	23	H11	5	25.6	23.5375	6	28.84	25.41	6	37.8	26.46	7	32.64	23.9444	5	31.28	23.2767	6	34.98	25.008	6	32.35	24.3889							5	34.93	24.76				32.3025	24.5982	31.3207
Ca_04543		4	H4	4	29.7	21.7	4	26.98	25.06	4	40.02	25.11	5	37.04	23.05	4	29.94	23.4				3	32	23.05													32.6133	23.5617	38.4169
Ca_04547		3	H2	78	29.84	21.4	83	28.75	21.95	105	32.19	23.64	105	30.88	21.6	70	29.46	23.03	93	31	22	100	29.14	21	98	28.83	21.15	68	22.28	24.28	98	28.83	21.4				29.12	22.145	31.497
Ca_04566	Ca4_13436788	8	H7				5	28.25	23.18	4	30.17		4	27.45	19.6667	3	28.54	23.94	5	30.14	23.4	5	32.26	22.6333	2	17.84	19.4	3	31.15	22.01				7	25.66	20.06	27.3178	22.0329	23.9865
Days to maturity (DM, days)
Ca_02158	Ca8_4118177	10	H5	6	118.82	128.533	8	108.56	111	6	107.68	118.13	8	116.01	125.867	6	113.33	120.9	8	95.81	109.1	7	103.44	109.167	3	137.18	138.75	7	127.04	125.16	7	122.81	121.92	6	114	115.52	115.109	120.853	-4.98968
Ca_02421	Ca8_1847053	3	H2	5	121.2	126.09	2	112.19	115.62	6	108.77	122.3	5	115.2	127.1				6	102.65	113.2	7	104.93	110.6	2	118.52	120	6	110.47	120.55				6	110.47	117.23	112.351	119.433	-6.30291
Ca_13361	Ca5_28682806	5	H3	7	127.1	130.01	8	127	131.02	6	108.37	119.26	6	113.63	128.267	7	118	120.01	9	99.21	112.667	8	105.33	109.467	4	129.46	138.24				9	121.75	123.49				116.65	123.603	-5.96085
Pods per plant (PPP)
Ca_02077	Ca8_4808334	3	H2	15	45.68	38.78							19	87.18	58.05	17	62.78	53.62	19	34.2	26.9	17	49.51	41.38	9	61.57	44	20	63.41	62.49	15	50.43	32.21	17	22.69	20.23
Ca_11019	Ca4_40904410	3	H3	11	47.06	39.33										11	58.87	45.4	5	47.19	36.8667	5	47.19	36.86	3	77.41	56.87	13	70.81	66.37	14	53.75	39.05	13	18.88	22	53.035	45.821	15.744
Plot Yield (PY, g)
Ca_07802	Ca4_1820479	9	H3	10	96.51	80.78	12	140.744	106.89	11	34.97	28.26	8	23.01	20.01	9	170.52	128	12	342.625	178.502	12	342.05	268.43													164.347	115.839	41.8756
Ca_12949	Ca1_46930265	7	H6													7	184.47	139.43	8	247.7	192.75	7	265.8	257.65													232.657	196.61	18.3341
Th: Total haplotype
SH: Superior haplotype
LSH: Lines with superior haplotype
APLSH: Avergae performace of lines with superior haplotype
APLWSH: Avergae performace of lines withut superior haplotype

## Sheet: Table 7
Table 7. List of desi and kabuli chickpea genotypes with superior haplotype(s) for the 12 genes from 5 target traits.
Desi chickpea accessions carrying superior haplotype(s)			100 seed weight (100SW, g)					Days to maturity (DM, days)			Plant height (PLHT, cm)	Pods per plant (PPP)	Plot yield (PY, g)
Genotype	Biological status	Source country	Ca_04566	Ca_04469	Ca_01989	Ca_00100	Ca_06048	Ca_13419	Ca_02215	Ca_02677	Ca_02078	Ca_01907	Ca_07802	Ca_12949
ICC 12638	Landrace	Ethiopia	H4	H9	H1		H1	H1	H1	H1	H1	H1	H1	H1
ICC 13097	Landrace	India	H4	H9	H4	H5	H1	H1	H1	H1	H1	H1	H1	H1
ICC 14137	Landrace	Ethiopia	H4	H9	H1		H1	H1	H1	H1	H1	H1	H1	H1
ICC 15261	Landrace	Iran	H4	H9	H4	H5	H1	H1	H1	H1	H1	H1	H1	H1
ICC 15376	Landrace	Morocco	H4	H9	H1	H5	H1	H1	H1	H1	H1	H1	H1	H1
ICC 15455	Landrace	Morocco	H4	H9	H4	H5	H1	H1	H1	H1	H1	H1	H1	H1
ICC 15466	Landrace	Morocco	H4	H9	H1	H5	H1	H1	H1	H3	H1	H1	H1	H1
ICC 15504	Landrace	Morocco	H4	H9	H4	H5	H1	H1	H1	H1	H1	H1	H1	H1
ICC 15762	Landrace	Syria	H4	H9	H4	H5	H1	H1	H1	H1	H1	H1	H1	H1
ICC 16607	Landrace	Pakistan	H4	H9	H1	H5	H1	H1	H1	H1	H1	H1	H1	H1
ICC 8449	Landrace	Ethiopia	H4	H9	H4	H5	H1	H1	H1	H1	H1	H1	H1	H1
ICC 10365	Landrace	Turkey	H1	H9	H1	H2	H1	H1	H1	H1	H1	H1	H1	H2
ICC 15445	Landrace	Morocco	H1	H9	H4	H5	H1	H1	H1	H1	H1	H1	H1	H1
ICC 15685	Landrace	Syria	H1	H9	H1	H5	H1	H1	H1	H1	H1	H1	H1	H1
ICC 3803	Landrace	Iran	H1	H9	H1		H1	H1	H1	H3	H1	H1	H1	H1
ICC 4418	Landrace	Iran	H1	H9	H4	H5	H1	H1	H1	H1	H1	H1	H1	H1
ICC 5623	Landrace	Turkey	H1	H9	H1	H5	H1	H1	H1	H1	H1	H1	H1	H1
ICC 7593	Landrace	Ethiopia	H2	H1	H4	H2	H1	H1	H1	H1	H1	H1	H1	H2
CPAM 3	Landrace	Unknown	H1		H2	H5	H1	H1	H1	H1	H1	H1	H1	H5
ICC 15251	Landrace	Iran	H1	H1	H1	H5	H1	H1	H1	H4	H1	H1	H1	H1
ICC 15427	Landrace	Morocco	H1	H1	H1	H5	H1	H1	H1	H1	H1	H1	H1	H1
ICC 15452	Landrace	Morocco	H1	H1	H1	H5	H1	H1	H1	H1	H1	H1	H1	H1
ICC 15540	Landrace	Morocco	H1		H1	H5	H1	H1	H1	H1	H1	H1	H1	H1
ICC 15785	Landrace	Syria	H1	H2	H1	H5	H1	H1	H1	H1	H1	H1	H1	H1
ICC 4495	Landrace	Turkey	H1	H3	H1	H5	H1	H1	H1	H4	H1	H1	H3	H1
ICC 6294	Landrace	Iran	H1	H2	H1	H5	H1	H1	H1	H1	H1	H1	H1	H1
ICC 6433	Landrace	Iran	H1	H4	H1	H5	H1	H1	H1	H4	H1	H1	H1	H1
ICC 7761	Landrace	Iran	H1		H1	H5	H1	H1	H1	H3	H1	H1	H1	H1
ICC 8452	Landrace	Ethiopia	H1		H1	H5	H1	H1	H1	H1	H1	H1	H2	H1
IG 7599	Landrace	Chile	H1	H4	H1	H5	H1	H1	H1	H1	H1	H1	H1	H1
Slasher	Breeding line	India	H1	H2	H1	H5	H1	H1	H1	H1	H1	H1	H3	H2
ICC 12583	Landrace	Ethiopia	H2	H1	H1	H2	H2	H1	H1	H1	H1	H1	H1	H2
ICC 12654	Landrace	Ethiopia	H2	H1	H1	H2	H2	H1	H1	H1	H1	H1	H1	H2
ICC 12718	Landrace	Ethiopia	H2		H1	H2	H2	H1	H1	H1	H1	H1	H1	H2
ICC 12760	Landrace	Ethiopia	H2	H1	H1	H2	H2	H1	H1	H1	H1	H1	H1	H2
ICC 12768	Landrace	Ethiopia	H2	H1	H1	H2	H2	H1	H1	H1	H1	H1	H1	H2
ICC 12847	Landrace	Ethiopia	H2	H1	H1	H2	H2	H1	H1	H1	H1	H1	H1	H2
ICC 13879	Landrace	Ethiopia	H2	H1	H1	H2	H2	H1	H1	H1	H1	H1	H1	H2
ICC 13890	Landrace	Ethiopia	H2	H1	H1	H2	H2	H1	H1	H1	H1	H1	H1	H2
ICC 13946	Landrace	Ethiopia	H2	H1	H1	H2	H2	H1	H1	H1	H1	H1	H1	H2
ICC 13963	Landrace	Ethiopia	H2	H1	H1	H2	H2	H1	H1	H1	H1	H1	H1	H2
ICC 14003	Landrace	Ethiopia	H2	H1	H1	H2	H2	H1	H1	H1	H1	H1	H1	H2
ICC 14059	Landrace	Ethiopia	H2		H1	H2	H2	H1	H1	H1	H1	H1	H1	H2
ICC 14083	Landrace	Ethiopia	H2	H1	H1	H2	H2	H1	H1	H1	H1	H1	H1	H2
ICC 15585	Landrace	Ethiopia	H2		H1	H2	H2	H1	H1	H1	H1	H1	H1	H2
ICC 15591	Landrace	Ethiopia	H2		H1	H2	H2	H1	H1	H1	H1	H1	H1	H2
ICC 8259	Landrace	Ethiopia	H2	H1	H1	H2	H2	H1	H1	H1	H1	H1	H1	H2
Avorodhi	Cultivar	India	H1	H3	H1	H1	H1	H3	H1	H1	H3	H1	H1	H1
ICC 10902	Breeding line	Turkey	H2	H2	H1	H2	H1	H3	H1	H1	H2	H1	H1	H2
ICC 10961	Landrace	India	H2		H1	H2	H1	H3	H1	H2		H1	H1	H2
ICC 11048	Landrace	India	H2		H1	H2	H1	H3	H1	H1	H3	H1	H1	H2
ICC 11429	Landrace	India	H2	H1	H1	H2	H1	H3	H1	H1	H3	H1	H1	H2
ICC 11536	Breeding line	ICRISAT	H2	H1	H1	H2	H1	H3	H1	H2	H2	H1	H1	H2
ICC 12253	Breeding line	ICRISAT	H2	H1	H1	H1	H1	H3	H1	H1	H2	H1	H1	H1
ICC 12337	Breeding line	ICRISAT	H2		H1	H1	H1	H3	H1	H1	H2	H1	H1	H2
ICC 12368	Breeding line	India	H2	H2	H1	H1	H1	H3	H1	H2	H3	H1	H3	H2
ICC 12422	Breeding line	India	H2	H1	H1	H2	H1	H3	H1	H1	H3	H1	H1	H2
ICC 12490	Breeding line	ICRISAT	H2	H1	H1	H2	H1	H3	H1	H1	H3	H1	H1	H2
ICC 13197	Landrace	Iran	H2	H1	H1	H2	H1	H3	H1	H1	H2	H1	H1	H2
ICC 14302	Cultivar	India	H2	H2	H1	H2	H1	H3	H1	H1	H3	H1	H1	H2
ICC 14316	Breeding line	India	H2	H2	H1	H2	H1	H3	H1	H1	H3	H1	H1	H2
ICC 14449	Landrace	USA	H2	H2	H1	H1	H1	H3	H1	H2	H3	H1	H1	H1
ICC 14614	Landrace	India	H2	H1	H1	H2	H1	H3	H1	H1	H3	H1	H1	H2
ICC 14738	Landrace	India	H2	H2	H1	H2	H1	H3	H1	H1	H2	H1		H2
ICC 15084	Landrace	India	H2	H1	H1	H2	H1	H3	H1	H1	H3	H1	H1	H2
ICC 15559	Landrace	India	H2	H1	H1	H2	H1	H3	H1	H1	H3	H1	H1	H2
ICC 16301	Landrace	Malawi	H2	H2	H1	H3	H1	H3	H1	H1	H2	H1	H2	H2
ICC 1653	Landrace	India	H2	H2	H1	H1	H1	H3	H1	H1	H3	H1	H1	H2
ICC 16857	Landrace	India	H2	H1	H1	H2	H1	H3	H1	H2	H2	H1	H1	H2
ICC 16912	Landrace	India	H2	H1	H1	H2	H1	H3	H1	H1	H3	H1	H1	H2
ICC 2836	Landrace	Iran	H2	H1	H1	H2	H1	H3	H1	H1	H3	H1	H1	H2
ICC 3497	Landrace	Iran	H2	H1	H1	H2	H1	H3	H1	H1	H3	H1	H1	H2
ICC 4649	Landrace	India	H2		H1	H2	H1	H3	H1	H1	H3	H1	H1	H2
ICC 4951	Breeding line	India	H2	H1	H1	H2	H1	H3	H1	H1	H3	H1	H1	H2
ICC 552	Landrace	India	H2	H1	H1	H2	H1	H3	H1	H1	H3	H1	H1	H2
ICC 5592	Breeding line	India	H2	H1	H1	H9	H1	H3	H1	H1	H3	H1	H1	H2
ICC 5737	Breeding line	India	H2	H2	H1	H2	H1	H3	H1	H1	H2	H1	H1	H2
ICC 5783	Breeding line	India	H2	H1	H1	H1	H1	H3	H1	H1	H1	H1	H1	H1
ICC 583	Landrace	India	H2	H1	H1	H2	H1	H3	H1	H1	H3	H1	H1	H2
ICC 5988	Landrace	India	H2	H2	H1	H3	H1	H3	H1	H2	H1	H1	H1	H2
ICC 6919	Landrace	Iran	H2	H1	H1	H2	H1	H3	H1	H1	H3	H1	H1	H2
ICC 7470	Landrace	India	H2	H1	H1	H1	H1	H3	H1	H2	H3	H1	H1	H1
ICC 811	Landrace	India	H2	H2	H1	H1	H1	H3	H1	H1	H3	H1	H1	H2
ICC 8384	Landrace	India	H2	H2	H1	H1	H1	H3	H1	H1	H3	H1	H1	H2
ICC 8621	Landrace	Ethiopia	H2	H1	H1	H2	H1	H3	H1	H1	H3	H1	H1	H2
ICC 8937	Landrace	India	H2	H2	H1	H1	H1	H3	H1	H2	H3	H1	H1	H1
ICC 931	Landrace	India	H2	H1	H1	H2	H1	H3	H1	H2	H3	H1	H1	H2
ICC 9917	Landrace	India	H2	H1	H1	H2	H1	H3	H1	H2	H2	H1	H1	H1
ICCV 89314	Cultivar	ICRISAT	H2	H1	H1	H1	H1	H3	H1	H1	H1	H1	H1	H1
ICCV 94954	Cultivar	ICRISAT	H1	H3	H1	H1	H1	H3	H1	H1	H1	H1	H1	H1
ICCV 95703	Breeding line	ICRISAT	H2		H1	H2	H1	H3	H1	H1	H1	H6	H3	H2
JG 62	Breeding line	India	H2	H1	H1	H2	H1	H3	H1	H1	H3	H1	H1	H2
Pusa 256	Cultivar	India	H1	H3	H1	H1	H1	H3	H1	H1	H3	H1	H1	H1
Pusa 372	Cultivar	India	H2	H2	H1	H2	H1	H3	H1	H1	H2	H1	H1	H2
RSG 44	Cultivar	India	H2	H2	H1	H2	H1	H3	H1	H1	H2	H1	H3	H2
RSG 888	Cultivar	India	H2		H1	H2	H1	H3	H1	H1	H2	H1	H3	H2
ICC 12259	Breeding line	ICRISAT	H2	H2	H1	H2	H1	H2	H2	H2	H2	H1	H1	H1
ICC 1390	Landrace	India	H2	H1	H1	H2	H1	H2	H2	H2	H1	H1	H3	H2
ICC 14881	Landrace	Russian_Federation	H2	H2	H1	H2	H1	H2	H2	H2	H2	H1	H3	H7
ICC 1579	Landrace	India	H2	H2	H1	H2	H1	H2	H2	H1	H4	H1	H6	H1
ICC 15	Landrace	India	H2	H2	H1	H2	H1	H2	H2	H1	H4	H1	H6	H1
ICC 237	Landrace	India	H2	H2	H1	H2	H1	H2	H2	H2	H2	H1	H3	H7
ICC 3325	Landrace	Cyprus	H2		H1	H2	H1	H2	H2	H1	H4	H1	H6	H1
ICC 3432	Landrace	Iran	H2	H2	H1		H1	H2	H2	H1	H4	H1	H6	H1
ICC 4492	Landrace	Turkey	H2	H2	H1	H2	H1	H2	H2	H1	H4	H1	H6	H1
ICC 6448	Landrace	Iran	H2	H2	H1	H2	H1	H2	H2	H2	H2	H1	H3	H7
ICC 6452	Landrace	Iran	H2	H2	H1	H2	H1	H2	H2	H2	H2	H1	H3	H7
ICC 875	Landrace	India	H2	H2	H1	H2	H1	H2	H2	H2	H2	H1	H3	H7
ICC 9499	Landrace	India	H2	H2	H1	H2	H1	H2	H2	H1	H4	H1	H6	H1
ICC 10047	Landrace	Pakistan	H2		H1	H3	H1	H1	H1	H3	H1	H1	H3	H2
ICC 1013	Landrace	Morocco	H2	H1	H1	H3	H1	H2	H1	H3	H1	H1	H1	H1
ICC 12028	Landrace	Mexico	H1		H1	H1	H1	H1	H1	H3	H1	H2	H1	H1
ICC 12993	Landrace	India	H1		H1	H1	H1	H1	H1	H3	H1	H2	H1	H1
ICC 13285	Landrace	Iran	H1	H1	H1	H1	H1	H1	H1	H3	H1	H2	H1	H1
ICC 13307	Landrace	Iran	H1		H1	H1	H1	H1	H1	H3	H1	H2	H1	H1
ICC 13378	Landrace	Iran	H1	H1	H1	H1	H1	H1	H1	H3	H1	H2	H1	H1
ICC 13388	Landrace	Iran	H1	H1	H1	H1	H1	H1	H1	H3	H1	H2	H1	H1
ICC 13599	Landrace	Iran	H1		H1	H1	H1	H1	H1	H3	H1	H2	H1	H1
ICC 13677	Landrace	Iran	H1	H4	H1		H1	H1	H1	H3	H1	H4	H1	H1
ICC 15294	Landrace	Iran	H1	H15	H1	H1	H1	H1	H1	H3	H1	H2	H1	H1
ICC 16485	Landrace	Pakistan	H1	H2	H1	H1	H3	H1	H1	H3	H1	H1	H1	H1
ICC 1812	Landrace	India	H1		H1	H1	H1	H1	H1	H3	H1	H2	H1	H1
ICC 1867	Landrace	India	H2	H2	H1	H6	H1	H2	H1	H3	H1	H1	H1	H2
ICC 2356	Landrace	Iran	H1	H1	H2	H6	H1	H1	H3	H3	H1	H2	H1	H1
ICC 2546	Landrace	Iran	H2	H1	H1	H1	H1	H1	H1	H3	H2	H2	H1	H1
ICC 2698	Landrace	Iran	H1	H3	H1	H1	H1	H1	H1	H3	H1	H2	H1	H1
ICC 2709	Landrace	Iran	H1		H1	H1	H1	H1	H1	H3	H1	H2	H1	H1
ICC 2748	Landrace	Iran	H1	H1	H2	H1	H1	H1	H3	H3	H1	H1	H1	H1
ICC 2766	Landrace	Iran	H1	H1	H1	H1	H1	H1	H1	H3	H1	H2	H1	H1
ICC 2773	Landrace	Iran	H1		H1	H1	H1	H1	H1	H3	H1	H2	H1	H1
ICC 2799	Landrace	Iran	H1	H2	H1	H3	H3	H1	H1	H3	H1	H1	H1	H1
ICC 2878	Landrace	Iran	H1	H1	H1	H1	H1	H1	H1	H3	H1	H2	H1	H1
ICC 2893	Landrace	Iran	H1	H1	H1	H1	H1	H1	H1	H3	H1	H2	H1	H1
ICC 2906	Landrace	Iran	H1	H1	H1	H1	H1	H1	H1	H3	H1	H2	H1	H1
ICC 2933	Landrace	Iran	H1	H15	H2	H1	H1	H1	H1	H3	H1	H2	H1	H1
ICC 2986	Landrace	Iran	H1	H1	H1	H1	H1	H1	H1	H3	H1		H1	H1
ICC 2990	Landrace	Iran	H1		H1	H1	H1	H1	H1	H3	H1	H2	H1	H1
ICC 3012	Landrace	Iran	H1	H1	H1	H1	H1	H1	H1	H3	H1	H2	H1	H1
ICC 3014	Landrace	Iran	H1	H1	H1	H1	H1	H1	H1	H3	H1	H2	H1	H1
ICC 3029	Landrace	Iran	H1	H1	H2	H6	H1	H1	H3	H3	H1	H2	H1	H1
ICC 3154	Landrace	Iran	H1	H1	H1	H1	H1	H1	H1	H3	H1	H2	H1	H1
ICC 3162	Landrace	Iran	H1	H1	H1	H1	H1	H1	H1	H3	H1	H2	H1	H1
ICC 3164	Landrace	Iran	H1	H1	H1	H1	H1	H1	H1	H3	H1	H2	H1	H1
ICC 3174	Landrace	Iran	H1	H1	H1	H1	H1	H1	H1	H3	H1	H2	H1	H1
ICC 3216	Landrace	Iran	H1	H15	H2	H1	H1	H1	H1	H3	H1	H2	H1	H1
ICC 3239	Landrace	Iran	H1	H1	H1	H1	H1	H1	H1	H3	H1	H2	H1	H1
ICC 3284	Landrace	Iran	H2	H2	H1	H3	H1	H1	H1	H3	H2	H1	H1	H2
ICC 3391	Landrace	Iran	H1	H5	H1	H8	H1	H1	H1	H3	H1	H1	H1	H1
ICC 3411	Landrace	Morocco	H1		H1	H8	H1	H1	H1	H3	H1	H1	H1	H1
ICC 3651	Landrace	Iran	H1	H1	H2	H3	H1	H2	H1	H3	H1	H1	H1	H2
ICC 3705	Landrace	Iran	H1		H1	H1	H1	H1	H1	H3	H1	H5	H1	H1
ICC 3745	Landrace	Iran	H1		H1	H1	H1	H1	H1	H3	H1	H5	H1	H1
ICC 4366	Landrace	Iran	H1		H2	H3	H1	H1	H1	H3	H1	H2	H1	H1
ICC 5174	Breeding line	India	H2	H2	H1	H6	H1	H1	H1	H3	H1	H1	H1	H2
ICC 5722	Breeding line	India	H2	H7	H1		H1	H1	H1	H3	H1	H1	H3	H2
ICC 579	Landrace	India	H1	H1	H1	H1	H1	H1	H1	H3	H1	H2	H1	H1
ICC 5927	Landrace	India	H1	H1	H1	H3	H1	H1	H1	H3	H1	H1	H1	H2
ICC 6112	Landrace	India	H1	H5	H1	H7	H1	H1	H1	H3	H1	H1	H1	H1
ICC 6848	Landrace	Iran	H1	H1	H1	H1	H1	H1	H1	H3	H1	H5	H1	H1
ICC 6877	Landrace	Iran	H1	H1	H2	H3	H1	H1	H1	H3	H1	H2	H1	H1
ICC 6925	Landrace	Iran	H1		H1	H1	H1	H1	H1	H3	H1	H2	H1	H1
ICC 7554	Landrace	Iran	H1	H1	H1	H1	H1	H1	H1	H3	H1	H2	H1	H1
ICC 7819	Landrace	Iran	H1	H1	H1	H1	H1	H1	H1	H3	H1	H2	H1	H1
ICC 7864	Landrace	Iran	H1	H1	H1	H1	H1	H1	H1	H3	H1	H2	H1	H1
ICC 787	Landrace	India	H1	H1	H1	H1	H1	H1	H1	H3	H1	H2	H1	H1
ICC 8000	Landrace	Iran	H1	H1	H2	H3	H1	H1	H1	H3	H1	H2	H1	H1
ICC 8318	Landrace	India	H1		H2	H1	H1	H1	H1	H3	H1	H2	H1	H1
ICC 8402	Breeding line	India	H1	H4	H1	H3	H1	H1	H1	H3	H1	H1	H1	H1
ICC 8469	Landrace	Pakistan	H2	H7	H1	H3	H1	H1	H1	H3	H1	H1	H3	H2
ICC 8718	Landrace	Afghanistan	H2	H3	H1	H6	H1	H2	H1	H3	H1	H1	H1	H2
ICC 9165	Landrace	Iran	H1	H1	H1	H1	H1	H1	H1	H3	H1	H2	H1	H1
ICC 9261	Landrace	Iran	H1		H1	H1	H1	H1	H1	H3	H1	H2	H1	H1
ICC 9297	Landrace	Iran	H1	H1	H2	H6	H1	H1	H3	H3	H1	H2	H1	H1
ICC 9307	Landrace	Iran	H1		H1	H1	H1	H1	H1	H3	H1	H2	H1	H1
ICC 9362	Landrace	Iran	H1		H1	H1	H1	H1	H1	H3	H1	H2	H1	H1
ICC 9586	Landrace	India	H2	H2	H1	H6	H1	H1	H1	H3	H1	H1	H1	H2
ICC 961	Landrace	India	H2	H4	H1	H1	H1	H1	H1	H3	H1	H1	H1	H1
ICC 9643	Landrace	Afghanistan	H2	H1	H1	H4	H1	H1	H1	H3	H1	H1	H1	H1
ICC 9644	Landrace	Afghanistan	H2	H1	H1		H1	H1	H1	H3	H1	H1	H1	H1
ICC 9848	Landrace	Afghanistan	H1	H1	H1	H1	H1	H1	H1	H3	H1	H2	H1	H1
ICC 10667	Landrace	India	H2	H2	H1	H2	H1	H1	H1	H1	H1	H3	H3	H1
ICC 10950	Landrace	India	H2	H1	H1	H9	H1	H2	H1	H1	H2	H3	H1	H2
ICC 12475	Breeding line	ICRISAT	H2		H1	H2	H1	H2	H1	H1	H1	H3		H1
ICC 12476	Breeding line	ICRISAT	H2	H2	H1	H2	H1		H1	H2	H2	H3	H3	H1
ICC 12477	Breeding line	ICRISAT	H2	H2	H1	H2	H1	H2	H1	H2	H1	H3	H1	H1
ICC 12478	Breeding line	ICRISAT	H2		H1		H1	H1	H1	H1	H1	H3	H3	H1
ICC 12479	Breeding line	ICRISAT	H2	H2	H1	H2	H1	H1	H1	H1	H1	H3	H3	H1
ICC 12480	Breeding line	ICRISAT	H1	H4	H1	H2	H1	H2	H1	H2	H2	H3	H1	H1
ICC 1387	Landrace	India			H1	H1	H1	H2	H1	H2	H1	H3	H1	H1
ICC 14327	Breeding line	India	H2	H2	H1	H2	H1	H2	H1	H1	H1	H3	H1	H1
ICC 14550	Landrace	Bangladesh	H2	H2	H1	H1	H1	H1	H1	H2	H1	H3	H3	H1
ICC 153	Landrace	India	H1	H4	H1	H2	H1	H2	H1	H2	H2	H3	H1	H1
ICC 15939	Cultivar	ICRISAT	H2	H2	H1	H1	H1	H1	H1	H2	H1	H3	H3	H1
ICC 16032	Landrace	India	H2		H1	H1	H1	H2	H1	H1	H2	H3	H1	H2
ICC 16039	Landrace	India	H2	H2	H1	H1	H1	H2	H1	H1	H2	H3	H1	H1
ICC 16069	Landrace	India	H2	H1	H1	H2	H1	H1	H1	H2	H1	H3	H3	H1
ICC 16071	Landrace	India	H2	H2	H1	H2	H1	H1	H1	H1	H1	H3	H1	H1
ICC 16079	Landrace	India	H2		H1	H2	H1	H1	H1	H2	H1	H3	H3	H1
ICC 16101	Landrace	India	H2	H1	H1	H1	H1	H1	H1	H1	H1	H3	H3	H1
ICC 2113	Landrace	Mexico	H2		H1	H1	H1	H1	H1	H1	H1	H3	H3	H1
ICC 2127	Landrace	Mexico	H2	H1	H1	H1	H1	H1	H1	H2	H1	H3	H3	H2
ICC 3056	Landrace	Iran	H2	H2	H1	H2	H1	H1	H1	H1	H1	H3	H1	H2
ICC 3485	Landrace	Jordan	H2	H1	H1	H1	H1	H2	H1	H2	H1	H3		H1
ICC 4279	Landrace	Iran	H2	H2	H1	H2	H1	H2	H1	H2	H1	H3	H1	H1
ICC 506	Landrace	India	H2	H2	H1	H2	H1	H2	H1	H1	H1	H3	H3	H1
ICC 513	Landrace	India	H2	H7	H1	H1	H1	H1	H1	H1	H2	H3	H3	H1
ICC 515	Landrace	India	H2	H2	H1	H2	H1	H2	H1	H2	H1	H3	H1	H1
ICC 5680	Landrace	India	H2	H2	H1	H1	H1	H2	H1	H1	H1	H3	H3	H2
ICC 6510	Landrace	Iran	H2	H2	H1	H2	H1	H2	H1	H2	H1	H3	H1	H1
ICC 6551	Landrace	Iran	H2	H2	H1	H2	H1	H2	H1	H2	H1	H3	H1	H1
ICC 6659	Landrace	Iran	H2		H1	H1	H1		H1	H2	H1	H3	H3	H1
ICC 9049	Landrace	Iran	H2		H1	H2	H1	H1	H1	H1	H1	H3	H3	H1
ICCL 86102	Breeding line	ICRISAT	H2		H1		H1	H2	H1	H1	H1	H3	H3	H1
ICCV 7	Breeding line	ICRISAT	H2	H2	H1	H2	H1	H1	H1	H1	H1	H3	H3	H1
ICC 11321	Breeding line	ICRISAT	H2	H1	H1	H1	H1	H2	H1	H1	H1	H1	H6	H1
ICC 12267	Breeding line	ICRISAT	H2	H2	H1	H1	H1	H1	H1	H2	H2	H1	H6	H1
ICC 1231	Landrace	India	H1		H1	H1	H1	H1	H1	H2	H1	H1	H6	H1
ICC 1240	Landrace	India	H1	H3	H1	H1	H1	H1	H1	H2	H1	H1	H6	H1
ICC 1882	Landrace	India	H2	H2	H1	H2	H1	H2	H1	H2	H2	H1	H6	H1
ICC 257	Landrace	India	H2	H2	H1	H1	H1	H1	H1	H2	H2	H1	H6	H1
ICC 337	Landrace	India	H2	H2	H5	H2	H1	H2	H1	H2	H2	H1	H6	H1
ICC 6410	Landrace	Iran	H2	H2	H1	H2	H1	H1	H1	H2	H2	H1	H6	H1
ICC 708	Landrace	India	H2	H2	H5	H2	H1	H2	H1	H2	H2	H1	H6	H1
ICC 9113	Landrace	Iran	H2	H2	H1	H2	H1	H2	H1	H1	H2	H1	H6	H1
JG 218	Cultivar	India	H2	H1	H1	H1	H1	H2	H1	H2	H1	H1	H6	H1
ICC 1520	Landrace	India	H2	H1	H1	H2	H1	H2	H1	H2	H1	H1	H3	H7
Kabuli chickpea accessions carrying superior haplotype(s)			100 seed weight (100 SDW, g)					Days to maturity (DM, days)			Pods per plant (numbers)		Plot Yield (PY, g)
Genotype	Biological	Country	Ca_00148	Ca_04469	Ca_04543	Ca_04547	Ca_04566	Ca_02158	Ca_02421	Ca_13361	Ca_02077	Ca_11019	Ca_07802	Ca_12949
ICC 11738	Landrace	Chile	H11		H1	H1	H1	H1	H1	H1	H1	H2	H2	H1
IG 73294	Unknown	Turkey	H11	H3	H1	H1	H1	H1	H1	H1	H1	H2	H2	H1
ICC 13340	Landrace	Iran	H2	H11	H2	H1	H1	H1	H1	H1	H1	H2	H1	H1
ICC 15697	Landrace	Syria	H2	H11	H1	H2	H1	H1	H1	H2	H1	H2	H2	H1
ICC 18839	Unknown	Syria		H11	H1	H2	H1	H6	H1	H1	H1	H2	H1	H1
IG 10542	Unknown	Syria	H2	H11	H1	H2	H1	H1	H1	H1	H1	H1	H1	H1
IG 5898	Landrace	Iraq	H2	H11	H1	H2	H1	H1	H1	H1	H1	H2	H1	H1
IG 5900	Landrace	Iraq	H2	H11	H1	H2	H1	H1	H1	H1	H1	H2	H1	H1
IG 71814	Landrace	Morocco	H2	H11	H1	H2	H1	H1	H1	H2	H1	H2	H1	H1
IG 71859	Landrace	Syria	H2	H11	H1	H2	H1	H1	H1	H2	H1	H2	H2	H1
ICC 10332	Landrace	Turkey	H1	H6	H4	H1	H1	H1	H1	H1	H1	H2	H2	H1
ICC 14462	Landrace	USA	H2		H4	H1	H1	H1	H1	H1	H1		H2	H1
IG 73286	Unknown	Greece	H2		H4	H1	H1	H1	H1	H1	H1	H1	H4	H1
IG 9327	Unknown	Spain	H2	H6	H4	H1	H1	H1	H1	H1	H1	H1	H2	H1
IG 9341	Unknown	Spain	H2		H4	H1	H1	H1	H1	H1	H1	H1	H2	H1
ICC 19665	Breeding line	Spain	H2	H3	H1	H2	H1	H1	H1	H1	H1	H1	H2	H1
CPAM 19	Breeding line	Canada	H2	H3	H1	H2	H1	H1	H1	H1	H1	H1	H1	H1
CPAM 35	Breeding line	Canada	H2	H3	H1	H2	H1	H1	H1	H1	H1	H1	H1	H1
CPAM 36	Breeding line	Canada	H2		H1	H2	H1	H1	H1	H1	H1	H1	H1	H1
ICC 10740	Landrace	Turkey	H2	H3	H1	H2	H1	H1	H1	H2	H1	H1	H2	H1
ICC 10847	Landrace	Afghanistan	H1	H3	H1	H2	H1	H1	H1	H1	H1	H2	H2	H1
ICC 11301	Landrace	USA	H2	H3	H1	H2	H1	H1	H1	H1	H1	H1	H1	H1
ICC 11742	Landrace	Chile	H2	H3	H1	H2	H1	H1	H1	H1	H1	H1	H2	H1
ICC 12498	Landrace	Turkey	H2	H3	H1	H2	H1	H1	H1	H1	H1	H1	H4	H1
ICC 13170	Landrace	Iran	H2		H1	H2	H1	H1	H1	H1	H1	H2	H4	H1
ICC 13283	Landrace	Iran	H1	H3	H1	H2	H1	H1	H1	H1	H1	H2	H2	H1
ICC 13293	Landrace	Iran	H1	H3	H1	H2	H1	H1	H1	H2	H1	H1	H2	H1
ICC 13422	Landrace	Cyprus	H1	H3	H1	H2	H1	H1	H1		H1	H1	H2	H1
ICC 13426	Landrace	Cyprus	H1	H3	H1	H2	H1	H1	H1	H1	H1	H2	H2	H1
ICC 13450	Landrace	Iran	H1	H3	H1	H2	H1	H1	H1	H1	H1	H3	H4	H1
ICC 13501	Landrace	Iran	H2	H3	H1	H2	H1	H1	H1	H1	H1	H1	H4	H1
ICC 13590	Landrace	India	H1	H3	H1	H2	H1	H1	H1	H1	H1	H2	H2	H1
ICC 13658	Landrace	Iran	H1	H3	H1	H2	H1	H1	H1	H1	H1	H2	H2	H1
ICC 13787	Landrace	Spain	H2	H3	H1	H2	H1	H1	H1	H1	H1	H1	H2	H1
ICC 13814	Landrace	Afghanistan	H1	H3	H1	H2	H1	H1	H1	H1	H1	H2	H2	H1
ICC 14190	Landrace	India	H2	H3	H1	H2	H1	H1	H1	H1	H1	H1	H4	H1
ICC 15328	Landrace	Iran	H2	H3	H1	H2	H1	H1	H1	H2	H1	H2	H2	H1
ICC 15401	Landrace	Morocco		H3	H1	H2	H1	H1	H1	H1	H1	H1	H1	H1
ICC 15406	Landrace	Morocco	H2	H3	H1	H2	H1	H1	H1	H2	H1	H2	H2	H1
ICC 15412	Landrace	Morocco		H3	H1	H2	H1	H1	H1	H1	H1	H1	H1	H1
ICC 15435	Landrace	Morocco	H2	H3	H1	H2	H1	H1	H1	H1	H1	H1	H4	H1
ICC 15446	Landrace	Morocco		H3	H1	H2	H1	H1	H1	H1	H1	H1	H1	H1
ICC 15454	Landrace	Morocco	H2	H3	H1	H2	H1	H1	H1	H1	H1	H1	H4	H1
ICC 15489	Landrace	Morocco		H3	H1	H2	H1	H1	H1	H1	H1	H1	H1	H1
ICC 15500	Landrace	Morocco	H2	H3	H1	H2	H1	H1	H1	H1	H1	H1	H4	H1
ICC 15512	Landrace	Morocco		H3	H1	H2	H1	H1	H1	H1	H1	H1	H1	H1
ICC 15518	Landrace	Morocco	H2	H3	H1	H2	H1	H1	H1	H1	H1	H1	H2	H1
ICC 15697	Landrace	Syria	H2	H11	H1	H2	H1	H1	H1	H2	H1	H2	H2	H1
ICC 15812	Landrace	Syria		H3	H1	H2	H1	H1	H1	H2	H1	H1	H1	H1
ICC 15823	Landrace	Syria	H2	H3	H1	H2	H1	H1	H1	H2	H1	H1	H2	H1
ICC 15994	Landrace	Spain	H2		H1	H2	H1	H1	H1	H1	H1	H1	H2	H1
ICC 16808	Landrace	Portugal	H2	H3	H1	H2	H1	H1	H1	H1	H1	H1	H1	H1
ICC 16811	Landrace	Portugal	H2	H3	H1	H2	H1	H1	H1	H1	H1	H2	H2	H1
ICC 16814	Landrace	Portugal	H2	H3	H1	H2	H1	H1	H1	H2	H1	H1	H2	H1
ICC 16822	Landrace	Portugal	H2	H3	H1	H2	H1	H1	H1	H1	H1	H2	H2	H1
ICC 18839	Unknown	Syria		H11	H1	H2	H1	H6	H1	H1	H1	H2	H1	H1
ICC 18847	Unknown	Syria	H2	H3	H1	H2	H1	H1	H1	H1	H1	H2	H2	H1
ICC 20261	Landrace	Afghanistan	H1	H3	H1	H2	H1	H1	H1	H2	H1	H2	H2	H2
ICC 20264	Landrace	Iran		H3	H1	H2	H1	H1	H1	H1	H1	H2	H1	H1
ICC 5119	Landrace	Israel		H3	H1	H2	H1	H1	H1	H1	H1	H1	H1	H1
ICC 5123	Landrace	Israel	H2	H3	H1	H2	H1	H1	H1	H1	H1	H1	H4	H2
ICC 6146	Landrace	Jordan	H2	H3	H1	H2	H1	H1	H1	H1	H1	H1	H4	H1
ICC 7144	Landrace	Portugal	H2	H3	H1	H2	H1	H1	H1	H1	H1	H1	H4	H1
ICC 7292	Landrace	Tunisia	H2	H3	H1	H2	H1	H1	H1	H1	H1	H1		H1
ICC 7295	Landrace	Tunisia	H2	H3	H1	H2	H1	H1	H1	H1	H1	H1	H4	H1
ICC 7635	Landrace	Turkey	H1	H3	H1	H2	H1	H1	H1	H1	H1	H1	H2	H4
ICC 7654	Landrace	Turkey	H2	H3	H1	H2	H1	H1	H1	H1	H1	H1	H2	H1
ICC 7764	Landrace	Iran	H1	H3	H1	H2	H1	H1	H1	H1	H1	H2	H2	H1
ICC 7822	Landrace	Iran	H1	H3	H1	H2	H1	H1	H1	H1	H1	H2	H2	H1
ICC 7898	Landrace	Iran	H1	H3	H1	H2	H1	H1	H1	H1	H1	H2	H2	H1
ICC 7949	Landrace	Iran	H1	H3	H1	H2	H1	H1	H1	H1	H1	H1	H1	H1
ICC 8067	Landrace	Iran	H2	H3	H1	H2	H1	H1	H1	H1	H1	H1	H4	H1
ICC 8126	Landrace	Iran	H1		H1	H2	H1	H1	H1	H1	H1	H2	H2	H1
ICC 8139	Landrace	Iran	H1		H1	H2	H1	H1	H1	H1	H1	H2	H2	H1
ICC 8483	Landrace	Spain	H2	H3	H1	H2	H1	H1	H1	H1	H1	H1	H4	H1
ICC 9137	Landrace	Iran	H2	H3	H1	H2	H1	H1	H1	H1	H1	H1	H2	H1
ICC 9408	Landrace	Iran	H1	H3	H1	H2	H1	H1	H1	H1	H1	H2	H2	H1
ICCV 95334	Breeding line	ICRISAT	H2	H3	H1	H2	H1	H1	H1	H1	H1	H1	H2	H1
IG 10224	Landrace	Jordan			H1	H2	H1	H1	H1	H2	H1			H1
IG 10517	Unknown	Syria	H2	H3	H1	H2	H1	H1	H3	H3	H1	H2	H1	H1
IG 10524	Unknown	Syria	H1		H1	H2	H1	H1	H1	H1	H1	H2	H2	H1
IG 10532	Unknown	Syria	H2	H3	H1	H2	H1	H1	H1	H1	H1	H2	H2	H1
IG 10542	Unknown	Syria	H2	H11	H1	H2	H1	H1	H1	H1	H1	H1	H1	H1
IG 10590	Unknown	Syria	H2	H3	H1	H2	H1	H1	H1	H1	H1	H1	H1	H1
IG 10814	Unknown	Syria	H2	H3	H1	H2	H1	H1	H1	H1	H1	H2	H2	H1
IG 10831	Unknown	Syria	H2	H3	H1	H2	H1	H1	H1	H1	H1	H2	H1	H1
IG 5857	Landrace	Jordan	H4	H3	H1	H2	H1	H1	H1	H4	H1	H1	H4	H1
IG 5872	Landrace	Syria	H2	H3	H1	H2	H1	H1	H1	H1	H1	H1	H4	H1
IG 5898	Landrace	Iraq	H2	H11	H1	H2	H1	H1	H1	H1	H1	H2	H1	H1
IG 5900	Landrace	Iraq	H2	H11	H1	H2	H1	H1	H1	H1	H1	H2	H1	H1
IG 6065	Landrace	Iran	H1	H3	H1	H2	H1	H1	H1	H2	H1	H2	H2	H2
IG 6266	Landrace	Iran	H2	H3	H1	H2	H1	H1	H1	H1	H1	H1	H4	H1
IG 6298	Landrace	Turkey	H2	H3	H1	H2	H1	H1	H1	H1	H1	H1	H2	H1
IG 6361	Unknown	Egypt	H2	H3	H1	H2	H1	H1	H3	H1	H1	H2	H1	H1
IG 6408	Landrace	Lebanon		H3	H1	H2	H1	H1	H1	H2	H1	H1		H1
IG 6417	Landrace	Lebanon	H2	H3	H1	H2	H1	H1	H1	H1	H1	H1		H1
IG 6431	Landrace	France	H2	H3	H1	H2	H1	H1	H1	H1	H1	H1	H4	H1
IG 6687	Landrace	Iran	H1	H3	H1	H2	H1	H1	H1	H1	H1	H2	H2	H1
IG 6761	Landrace	Iran	H1	H3	H1	H2	H1	H1	H1	H1	H1	H1	H2	H1
IG 69843	Breeding line	Bulgaria	H2	H3	H1	H2	H1	H1	H1	H1	H1	H1	H2	H1
IG 7014	Landrace	Turkey		H3	H1	H2	H1	H1	H1	H1	H1	H2	H1	H1
IG 70248	Landrace	Pakistan			H1	H2	H1	H1	H1	H1	H1	H1	H1	H1
IG 7029	Landrace	Turkey	H2	H3	H1	H2	H1	H1	H1	H2	H1	H2	H1	H1
IG 70423	Landrace	Pakistan	H2	H3	H1	H2	H1	H1	H1	H1	H1	H2	H1	H1
IG 70429	Landrace	Pakistan	H2		H1	H2	H1	H1	H1	H1	H1	H1	H1	H1
IG 70494	Landrace	Turkey	H2	H3	H1	H2	H1	H1	H1	H1	H1	H2	H2	H1
IG 70803	Landrace	Turkey	H2	H3	H1	H2	H1	H1	H1	H1	H1	H1	H2	H1
IG 70851	Breeding line	Mexico	H2	H3	H1	H2	H1	H1	H1	H1	H1	H1	H4	H1
IG 70872	Unknown	USA	H2	H3	H1	H2	H1	H1	H1	H1	H1	H1	H2	H1
IG 71006	Unknown	France	H1	H3	H1	H2	H1	H1	H1	H1	H1	H2	H2	H1
IG 7120	Unknown	Palestine	H2	H3	H1	H2	H1	H1	H1	H1	H1	H1	H2	H1
IG 71721	Landrace	Morocco	H2	H3	H1	H2	H1	H1	H1	H1	H1	H2	H2	H1
IG 71728	Landrace	Morocco		H1	H1	H2	H1	H1	H1	H1	H1	H1	H1	H1
IG 71745	Landrace	Morocco	H2	H3	H1	H2	H1	H1	H1	H1	H1	H1	H4	H1
IG 71799	Landrace	Morocco	H1	H3	H1	H2	H1	H1	H1	H2	H1	H1	H2	H2
IG 71814	Landrace	Morocco	H2	H11	H1	H2	H1	H1	H1	H2	H1	H2	H1	H1
IG 71854	Landrace	Syria	H2	H3	H1	H2	H1	H1	H1	H2	H1	H2	H1	H1
IG 71859	Landrace	Syria	H2	H11	H1	H2	H1	H1	H1	H2	H1	H2	H2	H1
IG 71893	Landrace	Syria	H2	H3	H1	H2	H1	H1	H1	H2	H1	H2	H1	H1
IG 71906	Landrace	Syria		H3	H1	H2	H1	H1	H1	H2	H1	H1	H1	H1
IG 71925	Landrace	Syria		H3	H1	H2	H1	H1	H1	H2	H1	H2	H1	H1
IG 71951	Landrace	Syria		H3	H1	H2	H1	H1	H1	H2	H1	H2	H1	H1
IG 72027	Landrace	Turkey	H2	H3	H1	H2	H1	H1	H1	H1	H1	H1	H1	H1
IG 72138	Landrace	Turkey	H2	H3	H1	H2	H1	H1	H1	H2	H1	H2		H1
IG 7311	Landrace	Afghanistan	H1	H3	H1	H2	H1	H1	H1	H2	H1	H1	H2	H1
IG 73313	Unknown	Mexico	H2	H3	H1	H2	H1	H1	H1	H1	H1	H1	H2	H1
IG 73324	Landrace	Jordan	H2	H3	H1	H2	H1	H1	H1	H1	H1	H1	H2	H1
IG 73327	Landrace	Jordan	H1	H3	H1	H2	H1	H1	H1	H2	H1	H1	H2	H4
IG 7337	Landrace	Afghanistan	H1	H3	H1	H2	H1	H1	H1	H1	H1	H2	H2	H1
IG 7610	Landrace	Chile		H3	H1	H2	H1	H1	H1	H1	H1	H1	H2	H1
IG 9117	Landrace	Russian_Federation	H2	H3	H1	H2	H1	H1	H1	H2	H1	H2	H1	H1
IG 9120	Landrace	Greece	H2	H3	H1	H2	H1	H1	H1		H1	H2	H2	H1
IG 9191	Landrace	Palestine	H1	H3	H1	H2	H1	H1	H1	H2	H1	H1	H2	H2
IG 9293	Unknown	Spain	H2	H3	H1	H2	H1	H1	H1	H1	H1	H1	H1	H1
IG 9303	Unknown	Spain	H2	H3	H1	H2	H1	H1	H1	H1	H1		H2	H1
ICC 10711	Landrace	Turkey	H2	H6	H1	H1	H7	H1	H1	H2	H1	H2	H2	H1
IG 10943	Unknown	Syria	H2	H6	H1	H1	H7	H1	H1	H1	H1	H2	H2	H4
IG 6286	Landrace	USA	H1	H6	H1	H1	H7	H1	H1	H2	H1	H2	H2	H4
IG 69341	Breeding line	Syria	H1	H6	H1	H1	H7	H1	H1	H2	H1	H2	H2	H4
IG 7110	Landrace	Turkey	H1	H6	H1	H1	H7	H1	H1	H2	H1	H2	H2	H4
ICC 12433	Breeding line	ICRISAT	H1	H5	H1	H1	H1	H5	H1	H1	H1	H2	H1	H2
ICC 12434	Breeding line	ICRISAT		H5	H1	H1	H1	H5	H1	H1	H1	H2	H1	H2
ICC 12875	Landrace	Ethiopia	H1	H5	H1	H1	H1	H5	H1	H1	H1	H2	H1	H2
ICC 13960	Landrace	Ethiopia	H1	H5	H1	H1	H1	H5	H1	H1	H1	H2	H1	H2
ICC 14913	Landrace	Sudan	H1	H5	H1	H1	H2	H5	H1	H1	H1	H2	H1	H2
ICC 20262	Landrace	Turkey	H4	H5	H1	H1	H2	H5	H1	H1	H1	H2	H2	H1
ICC 7773	Landrace	Egypt	H1	H5	H1	H1	H1	H5	H1	H1	H1	H2	H2	H2
ICC 8954	Landrace	India	H1	H5	H1	H1	H2	H5	H1	H1	H1	H2	H1	H2
IG 6029	Landrace	Russian_Federation	H1		H1	H1	H2	H5	H1	H1	H1	H2	H1	H2
IG 6042	Landrace	Sudan	H4	H5	H1	H1	H2	H5	H1	H1	H1	H2	H2	H1
ICC 10013	Landrace	India	H3		H1	H1	H2	H2	H2	H1	H2	H1	H2	H2
ICC 12435	Breeding line	ICRISAT	H3	H2	H1	H1	H2	H2	H2	H1	H2	H1	H2	H2
ICC 12972	Breeding line	ICRISAT	H2	H2	H1	H1	H2	H1	H2	H1		H1	H1	H2
ICC 13441	Landrace	Iran	H1		H1	H1	H2	H2	H2	H1	H1	H1	H3	H2
ICC 16670	Landrace	USA	H1	H2	H1	H1	H2	H2	H2	H1	H2	H1	H1	H2
ICC 16674	Breeding line	Chile	H1	H2	H1	H1	H2	H2	H2	H3	H1	H1	H1	H2
ICCV 00305	Cultivar	India	H2	H2	H1	H1	H2	H1	H2	H1	H2	H1	H1	H1
IG 10572	Unknown	Syria	H2	H3	H1	H1	H1	H1	H2	H1	H1	H2	H2	H1
ICC 1172	Landrace	India	H2	H2	H1	H1	H2	H1	H1	H3	H1	H1	H2	H1
ICC 16674	Breeding line	Chile	H1	H2	H1	H1	H2	H2	H2	H3	H1	H1	H1	H2
ICC 7346	Breeding line	Mexico	H2	H4	H1	H1	H1	H1	H1	H3	H1	H1	H1	H1
ICCV 2NN	Breeding line	ICRISAT	H1	H1	H1	H1	H1	H1	H1	H3	H1	H2	H1	H1
ICCV 2	Cultivar	ICRISAT	H1	H1	H1	H1	H1	H1	H1	H3	H1	H2	H1	H1
ICCV 95332	Breeding line	ICRISAT	H2	H1	H1	H1	H1	H1	H1	H3	H1	H2	H1	H1
ICCV 95418	Cultivar	ICRISAT	H2	H1	H1	H1	H1	H1	H1	H3	H1	H2	H3	H1
ICCV 95423	Cultivar	India	H2	H1	H1	H1	H1	H1	H1	H3	H1	H2	H3	H1
IG 10517	Unknown	Syria	H2	H3	H1	H2	H1	H1	H3	H3	H1	H2	H1	H1
IG 70300	Landrace	Pakistan		H1	H1	H1	H2	H1	H1	H3	H2	H2	H2	H2
CPAM 11	Cultivar	Canada	H1	H2	H1	H1	H2	H1	H1	H1	H2	H2	H2	H1
CPAM 87	Landrace	Unknown	H2	H6	H1	H1	H1	H1	H1	H1	H2	H1	H2	H1
ICC 10013	Landrace	India	H3		H1	H1	H2	H2	H2	H1	H2	H1	H2	H2
ICC 10052	Landrace	Pakistan	H1	H4	H1	H1	H1	H1	H1	H2	H2	H2	H2	H1
ICC 10466	Landrace	India	H3	H4	H1	H1	H2	H2	H1	H1	H2	H1	H2	H2
ICC 11720	Landrace	India	H2		H1	H1	H2	H3	H1	H1	H2	H1	H2	H1
ICC 11881	Landrace	Egypt	H1	H2	H1	H1	H2	H1	H1	H1	H2	H1	H3	H2
ICC 12162	Landrace	Nepal	H1	H1	H1	H1	H2	H3	H1	H1	H2	H1	H1	H2
ICC 12428	Breeding line	ICRISAT	H3	H12	H1	H1	H2	H2	H1	H1	H2	H1	H2	H2
ICC 12435	Breeding line	ICRISAT	H3	H2	H1	H1	H2	H2	H2	H1	H2	H1	H2	H2
ICC 16187	Landrace	Myanmar	H1	H2	H1	H1	H2	H2	H1	H2	H2	H1	H1	H2
ICC 16409	Landrace	Pakistan	H2		H1	H1	H1	H1	H1	H1	H2	H1	H2	H2
ICC 16633	Landrace	Pakistan	H1	H4	H1	H1	H1	H1	H1	H2	H2	H2	H2	H1
ICC 16670	Landrace	USA	H1	H2	H1	H1	H2	H2	H2	H1	H2	H1	H1	H2
ICC 17000	Breeding line	India		H2	H1	H1	H2	H2	H1	H1	H2	H1	H3	H1
ICC 5038	Breeding line	India	H2	H3	H1	H1	H2	H3	H1	H1	H2	H1	H4	H2
ICC 5337	Landrace	India	H2		H1	H1	H1	H1	H1	H1	H2	H2	H2	H1
ICC 5811	Breeding line	India	H3	H2	H1	H1	H2	H2	H1	H1	H2	H1	H1	H2
ICCV 00305	Cultivar	India	H2	H2	H1	H1	H2	H1	H2	H1	H2	H1	H1	H1
IG 70256	Landrace	Pakistan	H1	H4	H1	H1	H1	H1	H1	H1	H2	H2	H2	H1
IG 70265	Landrace	Pakistan	H3	H4	H1	H1	H1	H1	H1	H2	H2	H2	H2	H1
IG 70300	Landrace	Pakistan		H1	H1	H1	H2	H1	H1	H3	H2	H2	H2	H2
IG 70331	Landrace	Pakistan	H2	H1	H1	H1	H2	H1	H1	H1	H2	H1	H2	H1
IG 71065	Unknown	Syria	H1	H4	H1	H1	H1	H1	H1	H1	H2	H2	H2	H1
L 550	Cultivar	India	H2	H2	H1	H1	H2	H3	H1	H1	H2	H1	H1	H2
L 551	Cultivar	India	H2		H1	H1	H1		H1	H1	H2	H1	H1	H1
RSG 991	Cultivar	India	H1	H3	H1	H1	H1	H1	H1	H2	H2	H1	H3	H1
ICC 1032	Landrace	India	H1	H1	H2	H1	H1	H1	H1	H2	H1	H3	H2	H6
ICC 13245	Landrace	Iran			H2	H1	H1	H1	H1	H1	H1	H3	H2	H1
ICC 13450	Landrace	Iran	H1	H3	H1	H2	H1	H1	H1	H1	H1	H3	H4	H1
ICC 15555	Landrace	Iran	H1	H1	H1	H1	H1	H1	H1	H1	H1	H3	H2	H1
ICC 2338	Landrace	Iran	H1	H1		H1	H1	H1	H1	H2	H1	H3	H2	H6
ICC 2474	Landrace	Iran	H1	H1	H1	H1	H1	H1	H1	H1	H1	H3	H2	H1
ICC 2503	Landrace	Iran	H1	H1	H2	H1	H1	H1	H1	H2	H1	H3	H2	H6
ICC 8032	Landrace	Iran	H1	H1	H2	H1	H1	H1	H1	H2	H1	H3	H2	H6
ICC 8058	Landrace	Iran		H1	H2	H1	H1	H1	H1		H1	H3	H2	H6
ICC 9142	Landrace	Iran		H1	H1	H1	H1	H1	H1	H1	H1	H3	H2	H1
ICC 9464	Landrace	Iran	H1	H1	H2	H1	H1	H1	H1	H2	H1	H3	H2	H6
IG 10311	Landrace	Syria		H1	H1	H1	H1	H1	H1	H1	H1	H3	H1	H1
IG 10555	Unknown	Syria	H2		H1	H1	H1	H1	H1	H1	H1	H3	H1	H1
IG 6320	Landrace	Turkey		H1	H1	H1	H1	H1	H1	H1	H1	H3	H1	H1
IG 6632	Landrace	Iran	H2	H1	H2	H1	H1	H1	H1	H2	H1	H3	H1	H1
IG 71107	Unknown	Syria	H1	H1	H2	H1	H1	H1	H1	H2	H1	H3	H2	H6
IPCK 02	Cultivar	India	H2		H1	H1	H1	H1	H1	H1	H1	H3	H1	H1
BG 1003	Cultivar	India	H1	H2	H1	H1	H2	H1	H1	H1	H1	H1	H3	H1
BG 1053	Cultivar	India	H2	H3	H1	H1	H1	H1	H1	H1	H1	H1	H3	H1
HK 4	Cultivar	India	H2	H2	H1	H1	H2	H1	H1	H1	H1	H2	H3	H1
ICC 11881	Landrace	Egypt	H1	H2	H1	H1	H2	H1	H1	H1	H2	H1	H3	H2
ICC 13441	Landrace	Iran	H1		H1	H1	H2	H2	H2	H1	H1	H1	H3	H2
ICC 15060	Landrace	India	H1		H1	H1	H2	H1	H1	H1	H1	H1	H3	H1
ICC 15583	Landrace	Iran	H1	H2	H1	H1	H2	H1	H1	H1	H1	H1	H3	H1
ICC 16949	Breeding line	ICRISAT	H1		H1	H1	H2	H1	H1	H1	H1	H2	H3	H1
ICC 17000	Breeding line	India		H2	H1	H1	H2	H2	H1	H1	H2	H1	H3	H1
ICCC 32	Breeding line	Mexico	H1	H2	H1	H1	H2	H1	H1	H1	H1	H1	H3	H1
ICCV 3	Cultivar	ICRISAT	H2	H3	H1	H1	H1	H1	H1	H1	H1	H1	H3	H1
ICCV 6	Cultivar	ICRISAT	H1	H2	H1	H1	H2	H1	H1	H1	H1	H1	H3	H1
ICCV 89509	Cultivar	ICRISAT	H1	H3	H1	H1	H1	H1	H1	H1	H1	H1	H3	H1
ICCV 91302	Cultivar	ICRISAT	H2	H4	H1	H1	H1	H1	H1	H1	H1	H1	H3	H1
ICCV 93512	Breeding line	ICRISAT	H2	H3	H1	H1	H1	H1	H1	H1	H1	H1	H3	H1
ICCV 95418	Cultivar	ICRISAT	H2	H1	H1	H1	H1	H1	H1	H3	H1	H2	H3	H1
ICCV 95423	Cultivar	India	H2	H1	H1	H1	H1	H1	H1	H3	H1	H2	H3	H1
IG 75740	Breeding line	Syria	H1	H2	H1	H1	H2	H1	H1	H4	H1	H1	H3	H1
IG 75807	Unknown	Syria	H1	H2	H1	H1	H2	H1	H1	H4	H1	H1	H3	H1
Pusa 1105	Cultivar	India	H2		H1	H1	H1	H1	H1	H1	H1	H2	H3	H1
Pusa 1108	Cultivar	India	H2	H3	H1	H1	H1	H1	H1	H1	H1	H2	H3	H1
RSG 991	Cultivar	India	H1	H3	H1	H1	H1	H1	H1	H2	H2	H1	H3	H1
ICC 1032	Landrace	India	H1	H1	H2	H1	H1	H1	H1	H2	H1	H3	H2	H6
ICC 2338	Landrace	Iran	H1	H1		H1	H1	H1	H1	H2	H1	H3	H2	H6
ICC 2503	Landrace	Iran	H1	H1	H2	H1	H1	H1	H1	H2	H1	H3	H2	H6
ICC 8032	Landrace	Iran	H1	H1	H2	H1	H1	H1	H1	H2	H1	H3	H2	H6
ICC 8058	Landrace	Iran		H1	H2	H1	H1	H1	H1		H1	H3	H2	H6
ICC 9464	Landrace	Iran	H1	H1	H2	H1	H1	H1	H1	H2	H1	H3	H2	H6
IG 71107	Unknown	Syria	H1	H1	H2	H1	H1	H1	H1	H2	H1	H3	H2	H6
IG 73339	Landrace	Jordan	H4	H4	H1	H1	H1	H2	H1	H2	H3	H1	H2	H6

## Sheet: Table 8
Table 8. Snapshot about the presence of superior haplotype for target traits across chickpea desi and kabuli varieties released.
Desi RP lines					100 seed weight (100SW, g)				Days to maturity (DM, days)			Plant height (PLHT, cm)	Pods per plant (PPP)	Plot yield (PY, g)
Genotype	RP	Markey class	Biological status	Source country	Ca_04566	Ca_04469	Ca_01989	Ca_00100	Ca_06048	Ca_13419	Ca_02215	Ca_02677	Ca_02078	Ca_01907	Ca_07802	Ca_12949
Avorodhi	RP1	Desi	Cultivar	India	H1	H3	H1	H1	H1	H3	H1	H1	H3	H1	H1	H1
ICCV 89314	RP2	Desi	Cultivar	ICRISAT	H2	H1	H1	H1	H1	H3	H1	H1	H1	H1	H1	H1
ICCV 94954	RP2	Desi	Cultivar	ICRISAT	H1	H3	H1	H1	H1	H3	H1	H1	H1	H1	H1	H1
JG 62	RP1	Desi	Breeding line	India	H2	H1	H1	H2	H1	H3	H1	H1	H3	H1	H1	H2
Pusa 256	RP1	Desi	Cultivar	India	H1	H3	H1	H1	H1	H3	H1	H1	H3	H1	H1	H1
Pusa 372	RP2	Desi	Cultivar	India	H2	H2	H1	H2	H1	H3	H1	H1	H2	H1	H1	H2
RSG 44	RP1	Desi	Cultivar	India	H2	H2	H1	H2	H1	H3	H1	H1	H2	H1	H3	H2
RSG 888	RP2	Desi	Cultivar	India	H2		H1	H2	H1	H3	H1	H1	H2	H1	H3	H2
JG 218	RP2	Desi	Cultivar	India	H2	H1	H1	H1	H1	H2	H1	H2	H1	H1	H6	H1
Kabuli RP Lines					100 seed weight (100SW, g)					Days to maturity (DM, days)			Pods per plant (PPP)		Plot yield (PY, g)
Genotype	RP	Market class	Biological status	Source country	Ca_00148	Ca_04469	Ca_04543	Ca_04547	Ca_04566	Ca_02158	Ca_02421	Ca_13361	Ca_02077	Ca_11019	Ca_07802	Ca_12949
ICC 19665	RP3	Kabuli	Breeding line	Spain	H2	H3	H1	H2	H1	H1	H1	H1	H1	H1	H2	H1
ICCV 95334	RP3	Kabuli	Breeding line	ICRISAT	H2	H3	H1	H2	H1	H1	H1	H1	H1	H1	H2	H1
ICCV 00305	RP3	Kabuli	Cultivar	India	H2	H2	H1	H1	H2	H1	H2	H1	H2	H1	H1	H1
ICCV 95332	RP3	Kabuli	Breeding line	ICRISAT	H2	H1	H1	H1	H1	H1	H1	H3	H1	H2	H1	H1
ICCV 95418	RP2	Kabuli	Cultivar	ICRISAT	H2	H1	H1	H1	H1	H1	H1	H3	H1	H2	H3	H1
ICCV 95423	RP3	Kabuli	Cultivar	India	H2	H1	H1	H1	H1	H1	H1	H3	H1	H2	H3	H1
ICCV 00305	RP3	Kabuli	Cultivar	India	H2	H2	H1	H1	H2	H1	H2	H1	H2	H1	H1	H1
L 550	RP1	Kabuli	Cultivar	India	H2	H2	H1	H1	H2	H3	H1	H1	H2	H1	H1	H2
L 551	RP2	Kabuli	Cultivar	India	H2		H1	H1	H1		H1	H1	H2	H1	H1	H1
RSG 991	RP3	Kabuli	Cultivar	India	H1	H3	H1	H1	H1	H1	H1	H2	H2	H1	H3	H1
IPCK 02	RP3	Kabuli	Cultivar	India	H2		H1	H1	H1	H1	H1	H1	H1	H3	H1	H1
HK 4	RP3	Kabuli	Cultivar	India	H2	H2	H1	H1	H2	H1	H1	H1	H1	H2	H3	H1
ICCC 32	RP1	Kabuli	Breeding line	Mexico	H1	H2	H1	H1	H2	H1	H1	H1	H1	H1	H3	H1
ICCV 3	RP3	Kabuli	Cultivar	ICRISAT	H2	H3	H1	H1	H1	H1	H1	H1	H1	H1	H3	H1
ICCV 89509	RP2	Kabuli	Cultivar	ICRISAT	H1	H3	H1	H1	H1	H1	H1	H1	H1	H1	H3	H1
ICCV 91302	RP2	Kabuli	Cultivar	ICRISAT	H2	H4	H1	H1	H1	H1	H1	H1	H1	H1	H3	H1
ICCV 93512	RP2	Kabuli	Breeding line	ICRISAT	H2	H3	H1	H1	H1	H1	H1	H1	H1	H1	H3	H1
ICCV 95418	RP2	Kabuli	Cultivar	ICRISAT	H2	H1	H1	H1	H1	H1	H1	H3	H1	H2	H3	H1
ICCV 95423	RP3	Kabuli	Cultivar	India	H2	H1	H1	H1	H1	H1	H1	H3	H1	H2	H3	H1
Pusa 1105	RP3	Kabuli	Cultivar	India	H2		H1	H1	H1	H1	H1	H1	H1	H2	H3	H1
Pusa 1108	RP3	Kabuli	Cultivar	India	H2	H3	H1	H1	H1	H1	H1	H1	H1	H2	H3	H1
RSG 991	RP3	Kabuli	Cultivar	India	H1	H3	H1	H1	H1	H1	H1	H2	H2	H1	H3	H1
(a) Varieties released before 1993 (here after refereed as RP1); (b) Varieties released between 1993 and 2002 (RP2); and (c) Varieties released after 2002 (RP3) (Thudi et al. 2016).

## Sheet: Table 9
Table 9. List of desi and kabuli chickpea genotypes carrying superior haplotypes for multiple genes and/or traits.
Desi chickpea genotypes carrying superior haplotypes for multiple genes/traits			100 seed weight (100SW, g)				Days to maturity (DM, days)			Plant height (PLHT, cm)	Pods per plant (PPP)	Plot yield (PY, g)
Genotype	Biological status	Source country	Ca_04566	Ca_04469	Ca_01989	Ca_00100	Ca_06048	Ca_13419	Ca_02215	Ca_02677	Ca_02078	Ca_01907	Ca_07802	Ca_12949
ICC 12638	Landrace	Ethiopia	H4	H9	H1		H1	H1	H1	H1	H1	H1	H1	H1
ICC 13097	Landrace	India	H4	H9	H4	H5	H1	H1	H1	H1	H1	H1	H1	H1
ICC 14137	Landrace	Ethiopia	H4	H9	H1		H1	H1	H1	H1	H1	H1	H1	H1
ICC 15261	Landrace	Iran	H4	H9	H4	H5	H1	H1	H1	H1	H1	H1	H1	H1
ICC 15376	Landrace	Morocco	H4	H9	H1	H5	H1	H1	H1	H1	H1	H1	H1	H1
ICC 15455	Landrace	Morocco	H4	H9	H4	H5	H1	H1	H1	H1	H1	H1	H1	H1
ICC 15466	Landrace	Morocco	H4	H9	H1	H5	H1	H1	H1	H3	H1	H1	H1	H1
ICC 15504	Landrace	Morocco	H4	H9	H4	H5	H1	H1	H1	H1	H1	H1	H1	H1
ICC 15762	Landrace	Syria	H4	H9	H4	H5	H1	H1	H1	H1	H1	H1	H1	H1
ICC 16607	Landrace	Pakistan	H4	H9	H1	H5	H1	H1	H1	H1	H1	H1	H1	H1
ICC 8449	Landrace	Ethiopia	H4	H9	H4	H5	H1	H1	H1	H1	H1	H1	H1	H1
ICC 15445	Landrace	Morocco	H1	H9	H4	H5	H1	H1	H1	H1	H1	H1	H1	H1
ICC 15685	Landrace	Syria	H1	H9	H1	H5	H1	H1	H1	H1	H1	H1	H1	H1
ICC 4418	Landrace	Iran	H1	H9	H4	H5	H1	H1	H1	H1	H1	H1	H1	H1
ICC 5623	Landrace	Turkey	H1	H9	H1	H5	H1	H1	H1	H1	H1	H1	H1	H1
ICC 7761	Landrace	Iran	H1		H1	H5	H1	H1	H1	H3	H1	H1	H1	H1
ICC 14881	Landrace	Russian Federation	H2	H2	H1	H2	H1	H2	H2	H2	H2	H1	H3	H7
ICC 1579	Landrace	India	H2	H2	H1	H2	H1	H2	H2	H1	H4	H1	H6	H1
ICC 15	Landrace	India	H2	H2	H1	H2	H1	H2	H2	H1	H4	H1	H6	H1
ICC 237	Landrace	India	H2	H2	H1	H2	H1	H2	H2	H2	H2	H1	H3	H7
ICC 3325	Landrace	Cyprus	H2		H1	H2	H1	H2	H2	H1	H4	H1	H6	H1
ICC 3432	Landrace	Iran	H2	H2	H1		H1	H2	H2	H1	H4	H1	H6	H1
ICC 4492	Landrace	Turkey	H2	H2	H1	H2	H1	H2	H2	H1	H4	H1	H6	H1
ICC 6448	Landrace	Iran	H2	H2	H1	H2	H1	H2	H2	H2	H2	H1	H3	H7
ICC 6452	Landrace	Iran	H2	H2	H1	H2	H1	H2	H2	H2	H2	H1	H3	H7
ICC 875	Landrace	India	H2	H2	H1	H2	H1	H2	H2	H2	H2	H1	H3	H7
ICC 9499	Landrace	India	H2	H2	H1	H2	H1	H2	H2	H1	H4	H1	H6	H1
ICC 3803	Landrace	Iran	H1	H9	H1		H1	H1	H1	H3	H1	H1	H1	H1
Kabulii chickpea genotypes carrying superior haplotypes for multiple genes/traits			100 seed weight (100SW, g)					Days to maturity (DM, days)			Pods per plant (PPP)		Plot yield (PY, g)
Genotype	Biological status	Source country	Ca_00148	Ca_04469	Ca_04543	Ca_04547	Ca_04566	Ca_02158	Ca_02421	Ca_13361	Ca_02077	Ca_11019	Ca_07802	Ca_12949
ICC 15697	Landrace	Syria	H2	H11	H1	H2	H1	H1	H1	H2	H1	H2	H2	H1
ICC 18839	Unknown	Syria		H11	H1	H2	H1	H6	H1	H1	H1	H2	H1	H1
IG 10542	Unknown	Syria	H2	H11	H1	H2	H1	H1	H1	H1	H1	H1	H1	H1
IG 5898	Landrace	Iraq	H2	H11	H1	H2	H1	H1	H1	H1	H1	H2	H1	H1
IG 5900	Landrace	Iraq	H2	H11	H1	H2	H1	H1	H1	H1	H1	H2	H1	H1
IG 71814	Landrace	Morocco	H2	H11	H1	H2	H1	H1	H1	H2	H1	H2	H1	H1
IG 71859	Landrace	Syria	H2	H11	H1	H2	H1	H1	H1	H2	H1	H2	H2	H1
ICC 10013	Landrace	India	H3		H1	H1	H2	H2	H2	H1	H2	H1	H2	H2
ICC 12435	Breeding line	ICRISAT	H3	H2	H1	H1	H2	H2	H2	H1	H2	H1	H2	H2
ICC 13441	Landrace	Iran	H1		H1	H1	H2	H2	H2	H1	H1	H1	H3	H2
ICC 16670	Landrace	USA	H1	H2	H1	H1	H2	H2	H2	H1	H2	H1	H1	H2
ICC 16674	Breeding line	Chile	H1	H2	H1	H1	H2	H2	H2	H3	H1	H1	H1	H2
ICCV 00305	Cultivar	India	H2	H2	H1	H1	H2	H1	H2	H1	H2	H1	H1	H1
ICCV 95423	Cultivar	India	H2	H1	H1	H1	H1	H1	H1	H3	H1	H2	H3	H1
IG 10517	Unknown	Syria	H2	H3	H1	H2	H1	H1	H3	H3	H1	H2	H1	H1
IG 70300	Landrace	Pakistan		H1	H1	H1	H2	H1	H1	H3	H2	H2	H2	H2
ICCV 95418	Cultivar	ICRISAT	H2	H1	H1	H1	H1	H1	H1	H3	H1	H2	H3	H1
ICC 17000	Breeding line	India		H2	H1	H1	H2	H2	H1	H1	H2	H1	H3	H1
ICC 11881	Landrace	Egypt	H1	H2	H1	H1	H2	H1	H1	H1	H2	H1	H3	H2
RSG 991	Cultivar	India	H1	H3	H1	H1	H1	H1	H1	H2	H2	H1	H3	H1
ICC 13450	Landrace	Iran	H1	H3	H1	H2	H1	H1	H1	H1	H1	H3	H4	H1
ICC 1032	Landrace	India	H1	H1	H2	H1	H1	H1	H1	H2	H1	H3	H2	H6
ICC 2338	Landrace	Iran	H1	H1		H1	H1	H1	H1	H2	H1	H3	H2	H6
ICC 2503	Landrace	Iran	H1	H1	H2	H1	H1	H1	H1	H2	H1	H3	H2	H6
ICC 8032	Landrace	Iran	H1	H1	H2	H1	H1	H1	H1	H2	H1	H3	H2	H6
ICC 8058	Landrace	Iran		H1	H2	H1	H1	H1	H1		H1	H3	H2	H6
ICC 9464	Landrace	Iran	H1	H1	H2	H1	H1	H1	H1	H2	H1	H3	H2	H6
IG 71107	Unknown	Syria	H1	H1	H2	H1	H1	H1	H1	H2	H1	H3	H2	H6

## Sheet: Table 10
Table 10. List of desi and kabuli chickpea genotypes carrying superior haplotypes for the target traits as potential donors for different locations.
Potential donors for desi chickpea
100 seed weight (100SW, g)
Genotype	Biological status	Source country	Ca_04566	Ca_04469	Ca_01989	Ca_00100	100SW (g)
Amlaha
ICC 13097	Landrace	India	H4	H9	H4	H5	34.1889
ICC 15455	Landrace	Morocco	H4	H9	H4	H5	29.828
ICC 15762	Landrace	Syria	H4	H9	H4	H5	29.7237
ICC 15504	Landrace	Morocco	H4	H9	H4	H5	28.9994
Patancheru
ICC 15762	Landrace	Syria	H4	H9	H4	H5	29.5196
ICC 3803	Landrace	Iran	H1	H9	H1		24.8656
ICC 16607	Landrace	Pakistan	H4	H9	H1	H5	24.859
ICC 8449	Landrace	Ethiopia	H4	H9	H4	H5	24.4089
Kanpur
ICC 15762	Landrace	Syria	H4	H9	H4	H5	28.38
ICC 15261	Landrace	Iran	H4	H9	H4	H5	28.02
ICC 13097	Landrace	India	H4	H9	H4	H5	25.65
ICC 15504	Landrace	Morocco	H4	H9	H4	H5	25.59
Junagadh
ICC 15455	Landrace	Morocco	H4	H9	H4	H5	31.6691
ICC 15685	Landrace	Syria	H1	H9	H1	H5	30.9862
ICC 15762	Landrace	Syria	H4	H9	H4	H5	29.3632
ICC 5623	Landrace	Turkey	H1	H9	H1	H5	27.3012
Sehore
ICC 15427	Landrace	Morocco	H1	H1	H1	H5	31.5428
ICC 15762	Landrace	Syria	H4	H9	H4	H5	29.3869
ICC 15261	Landrace	Iran	H4	H9	H4	H5	27.209
ICC 15455	Landrace	Morocco	H4	H9	H4	H5	26.0155
Durgapura
ICC 15261	Landrace	Iran	H4	H9	H4	H5	31.3289
ICC 15540	Landrace	Morocco	H1		H1	H5	28.4866
ICC 15376	Landrace	Morocco	H4	H9	H1	H5	27.38
ICC 10365	Landrace	Turkey	H1	H9	H1	H2	27.1238
Days to maturity (DM, days)
Genotype	Biological status	Source country	Ca_06048	Ca_13419	Ca_02215	DM (days)
Amlaha
ICC 14316	Breeding line	India	H1	H3	H1	101.349
ICCV 95703	Breeding line	Patancheru	H1	H3	H1	101.792
ICC 13890	Landrace	Ethiopia	H2	H1	H1	105.759
Patancheru
ICC 14003	Landrace	Ethiopia	H2	H1	H1	97.6093
ICC 552	Landrace	India	H1	H3	H1	97.6224
ICC 5592	Breeding line	India	H1	H3	H1	98.2585
ICC 15	Landrace	India	H1	H2	H2	98.3298
Kanpur
ICC 5592	Breeding line	India	H1	H3	H1	111
ICC 15591	Landrace	Ethiopia	H2	H1	H1	111
ICC 12337	Breeding line	Patancheru	H1	H3	H1	111
ICC 12718	Landrace	Ethiopia	H2	H1	H1	111
Junagadh
ICC 4649	Landrace	India	H1	H3	H1	89.5872
ICC 13946	Landrace	Ethiopia	H2	H1	H1	90.9086
ICC 931	Landrace	India	H1	H3	H1	90.9137
ICC 14881	Landrace	Russian_Federation	H1	H2	H2	94.2162
Sehore
ICC 14083	Landrace	Ethiopia	H2	H1	H1	57.5001
ICC 12422	Breeding line	India	H1	H3	H1	59.5197
ICC 3497	Landrace	Iran	H1	H3	H1	59.9976
ICC 12259	Breeding line	Patancheru	H1	H2	H2	59.9985
Durgapura
ICC 6452	Landrace	Iran	H1	H2	H2	68.7791
ICC 4951	Breeding line	India	H1	H3	H1	69.6355
Plant height (PLHT, cm)
Genotype	Biological status	Source country	Ca_06048	PLHT (cm)
Amlaha
ICC 9297	Landrace	Iran	H3	53.5234
ICC 7554	Landrace	Iran	H3	53.2439
ICC 8718	Landrace	Afghanistan	H3	52.5654
ICC 12993	Landrace	India	H3	52.1491
Patancheru
ICC 15294	Landrace	Iran	H3	58.4328
ICC 2893	Landrace	Iran	H3	57.88
ICC 1867	Landrace	India	H3	56.9668
ICC 8718	Landrace	Afghanistan	H3	55.5385
Kanpur
ICC 2933	Landrace	Iran	H3	59.6
ICC 9165	Landrace	Iran	H3	59.6
ICC 1812	Landrace	India	H3	59.2
ICC 8718	Landrace	Afghanistan	H3	56.2
Junagadh
ICC 13599	Landrace	Iran	H3	59.3005
ICC 9848	Landrace	Afghanistan	H3	57.9519
ICC 7554	Landrace	Iran	H3	57.3051
ICC 1013	Landrace	Morocco	H3	55.0445
Sehore
ICC 2748	Landrace	Iran	H3	49.2964
ICC 2933	Landrace	Iran	H3	48.6879
ICC 1812	Landrace	India	H3	47.4558
ICC 6848	Landrace	Iran	H3	47.2608
Durgapura
ICC 9261	Landrace	Iran	H3	59.2268
ICC 2356	Landrace	Iran	H3	59.1166
ICC 9643	Landrace	Afghanistan	H3	58.8019
ICC 787	Landrace	India	H3	57.7413
Plot yield (PY, g)
Genotype	Biological status	Source country	Ca_01907	Ca_07802	Ca_12949	PY (g)
Amlaha
ICC 2127	Landrace	Mexico	H3	H3	H2	190.525
ICC 12476	Breeding line	Patancheru	H3	H3	H1	189.39
ICC 6452	Landrace	Iran	H1	H3	H7	176.191
ICC 1240	Landrace	India	H1	H6	H1	166.14
Patancheru
ICC 9113	Landrace	Iran	H1	H6	H1	61.2088
ICC 12267	Breeding line	Patancheru	H1	H6	H1	54.2286
ICC 875	Landrace	India	H1	H3	H7	52.5182
ICC 513	Landrace	India	H3	H3	H1	49.6976
Kanpur
ICC 2127	Landrace	Mexico	H3	H3	H2	416.52
ICC 9499	Landrace	India	H1	H6	H1	402.47
ICC 14550	Landrace	Bangladesh	H3	H3	H1	352.514
ICC 237	Landrace	India	H1	H3	H7	219.9
Junagadh
ICCL 86102	Breeding line	Patancheru	H3	H3	H1	516.865
ICC 15	Landrace	India	H1	H6	H1	503.402
ICC 14881	Landrace	Russian_Federation	H1	H3	H7	497.431
ICC 3325	Landrace	Cyprus	H1	H6	H1	489.696
Sehore
ICC 257	Landrace	India	H1	H6	H1	330.015
ICC 14881	Landrace	Russian_Federation	H1	H3	H7	245.163
ICC 1579	Landrace	India	H1	H6	H1	244.631
ICC 12476	Breeding line	Patancheru	H3	H3	H1	244.285
Pods per plant (PPP, number)
Genotype	Biological status	Source country	Ca_02078	PPP (number)
Amlaha
ICC 9499	Landrace	India	H4	36.5101
ICC 15	Landrace	India	H4	35.3882
ICC 3432	Landrace	Iran	H4	32.7145
Patancheru
ICC 15	Landrace	India	H4	124.347
ICC 4492	Landrace	Turkey	H4	112.698
ICC 1579	Landrace	India	H4	104.854
ICC 3325	Landrace	Cyprus	H4	103.406
Kanpur
ICC 1579	Landrace	India	H4	79.2
ICC 9499	Landrace	India	H4	62
ICC 3325	Landrace	Cyprus	H4	59
ICC 4492	Landrace	Turkey	H4	56.6
Junagadh
ICC 3432	Landrace	Iran	H4	61.9963
ICC 3325	Landrace	Cyprus	H4	60.1934
ICC 4492	Landrace	Turkey	H4	44.4069
ICC 9499	Landrace	India	H4	35.7974
Sehore
ICC 4492	Landrace	Turkey	H4	47.277
ICC 3325	Landrace	Cyprus	H4	44.856
ICC 1579	Landrace	India	H4	44.4534
ICC 15	Landrace	India	H4	40.9316
Durgapura
ICC 3432	Landrace	Iran	H4	44.7208
ICC 4492	Landrace	Turkey	H4	44.0976
Potential donors for kabuli chickpea
100 seed weight (100SW, g)
Genotype	Biological status	Source country	Ca_00148	Ca_04469	Ca_04543	Ca_04547	Ca_04566	100SW (g)
Amlaha
IG 71814	Landrace	Morocco	H2	H11	H1	H2	H1	37.1829
IG 73294	Unknown	Turkey	H11	H3	H1	H1	H1	35.3226
IG 9341	Unknown	Spain	H2		H4	H1	H1	33.1835
IG 10943	Unknown	Syria	H2	H6	H1	H1	H7	23.8504
Patancheru
ICC 14462	Landrace	USA	H2		H4	H1	H1	47.4565
IG 9293	Unknown	Spain	H2	H3	H1	H2	H1	45.5628
IG 5900	Landrace	Iraq	H2	H11	H1	H2	H1	39.7925
ICC 11738	Landrace	Chile	H11		H1	H1	H1	33.1775
IG 6286	Landrace	USA	H1	H6	H1	H1	H7	23.7725
Kanpur
IG 71721	Landrace	Morocco	H2	H3	H1	H2	H1	44.67
IG 9327	Unknown	Spain	H2	H6	H4	H1	H1	43.12
IG 71859	Landrace	Syria	H2	H11	H1	H2	H1	37.9
ICC 10711	Landrace	Turkey	H2	H6	H1	H1	H7	34.15
ICC 11738	Landrace	Chile	H11		H1	H1	H1	31.74
Junagadh
IG 7120	Unknown	Palestine	H2	H3	H1	H2	H1	41.5521
IG 10943	Unknown	Syria	H2	H6	H1	H1	H7	39.4916
IG 71859	Landrace	Syria	H2	H11	H1	H2	H1	38.2198
IG 73294	Unknown	Turkey	H11	H3	H1	H1	H1	36.8517
IG 73286	Unknown	Greece	H2		H4	H1	H1	28.3159
Sehore
ICC 11742	Landrace	Chile	H2	H3	H1	H2	H1	41.6675
IG 5900	Landrace	Iraq	H2	H11	H1	H2	H1	38.5492
IG 73294	Unknown	Turkey	H11	H3	H1	H1	H1	32.4256
ICC 14462	Landrace	USA	H2		H4	H1	H1	27.6494
IG 6286	Landrace	USA	H1	H6	H1	H1	H7	21.6783
Durgapura
IG 6431	Landrace	France	H2	H3	H1	H2	H1	39.9913
ICC 10711	Landrace	Turkey	H2	H6	H1	H1	H7	14.5348
ICC 13340	Landrace	Iran	H2	H11	H2	H1	H1	13.3355
Days to maturity (DM, days)
Genotype	Biological status	Source country	Ca_02158	Ca_02421	Ca_13361	DM (days)
Amlaha
ICC 14913	Landrace	Sudan	H5	H1	H1	113.719
IG 10572	Unknown	Syria	H1	H2	H1	114.343
ICCV 2	Cultivar	Patancheru	H1	H1	H3	114.825
Patancheru
IG 6042	Landrace	Sudan	H5	H1	H1	108.862
ICC 1172	Landrace	India	H1	H1	H3	93.6074
ICC 12875	Landrace	Ethiopia	H5	H1	H1	98.0984
Kanpur
ICC 7773	Landrace	Egypt	H5	H1	H1	111
ICCV 95418	Cultivar	Patancheru	H1	H1	H3	111
ICC 12435	Breeding line	Patancheru	H2	H2	H1	114
Junagadh
ICCV 2	Cultivar	Patancheru	H1	H1	H3	88.1378
ICC 14913	Landrace	Sudan	H5	H1	H1	89.6869
ICC 10013	Landrace	India	H2	H2	H1	95.6874
Sehore
ICC 12435	Breeding line	Patancheru	H2	H2	H1	112.568
ICC 16674	Breeding line	Chile	H2	H2	H3	112.776
ICC 8954	Landrace	India	H5	H1	H1	116.367
Pods per plant (PPP, number)
Genotype	Biological status	Source country	Ca_02077	Ca_11019	PPP (number)
Amlaha
ICC 10013	Landrace	India	H2	H1	46.2965
ICC 10013	Landrace	India	H2	H1	46.2965
ICC 8032	Landrace	Iran	H1	H3	38.8865
IG 10311	Landrace	Syria	H1	H3	36.3749
Patancheru
ICC 10013	Landrace	India	H2	H1	126.838
ICC 12435	Breeding line	Patancheru	H2	H1	115.837
ICC 8032	Landrace	Iran	H1	H3	87.884
Kanpur
IG 10555	Unknown	Syria	H1	H3	95.4
ICC 1032	Landrace	India	H1	H3	94.4
ICC 12428	Breeding line	Patancheru	H2	H1	83.6295
IG 70300	Landrace	Pakistan	H2	H2	82.4
Junagadh
ICC 12435	Breeding line	Patancheru	H2	H1	59.877
ICC 5337	Landrace	India	H2	H2	57.2164
ICC 1032	Landrace	India	H1	H3	54.2676
ICC 13245	Landrace	Iran	H1	H3	49.4885
Sehore
ICC 2338	Landrace	Iran	H1	H3	65.9319
ICC 9464	Landrace	Iran	H1	H3	55.4393
ICC 5038	Breeding line	India	H2	H1	53.8413
ICC 16409	Landrace	Pakistan	H2	H1	53.6914
Durgapura
ICC 13245	Landrace	Iran	H1	H3	93.6538
ICC 16187	Landrace	Myanmar	H2	H1	89.3417
ICC 16670	Landrace	USA	H2	H1	74.8444
ICC 1032	Landrace	India	H1	H3	72.5127
Plot Yield (PY, g)
Genotype	Biological status	Source country	Ca_07802	Ca_12949	PY (g)
Amlaha
ICC 11881	Landrace	Egypt	H3	H2	199.752
IG 73339	Landrace	Jordan	H2	H6	197.519
ICC 15060	Landrace	India	H3	H1	192.121
Patancheru
ICC 15583	Landrace	Iran	H3	H1	43.5696
IG 75740	Breeding line	Syria	H3	H1	37.1257
IG 73339	Landrace	Jordan	H2	H6	33.3267
ICCV 6	Cultivar	Patancheru	H3	H1	32.2397
Kanpur
ICCV 91302	Cultivar	Patancheru	H3	H1	353.76
ICCV 89509	Cultivar	Patancheru	H3	H1	277.21
ICC 8032	Landrace	Iran	H2	H6	176.16
Junagadh
ICCV 89509	Cultivar	Patancheru	H3	H1	522.52
ICCV 6	Cultivar	Patancheru	H3	H1	454.724
ICC 1032	Landrace	India	H2	H6	422.359
ICC 8058	Landrace	Iran	H2	H6	376.534
Sehore
ICC 9464	Landrace	Iran	H2	H6	184.343
ICCV 3	Cultivar	Patancheru	H3	H1	179.475
ICC 13441	Landrace	Iran	H3	H2	172.785
