# Supplementary material for: A chickpea genetic variation map based on the sequencing of 3,366 genomes
Source: Nature. 2021 Nov 10;599(7886):622–7. doi: 10.1038/s41586-021-04066-1 (PMC8612933; doi:10.1038/s41586-021-04066-1)
Supplement: Supplementary file 12 — Supplementary Data 10 [file 41586_2021_4066_MOESM12_ESM.xlsx]

## Sheet: Table 1
Table 1. 325 matings selected based on MateSel analysis largely restricted to within groups, with a few permitted across groups to increase genetic diversity in the population.
Group	Desi	Kabuli	Intermediate	Total
Desi	180	5	5	190
Kabuli	5	110	5	120
Intermediate	5	5	5	15
Total	190	120	15	325

## Sheet: Table 2
Table 2. Summary of genetic gain in Index and progeny inbreeding (F) in different groups. Trait changes in predicted progeny GEBV and total genetic values compared to candidates in major groups (desi, kabuli, and intermediate): .
Group	Candidate Index_Grp	Progeny Index_Grp	Gain Index_Grp	Progeny F_Grp
Desi	785.639	873.936	88.2969	0.0252
Kabuli	827.316	1104.69	277.376	0.1707
Intermediate	744.33	879.436	135.106	0.0153
	GEBVs			Total genetic value
	Candidate	Progeny	Gain	Candidate	Progeny
YPP
Desi	0.4241	0.99	0.566	13.2	13.8
Kabuli	-0.5828	-0.1524	0.4304	12.2	12.6
Intermediate	-0.2872	0.2434	0.5306	12.5	13
100SW
Desi	-4.0393	-2.0521	1.9872	15	16.9
Kabuli	5.8954	11.6346	5.7392	24.9	30.6
Intermediate	1.0719	2.0358	0.9639	20.1	21
DF
Desi	-1.4603	-4.7437	-3.2834	68.6	65.4
Kabuli	2.2258	1.237	-0.9888	72.3	71.3
Intermediate	0.7941	-1.6743	-2.4684	70.9	68.4
DM
Desi	-1.7813	-4.4767	-2.6954	114.4	111.7
Kabuli	2.6191	2.234	-0.3851	118.8	118.4
Intermediate	0.9663	-1.561	-2.5272	117.2	114.6

## Sheet: Table 3
Table 3: Snapshot about phenotyping variability on phenotyping data for 9 traits across 12 different year and location combination.
		% of variability explained									% of with in environment variability explained
Plot yield (PY, g)		E	L	G1	G2	G3	GE1	GE2	GE3	R	L	G1	G2	G3	GE1	GE2	GE3	R
	L+E	68.73	7.58							23.69	24.25							75.75
	L+E+G1	71.18	2.09	2.45						24.28	7.27	8.49						84.25
	L+E+G2	70.89	2.59		2.3					24.23	8.89		7.9					83.21
	L+E+G3	71.01	2.35			2.39				24.25	8.1			8.24				83.65
	L+E+G1+G1E	71.88	2.91	2.18			10.91			12.12	10.34	7.75			38.8			43.11
	L+E+G2+G2E	71.82	3.52		2			5.02		17.64	12.48		7.11			17.82		62.6
	L+E+G3+G3E	71.89	3.23			2.17			6.1	16.6	11.5			7.73			21.71	59.06
Days to 50% flowering (DF, days)	L+E	41.31	23.5							35.18	40.05							59.95
	L+E+G1	44.92	2.65	15.21						37.21	4.81	27.62						67.56
	L+E+G2	42.37	4.3		18.12					35.2	7.47		31.45					61.08
	L+E+G3	43.74	3.42			16.52				36.32	6.08			29.37				64.56
	L+E+G1+G1E	40.83	2.61	16.23			26.17			14.16	4.41	27.43			44.22			23.93
	L+E+G2+G2E	38.51	5		19.46			11.58		25.45	8.13		31.65			18.83		41.39
	L+E+G3+G3E	39.65	3.51			18.74			14.19	23.91	5.82			31.05			23.51	39.62
Plant height (PLHT, cm)	L+E	29.44	31.59							38.97	44.77							55.23
	L+E+G1	31.7	4.1	15.98						48.22	6.01	23.4						70.6
	L+E+G2	30.7	8.42		14.1					46.78	12.15		20.35					67.49
	L+E+G3	31.02	6.64			15.08				47.26	9.63			21.86				68.51
	L+E+G1+G1E	29.43	4.83	16.39			11.41			37.94	6.85	23.22			16.17			53.76
	L+E+G2+G2E	28.72	9.62		14.27			4.68		42.7	13.49		20.02			6.57		59.91
	L+E+G3+G3E	28.95	7.58			15.68			5.68	42.1	10.67			22.07			8	59.26
Basal primary branch (BPB)	L+E	56.07	2.15							41.78	4.9							95.1
	L+E+G1	52.58	1.36	1.13						44.92	2.87	2.39						94.74
	L+E+G2	52.57	1.43		1.06					44.94	3.01		2.23					94.76
	L+E+G3	52.6	1.39			1.05				44.95	2.94			2.22				94.84
	L+E+G1+G1E	50.49	1.32	0.99			4.87			42.32	2.67	2.01			9.84			85.49
	L+E+G2+G2E	50.59	1.4		0.99			2.35		44.66	2.83		2.01			4.76		90.4
	L+E+G3+G3E	50.63	1.36			0.98			2.8	44.23	2.75			1.98			5.67	89.6
Basal secondary branch (BSB)	L+E	61.61	1.33							37.06	3.46							96.54
	L+E+G1	57.06	1.17	0.42						41.35	2.72	0.99						96.3
	L+E+G2	57.02	1.18		0.47					41.33	2.74		1.1					96.16
	L+E+G3	57.04	1.17			0.46				41.34	2.72			1.07				96.21
	L+E+G1+G1E	57.18	1.05	0.36			4.14			37.26	2.44	0.85			9.68			87.03
	L+E+G2+G2E	57.09	1.06		0.41			2.47		38.97	2.46		0.96			5.76		90.82
	L+E+G3+G3E	57.14	1.05			0.39			2.82	38.59	2.45			0.92			6.59	90.04
Days to maturity (DM, days)	L+E	34.44	18.73							46.83	28.57							71.43
	L+E+G1	37.16	2.26	10.79						49.79	3.59	17.18						79.23
	L+E+G2	36.03	3.19		12.33					48.45	4.99		19.28					75.73
	L+E+G3	36.77	2.71			11.12				49.4	4.29			17.58				78.13
	L+E+G1+G1E	33.1	2.31	10.94			26.79			26.86	3.45	16.36			40.04			40.15
	L+E+G2+G2E	32.74	3.64		13.8			9.06		40.77	5.41		20.52			13.46		60.61
	L+E+G3+G3E	33.32	2.81			12.77			11.77	39.33	4.21			19.15			17.65	58.99
Plant stand (PLST)	L+E	41.5	5.3							53.2	9.06							90.94
	L+E+G1	39.23	1.81	2.17						56.78	2.98	3.57						93.44
	L+E+G2	39.24	2.03		1.79					56.95	3.34		2.94					93.72
	L+E+G3	39.27	1.95			1.81				56.96	3.22			2.99				93.8
	L+E+G1+G1E	29.1	1.96	2.05			6.58			60.31	2.76	2.9			9.28			85.06
	L+E+G2+G2E	29.27	2.2		1.75			2.76		64.03	3.11		2.47			3.9		90.53
	L+E+G3+G3E	29.28	2.11			1.84			3.34	63.44	2.98			2.6			4.72	89.7
Pods per plant (PPP)	L+E	47.31	8.9							43.79	16.89							83.11
	L+E+G1	46.81	2.31	3.14						47.74	4.34	5.91						89.75
	L+E+G2	46.85	3.21		2.03					47.91	6.04		3.82					90.14
	L+E+G3	46.89	2.96			2.22				47.92	5.58			4.19				90.24
	L+E+G1+G1E	46.91	2.91	2.56			12.67			34.95	5.48	4.82			23.86			65.84
	L+E+G2+G2E	47.64	4		1.4			4.58		42.37	7.65		2.68			8.75		80.92
	L+E+G3+G3E	47.62	3.77			1.61			5.64	41.36	7.2			3.07			10.76	78.97
Yield per plant (YPP, g)	L+E	21.89	5.17							72.94	6.62							93.38
	L+E+G1	19.67	2.7	2.5						75.13	3.36	3.12						93.53
	L+E+G2	19.58	3.05		2.37					75.01	3.79		2.94					93.27
	L+E+G3	19.61	2.89			2.43				75.06	3.6			3.03				93.37
	L+E+G1+G1E	16.13	3.13	1.63			16.19			62.92	3.73	1.95			19.3			75.02
	L+E+G2+G2E	16.24	3.35		2			6.01		72.41	4		2.38			7.17		86.45
	L+E+G3+G3E	16.24	3.19			2			7.64	70.93	3.81			2.39			9.12	84.68
E: Enviornment
L: Line/Genotype
G1: SNP identified from cultivated accessions G2: wild accessions, and G3: G1 + G2
G2: SNP identified from wild accessions
G3: G1 + G2

## Sheet: Table 4
Table 4. Mean prediction accuracy across 9 environments (site-by-year-by-management combination) for 7 models, 10 traits and 3 different cross-validation schemes (CV1, CV2 and CV0) for a chickpea population of 3000 lines.
CV scheme	Traits	E+L		E+L+G1		E+L+G2		E+L+G3		E+L+G1+G1E		E+L+G2+G2E		E+L+G3+G3E
		Mean	SD	Mean	SD	Mean	SD	Mean	SD	Mean	SD	Mean	SD	Mean	SD
CV0	100SW	0.713	-	0.717	-	0.718	-	0.719	-	0.716	-	0.717	-	0.716	-
	BPB	0.129	-	0.176	-	0.186	-	0.185	-	0.155	-	0.179	-	0.176	-
	BSB	0.031	-	0.045	-	0.045	-	0.045	-	0.037	-	0.039	-	0.036	-
	DF	0.564	-	0.568	-	0.567	-	0.568	-	0.542	-	0.559	-	0.556	-
	DM	0.454	-	0.467	-	0.468	-	0.468	-	0.433	-	0.46	-	0.458	-
	PLST	0.184	-	0.267	-	0.272	-	0.272	-	0.248	-	0.267	-	0.264	-
	PLTH	0.601	-	0.61	-	0.61	-	0.61	-	0.608	-	0.609	-	0.61	-
	PPP	0.282	-	0.304	-	0.302	-	0.302	-	0.286	-	0.298	-	0.298	-
	PY	0.414	-	0.409	-	0.407	-	0.408	-	0.374	-	0.41	-	0.41	-
	YPP	0.147	-	0.17	-	0.165	-	0.168	-	0.156	-	0.168	-	0.167	-
CV1	100SW	-0.003	0.012	0.616	0.002	0.616	0.002	0.615	0.002	0.612	0.003	0.612	0.003	0.611	0.003
	BPB	-0.016	0.024	0.168	0.02	0.177	0.013	0.179	0.01	0.16	0.01	0.176	0.007	0.175	0.007
	BSB	-0.018	0.02	0.068	0.014	0.072	0.013	0.072	0.014	0.141	0.01	0.158	0.008	0.158	0.008
	DF	-0.005	0.023	0.43	0.009	0.453	0.007	0.449	0.008	0.421	0.007	0.451	0.005	0.449	0.005
	DM	-0.008	0.015	0.39	0.002	0.408	0.002	0.407	0.002	0.387	0.006	0.408	0.005	0.408	0.005
	PLST	-0.019	0.021	0.263	0.002	0.268	0.002	0.268	0.002	0.27	0.004	0.276	0.004	0.276	0.004
	PLTH	-0.007	0.021	0.513	0.008	0.517	0.012	0.519	0.007	0.511	0.004	0.518	0.003	0.519	0.004
	PPP	-0.008	0.018	0.276	0.002	0.277	0.002	0.278	0.002	0.289	0.006	0.291	0.005	0.291	0.005
	PY	-0.003	0.017	0.345	0.002	0.352	0.002	0.352	0.002	0.374	0.006	0.389	0.004	0.388	0.004
	YPP	-0.02	0.022	0.151	0.004	0.152	0.004	0.153	0.004	0.188	0.007	0.194	0.008	0.196	0.007
CV2	100SW	0.705	0.002	0.711	0.002	0.711	0.002	0.711	0.002	0.713	0.02	0.713	0.002	0.713	0.003
	BPB	0.112	0.018	0.17	0.013	0.184	0.019	0.181	0.013	0.167	0.007	0.181	0.007	0.179	0.006
	BSB	0.026	0.014	0.052	0.012	0.06	0.016	0.058	0.014	0.117	0.01	0.139	0.008	0.136	0.008
	DF	0.549	0.009	0.558	0.008	0.56	0.008	0.56	0.006	0.527	0.003	0.532	0.004	0.531	0.003
	DM	0.438	0.004	0.46	0.003	0.464	0.003	0.464	0.003	0.439	0.004	0.447	0.004	0.446	0.004
	PLST	0.166	0.008	0.266	0.004	0.272	0.003	0.271	0.003	0.273	0.005	0.279	0.004	0.279	0.004
	PLTH	0.585	0.013	0.601	0.009	0.599	0.018	0.603	0.008	0.596	0.005	0.598	0.005	0.599	0.004
	PPP	0.264	0.006	0.305	0.003	0.305	0.003	0.305	0.003	0.285	0.005	0.288	0.005	0.288	0.005
	PY	0.391	0.005	0.411	0.003	0.412	0.003	0.412	0.003	0.343	0.004	0.348	0.005	0.348	0.005
	YPP	0.132	0.007	0.181	0.005	0.182	0.005	0.183	0.006	0.215	0.007	0.22	0.007	0.221	0.007
100SW, 100 seed weight; BPB, Basal primary branch; BSB, Basal secondary branch; DF, Days to 50% flowering; DM, Days to maturity; PLST, Plant stand; PLHT, Plant height; PPP, Pods per plant; PY, Plot yield; YPP, Yield per plant

## Sheet: Table 5
Table 5. Accuracies of WhoGEM modeling, controlling for environmental effects ( Site/Year combination).
Phenotype	WhoGEM full model	WhoGEM addit. model	Environment-only	Environment effect	Land Type effect	Signif. comp.	Signif. interaction comp.
100 seed weight (100SW, days)	0.707	0.683	0.599	< 2.2e-20	< 2.2e-16	19	9
Apical primary branch (APB)	0.523	0.454	0.434	< 2.2e-24	0.0863409	13	11
Apical secondary branch (ASB)	0.686	0.648	0.627	< 2.2e-25		11	10
Basal primary branch (BPB)	0.763	0.765	0.763	< 2.2e-26		9	5
Basal secondary branch (BSB)	0.796	0.796	0.796	< 2.2e-27		5	3
Days to 50% flowering (DF, days)	0.825	0.796	0.748	< 2.2e-16	< 2.2e-16	17	14
Days to maturity (DM, days)	0.735	0.691	0.626	< 2.2e-17	< 2.2e-16	17	14
Flowering duration (days)	0.304	0.304	0.207	< 2.2e-28		16
Plant height (PLHT, cm)	0.653	0.626	0.508	< 2.2e-22	< 2.2e-16	19	14
Plant stand (PLST)	0.531	0.523	0.496	< 2.2e-23	< 2.2e-16	10	2
Plant width (PLWD, cm)	0.674	0.668	0.561	< 2.2e-29	< 2.2e-16	13	6
Plot yield (PY, g)	0.914	0.9	0.891	< 2.2e-21	< 2.2e-16	16	10
Pods per plant (PPP)	0.687	0.659	0.629	< 2.2e-18	< 2.2e-16	16	13
Primary branch (PB)	0.251	0.24	0.146	6.877e-13	0.0116371	11	4
Secondary branch (SB)	0.531	0.529	0.515	< 2.2e-32		8	3
Seeds per pod (SPP)	0.554	0.554	0.384	0.07563	< 2.2e-16	13
Tertiary branch (PB)	0.593	0.566	0.566	< 2.2e-33	0.038456	3	3
Yield per plant (YPP, g)	0.773	0.77	0.769	< 2.2e-19		10	8
