# Supplementary material for: A chickpea genetic variation map based on the sequencing of 3,366 genomes
Source: Nature. 2021 Nov 10;599(7886):622–7. doi: 10.1038/s41586-021-04066-1 (PMC8612933; doi:10.1038/s41586-021-04066-1)
Supplement: Supplementary file 13 — Source Data Fig. 1 [file 41586_2021_4066_MOESM13_ESM.xlsx]

## Sheet: Figure_1a
Model the pangenome size by random 100 repeats
Number of individuals	Repeat	Number of genes
		Pan-genome	Core-genome	Dispensable-genome
1	1	28291	28291	0
2	1	28302	28239	63
3	1	28314	28228	86
4	1	28315	28210	105
5	1	28318	28200	118
6	1	28330	28189	141
7	1	28331	28181	150
8	1	28335	28179	156
9	1	28337	28176	161
10	1	28340	28168	172
11	1	28340	28165	175
12	1	28340	28162	178
13	1	28340	28159	181
14	1	28355	28156	199
15	1	28356	28152	204
16	1	28358	28151	207
17	1	28365	28149	216
18	1	28365	28149	216
19	1	28365	28144	221
20	1	28393	28144	249
21	1	28396	28129	267
22	1	28438	28126	312
23	1	28439	28124	315
24	1	28462	28122	340
25	1	28462	28119	343
26	1	28462	28112	350
27	1	28462	28105	357
28	1	28463	28100	363
29	1	28464	28097	367
30	1	28466	28095	371
31	1	28469	28091	378
32	1	28469	28089	380
33	1	28469	28086	383
34	1	28470	28083	387
35	1	28470	28082	388
36	1	28472	28075	397
37	1	28472	28074	398
38	1	28474	28071	403
39	1	28474	28067	407
40	1	28475	28065	410
41	1	28475	28063	412
42	1	28475	28063	412
43	1	28477	28055	422
44	1	28477	28055	422
45	1	28477	28047	430
46	1	28477	28039	438
47	1	28496	28038	458
48	1	28497	28038	459
49	1	28497	28034	463
50	1	28497	28033	464
51	1	28497	28033	464
52	1	28497	28030	467
53	1	28497	28023	474
54	1	28497	28022	475
55	1	28497	28018	479
56	1	28497	28012	485
57	1	28497	28009	488
58	1	28497	28007	490
59	1	28497	28007	490
60	1	28497	28005	492
61	1	28498	28001	497
62	1	28498	28001	497
63	1	28500	28001	499
64	1	28501	27991	510
65	1	28505	27990	515
66	1	28505	27989	516
67	1	28506	27987	519
68	1	28507	27987	520
69	1	28507	27985	522
70	1	28508	27982	526
71	1	28508	27980	528
72	1	28508	27979	529
73	1	28508	27976	532
74	1	28509	27970	539
75	1	28509	27968	541
76	1	28509	27966	543
77	1	28509	27966	543
78	1	28509	27965	544
79	1	28509	27965	544
80	1	28509	27964	545
81	1	28510	27957	553
82	1	28510	27955	555
83	1	28510	27953	557
84	1	28510	27952	558
85	1	28510	27951	559
86	1	28510	27949	561
87	1	28510	27948	562
88	1	28510	27948	562
89	1	28511	27948	563
90	1	28511	27947	564
91	1	28512	27942	570
92	1	28512	27937	575
93	1	28513	27935	578
94	1	28513	27933	580
95	1	28513	27933	580
96	1	28520	27929	591
97	1	28520	27929	591
98	1	28521	27928	593
99	1	28521	27928	593
100	1	28521	27926	595
101	1	28521	27921	600
102	1	28521	27921	600
103	1	28521	27920	601
104	1	28521	27916	605
105	1	28521	27916	605
106	1	28521	27914	607
107	1	28521	27912	609
108	1	28521	27912	609
109	1	28521	27912	609
110	1	28521	27911	610
111	1	28521	27905	616
112	1	28521	27903	618
113	1	28522	27901	621
114	1	28522	27899	623
115	1	28523	27899	624
116	1	28524	27899	625
117	1	28524	27896	628
118	1	28524	27894	630
119	1	28524	27894	630
120	1	28524	27892	632
121	1	28524	27892	632
122	1	28524	27892	632
123	1	28524	27892	632
124	1	28524	27891	633
125	1	28524	27891	633
126	1	28524	27890	634
127	1	28524	27887	637
128	1	28524	27887	637
129	1	28524	27885	639
130	1	28524	27885	639
131	1	28524	27883	641
132	1	28524	27881	643
133	1	28525	27881	644
134	1	28525	27881	644
135	1	28525	27881	644
136	1	28525	27881	644
137	1	28525	27879	646
138	1	28525	27877	648
139	1	28525	27876	649
140	1	28525	27876	649
141	1	28525	27876	649
142	1	28525	27872	653
143	1	28525	27870	655
144	1	28526	27870	656
145	1	28526	27870	656
146	1	28527	27870	657
147	1	28527	27865	662
148	1	28527	27864	663
149	1	28527	27864	663
150	1	28527	27864	663
151	1	28527	27864	663
152	1	28528	27863	665
153	1	28529	27863	666
154	1	28529	27862	667
155	1	28529	27862	667
156	1	28529	27862	667
157	1	28529	27861	668
158	1	28529	27860	669
159	1	28529	27860	669
160	1	28529	27860	669
161	1	28529	27857	672
162	1	28529	27857	672
163	1	28529	27856	673
164	1	28529	27855	674
165	1	28529	27854	675
166	1	28529	27854	675
167	1	28529	27844	685
168	1	28529	27844	685
169	1	28529	27841	688
170	1	28529	27840	689
171	1	28529	27840	689
172	1	28529	27839	690
173	1	28530	27836	694
174	1	28530	27834	696
175	1	28530	27834	696
176	1	28530	27832	698
177	1	28531	27830	701
178	1	28531	27823	708
179	1	28531	27823	708
180	1	28531	27823	708
181	1	28532	27819	713
182	1	28532	27817	715
183	1	28532	27816	716
184	1	28534	27816	718
185	1	28534	27815	719
186	1	28534	27815	719
187	1	28534	27815	719
188	1	28535	27815	720
189	1	28536	27814	722
190	1	28536	27813	723
191	1	28536	27813	723
192	1	28536	27811	725
193	1	28536	27810	726
194	1	28536	27808	728
195	1	28536	27807	729
196	1	28536	27807	729
197	1	28536	27807	729
198	1	28536	27806	730
199	1	28536	27806	730
200	1	28536	27806	730
201	1	28536	27806	730
202	1	28536	27806	730
203	1	28536	27806	730
204	1	28536	27806	730
205	1	28536	27805	731
206	1	28536	27805	731
207	1	28536	27805	731
208	1	28536	27804	732
209	1	28537	27803	734
210	1	28537	27801	736
211	1	28537	27798	739
212	1	28538	27798	740
213	1	28538	27798	740
214	1	28539	27797	742
215	1	28539	27795	744
216	1	28539	27795	744
217	1	28539	27793	746
218	1	28539	27787	752
219	1	28539	27787	752
220	1	28539	27786	753
221	1	28539	27786	753
222	1	28540	27785	755
223	1	28540	27785	755
224	1	28540	27783	757
225	1	28540	27781	759
226	1	28540	27781	759
227	1	28540	27781	759
228	1	28540	27780	760
229	1	28540	27778	762
230	1	28540	27778	762
231	1	28540	27778	762
232	1	28540	27778	762
233	1	28540	27777	763
234	1	28542	27776	766
235	1	28542	27775	767
236	1	28542	27774	768
237	1	28542	27774	768
238	1	28542	27773	769
239	1	28542	27772	770
240	1	28542	27771	771
241	1	28542	27770	772
242	1	28542	27770	772
243	1	28542	27770	772
244	1	28542	27770	772
245	1	28543	27770	773
246	1	28543	27770	773
247	1	28543	27769	774
248	1	28543	27768	775
249	1	28543	27768	775
250	1	28543	27768	775
251	1	28544	27768	776
252	1	28546	27767	779
253	1	28548	27766	782
254	1	28548	27764	784
255	1	28548	27764	784
256	1	28549	27764	785
257	1	28549	27763	786
258	1	28549	27763	786
259	1	28549	27763	786
260	1	28549	27763	786
261	1	28549	27763	786
262	1	28549	27761	788
263	1	28549	27761	788
264	1	28549	27761	788
265	1	28549	27760	789
266	1	28549	27759	790
267	1	28549	27758	791
268	1	28549	27758	791
269	1	28550	27758	792
270	1	28550	27758	792
271	1	28550	27758	792
272	1	28550	27757	793
273	1	28550	27755	795
274	1	28550	27755	795
275	1	28550	27754	796
276	1	28550	27754	796
277	1	28550	27754	796
278	1	28550	27754	796
279	1	28550	27752	798
280	1	28550	27752	798
281	1	28550	27752	798
282	1	28550	27750	800
283	1	28550	27747	803
284	1	28550	27746	804
285	1	28553	27746	807
286	1	28553	27746	807
287	1	28553	27746	807
288	1	28553	27741	812
289	1	28553	27740	813
290	1	28553	27740	813
291	1	28554	27738	816
292	1	28554	27738	816
293	1	28555	27738	817
294	1	28558	27738	820
295	1	28558	27738	820
296	1	28559	27738	821
297	1	28559	27737	822
298	1	28559	27737	822
299	1	28559	27736	823
300	1	28559	27736	823
301	1	28559	27736	823
302	1	28560	27736	824
303	1	28560	27736	824
304	1	28561	27735	826
305	1	28561	27735	826
306	1	28561	27735	826
307	1	28561	27735	826
308	1	28561	27735	826
309	1	28561	27735	826
310	1	28561	27733	828
311	1	28561	27733	828
312	1	28561	27733	828
313	1	28564	27732	832
314	1	28564	27732	832
315	1	28564	27732	832
316	1	28564	27731	833
317	1	28564	27730	834
318	1	28564	27726	838
319	1	28564	27724	840
320	1	28564	27722	842
321	1	28564	27721	843
322	1	28564	27721	843
323	1	28564	27719	845
324	1	28564	27717	847
325	1	28564	27717	847
326	1	28564	27717	847
327	1	28564	27717	847
328	1	28564	27717	847
329	1	28564	27715	849
330	1	28564	27715	849
331	1	28565	27715	850
332	1	28565	27715	850
333	1	28565	27715	850
334	1	28566	27715	851
335	1	28566	27715	851
336	1	28566	27714	852
337	1	28567	27714	853
338	1	28567	27714	853
339	1	28567	27714	853
340	1	28567	27713	854
341	1	28567	27713	854
342	1	28567	27713	854
343	1	28567	27713	854
344	1	28567	27713	854
345	1	28567	27713	854
346	1	28567	27709	858
347	1	28567	27709	858
348	1	28568	27709	859
349	1	28568	27708	860
350	1	28568	27708	860
351	1	28568	27708	860
352	1	28568	27705	863
353	1	28568	27704	864
354	1	28569	27704	865
355	1	28569	27704	865
356	1	28569	27704	865
357	1	28569	27703	866
358	1	28570	27702	868
359	1	28570	27702	868
360	1	28570	27702	868
361	1	28570	27701	869
362	1	28570	27701	869
363	1	28570	27701	869
364	1	28570	27700	870
365	1	28570	27700	870
366	1	28570	27700	870
367	1	28570	27698	872
368	1	28570	27697	873
369	1	28570	27695	875
370	1	28570	27695	875
371	1	28570	27694	876
372	1	28570	27694	876
373	1	28570	27694	876
374	1	28570	27694	876
375	1	28570	27693	877
376	1	28570	27693	877
377	1	28570	27693	877
378	1	28570	27693	877
379	1	28570	27693	877
380	1	28570	27692	878
381	1	28570	27692	878
382	1	28570	27692	878
383	1	28570	27692	878
384	1	28571	27692	879
385	1	28571	27692	879
386	1	28571	27689	882
387	1	28571	27688	883
388	1	28571	27688	883
389	1	28571	27688	883
390	1	28571	27688	883
391	1	28571	27688	883
392	1	28571	27688	883
393	1	28574	27688	886
394	1	28574	27687	887
395	1	28574	27687	887
396	1	28574	27687	887
397	1	28576	27686	890
398	1	28576	27686	890
399	1	28576	27686	890
400	1	28576	27686	890
401	1	28576	27686	890
402	1	28576	27683	893
403	1	28576	27682	894
404	1	28576	27682	894
405	1	28576	27681	895
406	1	28576	27681	895
407	1	28576	27681	895
408	1	28576	27681	895
409	1	28576	27678	898
410	1	28576	27678	898
411	1	28577	27678	899
412	1	28577	27678	899
413	1	28577	27677	900
414	1	28577	27676	901
415	1	28577	27676	901
416	1	28577	27676	901
417	1	28578	27676	902
418	1	28578	27675	903
419	1	28578	27675	903
420	1	28578	27674	904
421	1	28578	27674	904
422	1	28578	27673	905
423	1	28578	27673	905
424	1	28578	27672	906
425	1	28578	27672	906
426	1	28578	27670	908
427	1	28578	27670	908
428	1	28578	27669	909
429	1	28578	27668	910
430	1	28578	27668	910
431	1	28578	27668	910
432	1	28578	27667	911
433	1	28578	27667	911
434	1	28578	27667	911
435	1	28578	27667	911
436	1	28578	27667	911
437	1	28578	27664	914
438	1	28578	27658	920
439	1	28578	27658	920
440	1	28578	27658	920
441	1	28578	27657	921
442	1	28578	27657	921
443	1	28578	27657	921
444	1	28578	27655	923
445	1	28578	27655	923
446	1	28578	27655	923
447	1	28578	27652	926
448	1	28578	27650	928
449	1	28578	27649	929
450	1	28578	27649	929
451	1	28578	27646	932
452	1	28578	27646	932
453	1	28578	27646	932
454	1	28578	27646	932
455	1	28579	27646	933
456	1	28579	27646	933
457	1	28579	27646	933
458	1	28579	27646	933
459	1	28579	27645	934
460	1	28579	27645	934
461	1	28580	27645	935
462	1	28580	27645	935
463	1	28580	27644	936
464	1	28580	27644	936
465	1	28580	27644	936
466	1	28580	27644	936
467	1	28580	27644	936
468	1	28580	27641	939
469	1	28580	27641	939
470	1	28581	27641	940
471	1	28581	27641	940
472	1	28581	27641	940
473	1	28581	27641	940
474	1	28581	27641	940
475	1	28581	27641	940
476	1	28581	27641	940
477	1	28581	27640	941
478	1	28581	27640	941
479	1	28581	27640	941
480	1	28581	27640	941
481	1	28581	27640	941
482	1	28581	27639	942
483	1	28581	27636	945
484	1	28582	27636	946
485	1	28582	27636	946
486	1	28582	27636	946
487	1	28582	27636	946
488	1	28583	27636	947
489	1	28584	27634	950
490	1	28584	27634	950
491	1	28584	27634	950
492	1	28587	27628	959
493	1	28587	27628	959
494	1	28587	27628	959
495	1	28587	27628	959
496	1	28587	27627	960
497	1	28587	27627	960
498	1	28587	27627	960
499	1	28588	27626	962
500	1	28588	27626	962
501	1	28589	27626	963
502	1	28589	27626	963
503	1	28589	27626	963
504	1	28589	27626	963
505	1	28589	27626	963
506	1	28589	27625	964
507	1	28589	27625	964
508	1	28589	27625	964
509	1	28590	27608	982
510	1	28590	27608	982
511	1	28590	27607	983
512	1	28590	27607	983
513	1	28590	27607	983
514	1	28590	27607	983
515	1	28590	27607	983
516	1	28590	27607	983
517	1	28590	27607	983
518	1	28590	27606	984
519	1	28590	27606	984
520	1	28590	27606	984
521	1	28590	27606	984
522	1	28590	27605	985
523	1	28590	27605	985
524	1	28590	27605	985
525	1	28590	27605	985
526	1	28590	27605	985
527	1	28590	27604	986
528	1	28590	27604	986
529	1	28590	27603	987
530	1	28590	27602	988
531	1	28590	27601	989
532	1	28590	27600	990
533	1	28590	27600	990
534	1	28590	27600	990
535	1	28590	27600	990
536	1	28590	27600	990
537	1	28590	27600	990
538	1	28590	27598	992
539	1	28591	27598	993
540	1	28591	27598	993
541	1	28592	27598	994
542	1	28592	27598	994
543	1	28592	27598	994
544	1	28592	27593	999
545	1	28592	27593	999
546	1	28592	27593	999
547	1	28592	27593	999
548	1	28592	27592	1000
549	1	28592	27591	1001
550	1	28592	27591	1001
551	1	28592	27586	1006
552	1	28592	27586	1006
553	1	28592	27585	1007
554	1	28593	27585	1008
555	1	28593	27585	1008
556	1	28593	27585	1008
557	1	28593	27585	1008
558	1	28593	27585	1008
559	1	28594	27585	1009
560	1	28594	27584	1010
561	1	28594	27584	1010
562	1	28594	27584	1010
563	1	28594	27584	1010
564	1	28594	27584	1010
565	1	28594	27583	1011
566	1	28594	27583	1011
567	1	28594	27580	1014
568	1	28594	27579	1015
569	1	28594	27579	1015
570	1	28594	27578	1016
571	1	28594	27576	1018
572	1	28594	27576	1018
573	1	28596	27576	1020
574	1	28596	27576	1020
575	1	28596	27574	1022
576	1	28596	27574	1022
577	1	28596	27574	1022
578	1	28596	27574	1022
579	1	28596	27572	1024
580	1	28596	27572	1024
581	1	28596	27572	1024
582	1	28596	27572	1024
583	1	28597	27572	1025
584	1	28597	27572	1025
585	1	28597	27572	1025
586	1	28597	27572	1025
587	1	28597	27572	1025
588	1	28597	27572	1025
589	1	28598	27572	1026
590	1	28598	27572	1026
591	1	28598	27572	1026
592	1	28598	27572	1026
593	1	28598	27570	1028
594	1	28599	27569	1030
595	1	28599	27569	1030
596	1	28599	27568	1031
597	1	28599	27568	1031
598	1	28599	27567	1032
599	1	28599	27567	1032
600	1	28599	27565	1034
601	1	28599	27565	1034
602	1	28599	27565	1034
603	1	28599	27565	1034
604	1	28599	27564	1035
605	1	28599	27561	1038
606	1	28599	27561	1038
607	1	28599	27561	1038
608	1	28599	27559	1040
609	1	28599	27559	1040
610	1	28599	27557	1042
611	1	28599	27557	1042
612	1	28599	27557	1042
613	1	28599	27556	1043
614	1	28599	27556	1043
615	1	28599	27556	1043
616	1	28599	27555	1044
617	1	28599	27555	1044
618	1	28599	27555	1044
619	1	28599	27555	1044
620	1	28599	27555	1044
621	1	28599	27555	1044
622	1	28599	27555	1044
623	1	28600	27555	1045
624	1	28602	27555	1047
625	1	28602	27555	1047
626	1	28603	27555	1048
627	1	28603	27555	1048
628	1	28603	27555	1048
629	1	28603	27555	1048
630	1	28603	27555	1048
631	1	28603	27554	1049
632	1	28603	27553	1050
633	1	28603	27552	1051
634	1	28603	27552	1051
635	1	28603	27552	1051
636	1	28603	27552	1051
637	1	28604	27552	1052
638	1	28604	27552	1052
639	1	28604	27552	1052
640	1	28604	27552	1052
641	1	28604	27551	1053
642	1	28604	27551	1053
643	1	28604	27550	1054
644	1	28604	27550	1054
645	1	28604	27549	1055
646	1	28604	27548	1056
647	1	28604	27548	1056
648	1	28604	27548	1056
649	1	28604	27547	1057
650	1	28605	27547	1058
651	1	28605	27547	1058
652	1	28605	27543	1062
653	1	28605	27541	1064
654	1	28605	27540	1065
655	1	28605	27540	1065
656	1	28605	27540	1065
657	1	28605	27540	1065
658	1	28605	27540	1065
659	1	28605	27539	1066
660	1	28605	27539	1066
661	1	28605	27539	1066
662	1	28605	27538	1067
663	1	28605	27536	1069
664	1	28606	27536	1070
665	1	28607	27536	1071
666	1	28607	27536	1071
667	1	28607	27536	1071
668	1	28607	27536	1071
669	1	28610	27536	1074
670	1	28610	27535	1075
671	1	28610	27535	1075
672	1	28610	27533	1077
673	1	28610	27532	1078
674	1	28610	27532	1078
675	1	28610	27531	1079
676	1	28610	27531	1079
677	1	28610	27529	1081
678	1	28610	27529	1081
679	1	28610	27529	1081
680	1	28610	27529	1081
681	1	28610	27529	1081
682	1	28610	27529	1081
683	1	28610	27529	1081
684	1	28610	27529	1081
685	1	28610	27529	1081
686	1	28610	27529	1081
687	1	28610	27528	1082
688	1	28610	27528	1082
689	1	28610	27528	1082
690	1	28610	27527	1083
691	1	28610	27527	1083
692	1	28610	27527	1083
693	1	28610	27527	1083
694	1	28610	27527	1083
695	1	28610	27527	1083
696	1	28610	27527	1083
697	1	28611	27526	1085
698	1	28611	27526	1085
699	1	28611	27526	1085
700	1	28611	27526	1085
701	1	28611	27526	1085
702	1	28611	27526	1085
703	1	28611	27526	1085
704	1	28611	27515	1096
705	1	28611	27515	1096
706	1	28611	27515	1096
707	1	28611	27515	1096
708	1	28611	27515	1096
709	1	28611	27515	1096
710	1	28611	27512	1099
711	1	28611	27512	1099
712	1	28611	27512	1099
713	1	28611	27512	1099
714	1	28611	27512	1099
715	1	28612	27510	1102
716	1	28613	27510	1103
717	1	28613	27510	1103
718	1	28613	27509	1104
719	1	28613	27509	1104
720	1	28613	27507	1106
721	1	28614	27506	1108
722	1	28614	27506	1108
723	1	28614	27506	1108
724	1	28614	27505	1109
725	1	28614	27505	1109
726	1	28614	27505	1109
727	1	28614	27505	1109
728	1	28615	27505	1110
729	1	28615	27505	1110
730	1	28615	27505	1110
731	1	28615	27504	1111
732	1	28615	27504	1111
733	1	28615	27504	1111
734	1	28616	27504	1112
735	1	28616	27504	1112
736	1	28616	27503	1113
737	1	28616	27503	1113
738	1	28616	27502	1114
739	1	28616	27502	1114
740	1	28616	27499	1117
741	1	28616	27499	1117
742	1	28616	27498	1118
743	1	28616	27498	1118
744	1	28616	27497	1119
745	1	28616	27497	1119
746	1	28616	27496	1120
747	1	28616	27496	1120
748	1	28616	27496	1120
749	1	28616	27496	1120
750	1	28616	27496	1120
751	1	28616	27496	1120
752	1	28616	27496	1120
753	1	28616	27496	1120
754	1	28616	27496	1120
755	1	28616	27496	1120
756	1	28616	27495	1121
757	1	28616	27494	1122
758	1	28617	27494	1123
759	1	28617	27494	1123
760	1	28617	27491	1126
761	1	28617	27491	1126
762	1	28617	27490	1127
763	1	28617	27489	1128
764	1	28620	27488	1132
765	1	28620	27488	1132
766	1	28620	27488	1132
767	1	28620	27488	1132
768	1	28620	27488	1132
769	1	28620	27488	1132
770	1	28620	27488	1132
771	1	28620	27488	1132
772	1	28620	27488	1132
773	1	28620	27488	1132
774	1	28620	27487	1133
775	1	28620	27487	1133
776	1	28620	27486	1134
777	1	28620	27486	1134
778	1	28620	27483	1137
779	1	28621	27483	1138
780	1	28621	27483	1138
781	1	28621	27483	1138
782	1	28621	27483	1138
783	1	28621	27483	1138
784	1	28621	27482	1139
785	1	28621	27482	1139
786	1	28621	27482	1139
787	1	28621	27481	1140
788	1	28621	27481	1140
789	1	28622	27481	1141
790	1	28622	27481	1141
791	1	28622	27481	1141
792	1	28622	27481	1141
793	1	28622	27476	1146
794	1	28622	27476	1146
795	1	28622	27475	1147
796	1	28623	27475	1148
797	1	28623	27474	1149
798	1	28623	27474	1149
799	1	28623	27474	1149
800	1	28623	27473	1150
801	1	28623	27473	1150
802	1	28623	27470	1153
803	1	28623	27470	1153
804	1	28623	27470	1153
805	1	28623	27470	1153
806	1	28623	27470	1153
807	1	28623	27469	1154
808	1	28623	27469	1154
809	1	28623	27468	1155
810	1	28623	27468	1155
811	1	28623	27468	1155
812	1	28623	27467	1156
813	1	28623	27467	1156
814	1	28623	27465	1158
815	1	28623	27465	1158
816	1	28623	27464	1159
817	1	28623	27464	1159
818	1	28623	27463	1160
819	1	28623	27463	1160
820	1	28623	27463	1160
821	1	28623	27463	1160
822	1	28623	27463	1160
823	1	28623	27463	1160
824	1	28623	27463	1160
825	1	28623	27463	1160
826	1	28623	27463	1160
827	1	28623	27462	1161
828	1	28623	27462	1161
829	1	28623	27462	1161
830	1	28623	27462	1161
831	1	28623	27462	1161
832	1	28623	27462	1161
833	1	28623	27461	1162
834	1	28623	27461	1162
835	1	28623	27461	1162
836	1	28624	27461	1163
837	1	28624	27460	1164
838	1	28624	27460	1164
839	1	28624	27459	1165
840	1	28624	27459	1165
841	1	28624	27459	1165
842	1	28624	27458	1166
843	1	28624	27458	1166
844	1	28624	27458	1166
845	1	28624	27458	1166
846	1	28624	27458	1166
847	1	28624	27458	1166
848	1	28624	27458	1166
849	1	28624	27457	1167
850	1	28624	27457	1167
851	1	28624	27456	1168
852	1	28624	27455	1169
853	1	28624	27455	1169
854	1	28624	27454	1170
855	1	28624	27453	1171
856	1	28624	27453	1171
857	1	28624	27453	1171
858	1	28624	27453	1171
859	1	28624	27453	1171
860	1	28624	27453	1171
861	1	28625	27452	1173
862	1	28626	27452	1174
863	1	28626	27452	1174
864	1	28626	27452	1174
865	1	28626	27452	1174
866	1	28626	27451	1175
867	1	28626	27451	1175
868	1	28626	27451	1175
869	1	28626	27449	1177
870	1	28626	27449	1177
871	1	28626	27449	1177
872	1	28626	27449	1177
873	1	28626	27449	1177
874	1	28626	27448	1178
875	1	28626	27448	1178
876	1	28626	27448	1178
877	1	28626	27448	1178
878	1	28626	27448	1178
879	1	28626	27448	1178
880	1	28626	27448	1178
881	1	28626	27448	1178
882	1	28626	27448	1178
883	1	28626	27447	1179
884	1	28626	27447	1179
885	1	28626	27446	1180
886	1	28626	27446	1180
887	1	28626	27446	1180
888	1	28626	27446	1180
889	1	28626	27446	1180
890	1	28626	27445	1181
891	1	28626	27445	1181
892	1	28626	27445	1181
893	1	28626	27445	1181
894	1	28626	27440	1186
895	1	28626	27440	1186
896	1	28626	27440	1186
897	1	28627	27440	1187
898	1	28627	27440	1187
899	1	28627	27437	1190
900	1	28627	27437	1190
901	1	28627	27437	1190
902	1	28627	27437	1190
903	1	28628	27437	1191
904	1	28628	27434	1194
905	1	28628	27433	1195
906	1	28628	27433	1195
907	1	28628	27433	1195
908	1	28628	27433	1195
909	1	28628	27433	1195
910	1	28628	27433	1195
911	1	28628	27433	1195
912	1	28628	27433	1195
913	1	28628	27432	1196
914	1	28628	27432	1196
915	1	28628	27432	1196
916	1	28628	27432	1196
917	1	28628	27431	1197
918	1	28629	27431	1198
919	1	28629	27431	1198
920	1	28629	27431	1198
921	1	28629	27431	1198
922	1	28629	27431	1198
923	1	28629	27431	1198
924	1	28629	27430	1199
925	1	28629	27430	1199
926	1	28629	27429	1200
927	1	28629	27429	1200
928	1	28629	27429	1200
929	1	28629	27429	1200
930	1	28629	27429	1200
931	1	28629	27429	1200
932	1	28629	27429	1200
933	1	28629	27426	1203
934	1	28629	27426	1203
935	1	28629	27426	1203
936	1	28629	27426	1203
937	1	28629	27426	1203
938	1	28629	27426	1203
939	1	28629	27426	1203
940	1	28629	27426	1203
941	1	28629	27426	1203
942	1	28629	27426	1203
943	1	28629	27424	1205
944	1	28629	27424	1205
945	1	28630	27423	1207
946	1	28630	27422	1208
947	1	28630	27421	1209
948	1	28631	27421	1210
949	1	28631	27421	1210
950	1	28631	27421	1210
951	1	28631	27421	1210
952	1	28631	27421	1210
953	1	28631	27421	1210
954	1	28631	27420	1211
955	1	28631	27419	1212
956	1	28631	27419	1212
957	1	28632	27417	1215
958	1	28632	27417	1215
959	1	28632	27417	1215
960	1	28632	27415	1217
961	1	28632	27413	1219
962	1	28632	27413	1219
963	1	28632	27413	1219
964	1	28632	27413	1219
965	1	28632	27413	1219
966	1	28632	27413	1219
967	1	28632	27413	1219
968	1	28632	27413	1219
969	1	28632	27413	1219
970	1	28632	27412	1220
971	1	28632	27412	1220
972	1	28632	27412	1220
973	1	28632	27410	1222
974	1	28632	27410	1222
975	1	28633	27395	1238
976	1	28633	27395	1238
977	1	28633	27395	1238
978	1	28633	27395	1238
979	1	28633	27395	1238
980	1	28633	27395	1238
981	1	28633	27395	1238
982	1	28633	27395	1238
983	1	28633	27395	1238
984	1	28633	27395	1238
985	1	28633	27395	1238
986	1	28634	27394	1240
987	1	28634	27394	1240
988	1	28634	27394	1240
989	1	28634	27393	1241
990	1	28634	27393	1241
991	1	28634	27393	1241
992	1	28634	27393	1241
993	1	28634	27393	1241
994	1	28634	27393	1241
995	1	28634	27391	1243
996	1	28634	27391	1243
997	1	28634	27390	1244
998	1	28634	27390	1244
999	1	28634	27390	1244
1000	1	28634	27388	1246
1001	1	28634	27388	1246
1002	1	28634	27387	1247
1003	1	28634	27387	1247
1004	1	28634	27387	1247
1005	1	28634	27387	1247
1006	1	28634	27387	1247
1007	1	28634	27384	1250
1008	1	28634	27384	1250
1009	1	28634	27384	1250
1010	1	28634	27384	1250
1011	1	28634	27384	1250
1012	1	28634	27384	1250
1013	1	28634	27383	1251
1014	1	28634	27383	1251
1015	1	28634	27383	1251
1016	1	28634	27383	1251
1017	1	28634	27382	1252
1018	1	28634	27382	1252
1019	1	28634	27381	1253
1020	1	28634	27381	1253
1021	1	28635	27381	1254
1022	1	28635	27381	1254
1023	1	28635	27381	1254
1024	1	28635	27380	1255
1025	1	28635	27379	1256
1026	1	28635	27379	1256
1027	1	28635	27378	1257
1028	1	28635	27378	1257
1029	1	28635	27378	1257
1030	1	28635	27375	1260
1031	1	28635	27375	1260
1032	1	28635	27375	1260
1033	1	28635	27375	1260
1034	1	28635	27375	1260
1035	1	28635	27375	1260
1036	1	28636	27374	1262
1037	1	28636	27374	1262
1038	1	28636	27374	1262
1039	1	28636	27374	1262
1040	1	28636	27374	1262
1041	1	28636	27373	1263
1042	1	28637	27373	1264
1043	1	28637	27373	1264
1044	1	28637	27372	1265
1045	1	28637	27372	1265
1046	1	28638	27371	1267
1047	1	28638	27370	1268
1048	1	28638	27370	1268
1049	1	28638	27370	1268
1050	1	28638	27369	1269
1051	1	28639	27369	1270
1052	1	28639	27368	1271
1053	1	28639	27368	1271
1054	1	28639	27368	1271
1055	1	28639	27368	1271
1056	1	28639	27366	1273
1057	1	28639	27366	1273
1058	1	28639	27365	1274
1059	1	28639	27365	1274
1060	1	28639	27365	1274
1061	1	28639	27365	1274
1062	1	28639	27365	1274
1063	1	28639	27365	1274
1064	1	28639	27365	1274
1065	1	28639	27365	1274
1066	1	28639	27364	1275
1067	1	28639	27364	1275
1068	1	28639	27364	1275
1069	1	28639	27364	1275
1070	1	28639	27361	1278
1071	1	28639	27361	1278
1072	1	28639	27361	1278
1073	1	28639	27360	1279
1074	1	28639	27360	1279
1075	1	28639	27360	1279
1076	1	28639	27360	1279
1077	1	28639	27360	1279
1078	1	28639	27360	1279
1079	1	28639	27360	1279
1080	1	28639	27360	1279
1081	1	28639	27359	1280
1082	1	28639	27359	1280
1083	1	28694	27359	1335
1084	1	28694	27359	1335
1085	1	28694	27359	1335
1086	1	28694	27359	1335
1087	1	28694	27359	1335
1088	1	28694	27359	1335
1089	1	28694	27359	1335
1090	1	28694	27357	1337
1091	1	28694	27357	1337
1092	1	28695	27354	1341
1093	1	28695	27354	1341
1094	1	28695	27353	1342
1095	1	28695	27353	1342
1096	1	28695	27353	1342
1097	1	28695	27352	1343
1098	1	28695	27352	1343
1099	1	28695	27352	1343
1100	1	28695	27352	1343
1101	1	28695	27352	1343
1102	1	28695	27351	1344
1103	1	28695	27349	1346
1104	1	28695	27349	1346
1105	1	28695	27349	1346
1106	1	28695	27349	1346
1107	1	28696	27348	1348
1108	1	28696	27348	1348
1109	1	28696	27348	1348
1110	1	28696	27346	1350
1111	1	28696	27345	1351
1112	1	28696	27345	1351
1113	1	28696	27345	1351
1114	1	28696	27345	1351
1115	1	28697	27344	1353
1116	1	28697	27344	1353
1117	1	28697	27344	1353
1118	1	28697	27344	1353
1119	1	28697	27344	1353
1120	1	28697	27344	1353
1121	1	28697	27344	1353
1122	1	28697	27338	1359
1123	1	28697	27338	1359
1124	1	28697	27338	1359
1125	1	28697	27338	1359
1126	1	28697	27338	1359
1127	1	28697	27338	1359
1128	1	28697	27338	1359
1129	1	28697	27338	1359
1130	1	28697	27337	1360
1131	1	28697	27337	1360
1132	1	28697	27337	1360
1133	1	28697	27337	1360
1134	1	28697	27337	1360
1135	1	28697	27337	1360
1136	1	28697	27335	1362
1137	1	28697	27335	1362
1138	1	28697	27335	1362
1139	1	28697	27335	1362
1140	1	28697	27335	1362
1141	1	28697	27335	1362
1142	1	28697	27335	1362
1143	1	28697	27335	1362
1144	1	28697	27335	1362
1145	1	28697	27335	1362
1146	1	28699	27335	1364
1147	1	28699	27335	1364
1148	1	28700	27334	1366
1149	1	28700	27333	1367
1150	1	28700	27333	1367
1151	1	28700	27333	1367
1152	1	28700	27333	1367
1153	1	28700	27331	1369
1154	1	28700	27331	1369
1155	1	28700	27330	1370
1156	1	28700	27329	1371
1157	1	28700	27328	1372
1158	1	28700	27328	1372
1159	1	28700	27327	1373
1160	1	28700	27327	1373
1161	1	28700	27327	1373
1162	1	28700	27327	1373
1163	1	28700	27327	1373
1164	1	28700	27327	1373
1165	1	28700	27327	1373
1166	1	28700	27327	1373
1167	1	28700	27327	1373
1168	1	28700	27327	1373
1169	1	28700	27327	1373
1170	1	28700	27323	1377
1171	1	28700	27322	1378
1172	1	28700	27322	1378
1173	1	28700	27322	1378
1174	1	28700	27322	1378
1175	1	28700	27322	1378
1176	1	28700	27322	1378
1177	1	28700	27322	1378
1178	1	28700	27322	1378
1179	1	28700	27322	1378
1180	1	28700	27322	1378
1181	1	28700	27322	1378
1182	1	28700	27322	1378
1183	1	28700	27322	1378
1184	1	28700	27322	1378
1185	1	28700	27322	1378
1186	1	28700	27321	1379
1187	1	28700	27321	1379
1188	1	28700	27321	1379
1189	1	28700	27321	1379
1190	1	28700	27321	1379
1191	1	28700	27320	1380
1192	1	28700	27320	1380
1193	1	28700	27320	1380
1194	1	28700	27320	1380
1195	1	28700	27320	1380
1196	1	28700	27320	1380
1197	1	28700	27320	1380
1198	1	28700	27320	1380
1199	1	28700	27320	1380
1200	1	28701	27320	1381
1201	1	28701	27320	1381
1202	1	28701	27320	1381
1203	1	28701	27320	1381
1204	1	28701	27320	1381
1205	1	28701	27320	1381
1206	1	28701	27320	1381
1207	1	28701	27320	1381
1208	1	28701	27320	1381
1209	1	28701	27320	1381
1210	1	28701	27320	1381
1211	1	28702	27320	1382
1212	1	28702	27320	1382
1213	1	28702	27320	1382
1214	1	28702	27320	1382
1215	1	28702	27320	1382
1216	1	28702	27320	1382
1217	1	28702	27319	1383
1218	1	28702	27319	1383
1219	1	28702	27319	1383
1220	1	28702	27318	1384
1221	1	28702	27317	1385
1222	1	28702	27317	1385
1223	1	28702	27317	1385
1224	1	28702	27316	1386
1225	1	28702	27316	1386
1226	1	28702	27316	1386
1227	1	28702	27316	1386
1228	1	28702	27316	1386
1229	1	28702	27315	1387
1230	1	28702	27315	1387
1231	1	28702	27315	1387
1232	1	28702	27314	1388
1233	1	28702	27314	1388
1234	1	28702	27314	1388
1235	1	28702	27313	1389
1236	1	28702	27313	1389
1237	1	28702	27313	1389
1238	1	28702	27313	1389
1239	1	28702	27312	1390
1240	1	28702	27312	1390
1241	1	28702	27312	1390
1242	1	28702	27312	1390
1243	1	28702	27312	1390
1244	1	28702	27312	1390
1245	1	28702	27312	1390
1246	1	28702	27312	1390
1247	1	28702	27312	1390
1248	1	28702	27312	1390
1249	1	28702	27312	1390
1250	1	28702	27312	1390
1251	1	28702	27312	1390
1252	1	28702	27312	1390
1253	1	28702	27312	1390
1254	1	28702	27312	1390
1255	1	28702	27312	1390
1256	1	28702	27312	1390
1257	1	28702	27309	1393
1258	1	28702	27309	1393
1259	1	28702	27309	1393
1260	1	28702	27309	1393
1261	1	28703	27309	1394
1262	1	28703	27309	1394
1263	1	28703	27307	1396
1264	1	28703	27307	1396
1265	1	28703	27307	1396
1266	1	28703	27305	1398
1267	1	28703	27305	1398
1268	1	28703	27305	1398
1269	1	28703	27305	1398
1270	1	28703	27305	1398
1271	1	28703	27305	1398
1272	1	28703	27305	1398
1273	1	28703	27305	1398
1274	1	28703	27305	1398
1275	1	28703	27305	1398
1276	1	28703	27305	1398
1277	1	28703	27305	1398
1278	1	28703	27305	1398
1279	1	28703	27305	1398
1280	1	28703	27305	1398
1281	1	28703	27305	1398
1282	1	28703	27305	1398
1283	1	28703	27305	1398
1284	1	28703	27305	1398
1285	1	28703	27305	1398
1286	1	28703	27305	1398
1287	1	28703	27305	1398
1288	1	28703	27304	1399
1289	1	28703	27304	1399
1290	1	28703	27303	1400
1291	1	28703	27303	1400
1292	1	28703	27303	1400
1293	1	28703	27302	1401
1294	1	28703	27302	1401
1295	1	28703	27302	1401
1296	1	28703	27302	1401
1297	1	28703	27302	1401
1298	1	28703	27302	1401
1299	1	28703	27302	1401
1300	1	28703	27302	1401
1301	1	28703	27301	1402
1302	1	28703	27301	1402
1303	1	28703	27301	1402
1304	1	28703	27301	1402
1305	1	28703	27299	1404
1306	1	28703	27299	1404
1307	1	28703	27298	1405
1308	1	28703	27298	1405
1309	1	28703	27298	1405
1310	1	28704	27298	1406
1311	1	28704	27298	1406
1312	1	28704	27298	1406
1313	1	28704	27298	1406
1314	1	28704	27298	1406
1315	1	28704	27298	1406
1316	1	28704	27295	1409
1317	1	28704	27295	1409
1318	1	28704	27295	1409
1319	1	28704	27295	1409
1320	1	28704	27295	1409
1321	1	28704	27293	1411
1322	1	28704	27293	1411
1323	1	28704	27292	1412
1324	1	28704	27292	1412
1325	1	28704	27292	1412
1326	1	28704	27292	1412
1327	1	28704	27292	1412
1328	1	28704	27289	1415
1329	1	28704	27289	1415
1330	1	28704	27289	1415
1331	1	28704	27289	1415
1332	1	28704	27289	1415
1333	1	28704	27289	1415
1334	1	28704	27289	1415
1335	1	28704	27289	1415
1336	1	28704	27288	1416
1337	1	28704	27288	1416
1338	1	28704	27287	1417
1339	1	28704	27287	1417
1340	1	28704	27287	1417
1341	1	28704	27286	1418
1342	1	28704	27286	1418
1343	1	28704	27283	1421
1344	1	28704	27282	1422
1345	1	28704	27282	1422
1346	1	28704	27282	1422
1347	1	28704	27282	1422
1348	1	28704	27282	1422
1349	1	28704	27282	1422
1350	1	28704	27282	1422
1351	1	28704	27282	1422
1352	1	28704	27280	1424
1353	1	28704	27280	1424
1354	1	28704	27280	1424
1355	1	28704	27279	1425
1356	1	28704	27279	1425
1357	1	28704	27279	1425
1358	1	28704	27279	1425
1359	1	28704	27279	1425
1360	1	28704	27279	1425
1361	1	28704	27279	1425
1362	1	28704	27279	1425
1363	1	28704	27279	1425
1364	1	28704	27279	1425
1365	1	28704	27279	1425
1366	1	28704	27278	1426
1367	1	28704	27278	1426
1368	1	28704	27278	1426
1369	1	28704	27278	1426
1370	1	28705	27278	1427
1371	1	28705	27278	1427
1372	1	28705	27278	1427
1373	1	28705	27277	1428
1374	1	28705	27277	1428
1375	1	28705	27277	1428
1376	1	28705	27276	1429
1377	1	28705	27275	1430
1378	1	28705	27275	1430
1379	1	28705	27274	1431
1380	1	28705	27273	1432
1381	1	28705	27273	1432
1382	1	28705	27273	1432
1383	1	28705	27269	1436
1384	1	28705	27268	1437
1385	1	28705	27266	1439
1386	1	28705	27266	1439
1387	1	28705	27266	1439
1388	1	28705	27265	1440
1389	1	28705	27265	1440
1390	1	28705	27265	1440
1391	1	28705	27265	1440
1392	1	28705	27265	1440
1393	1	28705	27265	1440
1394	1	28705	27265	1440
1395	1	28705	27265	1440
1396	1	28705	27265	1440
1397	1	28705	27263	1442
1398	1	28705	27263	1442
1399	1	28705	27262	1443
1400	1	28705	27262	1443
1401	1	28705	27262	1443
1402	1	28705	27261	1444
1403	1	28705	27261	1444
1404	1	28705	27260	1445
1405	1	28705	27259	1446
1406	1	28705	27259	1446
1407	1	28705	27257	1448
1408	1	28705	27257	1448
1409	1	28705	27257	1448
1410	1	28705	27257	1448
1411	1	28705	27257	1448
1412	1	28705	27257	1448
1413	1	28705	27257	1448
1414	1	28706	27257	1449
1415	1	28706	27257	1449
1416	1	28706	27257	1449
1417	1	28706	27257	1449
1418	1	28706	27257	1449
1419	1	28706	27257	1449
1420	1	28706	27257	1449
1421	1	28706	27257	1449
1422	1	28706	27257	1449
1423	1	28706	27257	1449
1424	1	28706	27257	1449
1425	1	28706	27257	1449
1426	1	28706	27257	1449
1427	1	28707	27257	1450
1428	1	28707	27257	1450
1429	1	28707	27257	1450
1430	1	28707	27257	1450
1431	1	28707	27257	1450
1432	1	28707	27257	1450
1433	1	28707	27257	1450
1434	1	28707	27257	1450
1435	1	28707	27257	1450
1436	1	28707	27257	1450
1437	1	28707	27256	1451
1438	1	28707	27256	1451
1439	1	28707	27256	1451
1440	1	28707	27256	1451
1441	1	28707	27256	1451
1442	1	28707	27255	1452
1443	1	28707	27255	1452
1444	1	28707	27255	1452
1445	1	28707	27255	1452
1446	1	28707	27254	1453
1447	1	28707	27252	1455
1448	1	28707	27249	1458
1449	1	28707	27247	1460
1450	1	28708	27247	1461
1451	1	28708	27247	1461
1452	1	28708	27247	1461
1453	1	28708	27246	1462
1454	1	28708	27243	1465
1455	1	28708	27243	1465
1456	1	28708	27243	1465
1457	1	28708	27243	1465
1458	1	28708	27243	1465
1459	1	28708	27243	1465
1460	1	28708	27242	1466
1461	1	28708	27242	1466
1462	1	28708	27241	1467
1463	1	28708	27241	1467
1464	1	28708	27241	1467
1465	1	28708	27241	1467
1466	1	28708	27241	1467
1467	1	28708	27241	1467
1468	1	28708	27241	1467
1469	1	28708	27241	1467
1470	1	28708	27241	1467
1471	1	28708	27240	1468
1472	1	28708	27239	1469
1473	1	28709	27237	1472
1474	1	28709	27237	1472
1475	1	28709	27237	1472
1476	1	28709	27237	1472
1477	1	28709	27237	1472
1478	1	28709	27237	1472
1479	1	28710	27234	1476
1480	1	28710	27233	1477
1481	1	28710	27233	1477
1482	1	28710	27233	1477
1483	1	28710	27233	1477
1484	1	28710	27233	1477
1485	1	28710	27233	1477
1486	1	28710	27233	1477
1487	1	28710	27233	1477
1488	1	28710	27233	1477
1489	1	28710	27233	1477
1490	1	28710	27233	1477
1491	1	28710	27233	1477
1492	1	28711	27233	1478
1493	1	28711	27233	1478
1494	1	28711	27233	1478
1495	1	28711	27233	1478
1496	1	28711	27233	1478
1497	1	28711	27230	1481
1498	1	28711	27230	1481
1499	1	28711	27230	1481
1500	1	28711	27230	1481
1501	1	28711	27230	1481
1502	1	28711	27230	1481
1503	1	28711	27230	1481
1504	1	28711	27230	1481
1505	1	28711	27230	1481
1506	1	28711	27230	1481
1507	1	28711	27230	1481
1508	1	28711	27230	1481
1509	1	28711	27230	1481
1510	1	28711	27230	1481
1511	1	28711	27229	1482
1512	1	28711	27229	1482
1513	1	28711	27229	1482
1514	1	28711	27229	1482
1515	1	28711	27229	1482
1516	1	28711	27227	1484
1517	1	28711	27227	1484
1518	1	28711	27227	1484
1519	1	28711	27227	1484
1520	1	28711	27227	1484
1521	1	28711	27227	1484
1522	1	28711	27227	1484
1523	1	28711	27227	1484
1524	1	28711	27227	1484
1525	1	28711	27225	1486
1526	1	28711	27225	1486
1527	1	28711	27225	1486
1528	1	28711	27225	1486
1529	1	28711	27225	1486
1530	1	28712	27225	1487
1531	1	28712	27225	1487
1532	1	28712	27225	1487
1533	1	28712	27225	1487
1534	1	28712	27225	1487
1535	1	28712	27225	1487
1536	1	28712	27225	1487
1537	1	28712	27225	1487
1538	1	28712	27225	1487
1539	1	28712	27225	1487
1540	1	28712	27225	1487
1541	1	28712	27224	1488
1542	1	28712	27224	1488
1543	1	28712	27224	1488
1544	1	28712	27223	1489
1545	1	28712	27223	1489
1546	1	28712	27223	1489
1547	1	28712	27223	1489
1548	1	28712	27221	1491
1549	1	28712	27221	1491
1550	1	28712	27221	1491
1551	1	28712	27221	1491
1552	1	28712	27221	1491
1553	1	28712	27221	1491
1554	1	28713	27221	1492
1555	1	28713	27221	1492
1556	1	28713	27221	1492
1557	1	28713	27221	1492
1558	1	28713	27221	1492
1559	1	28713	27221	1492
1560	1	28713	27221	1492
1561	1	28713	27221	1492
1562	1	28713	27221	1492
1563	1	28713	27221	1492
1564	1	28713	27221	1492
1565	1	28713	27221	1492
1566	1	28713	27221	1492
1567	1	28713	27221	1492
1568	1	28713	27219	1494
1569	1	28713	27218	1495
1570	1	28713	27218	1495
1571	1	28713	27218	1495
1572	1	28714	27217	1497
1573	1	28714	27216	1498
1574	1	28714	27216	1498
1575	1	28714	27216	1498
1576	1	28714	27216	1498
1577	1	28714	27216	1498
1578	1	28714	27216	1498
1579	1	28714	27216	1498
1580	1	28714	27216	1498
1581	1	28714	27216	1498
1582	1	28714	27216	1498
1583	1	28714	27216	1498
1584	1	28714	27215	1499
1585	1	28714	27214	1500
1586	1	28714	27214	1500
1587	1	28714	27214	1500
1588	1	28714	27214	1500
1589	1	28714	27214	1500
1590	1	28714	27214	1500
1591	1	28714	27214	1500
1592	1	28714	27214	1500
1593	1	28714	27214	1500
1594	1	28715	27214	1501
1595	1	28715	27214	1501
1596	1	28715	27214	1501
1597	1	28715	27214	1501
1598	1	28715	27213	1502
1599	1	28715	27212	1503
1600	1	28715	27212	1503
1601	1	28715	27211	1504
1602	1	28715	27210	1505
1603	1	28715	27209	1506
1604	1	28715	27209	1506
1605	1	28715	27209	1506
1606	1	28715	27208	1507
1607	1	28715	27208	1507
1608	1	28715	27208	1507
1609	1	28715	27208	1507
1610	1	28715	27207	1508
1611	1	28715	27206	1509
1612	1	28715	27206	1509
1613	1	28715	27206	1509
1614	1	28715	27206	1509
1615	1	28715	27206	1509
1616	1	28715	27206	1509
1617	1	28715	27202	1513
1618	1	28715	27202	1513
1619	1	28715	27201	1514
1620	1	28715	27201	1514
1621	1	28715	27201	1514
1622	1	28716	27201	1515
1623	1	28716	27200	1516
1624	1	28716	27200	1516
1625	1	28716	27200	1516
1626	1	28716	27200	1516
1627	1	28716	27200	1516
1628	1	28716	27199	1517
1629	1	28716	27199	1517
1630	1	28716	27199	1517
1631	1	28716	27199	1517
1632	1	28716	27199	1517
1633	1	28716	27198	1518
1634	1	28716	27198	1518
1635	1	28716	27198	1518
1636	1	28716	27198	1518
1637	1	28716	27198	1518
1638	1	28716	27198	1518
1639	1	28716	27198	1518
1640	1	28716	27198	1518
1641	1	28716	27198	1518
1642	1	28716	27195	1521
1643	1	28716	27195	1521
1644	1	28716	27195	1521
1645	1	28716	27192	1524
1646	1	28716	27192	1524
1647	1	28716	27192	1524
1648	1	28717	27191	1526
1649	1	28717	27191	1526
1650	1	28717	27191	1526
1651	1	28717	27191	1526
1652	1	28717	27191	1526
1653	1	28717	27191	1526
1654	1	28717	27191	1526
1655	1	28717	27191	1526
1656	1	28718	27191	1527
1657	1	28718	27189	1529
1658	1	28718	27187	1531
1659	1	28718	27187	1531
1660	1	28718	27187	1531
1661	1	28718	27186	1532
1662	1	28718	27186	1532
1663	1	28718	27186	1532
1664	1	28718	27185	1533
1665	1	28718	27183	1535
1666	1	28718	27183	1535
1667	1	28718	27178	1540
1668	1	28718	27178	1540
1669	1	28718	27178	1540
1670	1	28718	27178	1540
1671	1	28718	27178	1540
1672	1	28718	27178	1540
1673	1	28718	27178	1540
1674	1	28718	27178	1540
1675	1	28719	27178	1541
1676	1	28719	27176	1543
1677	1	28720	27176	1544
1678	1	28720	27176	1544
1679	1	28720	27175	1545
1680	1	28720	27175	1545
1681	1	28720	27175	1545
1682	1	28720	27174	1546
1683	1	28720	27174	1546
1684	1	28720	27174	1546
1685	1	28720	27174	1546
1686	1	28720	27174	1546
1687	1	28720	27174	1546
1688	1	28720	27174	1546
1689	1	28720	27174	1546
1690	1	28720	27174	1546
1691	1	28720	27174	1546
1692	1	28720	27173	1547
1693	1	28720	27172	1548
1694	1	28720	27172	1548
1695	1	28720	27172	1548
1696	1	28720	27172	1548
1697	1	28720	27172	1548
1698	1	28720	27172	1548
1699	1	28721	27172	1549
1700	1	28721	27172	1549
1701	1	28721	27172	1549
1702	1	28721	27172	1549
1703	1	28721	27170	1551
1704	1	28721	27170	1551
1705	1	28721	27170	1551
1706	1	28721	27169	1552
1707	1	28721	27169	1552
1708	1	28721	27169	1552
1709	1	28721	27169	1552
1710	1	28721	27168	1553
1711	1	28721	27167	1554
1712	1	28721	27166	1555
1713	1	28721	27166	1555
1714	1	28721	27166	1555
1715	1	28721	27166	1555
1716	1	28721	27166	1555
1717	1	28721	27166	1555
1718	1	28721	27166	1555
1719	1	28721	27166	1555
1720	1	28721	27166	1555
1721	1	28721	27166	1555
1722	1	28721	27166	1555
1723	1	28721	27166	1555
1724	1	28721	27166	1555
1725	1	28721	27165	1556
1726	1	28721	27165	1556
1727	1	28721	27165	1556
1728	1	28721	27165	1556
1729	1	28721	27165	1556
1730	1	28721	27165	1556
1731	1	28721	27165	1556
1732	1	28721	27165	1556
1733	1	28721	27165	1556
1734	1	28721	27165	1556
1735	1	28721	27164	1557
1736	1	28721	27162	1559
1737	1	28721	27162	1559
1738	1	28721	27162	1559
1739	1	28721	27162	1559
1740	1	28721	27162	1559
1741	1	28721	27162	1559
1742	1	28721	27162	1559
1743	1	28721	27162	1559
1744	1	28721	27162	1559
1745	1	28721	27162	1559
1746	1	28721	27162	1559
1747	1	28721	27162	1559
1748	1	28721	27162	1559
1749	1	28721	27162	1559
1750	1	28721	27161	1560
1751	1	28721	27161	1560
1752	1	28721	27161	1560
1753	1	28721	27161	1560
1754	1	28721	27161	1560
1755	1	28721	27161	1560
1756	1	28721	27161	1560
1757	1	28721	27161	1560
1758	1	28721	27160	1561
1759	1	28721	27160	1561
1760	1	28721	27160	1561
1761	1	28721	27160	1561
1762	1	28721	27160	1561
1763	1	28721	27160	1561
1764	1	28721	27160	1561
1765	1	28721	27156	1565
1766	1	28721	27156	1565
1767	1	28721	27156	1565
1768	1	28721	27156	1565
1769	1	28721	27156	1565
1770	1	28721	27155	1566
1771	1	28721	27155	1566
1772	1	28721	27155	1566
1773	1	28721	27155	1566
1774	1	28721	27154	1567
1775	1	28721	27153	1568
1776	1	28721	27153	1568
1777	1	28721	27153	1568
1778	1	28721	27153	1568
1779	1	28721	27152	1569
1780	1	28721	27151	1570
1781	1	28721	27151	1570
1782	1	28721	27150	1571
1783	1	28721	27150	1571
1784	1	28721	27150	1571
1785	1	28721	27150	1571
1786	1	28721	27150	1571
1787	1	28721	27150	1571
1788	1	28721	27150	1571
1789	1	28721	27149	1572
1790	1	28721	27149	1572
1791	1	28721	27149	1572
1792	1	28721	27149	1572
1793	1	28721	27149	1572
1794	1	28721	27149	1572
1795	1	28721	27149	1572
1796	1	28721	27149	1572
1797	1	28721	27149	1572
1798	1	28721	27149	1572
1799	1	28721	27149	1572
1800	1	28721	27149	1572
1801	1	28722	27148	1574
1802	1	28722	27148	1574
1803	1	28722	27147	1575
1804	1	28722	27147	1575
1805	1	28722	27147	1575
1806	1	28722	27147	1575
1807	1	28722	27147	1575
1808	1	28722	27146	1576
1809	1	28722	27144	1578
1810	1	28722	27144	1578
1811	1	28722	27143	1579
1812	1	28722	27143	1579
1813	1	28722	27143	1579
1814	1	28722	27140	1582
1815	1	28722	27139	1583
1816	1	28722	27139	1583
1817	1	28722	27139	1583
1818	1	28722	27139	1583
1819	1	28722	27139	1583
1820	1	28722	27139	1583
1821	1	28722	27139	1583
1822	1	28722	27139	1583
1823	1	28723	27139	1584
1824	1	28723	27139	1584
1825	1	28724	27139	1585
1826	1	28724	27139	1585
1827	1	28724	27139	1585
1828	1	28724	27138	1586
1829	1	28724	27138	1586
1830	1	28724	27138	1586
1831	1	28724	27138	1586
1832	1	28724	27138	1586
1833	1	28724	27138	1586
1834	1	28724	27138	1586
1835	1	28724	27138	1586
1836	1	28724	27138	1586
1837	1	28724	27137	1587
1838	1	28725	27137	1588
1839	1	28725	27137	1588
1840	1	28725	27137	1588
1841	1	28725	27137	1588
1842	1	28725	27135	1590
1843	1	28725	27135	1590
1844	1	28725	27135	1590
1845	1	28725	27135	1590
1846	1	28725	27134	1591
1847	1	28725	27133	1592
1848	1	28725	27133	1592
1849	1	28725	27133	1592
1850	1	28725	27133	1592
1851	1	28725	27133	1592
1852	1	28725	27133	1592
1853	1	28725	27133	1592
1854	1	28725	27133	1592
1855	1	28725	27133	1592
1856	1	28725	27132	1593
1857	1	28725	27131	1594
1858	1	28725	27130	1595
1859	1	28725	27130	1595
1860	1	28725	27130	1595
1861	1	28725	27129	1596
1862	1	28725	27129	1596
1863	1	28725	27129	1596
1864	1	28725	27129	1596
1865	1	28725	27129	1596
1866	1	28725	27129	1596
1867	1	28725	27129	1596
1868	1	28725	27129	1596
1869	1	28725	27128	1597
1870	1	28725	27127	1598
1871	1	28725	27127	1598
1872	1	28725	27127	1598
1873	1	28725	27127	1598
1874	1	28725	27126	1599
1875	1	28725	27126	1599
1876	1	28725	27126	1599
1877	1	28725	27126	1599
1878	1	28725	27126	1599
1879	1	28725	27126	1599
1880	1	28725	27125	1600
1881	1	28725	27125	1600
1882	1	28725	27125	1600
1883	1	28725	27125	1600
1884	1	28725	27125	1600
1885	1	28725	27124	1601
1886	1	28725	27124	1601
1887	1	28725	27124	1601
1888	1	28725	27124	1601
1889	1	28725	27124	1601
1890	1	28725	27124	1601
1891	1	28725	27124	1601
1892	1	28725	27124	1601
1893	1	28725	27124	1601
1894	1	28725	27124	1601
1895	1	28725	27124	1601
1896	1	28725	27124	1601
1897	1	28725	27124	1601
1898	1	28725	27124	1601
1899	1	28725	27124	1601
1900	1	28725	27124	1601
1901	1	28725	27124	1601
1902	1	28725	27124	1601
1903	1	28725	27124	1601
1904	1	28725	27121	1604
1905	1	28725	27121	1604
1906	1	28725	27121	1604
1907	1	28725	27121	1604
1908	1	28725	27120	1605
1909	1	28725	27120	1605
1910	1	28725	27120	1605
1911	1	28725	27120	1605
1912	1	28725	27120	1605
1913	1	28725	27120	1605
1914	1	28725	27120	1605
1915	1	28725	27120	1605
1916	1	28725	27120	1605
1917	1	28725	27120	1605
1918	1	28725	27120	1605
1919	1	28726	27120	1606
1920	1	28726	27120	1606
1921	1	28726	27120	1606
1922	1	28726	27120	1606
1923	1	28726	27120	1606
1924	1	28726	27120	1606
1925	1	28726	27120	1606
1926	1	28726	27120	1606
1927	1	28726	27120	1606
1928	1	28726	27120	1606
1929	1	28726	27120	1606
1930	1	28726	27120	1606
1931	1	28726	27120	1606
1932	1	28726	27120	1606
1933	1	28726	27120	1606
1934	1	28726	27120	1606
1935	1	28726	27120	1606
1936	1	28726	27120	1606
1937	1	28726	27120	1606
1938	1	28726	27120	1606
1939	1	28726	27120	1606
1940	1	28726	27120	1606
1941	1	28726	27120	1606
1942	1	28726	27120	1606
1943	1	28726	27120	1606
1944	1	28726	27118	1608
1945	1	28726	27117	1609
1946	1	28726	27117	1609
1947	1	28726	27117	1609
1948	1	28726	27117	1609
1949	1	28726	27117	1609
1950	1	28726	27117	1609
1951	1	28726	27117	1609
1952	1	28726	27117	1609
1953	1	28726	27117	1609
1954	1	28726	27117	1609
1955	1	28726	27116	1610
1956	1	28726	27116	1610
1957	1	28726	27116	1610
1958	1	28726	26961	1765
1959	1	28726	26961	1765
1960	1	28726	26961	1765
1961	1	28726	26961	1765
1962	1	28726	26960	1766
1963	1	28726	26960	1766
1964	1	28726	26960	1766
1965	1	28726	26960	1766
1966	1	28726	26959	1767
1967	1	28726	26958	1768
1968	1	28726	26958	1768
1969	1	28726	26958	1768
1970	1	28726	26958	1768
1971	1	28726	26958	1768
1972	1	28726	26957	1769
1973	1	28726	26957	1769
1974	1	28726	26957	1769
1975	1	28726	26957	1769
1976	1	28727	26957	1770
1977	1	28727	26957	1770
1978	1	28727	26957	1770
1979	1	28727	26957	1770
1980	1	28727	26957	1770
1981	1	28727	26957	1770
1982	1	28727	26957	1770
1983	1	28727	26957	1770
1984	1	28727	26955	1772
1985	1	28727	26937	1790
1986	1	28727	26937	1790
1987	1	28727	26937	1790
1988	1	28727	26937	1790
1989	1	28727	26937	1790
1990	1	28727	26937	1790
1991	1	28727	26937	1790
1992	1	28727	26937	1790
1993	1	28727	26937	1790
1994	1	28728	26937	1791
1995	1	28728	26937	1791
1996	1	28728	26936	1792
1997	1	28728	26936	1792
[truncated: 223,803+ more rows]
