# Supplementary material for: A chickpea genetic variation map based on the sequencing of 3,366 genomes
Source: Nature. 2021 Nov 10;599(7886):622–7. doi: 10.1038/s41586-021-04066-1 (PMC8612933; doi:10.1038/s41586-021-04066-1)
Supplement: Supplementary file 14 — Source Data Fig. 3 [file 41586_2021_4066_MOESM14_ESM.xlsx]

## Sheet: Figure_3c
FullModel	NoKxEModel	Env.OnlyModel
0.707656	0.690783	0.640625
0.718141	0.694671	0.619569
0.734274	0.712938	0.597577
0.693772	0.674488	0.604758
0.735384	0.715389	0.586639
0.721212	0.707942	0.563844
0.713047	0.692378	0.551359
0.647233	0.611654	0.553971
0.753253	0.745748	0.690171
0.686001	0.670988	0.632459
0.731932	0.709565	0.640153
0.674214	0.657706	0.58607
0.682088	0.661489	0.547709
0.716241	0.698725	0.578593
0.744031	0.723084	0.63508
0.705647	0.671736	0.571294
0.674327	0.645123	0.568046
0.655435	0.629539	0.597437
0.698509	0.669072	0.592188
0.672794	0.648168	0.572354
0.671132	0.649858	0.56716
0.661724	0.653981	0.547864
0.722833	0.706257	0.637014
0.712542	0.686921	0.60533
0.739903	0.712377	0.567971
0.745109	0.715254	0.643
0.710699	0.688201	0.623908
0.734726	0.715809	0.640176
0.70652	0.68043	0.594698
0.719263	0.705249	0.608845
0.709832	0.67285	0.569012
0.732944	0.710299	0.667796
0.689594	0.672335	0.569812
0.747346	0.731815	0.659305
0.699854	0.66824	0.553572
0.687099	0.65949	0.538806
0.730882	0.708648	0.581232
0.692422	0.670087	0.595096
0.655478	0.621664	0.556514
0.670036	0.642903	0.550315
0.691632	0.663059	0.593927
0.682836	0.65676	0.609551
0.711871	0.683153	0.606671
0.707368	0.692096	0.598461
0.723236	0.696476	0.558075
0.735705	0.701819	0.600867
0.749953	0.723981	0.643708
0.730792	0.710455	0.600976
0.693583	0.661295	0.561829
0.716551	0.684939	0.595408
0.712425	0.694869	0.614002
0.709289	0.683184	0.665939
0.705055	0.670591	0.60478
0.627815	0.610913	0.544623
0.715204	0.688709	0.632042
0.695896	0.663872	0.576075
0.723445	0.697965	0.612376
0.7024	0.673442	0.602062
0.750948	0.719896	0.655295
0.726357	0.700869	0.601727
0.717313	0.692262	0.587759
0.75463	0.722864	0.630966
0.70801	0.682241	0.59276
0.760016	0.738971	0.665416
0.645719	0.621204	0.598318
0.759305	0.729962	0.602602
0.713552	0.686748	0.569327
0.761531	0.724553	0.638888
0.714036	0.683826	0.575593
0.702557	0.692004	0.558968
0.749156	0.722294	0.637197
0.715048	0.689953	0.565195
0.692579	0.670228	0.552274
0.708615	0.692034	0.599128
0.666008	0.642883	0.557327
0.699449	0.675923	0.574062
0.728869	0.701929	0.61857
0.726716	0.701844	0.633361
0.755093	0.740312	0.646166
0.61158	0.587859	0.536386
0.719421	0.69145	0.607028
0.740425	0.710204	0.60883
0.677307	0.653407	0.594486
0.736649	0.706761	0.615893
0.69163	0.65971	0.585318
0.700701	0.676453	0.549579
0.663536	0.639199	0.527123
0.700042	0.680833	0.584875
0.721771	0.696632	0.615909
0.690124	0.673832	0.574971
0.725003	0.709271	0.639503
0.680687	0.647211	0.548306
0.701547	0.672662	0.599066
0.76093	0.739149	0.687077
0.733608	0.719666	0.637554
0.706833	0.678128	0.585687
0.743592	0.717604	0.616917
0.686102	0.663468	0.545847
0.710771	0.685567	0.568374
0.682834	0.657145	0.55726
0.729638	0.71625	0.64535
0.695231	0.673632	0.611138
0.71541	0.695028	0.589189
0.707017	0.685458	0.585297
0.79116	0.766336	0.697782
0.711332	0.686517	0.572012
0.726364	0.69015	0.610938
0.617367	0.5919	0.533894
0.710899	0.677671	0.595963
0.654656	0.631488	0.496416
0.708773	0.685259	0.573278
0.699085	0.676022	0.62362
0.772939	0.757749	0.670382
0.679906	0.670357	0.608956
0.718032	0.690201	0.572868
0.722541	0.694249	0.654565
0.657003	0.634436	0.52129
0.718045	0.705892	0.576665
0.699513	0.669133	0.599629
0.708296	0.691479	0.627348
0.763262	0.732452	0.639505
0.671599	0.647599	0.517802
0.692806	0.66857	0.57835
0.648395	0.628676	0.540968
0.720801	0.687624	0.585749
0.732065	0.699124	0.632415
0.723011	0.699697	0.6356
0.699508	0.682019	0.594957
0.71812	0.704291	0.646188
0.734217	0.710746	0.620441
0.697688	0.680973	0.606451
0.748429	0.72874	0.646822
0.720265	0.692753	0.568128
0.73656	0.709752	0.620796
0.715055	0.698576	0.583259
0.722566	0.703389	0.615305
0.674344	0.640048	0.543905
0.687763	0.674614	0.599732
0.664588	0.635885	0.533948
0.773244	0.743215	0.666033
0.724044	0.704702	0.64757
0.716633	0.701948	0.62654
0.732374	0.715064	0.639359
0.697344	0.669818	0.614246
0.69109	0.666101	0.596177
0.665001	0.635894	0.524981
0.727944	0.705167	0.661532
0.716714	0.698066	0.58927
0.684039	0.671556	0.586469
0.675786	0.66271	0.551573
0.63494	0.616181	0.555454
0.74548	0.722438	0.648822
0.692814	0.679259	0.584658
0.647507	0.621637	0.548561
0.678829	0.659074	0.576582
0.728422	0.701661	0.599561
0.730481	0.699103	0.607305
0.738775	0.707841	0.617441
0.725152	0.70366	0.593095
0.731322	0.704616	0.602104
0.697641	0.66327	0.612289
0.67732	0.649004	0.591673
0.732585	0.704855	0.655462
0.652467	0.627872	0.550014
0.711365	0.676528	0.577143
0.745364	0.719727	0.624749
0.708206	0.673231	0.610699
0.710165	0.678744	0.627903
0.709136	0.695772	0.604622
0.761126	0.750335	0.663439
0.726294	0.703156	0.624037
0.757306	0.721554	0.618908
0.726355	0.711205	0.59624
0.729949	0.717107	0.630669
0.771808	0.758703	0.681119
0.759962	0.73191	0.641284
0.637963	0.614313	0.52868
0.633425	0.600191	0.491717
0.716129	0.683532	0.616702
0.747233	0.728433	0.649839
0.701665	0.681683	0.613019
0.718742	0.700318	0.622017
0.73976	0.699924	0.630205
0.677207	0.667962	0.583337
0.685924	0.669171	0.534861
0.719781	0.692287	0.583518
0.704896	0.683163	0.56688
0.731065	0.70429	0.594251
0.745446	0.705915	0.624273
0.704708	0.684942	0.623849
0.696987	0.660932	0.558262
0.685124	0.649789	0.568299
0.709072	0.682408	0.625224
0.713708	0.676879	0.579507
0.676625	0.669187	0.599101
0.691362	0.678047	0.636262
0.750654	0.713944	0.631308
0.732459	0.701617	0.63932
0.708152	0.69653	0.60041
0.760191	0.733945	0.676658
0.74687	0.734145	0.649049
0.688711	0.656792	0.559421
0.677623	0.651488	0.573302
0.687173	0.652307	0.600865
0.681739	0.653333	0.585802
0.737213	0.724977	0.602544
0.706568	0.675335	0.585444
0.743646	0.737211	0.648386
0.727891	0.695191	0.620839
0.703995	0.688029	0.639023
0.714937	0.685149	0.601656
0.733431	0.716847	0.621441
0.725381	0.707333	0.606971
0.73829	0.714801	0.639123
0.692932	0.666656	0.577004
0.697044	0.668225	0.58086
0.736273	0.725275	0.628914
0.714752	0.68992	0.620549
0.706473	0.680044	0.587492
0.721556	0.70508	0.615947
0.700794	0.676528	0.581418
0.717606	0.674658	0.57693
0.731744	0.705267	0.617794
0.708711	0.681675	0.556673
0.663717	0.633167	0.552171
0.733569	0.717401	0.617572
0.704847	0.692879	0.539666
0.713447	0.70373	0.659642
0.718406	0.702816	0.609037
0.712964	0.689776	0.592084
0.702413	0.685123	0.617316
0.728826	0.710401	0.624188
0.67841	0.66807	0.569619
0.676635	0.660291	0.572567
0.722476	0.688498	0.655817
0.675594	0.654091	0.556409
0.652525	0.619348	0.54537
0.677716	0.644927	0.528056
0.736064	0.72621	0.61144
0.688038	0.672491	0.583253
0.713972	0.684684	0.590384
0.67656	0.653239	0.579772
0.709753	0.690534	0.60467
0.695638	0.682934	0.622626
0.656896	0.643609	0.55955
0.75072	0.730468	0.635771
0.67101	0.655939	0.539206
0.747893	0.724546	0.652108
0.72301	0.690015	0.591428
0.751873	0.730918	0.637017
0.715132	0.69533	0.600219
0.725931	0.703881	0.617083
0.743394	0.721016	0.654208
0.673084	0.656462	0.600269
0.709054	0.680148	0.566844
0.669663	0.648497	0.590951
0.648747	0.61704	0.53886
0.743794	0.720954	0.637836
0.716583	0.688073	0.593264
0.736852	0.697156	0.580385
0.69184	0.665351	0.616303
0.705568	0.679139	0.644462
0.75404	0.726373	0.634855
0.732648	0.701779	0.625554
0.691411	0.656141	0.59548
0.71852	0.692044	0.608097
0.775328	0.754771	0.675873
0.721604	0.689478	0.596433
0.688966	0.662559	0.613623
0.66177	0.632449	0.585645
0.702634	0.672044	0.567336
0.760002	0.738625	0.678648
0.674318	0.637007	0.566014
0.726728	0.697917	0.588443
0.67869	0.669105	0.584054
0.710608	0.685395	0.610044
0.694744	0.668543	0.561223
0.718088	0.703594	0.660461
0.713961	0.698412	0.608486
0.747043	0.713763	0.63574
0.687681	0.666741	0.560458
0.744678	0.715888	0.693353
0.72311	0.69838	0.587199
0.724332	0.695184	0.601504
0.689749	0.674151	0.611075
0.712889	0.676038	0.589193
0.692796	0.672402	0.575569
0.710893	0.697776	0.585451
0.673594	0.629995	0.550169
0.707751	0.664444	0.569745
0.72866	0.709101	0.640382
0.715327	0.705122	0.594594
0.668866	0.63831	0.558454
0.662662	0.633534	0.563615
0.742455	0.715563	0.622222
0.705608	0.69936	0.609569
0.706431	0.698755	0.6375
0.73194	0.718843	0.664383
0.722546	0.70048	0.591969
0.703459	0.674521	0.58513
0.649828	0.638588	0.584204
0.722889	0.696972	0.649889
0.675195	0.648223	0.58878
0.66757	0.63806	0.525057
0.704612	0.682893	0.603437
0.721145	0.701501	0.608896
0.697343	0.667478	0.606795
0.728466	0.689663	0.651048
0.702599	0.680728	0.581495
0.688921	0.664084	0.58088
0.663198	0.636425	0.562511
0.677845	0.658775	0.589708
0.69032	0.669301	0.591096
0.667645	0.626919	0.535866
0.732128	0.705007	0.624923
0.678561	0.662279	0.577321
0.673138	0.650112	0.574749
0.696243	0.661525	0.563218
0.691062	0.676754	0.560027
0.7358	0.714926	0.640416
0.715164	0.687759	0.648785
0.759854	0.725703	0.611878
0.726348	0.704106	0.553859
0.714404	0.698288	0.627357
0.683996	0.657889	0.600721
0.704871	0.669381	0.596138
0.743507	0.730863	0.658124
0.778321	0.749984	0.663202
0.713973	0.703295	0.616551
0.663768	0.638421	0.559414
0.704609	0.68487	0.604852
0.634697	0.612993	0.537347
0.710067	0.688809	0.606367
0.728921	0.704676	0.626185
0.678287	0.639205	0.565903
0.764925	0.748091	0.643847
0.727825	0.703791	0.604917
0.716192	0.684063	0.630925
0.704785	0.682416	0.628486
0.727954	0.707255	0.617457
0.754282	0.73367	0.651152
0.684626	0.662047	0.619063
0.700999	0.680086	0.579786
0.673217	0.649954	0.604379
0.666338	0.640199	0.598882
0.709573	0.687092	0.614685
0.735078	0.709258	0.636244
0.717989	0.687435	0.608329
0.677608	0.643867	0.553143
0.708983	0.682318	0.612014
0.719597	0.700099	0.602192
0.705747	0.687107	0.584587
0.644495	0.629475	0.526485
0.703789	0.684023	0.574125
0.747847	0.720085	0.634765
0.712792	0.679414	0.554073
0.664821	0.635695	0.537296
0.672908	0.631883	0.537859
0.68713	0.661244	0.573597
0.697464	0.673649	0.584734
0.690342	0.670129	0.559903
0.643442	0.61271	0.513618
0.715507	0.683776	0.602723
0.693348	0.671231	0.583013
0.697979	0.673151	0.603503
0.771835	0.739192	0.619278
0.686409	0.658156	0.59449
0.7448	0.714814	0.631353
0.770978	0.741757	0.653868
0.730458	0.701511	0.615838
0.686832	0.660474	0.622591
0.675434	0.649109	0.557351
0.725629	0.714715	0.627272
0.739057	0.712586	0.632145
0.760467	0.727573	0.61523
0.712985	0.684778	0.610329
0.726227	0.70213	0.616843
0.68185	0.648151	0.542326
0.710492	0.675732	0.604391
0.679202	0.655962	0.570123
0.709776	0.676186	0.542602
0.69391	0.67314	0.588751
0.701944	0.67314	0.592891
0.740371	0.7185	0.600559
0.662715	0.635143	0.547963
0.770915	0.752266	0.646767
0.67285	0.649363	0.537389
0.740644	0.71133	0.612732
0.765162	0.74757	0.636258
0.721448	0.694959	0.634629
0.671602	0.637294	0.584526
0.73164	0.700764	0.634922
0.700485	0.663297	0.582255
0.729107	0.693751	0.597146
0.724093	0.707023	0.593074
0.718936	0.700837	0.581431
0.707975	0.686088	0.591185
0.711381	0.690252	0.54921
0.76461	0.745503	0.652513
0.679588	0.649917	0.571486
0.714549	0.693601	0.623623
0.719866	0.689907	0.61169
0.688029	0.671657	0.548738
0.7293	0.714246	0.658065
0.731299	0.700359	0.601997
0.712676	0.689321	0.62671
0.682539	0.649014	0.563232
0.705746	0.679701	0.587152
0.672365	0.646817	0.564888
0.67962	0.648835	0.598258
0.728872	0.706471	0.638189
0.699968	0.682677	0.621052
0.71502	0.691552	0.574202
0.705038	0.672817	0.605364
0.73182	0.697853	0.602913
0.693003	0.666344	0.595032
0.753751	0.724476	0.656593
0.77484	0.755347	0.664347
0.7136	0.679592	0.594127
0.731315	0.713284	0.644412
0.70124	0.669293	0.593098
0.750413	0.724382	0.641547
0.687349	0.669512	0.592173
0.668586	0.653122	0.574598
0.699167	0.682793	0.566935
0.706769	0.688611	0.539233
0.726218	0.7038	0.599222
0.67203	0.642438	0.573351
0.71566	0.689961	0.638328
0.666952	0.645086	0.565999
0.725914	0.699956	0.611478
0.737825	0.722243	0.610255
0.711409	0.684332	0.603653
0.7355	0.699713	0.587525
0.73029	0.711871	0.647923
0.71295	0.697995	0.609487
0.669697	0.647257	0.567588
0.689861	0.662329	0.571874
0.771047	0.752136	0.623222
0.656926	0.632291	0.564933
0.703335	0.681324	0.575287
0.708924	0.693774	0.601106
0.722862	0.70023	0.613023
0.723084	0.688354	0.624215
0.678845	0.663151	0.560544
0.728751	0.70994	0.642977
0.718504	0.702279	0.615953
0.711627	0.694226	0.620152
0.64297	0.620868	0.521526
0.721742	0.709194	0.603118
0.724371	0.69289	0.595164
0.718512	0.704591	0.564098
0.71687	0.681982	0.600728
0.730242	0.707011	0.590764
0.734422	0.706103	0.599903
0.743759	0.72628	0.641407
0.699629	0.667595	0.55924
0.714699	0.694554	0.569232
0.768006	0.740485	0.614414
0.717222	0.696442	0.630282
0.673407	0.65853	0.587284
0.726158	0.696288	0.601146
0.666075	0.644166	0.573949
0.657703	0.626402	0.544297
0.717944	0.698683	0.643066
0.714847	0.697618	0.603455
0.709289	0.674753	0.617384
0.693241	0.661783	0.576861
0.721129	0.694276	0.617343
0.729626	0.716694	0.631734
0.62698	0.593169	0.525461
0.703323	0.684377	0.58664
0.754553	0.740126	0.583342
0.683647	0.648291	0.553086
0.71195	0.698889	0.600826
0.728402	0.711791	0.612478
0.722727	0.704719	0.555783
0.668841	0.658526	0.584518
0.721558	0.688658	0.624631
0.652816	0.636541	0.555546
0.655657	0.635561	0.552357
0.734154	0.717436	0.613688
0.705833	0.691014	0.6478
0.677635	0.645204	0.536097
0.740834	0.717276	0.647666
0.691485	0.645867	0.567586
0.711558	0.694175	0.626884
0.754344	0.735308	0.656966
0.721602	0.700353	0.651249
0.723927	0.706824	0.653573
0.648718	0.623246	0.540073
0.72497	0.696493	0.616318
0.667421	0.641063	0.561797
0.714064	0.671962	0.614391
0.664007	0.637355	0.548032
0.734483	0.696571	0.601515
0.670054	0.651094	0.572497
0.701648	0.671043	0.581656
0.727931	0.712762	0.656428
0.718856	0.697523	0.603828
0.677797	0.654203	0.546155
0.68148	0.662514	0.574642
0.688858	0.65989	0.557528
0.738444	0.717659	0.674148
0.619046	0.581469	0.505719
0.74602	0.73312	0.633989
0.726855	0.701811	0.596205
0.728649	0.701805	0.609247
0.731672	0.699049	0.626746
0.67908	0.647968	0.599817
0.710207	0.68705	0.609643
0.753332	0.729486	0.660033
0.673278	0.636691	0.510641
0.724555	0.696581	0.601354
0.673939	0.647402	0.565629
0.677808	0.650066	0.582636
0.715525	0.685842	0.634477
0.656047	0.638522	0.577145
0.675837	0.646682	0.603494
0.717209	0.695631	0.623635
0.712736	0.689279	0.631158
0.667316	0.646888	0.59642
0.704131	0.693207	0.601852
0.706613	0.696035	0.632167
0.640408	0.624814	0.546623
0.6917	0.658818	0.559409
0.710589	0.690441	0.58431
0.763778	0.743417	0.644704
0.766521	0.750451	0.710123
0.674848	0.642269	0.533624
0.750669	0.726159	0.645212
0.646925	0.632233	0.55556
0.678166	0.654757	0.552757
0.72568	0.698323	0.541372
0.654295	0.64046	0.572718
0.738534	0.704754	0.59522
0.700785	0.682443	0.601827
0.746545	0.71009	0.613988
0.722414	0.695391	0.614528
0.745586	0.722604	0.642648
0.678943	0.662999	0.564387
0.678879	0.649053	0.533195
0.727351	0.707024	0.600016
0.706369	0.685185	0.592956
0.713167	0.683635	0.57735
0.652515	0.629197	0.556812
0.739373	0.711017	0.591595
0.664922	0.653991	0.596922
0.737456	0.712911	0.613947
0.733275	0.705524	0.616035
0.708673	0.69303	0.577714
0.741555	0.713947	0.655973
0.642448	0.632966	0.542386
0.691174	0.671447	0.579186
0.693212	0.672578	0.592286
0.705035	0.667553	0.615366
0.741339	0.706231	0.629671
0.719923	0.699217	0.628795
0.732077	0.706952	0.63492
0.702699	0.68705	0.608845
0.74767	0.724195	0.674508
0.747995	0.727159	0.643684
0.717994	0.690114	0.559968
0.644085	0.606913	0.545211
0.664941	0.637417	0.590719
0.694431	0.659786	0.583878
0.686473	0.663943	0.606577
0.684747	0.653729	0.574973
0.710545	0.680981	0.596379
0.664885	0.654863	0.563327
0.676621	0.646647	0.575864
0.731113	0.70701	0.678007
0.683711	0.660915	0.619814
0.706936	0.674798	0.591978
0.674115	0.64667	0.572063
0.745357	0.715458	0.621403
0.68393	0.662508	0.561322
0.696407	0.663677	0.592698
0.643305	0.629025	0.543037
0.755773	0.725526	0.600776
0.656963	0.637661	0.531268
0.736671	0.716339	0.618062
0.668902	0.646818	0.552994
0.647413	0.624647	0.56369
0.690565	0.668515	0.588269
0.679274	0.652531	0.531761
0.722515	0.687342	0.59159
0.705957	0.686078	0.603456
0.727796	0.695554	0.607378
0.657255	0.635758	0.517474
0.739181	0.724866	0.617107
0.723143	0.683966	0.586636
0.700095	0.666328	0.585576
0.735407	0.698405	0.570161
0.775734	0.759686	0.661312
0.740299	0.713337	0.633702
0.732223	0.707127	0.646667
0.71731	0.691006	0.575322
0.721484	0.694574	0.614123
0.719283	0.691768	0.633857
0.655535	0.625157	0.577807
0.726981	0.704574	0.57045
0.705958	0.674035	0.586825
0.676477	0.654842	0.588352
0.660898	0.642051	0.593183
0.689451	0.666959	0.589558
0.720888	0.696031	0.598371
0.679578	0.64734	0.568905
0.758297	0.721405	0.627418
0.725488	0.703826	0.619688
0.754115	0.728679	0.621774
0.727484	0.701772	0.598695
0.698794	0.678345	0.62615
0.692341	0.659914	0.601429
0.715002	0.679498	0.606944
0.707173	0.685906	0.591405
0.631783	0.60204	0.526085
0.69173	0.678902	0.603135
0.713775	0.691167	0.638603
0.663546	0.633259	0.530228
0.689234	0.667049	0.574732
0.685835	0.669948	0.585786
0.725503	0.696686	0.641783
0.689404	0.671189	0.54661
0.723949	0.706765	0.611535
0.720933	0.695591	0.636019
0.720943	0.7056	0.617488
0.715236	0.693412	0.580273
0.722272	0.701613	0.617038
0.739299	0.715804	0.630902
0.677915	0.661932	0.54845
0.688581	0.655712	0.587175
0.745118	0.722207	0.622367
0.695147	0.674707	0.569696
0.772872	0.763977	0.662715
0.722025	0.691783	0.595392
0.715949	0.688068	0.619345
0.703323	0.679943	0.620927
0.713168	0.701813	0.568611
0.715722	0.685643	0.602273
0.748373	0.728517	0.591047
0.610634	0.584683	0.569688
0.751995	0.726416	0.678579
0.704864	0.666399	0.601696
0.710514	0.683455	0.588221
0.684967	0.663335	0.580131
0.711874	0.686685	0.629784
0.661602	0.636858	0.551229
0.691212	0.670407	0.578434
0.739082	0.71367	0.622566
0.715159	0.691715	0.595176
0.685612	0.662032	0.640464
0.726263	0.709833	0.687449
0.691764	0.681125	0.560907
0.718292	0.706624	0.621032
0.67895	0.64929	0.589196
0.689487	0.673415	0.568502
0.690974	0.671557	0.566611
0.752164	0.723103	0.644991
0.727807	0.705947	0.629601
0.666584	0.654538	0.573256
0.687447	0.67051	0.59622
0.701703	0.66811	0.567452
0.699507	0.660021	0.593049
0.737083	0.712213	0.632134
0.731361	0.714753	0.621241
0.738001	0.709416	0.633103
0.712084	0.700996	0.621433
0.72067	0.694636	0.588411
0.682694	0.671861	0.610964
0.729758	0.705844	0.622771
0.682768	0.657703	0.541728
0.701471	0.676582	0.592017
0.748822	0.72766	0.672829
0.71627	0.694027	0.630902
0.703555	0.675935	0.597596
0.682899	0.650038	0.58025
0.696217	0.662572	0.557609
0.733367	0.709839	0.660158
0.744611	0.705152	0.629984
0.704654	0.68377	0.592139
0.689935	0.668266	0.61828
0.712726	0.677364	0.58408
0.695763	0.668249	0.598877
0.752062	0.729749	0.6252
0.718071	0.693882	0.597759
0.679459	0.654432	0.58153
0.701544	0.673227	0.588491
0.64687	0.636497	0.565889
0.71711	0.691153	0.64593
0.70701	0.700179	0.623871
0.718772	0.69814	0.569133
0.749818	0.72604	0.614442
0.693693	0.683781	0.61407
0.700249	0.661613	0.600442
0.698663	0.662741	0.562727
0.730942	0.694619	0.51879
0.689372	0.659777	0.538795
0.739954	0.717732	0.630724
0.635838	0.619387	0.572737
0.749816	0.729292	0.657406
0.735019	0.70805	0.64253
0.683339	0.644898	0.553883
0.736459	0.716973	0.682167
0.662822	0.637656	0.548994
0.67826	0.654676	0.569184
0.744615	0.724702	0.668095
0.683106	0.664507	0.565041
0.706399	0.685587	0.586964
0.686847	0.653413	0.571419
0.725081	0.696068	0.637244
0.713201	0.695235	0.587983
0.688263	0.674359	0.59577
0.699549	0.684366	0.603914
0.66138	0.653824	0.603407
0.681773	0.651533	0.570179
0.656473	0.635169	0.596983
0.649752	0.61415	0.500462
0.727353	0.704358	0.60613
0.739106	0.71971	0.637421
0.732694	0.715696	0.575343
0.685438	0.667944	0.573734
0.715129	0.693029	0.640374
0.708414	0.691811	0.608815
0.71344	0.6842	0.650912
0.658655	0.635515	0.638416
0.694086	0.66615	0.556779
0.761045	0.729354	0.656304
0.739522	0.717882	0.659495
0.647679	0.631075	0.594701
0.714688	0.678102	0.60652
0.725463	0.703893	0.589929
0.72233	0.689672	0.664605
0.669201	0.635739	0.565518
0.765873	0.760936	0.657047
0.641849	0.601782	0.528722
0.703677	0.673431	0.615604
0.725844	0.698287	0.608291
0.685901	0.664094	0.602864
0.728354	0.71083	0.658925
0.713082	0.692032	0.585965
0.704831	0.68703	0.614448
0.734057	0.718327	0.638017
0.725348	0.693972	0.598043
0.74947	0.724413	0.679996
0.731619	0.708978	0.651897
0.69869	0.67801	0.600854
0.686773	0.679198	0.569544
0.764109	0.736108	0.638521
0.739752	0.710411	0.653536
0.70179	0.696732	0.548408
0.730282	0.699739	0.588186
0.694123	0.67234	0.586249
0.709038	0.68436	0.612692
0.671531	0.646907	0.57475
0.700693	0.671876	0.583774
0.716599	0.684233	0.611859
0.683262	0.668819	0.593333
0.670985	0.651741	0.584081
0.755465	0.723873	0.61782
0.668538	0.641284	0.544722
0.642602	0.608445	0.481049
0.734352	0.703215	0.548789
0.689121	0.656423	0.608278
0.697479	0.669186	0.590394
0.695966	0.665252	0.594942
0.675207	0.651224	0.582644
0.723827	0.691574	0.642761
0.708065	0.672967	0.566999
0.746903	0.718491	0.659306
0.723856	0.699855	0.598332
0.743369	0.704409	0.600709
0.71924	0.699113	0.630359
0.734721	0.714583	0.61092
0.710911	0.688077	0.575217
0.700597	0.674272	0.568113
0.67135	0.659759	0.545888
0.762226	0.746203	0.679405
0.684171	0.67034	0.57379
0.679099	0.651848	0.564324
0.692987	0.690523	0.605153
0.703853	0.686231	0.58059
0.732121	0.711751	0.616625
0.738808	0.714275	0.612706
0.694092	0.669343	0.602666
0.704147	0.671863	0.554007
0.739816	0.713978	0.637376
0.681052	0.654178	0.581707
0.646777	0.622044	0.573852
0.641253	0.620866	0.545934
0.717707	0.688088	0.559838
0.677568	0.648837	0.589655
0.71215	0.681588	0.585816
0.726945	0.699473	0.634133
0.727789	0.711105	0.564233
0.689734	0.663362	0.588562
0.716981	0.70392	0.595708
0.694949	0.68048	0.654218
0.70583	0.678818	0.606759
0.72305	0.699375	0.630835
0.720294	0.697677	0.620348
0.751258	0.726361	0.622194
0.679779	0.656821	0.569438
0.715047	0.687333	0.581393
0.734979	0.714259	0.619055
0.698668	0.668139	0.590453
0.678536	0.653038	0.612828
0.746724	0.728585	0.635623
0.714773	0.685358	0.621283
0.685464	0.661267	0.528753
0.751196	0.731073	0.662329
0.70401	0.672357	0.599309
0.761813	0.721693	0.674641
0.714536	0.686508	0.599908
0.682844	0.647085	0.561357
0.743029	0.713029	0.616041
0.689324	0.663588	0.600445
0.704343	0.671783	0.60663
0.749069	0.721337	0.632075
0.717472	0.685377	0.606467
0.720515	0.699523	0.627048
0.712776	0.689808	0.536555
0.676653	0.656086	0.562026
0.724574	0.696178	0.605464
0.733758	0.713897	0.598741
0.704427	0.680774	0.59598
0.656604	0.629155	0.560974
0.649785	0.621367	0.535832
0.674941	0.638817	0.579233
0.669828	0.647562	0.578658
0.763083	0.739224	0.640106
0.720541	0.695362	0.590598
0.674756	0.657667	0.588899
0.720432	0.697527	0.589167
0.728509	0.704386	0.626276
0.723344	0.694581	0.635737
0.695952	0.664948	0.56909
0.660037	0.642311	0.572185
0.693803	0.675901	0.611001
0.704374	0.673975	0.562367
0.711817	0.689239	0.601422
0.688551	0.674534	0.557716
0.735881	0.712705	0.622884
0.728055	0.698741	0.615179
0.786475	0.765593	0.659273
0.766397	0.739091	0.688618
0.726892	0.696228	0.591931
0.73369	0.705752	0.629996
0.711267	0.688337	0.61796
0.681625	0.64936	0.551037
0.71856	0.694084	0.596143
0.715049	0.703088	0.562815
0.742472	0.713874	0.66866
0.715752	0.689109	0.606845
0.720256	0.695165	0.638668
0.646775	0.623962	0.547511
0.705517	0.693	0.598294
0.688997	0.675533	0.592046
0.742465	0.729767	0.666707
0.705924	0.683058	0.616838
0.734858	0.713357	0.650369
0.724211	0.684193	0.582187
0.686682	0.664009	0.593454
0.672961	0.642948	0.531916
0.709967	0.68842	0.617959
0.740883	0.714331	0.604995
0.751107	0.731809	0.62419
0.71555	0.683361	0.579862
0.693166	0.671164	0.598207
0.682215	0.677892	0.599519
0.732365	0.714898	0.595023
0.70022	0.66275	0.578063
0.674191	0.649089	0.573404
0.719318	0.685726	0.602273
0.681447	0.661437	0.56323
0.681131	0.650511	0.561806
0.627967	0.594844	0.52479
0.738173	0.722062	0.655317
0.677584	0.642096	0.581289
0.686365	0.6631	0.587093
0.662778	0.64291	0.569245
0.673526	0.657754	0.588633
0.711899	0.682179	0.590579
0.699682	0.66308	0.550348
0.713022	0.69134	0.613025
0.717522	0.677205	0.58972
0.711744	0.687871	0.594729
0.706519	0.690514	0.582412
0.732291	0.713435	0.652262
0.696679	0.683888	0.642961
0.714205	0.689307	0.605516
0.680142	0.660093	0.55037
0.727026	0.695883	0.602395
0.733046	0.713614	0.598317
0.69048	0.661868	0.578521
0.732532	0.722871	0.595246
0.676842	0.650256	0.567696
0.695515	0.668522	0.585106
0.703952	0.674933	0.607594
0.736257	0.708559	0.600601
0.716949	0.701894	0.628124
0.734833	0.715915	0.649699
0.746677	0.72038	0.644987
0.675548	0.652639	0.542277
0.677332	0.647963	0.591331
0.716203	0.692852	0.605649
0.633904	0.609766	0.566147
0.731032	0.699904	0.632766
0.713946	0.687352	0.655963
0.73915	0.713965	0.621578
0.716029	0.686688	0.608275
0.766464	0.738863	0.655271
0.742108	0.718513	0.636705
0.661767	0.651536	0.61551
0.699513	0.664697	0.586993
0.723818	0.697157	0.61296
0.680157	0.654682	0.570388
0.765627	0.750373	0.632227
0.723733	0.699495	0.579758
0.724306	0.698604	0.608671
0.726905	0.700501	0.641622
0.675296	0.644007	0.568908
0.710799	0.681717	0.583684
0.63869	0.603734	0.480554
0.708225	0.687911	0.612712
0.708721	0.688482	0.599096
0.667461	0.628374	0.542049
0.708001	0.687228	0.621744
0.702628	0.672871	0.618118
0.693113	0.672154	0.623321
0.665789	0.634993	0.589387
0.726444	0.69186	0.588823
0.748302	0.723277	0.609001
0.71312	0.687292	0.607353
0.727635	0.711033	0.620805
0.70997	0.688667	0.626075
0.708416	0.691459	0.630103
0.727821	0.690078	0.587628
0.709208	0.687315	0.655359
0.708086	0.681668	0.554719
0.698648	0.667367	0.55559
0.683305	0.654351	0.570754
0.781063	0.741168	0.632081
0.680494	0.648748	0.552988
0.642187	0.616609	0.535868
0.721976	0.699663	0.613264
0.725803	0.69886	0.617365
0.745947	0.728593	0.651435
0.649208	0.624473	0.590465
0.693758	0.667147	0.611084
0.689403	0.65746	0.609466
0.720714	0.691791	0.589161
0.711287	0.686949	0.645005
0.706921	0.67366	0.570887
0.713288	0.690965	0.59299
0.723684	0.698498	0.602945
0.706517	0.681608	0.633302
0.762763	0.739596	0.649422
0.72052	0.705788	0.646588
0.703616	0.674845	0.623369
0.727469	0.692941	0.604885
0.657547	0.63868	0.566343
0.753059	0.729259	0.645447
0.675507	0.654564	0.556025
0.741166	0.724226	0.63908
0.731956	0.702849	0.573802
0.747412	0.718069	0.636898
0.726244	0.699794	0.593778
0.698812	0.673475	0.563342
0.714427	0.688405	0.639853
0.716346	0.685878	0.594658
0.708951	0.682293	0.60232
0.688202	0.668568	0.591068
0.684131	0.664452	0.572427
0.68954	0.672803	0.568445
0.70008	0.683555	0.550084
0.697425	0.669166	0.614104
0.741325	0.716975	0.641516
0.711683	0.691095	0.597991
0.692523	0.67356	0.572029
0.70288	0.684647	0.613809
0.729489	0.692825	0.580952
0.733373	0.708313	0.607792
0.65579	0.624676	0.565472
0.744917	0.732637	0.63206
0.743189	0.717725	0.618304
0.691919	0.669347	0.557292
0.694062	0.66978	0.563462
0.683921	0.649538	0.5423
0.676632	0.652846	0.546482
0.734002	0.710966	0.595355
0.696588	0.6799	0.535925
0.740804	0.720685	0.639262
0.680224	0.656107	0.569272
0.66323	0.622677	0.567727
0.695541	0.665486	0.563105
0.698153	0.675084	0.626774
0.689762	0.672694	0.582084
0.728405	0.703813	0.624862
0.68838	0.676189	0.627983
0.716144	0.674919	0.621139
0.709892	0.685949	0.59436
0.766841	0.743427	0.645584
0.728493	0.696787	0.626313
0.750374	0.723956	0.604106
0.709954	0.696683	0.5927
0.645911	0.632451	0.583263
0.680107	0.647218	0.571713
0.728031	0.710221	0.620371
0.70388	0.667308	0.574474
0.681647	0.64891	0.554378
0.733913	0.711479	0.622169
0.747888	0.728009	0.633471
0.705481	0.683084	0.60609
0.643871	0.621163	0.567184
0.709716	0.679342	0.574587
0.704977	0.682606	0.584005
0.721897	0.689666	0.582934
0.73253	0.708943	0.600583
0.741707	0.719438	0.64304
0.737798	0.704892	0.613392
0.727396	0.708206	0.610006
0.707951	0.675208	0.594346
0.739656	0.712796	0.587604
0.724929	0.691144	0.583764
0.732896	0.707055	0.648713
0.739854	0.713355	0.621547
0.706733	0.680611	0.590848
0.705581	0.685562	0.591933
0.635572	0.612605	0.509556
0.730696	0.697403	0.626755
0.693656	0.669418	0.595331
0.71943	0.686953	0.608442
0.74389	0.723433	0.673927
0.673856	0.643995	0.546957
0.717699	0.693681	0.616965
0.673307	0.643477	0.538169
0.734087	0.724041	0.692881
0.745693	0.712306	0.673878
0.713803	0.69742	0.613935
0.648232	0.629454	0.566526
0.73355	0.725104	0.633108
0.750099	0.730499	0.606831
0.70105	0.680217	0.643125
0.712726	0.690188	0.627734
0.6809	0.647554	0.574754
0.68132	0.646977	0.590856
0.726763	0.706222	0.576813
0.692443	0.655174	0.606267
0.719562	0.69153	0.593
0.695461	0.655072	0.556478
0.729971	0.712664	0.597008
0.677902	0.643826	0.569594
0.740538	0.72035	0.654436
0.683929	0.666025	0.60836
0.665166	0.639732	0.541301
0.745551	0.7111	0.642132
0.712557	0.691502	0.636327
0.677253	0.660618	0.552829
0.689289	0.664668	0.602603
0.740349	0.706891	0.622503
0.677719	0.655952	0.569896
0.714324	0.699524	0.653436
0.682999	0.656907	0.586277
0.672522	0.639104	0.60088
0.71764	0.699099	0.589814
0.725526	0.7129	0.657114
0.686325	0.662579	0.614692
0.698359	0.682879	0.588031
0.722526	0.686129	0.618782
0.641152	0.613458	0.552948
0.703299	0.675927	0.562196
0.731971	0.709059	0.642067
0.690985	0.659378	0.566646
0.722717	0.699431	0.597658
0.703251	0.679681	0.597587
0.778127	0.752824	0.675098
0.680055	0.66271	0.542863
0.723132	0.688336	0.573012
0.689739	0.678434	0.622167
0.727885	0.705989	0.617409
0.698596	0.677347	0.591597
0.686239	0.656442	0.563105
0.739635	0.727093	0.606844
0.690706	0.661937	0.597328
0.658621	0.636446	0.547992
0.700902	0.675933	0.517131
0.728277	0.707004	0.620153
0.719814	0.688712	0.604595
0.643343	0.616341	0.579332
0.723842	0.693531	0.576636
0.675394	0.634944	0.593504
0.710249	0.691919	0.592644
0.746624	0.722691	0.628173
0.696531	0.67559	0.588849
0.720052	0.700588	0.649245
0.71901	0.691487	0.660666
0.728554	0.69758	0.564387
0.699839	0.670486	0.604273
0.748381	0.726205	0.601748
0.681279	0.656751	0.539575
0.734465	0.701528	0.625114
0.739015	0.708762	0.641101
0.682221	0.670965	0.608886
0.762259	0.736499	0.614565
0.720437	0.696149	0.599722
0.701182	0.669104	0.600504
0.661454	0.627298	0.52928
0.66369	0.644138	0.565089
0.686723	0.664589	0.587156
0.707131	0.683409	0.660443
0.695887	0.662191	0.587337
0.657169	0.642006	0.525305
0.75146	0.741353	0.670557
0.706575	0.676369	0.632371
0.706826	0.675923	0.594442
0.717212	0.690604	0.577112
0.664166	0.628892	0.552719
0.748407	0.72167	0.624078
0.684842	0.643936	0.560245
0.718696	0.690235	0.628865
0.707738	0.678604	0.56515
0.710061	0.679578	0.59472
0.724326	0.704645	0.612431
0.717325	0.694516	0.605175
0.667146	0.642684	0.55327
0.71762	0.695544	0.616003
0.735338	0.721852	0.691202
0.711491	0.692406	0.605799
0.755958	0.73982	0.674377
0.686169	0.663542	0.534235
0.675065	0.643151	0.552287
0.692171	0.662206	0.587457
0.68673	0.66868	0.586815
0.742283	0.704335	0.63789
0.66327	0.624257	0.56342
0.710117	0.686621	0.582347
0.762915	0.734794	0.693764
0.691276	0.665698	0.611743
0.767843	0.749958	0.660119
0.687185	0.666523	0.573208
0.75139	0.72853	0.660646
0.710214	0.683665	0.588524
0.697134	0.674257	0.56279
0.704349	0.678156	0.55363
0.711649	0.680341	0.611488
0.672979	0.640341	0.558343
0.64822	0.638338	0.588057
0.722216	0.712888	0.616351
0.745342	0.730171	0.650586
0.658025	0.648564	0.572346
0.694805	0.668579	0.548817
0.700982	0.676077	0.613825
0.707744	0.676144	0.600903
0.731748	0.709231	0.603374
0.671503	0.644433	0.551292
0.706278	0.679389	0.597869
0.69862	0.683684	0.633338
0.729613	0.704697	0.629903
0.759145	0.731463	0.638109
0.710099	0.679228	0.580314
0.603805	0.57037	0.469548
0.708494	0.684478	0.584252
0.687263	0.655301	0.531718
0.77161	0.74224	0.614933
0.693452	0.668679	0.581925
0.719105	0.694753	0.612187
0.662565	0.653628	0.585029
0.695128	0.677245	0.550066
0.732605	0.70747	0.622335
0.709225	0.695596	0.551293
0.693847	0.656252	0.56809
0.738761	0.709433	0.610696
0.73306	0.708983	0.60361
0.693318	0.683451	0.621953
0.742745	0.721843	0.609387
0.710725	0.678279	0.593889
0.646184	0.627494	0.563575
0.679958	0.652543	0.613965
0.737034	0.710802	0.636202
0.708961	0.679525	0.567208
0.704737	0.693122	0.623977
0.699463	0.687505	0.635286
0.711515	0.672148	0.607432
0.72564	0.695511	0.566658
0.689381	0.664943	0.597391
0.692169	0.672395	0.637911
0.721057	0.698003	0.63182
0.733913	0.703395	0.618787
0.680829	0.650493	0.6079
0.624999	0.589225	0.539369
0.73411	0.712386	0.611977
0.745876	0.712564	0.601159
0.720127	0.708393	0.61445
0.701363	0.678809	0.581367
0.682903	0.654282	0.601838
0.6583	0.63087	0.554064
0.722935	0.713166	0.630648
0.615737	0.593544	0.490339
0.766657	0.736284	0.646622
0.773068	0.748772	0.649043
0.694672	0.67252	0.562825
0.723319	0.69733	0.601653
0.673858	0.65075	0.544728
0.645277	0.620248	0.625411
0.699396	0.676593	0.614473
0.729648	0.710059	0.600809
0.700653	0.677259	0.605715
0.743258	0.713341	0.592119
0.691945	0.669781	0.576932
0.710608	0.699763	0.680498
0.633194	0.62614	0.556045
0.706992	0.680194	0.558344
0.624443	0.5997	0.534001
0.706771	0.683904	0.587263
0.720972	0.690195	0.6204
0.725885	0.692208	0.583682
0.672711	0.653517	0.552977
0.740148	0.705418	0.616217
0.757497	0.739402	0.631824
0.726038	0.708099	0.641901
0.736802	0.702169	0.600798
0.693869	0.660116	0.562767
0.70568	0.677045	0.618178
0.673425	0.63634	0.514948
0.696506	0.681347	0.596716
0.635086	0.596289	0.499147
0.680102	0.656869	0.560639
0.668889	0.630866	0.56505
0.674471	0.644623	0.60323
0.760982	0.724874	0.662249
0.7112	0.686227	0.570635
0.725229	0.707349	0.633649
0.724037	0.702367	0.660132
0.698641	0.680498	0.601672
0.742381	0.72391	0.587662
0.650882	0.629721	0.550368
0.633978	0.608075	0.580304
0.723932	0.703749	0.592832
0.722005	0.689092	0.591699
0.659177	0.6315	0.558728
0.747225	0.731013	0.648855
0.711501	0.693685	0.631494
0.736526	0.707754	0.613784
0.676894	0.662828	0.56509
0.692334	0.665659	0.581486
0.728503	0.704515	0.616458
0.730642	0.703864	0.610007
0.708474	0.681027	0.591292
0.722238	0.700939	0.616475
0.744142	0.729783	0.623031
0.736047	0.700664	0.613378
0.695323	0.668996	0.585015
0.702736	0.679092	0.606541
0.686982	0.660781	0.556721
0.741828	0.711112	0.612379
0.751506	0.718134	0.622236
0.741059	0.719121	0.6333
0.726358	0.687563	0.611599
0.708868	0.698593	0.683152
0.726789	0.69943	0.602728
0.714193	0.690324	0.629298
0.731892	0.695989	0.601574
0.760946	0.739638	0.68974
0.745802	0.725875	0.613434
0.715167	0.693781	0.633075
0.713038	0.686573	0.571655
0.704709	0.684417	0.593862
0.640831	0.623543	0.563718
0.7382	0.708704	0.636225
0.659353	0.627347	0.555939
0.652784	0.621931	0.586727
0.684748	0.657017	0.575874
0.669805	0.639045	0.555214
0.662264	0.636233	0.585646
0.698449	0.681422	0.612785
0.702765	0.68087	0.615313
0.672649	0.654287	0.561528
0.731887	0.699836	0.6163
0.703471	0.685386	0.606768
0.746529	0.714553	0.62445
0.69629	0.660809	0.589928
0.674458	0.646954	0.608181
0.67981	0.665308	0.595932
0.766899	0.735224	0.682579
0.732124	0.715045	0.626422
0.68174	0.658642	0.578663
0.714161	0.677026	0.60922
0.669246	0.646751	0.543283
0.671041	0.650809	0.545312
0.685704	0.667094	0.604709
0.693613	0.674314	0.596973
0.688144	0.668534	0.583908
0.718602	0.701558	0.609681
0.752701	0.720978	0.638163
0.68365	0.662256	0.615374
0.668687	0.639679	0.575821
0.653407	0.633628	0.558647
0.718721	0.693009	0.611166
0.728482	0.706343	0.602866
0.694814	0.670133	0.555063
0.716904	0.701913	0.599084
0.680416	0.661106	0.544959
0.74108	0.720587	0.573812
0.707317	0.672746	0.547278
0.659258	0.641174	0.539205
0.756616	0.735489	0.663433
0.661128	0.639076	0.568412
0.667546	0.658002	0.575026
0.733676	0.713925	0.619048
0.691176	0.673152	0.597916
0.737262	0.70174	0.622247
0.733521	0.716951	0.608797
0.702554	0.680698	0.631351
0.740445	0.722146	0.64695
0.721647	0.692211	0.584846
0.68754	0.651699	0.611263
0.741109	0.704361	0.624067
0.710255	0.680016	0.589994
0.700261	0.668816	0.640478
0.720125	0.696966	0.624644
0.665101	0.656911	0.587207
0.699692	0.663762	0.577172
0.612995	0.594808	0.523861
0.69218	0.674192	0.598383
0.75343	0.71736	0.601505
0.654531	0.625993	0.575257
0.657898	0.643562	0.594134
0.684525	0.651648	0.576551
0.679937	0.651213	0.608863
0.661741	0.639448	0.55109
0.730562	0.697212	0.642302
0.721741	0.696263	0.601092
0.703775	0.678334	0.578815
0.715095	0.694949	0.614614
0.705182	0.685508	0.624754
0.73006	0.707461	0.603196
0.664442	0.646396	0.587095
0.705989	0.673712	0.588504
0.702757	0.675221	0.620756
0.772612	0.740422	0.646704
0.669878	0.648349	0.587807
0.765847	0.739578	0.64217
0.747882	0.715818	0.607442
0.767067	0.749398	0.691311
0.712629	0.67777	0.598913
0.69816	0.686174	0.583541
0.728659	0.705927	0.613609
0.726572	0.690539	0.577613
0.747043	0.73557	0.633429
0.717794	0.692717	0.582998
0.682908	0.648148	0.559714
0.697877	0.678669	0.602468
0.709233	0.687155	0.599906
0.705	0.671742	0.591072
0.69942	0.670909	0.570898
0.681937	0.666683	0.556365
0.725054	0.696141	0.594653
0.693334	0.673261	0.568361
0.731121	0.708208	0.613485
0.708837	0.681276	0.599067
0.690521	0.677866	0.601071
0.677196	0.655376	0.590455
0.708063	0.683482	0.593337
0.718805	0.698566	0.576468
0.716995	0.685205	0.620114
0.706128	0.680587	0.575771
0.68853	0.683937	0.575233
0.748167	0.715858	0.631202
0.680696	0.652888	0.578281
0.684928	0.671331	0.59138
0.706796	0.692031	0.584047
0.694504	0.681265	0.576956
0.677401	0.643104	0.576113
0.72328	0.707063	0.656198
0.717993	0.702417	0.603423
0.765401	0.735073	0.666026
0.673717	0.652163	0.594901
0.710517	0.684141	0.573522
0.670408	0.63806	0.58617
0.726954	0.699754	0.594064
0.691209	0.680489	0.58546
0.726352	0.704519	0.58697
0.725209	0.711027	0.650938
0.732442	0.710078	0.600954
0.771131	0.743889	0.623762
0.751871	0.725134	0.598737
0.728788	0.710872	0.631793
0.721001	0.690094	0.58652
0.71486	0.696695	0.645113
0.699161	0.675961	0.589303
0.694238	0.677875	0.616961
0.707839	0.675414	0.582131
0.675899	0.66503	0.545992
0.749858	0.721362	0.644648
0.727637	0.699075	0.637377
0.706198	0.688559	0.612006
0.649859	0.628367	0.567833
0.645101	0.61846	0.580087
0.683987	0.671626	0.609155
0.737217	0.725594	0.673572
0.724248	0.720426	0.618585
0.693371	0.665928	0.585969
0.7326	0.709542	0.592892
0.725989	0.701977	0.603324
0.672625	0.660954	0.50896
0.675781	0.651565	0.541568
0.733159	0.68834	0.587177
0.665093	0.627039	0.529826
0.702829	0.677738	0.617998
0.704726	0.692443	0.582258
0.733899	0.719936	0.623638
0.70868	0.68548	0.61501
0.727458	0.691077	0.61524
0.669583	0.642955	0.565747
0.660938	0.627562	0.605137
0.733717	0.705732	0.652662
0.7145	0.684798	0.599605
0.692579	0.659259	0.582959
0.709364	0.67993	0.60844
0.707134	0.689698	0.608104
0.6884	0.667985	0.598004
0.701554	0.675004	0.606591
0.671256	0.64715	0.560276
0.624639	0.603123	0.566069
0.697409	0.68398	0.577304
0.694379	0.666978	0.577723
0.725637	0.705775	0.618672
0.738475	0.716199	0.587986
0.700205	0.682537	0.594664
0.738515	0.70897	0.628194
0.660553	0.636847	0.590131
0.747884	0.715288	0.624542
0.636897	0.607791	0.51346
0.747765	0.733023	0.661457
0.63603	0.609422	0.574263
0.755181	0.729727	0.627961
0.72172	0.704811	0.599738
0.71954	0.697711	0.593694
0.675446	0.654357	0.610771
0.720646	0.697908	0.582204
0.687765	0.664457	0.58671
0.696027	0.667126	0.569563
0.743167	0.729078	0.646054
0.730091	0.712736	0.607773
0.716667	0.684428	0.596679
0.696903	0.667729	0.607394
0.752266	0.72761	0.597754
0.634042	0.600602	0.50997
0.685939	0.659845	0.565291
0.712809	0.68927	0.611371
0.771862	0.744148	0.626231
0.687705	0.664004	0.572575
0.748848	0.714971	0.617004
0.755668	0.740656	0.625091
0.715446	0.693188	0.608525
0.62591	0.60615	0.574285
0.702985	0.672866	0.624701
0.720439	0.709049	0.588803
0.677586	0.651118	0.617852
0.678477	0.669613	0.591943
0.681759	0.661907	0.586022
0.668558	0.633965	0.55756
0.725106	0.691711	0.608184
0.732416	0.714666	0.611546
0.71796	0.701712	0.648366
0.739854	0.709175	0.613374
0.719597	0.697832	0.642108
0.717413	0.695873	0.600279
0.74268	0.705342	0.601814
0.724218	0.696456	0.629432
0.665944	0.656459	0.567028
0.684528	0.657502	0.553814
0.679557	0.653946	0.606821
0.656431	0.64252	0.589809
0.667453	0.634673	0.561196
0.749935	0.731887	0.635204
0.756474	0.720841	0.59863
0.737002	0.715453	0.620408
0.640845	0.62349	0.546391
0.72924	0.707906	0.589964
0.693367	0.673907	0.604535
0.722476	0.685898	0.575011
0.68584	0.67398	0.588284
0.728359	0.715999	0.628308
0.717319	0.701632	0.59761
0.750741	0.734911	0.682176
0.71223	0.674874	0.582475
0.669551	0.652875	0.576442
0.728909	0.696381	0.63684
0.707664	0.689283	0.609208
0.711964	0.683028	0.569722
0.677443	0.646736	0.57791
0.727862	0.697465	0.616434
0.751186	0.72923	0.609967
0.708578	0.679951	0.605046
0.730884	0.71127	0.663659
0.730084	0.703202	0.563415
0.664354	0.63106	0.549015
0.67114	0.667219	0.564639
