# Supplementary material for: A chickpea genetic variation map based on the sequencing of 3,366 genomes
Source: Nature. 2021 Nov 10;599(7886):622–7. doi: 10.1038/s41586-021-04066-1 (PMC8612933; doi:10.1038/s41586-021-04066-1)
Supplement: Supplementary file 15 — Source Data Extended Data Fig. 8 [file 41586_2021_4066_MOESM15_ESM.xlsx]

## Sheet: Extended_Data_Figure_8c
Genotype	Species	Biological status	Number of deleterious alleles
ICC 17121	C. reticulatum	Wild	494
ICC 17123	C. reticulatum	Wild	320
ICC 17124	C. reticulatum	Wild	517
ICC 17262	C. reticulatum	Wild	392
ICC 17263	C. reticulatum	Wild	426
ICC 17264	C. reticulatum	Wild	542
ICC 17265	C. reticulatum	Wild	326
ICC 17266	C. reticulatum	Wild	555
ICC 17267	C. reticulatum	Wild	600
ICC 17270	C. reticulatum	Wild	317
ICC 17272	C. reticulatum	Wild	371
ICC 17347	C. reticulatum	Wild	210
ICC 20170	C. reticulatum	Wild	332
ICC 20183	C. reticulatum	Wild	446
ICC 20185	C. reticulatum	Wild	293
ICC 20186	C. reticulatum	Wild	321
ICC 20187	C. reticulatum	Wild	391
ICC 20193	C. reticulatum	Wild	362
ICC 20194	C. reticulatum	Wild	286
ICC 20195	C. reticulatum	Wild	272
ICC 20225	C. reticulatum	Wild	334
ICC 20230	C. reticulatum	Wild	247
ICC 20235	C. reticulatum	Wild	273
ICC 20243	C. reticulatum	Wild	274
ICC 20245	C. reticulatum	Wild	271
IG 70020	C. reticulatum	Wild	185
IG 73071	C. reticulatum	Wild	185
IG 73076	C. reticulatum	Wild	274
ICC 19665	C. arietinum	Breeding material	250
CDC 512-51	C. arietinum	Breeding material	126
CPAM 15	C. arietinum	Breeding material	218
CPAM 16	C. arietinum	Breeding material	206
CPAM 18	C. arietinum	Breeding material	202
CPAM 19	C. arietinum	Breeding material	240
CPAM 1	C. arietinum	Breeding material	283
CPAM 23	C. arietinum	Breeding material	208
CPAM 24	C. arietinum	Breeding material	179
CPAM 26	C. arietinum	Breeding material	137
CPAM 27	C. arietinum	Breeding material	167
CPAM 28	C. arietinum	Breeding material	216
CPAM 29	C. arietinum	Breeding material	195
CPAM 30	C. arietinum	Breeding material	178
CPAM 31	C. arietinum	Breeding material	177
CPAM 32	C. arietinum	Breeding material	274
CPAM 33	C. arietinum	Breeding material	276
CPAM 34	C. arietinum	Breeding material	353
CPAM 35	C. arietinum	Breeding material	175
CPAM 36	C. arietinum	Breeding material	208
CPAM 38	C. arietinum	Breeding material	117
CPAM 40	C. arietinum	Breeding material	255
CPAM 42	C. arietinum	Breeding material	140
CPAM 43	C. arietinum	Breeding material	213
CPAM 44	C. arietinum	Breeding material	323
CPAM 45	C. arietinum	Breeding material	299
CPAM 46	C. arietinum	Breeding material	255
CPAM 47	C. arietinum	Breeding material	262
CPAM 48	C. arietinum	Breeding material	204
CPAM 49	C. arietinum	Breeding material	142
CPAM 50	C. arietinum	Breeding material	147
CPAM 52	C. arietinum	Breeding material	254
CPAM 53	C. arietinum	Breeding material	218
CPAM 54	C. arietinum	Breeding material	193
CPAM 55	C. arietinum	Breeding material	289
CPAM 56	C. arietinum	Breeding material	328
CPAM 57	C. arietinum	Breeding material	165
CPAM 58	C. arietinum	Breeding material	215
CPAM 59	C. arietinum	Breeding material	117
CPAM 60	C. arietinum	Breeding material	215
CPAM 61	C. arietinum	Breeding material	260
CPAM 62	C. arietinum	Breeding material	215
CPAM 63	C. arietinum	Breeding material	137
CPAM 64	C. arietinum	Breeding material	116
CPAM 65	C. arietinum	Breeding material	211
CPAM 66	C. arietinum	Breeding material	225
CPAM 67	C. arietinum	Breeding material	229
CPAM 68	C. arietinum	Breeding material	255
CPAM 69	C. arietinum	Breeding material	232
CPAM 70	C. arietinum	Breeding material	202
CPAM 71	C. arietinum	Breeding material	292
CPAM 72	C. arietinum	Breeding material	170
CPAM 73	C. arietinum	Breeding material	252
CPAM 74	C. arietinum	Breeding material	122
CPAM 75	C. arietinum	Breeding material	318
CPAM 76	C. arietinum	Breeding material	301
CPAM 77	C. arietinum	Breeding material	139
CPAM 78	C. arietinum	Breeding material	237
CPAM 79	C. arietinum	Breeding material	204
CPAM 80	C. arietinum	Breeding material	190
CPAM 81	C. arietinum	Breeding material	221
CPAM 82	C. arietinum	Breeding material	171
CPAM 83	C. arietinum	Breeding material	169
CPAM 84	C. arietinum	Breeding material	177
CPAM 85	C. arietinum	Breeding material	178
CPAM 86	C. arietinum	Breeding material	241
CPRT 11	C. arietinum	Breeding material	221
CPRT 12	C. arietinum	Breeding material	298
CPRT 13	C. arietinum	Breeding material	245
CPRT 14	C. arietinum	Breeding material	213
CPRT 15	C. arietinum	Breeding material	182
CPRT 16	C. arietinum	Breeding material	223
CPRT 17	C. arietinum	Breeding material	100
CPRT 18	C. arietinum	Breeding material	138
CPRT 19	C. arietinum	Breeding material	163
CPRT 20	C. arietinum	Breeding material	215
CPRT 21	C. arietinum	Breeding material	173
CPRT 22	C. arietinum	Breeding material	229
CPRT 23	C. arietinum	Breeding material	216
CPRT 24	C. arietinum	Breeding material	268
Genesis 090	C. arietinum	Breeding material	200
HatTrick	C. arietinum	Breeding material	140
ICC 10035	C. arietinum	Breeding material	251
ICC 10805	C. arietinum	Breeding material	314
ICC 10893	C. arietinum	Breeding material	339
ICC 10898	C. arietinum	Breeding material	333
ICC 10900	C. arietinum	Breeding material	306
ICC 10902	C. arietinum	Breeding material	321
ICC 10919	C. arietinum	Breeding material	276
ICC 11312	C. arietinum	Breeding material	327
ICC 11315	C. arietinum	Breeding material	309
ICC 11316	C. arietinum	Breeding material	369
ICC 11318	C. arietinum	Breeding material	352
ICC 11321	C. arietinum	Breeding material	317
ICC 11322	C. arietinum	Breeding material	332
ICC 11324	C. arietinum	Breeding material	343
ICC 11498	C. arietinum	Breeding material	269
ICC 11502	C. arietinum	Breeding material	334
ICC 11504	C. arietinum	Breeding material	326
ICC 11507	C. arietinum	Breeding material	341
ICC 11510	C. arietinum	Breeding material	296
ICC 11518	C. arietinum	Breeding material	320
ICC 11524	C. arietinum	Breeding material	319
ICC 11525	C. arietinum	Breeding material	333
ICC 11535	C. arietinum	Breeding material	319
ICC 11536	C. arietinum	Breeding material	356
ICC 11543	C. arietinum	Breeding material	318
ICC 11545	C. arietinum	Breeding material	302
ICC 11817	C. arietinum	Breeding material	290
ICC 11819	C. arietinum	Breeding material	205
ICC 11823	C. arietinum	Breeding material	279
ICC 12197	C. arietinum	Breeding material	318
ICC 12228	C. arietinum	Breeding material	294
ICC 12233	C. arietinum	Breeding material	328
ICC 12235	C. arietinum	Breeding material	338
ICC 12237	C. arietinum	Breeding material	324
ICC 12242	C. arietinum	Breeding material	353
ICC 12246	C. arietinum	Breeding material	336
ICC 12248	C. arietinum	Breeding material	319
ICC 12251	C. arietinum	Breeding material	356
ICC 12253	C. arietinum	Breeding material	350
ICC 12258	C. arietinum	Breeding material	337
ICC 12259	C. arietinum	Breeding material	337
ICC 12267	C. arietinum	Breeding material	363
ICC 12268	C. arietinum	Breeding material	343
ICC 12269	C. arietinum	Breeding material	300
ICC 12270	C. arietinum	Breeding material	376
ICC 12273	C. arietinum	Breeding material	326
ICC 12274	C. arietinum	Breeding material	348
ICC 12275	C. arietinum	Breeding material	337
ICC 12337	C. arietinum	Breeding material	334
ICC 12348	C. arietinum	Breeding material	309
ICC 12361	C. arietinum	Breeding material	322
ICC 12368	C. arietinum	Breeding material	341
ICC 12422	C. arietinum	Breeding material	325
ICC 12424	C. arietinum	Breeding material	326
ICC 12426	C. arietinum	Breeding material	315
ICC 12428	C. arietinum	Breeding material	312
ICC 12430	C. arietinum	Breeding material	281
ICC 12431	C. arietinum	Breeding material	343
ICC 12433	C. arietinum	Breeding material	270
ICC 12434	C. arietinum	Breeding material	312
ICC 12435	C. arietinum	Breeding material	331
ICC 12437	C. arietinum	Breeding material	322
ICC 12440	C. arietinum	Breeding material	347
ICC 12444	C. arietinum	Breeding material	327
ICC 12450	C. arietinum	Breeding material	356
ICC 12452	C. arietinum	Breeding material	363
ICC 12454	C. arietinum	Breeding material	370
ICC 12458	C. arietinum	Breeding material	349
ICC 12460	C. arietinum	Breeding material	362
ICC 12461	C. arietinum	Breeding material	336
ICC 12463	C. arietinum	Breeding material	329
ICC 12464	C. arietinum	Breeding material	324
ICC 12470	C. arietinum	Breeding material	348
ICC 12471	C. arietinum	Breeding material	355
ICC 12472	C. arietinum	Breeding material	322
ICC 12475	C. arietinum	Breeding material	339
ICC 12476	C. arietinum	Breeding material	362
ICC 12477	C. arietinum	Breeding material	337
ICC 12478	C. arietinum	Breeding material	378
ICC 12479	C. arietinum	Breeding material	375
ICC 12480	C. arietinum	Breeding material	339
ICC 12482	C. arietinum	Breeding material	346
ICC 12486	C. arietinum	Breeding material	320
ICC 12487	C. arietinum	Breeding material	337
ICC 12488	C. arietinum	Breeding material	298
ICC 12489	C. arietinum	Breeding material	335
ICC 12490	C. arietinum	Breeding material	344
ICC 12491	C. arietinum	Breeding material	310
ICC 12492	C. arietinum	Breeding material	257
ICC 12493	C. arietinum	Breeding material	287
ICC 12494	C. arietinum	Breeding material	280
ICC 12495	C. arietinum	Breeding material	261
ICC 12496	C. arietinum	Breeding material	285
ICC 12512	C. arietinum	Breeding material	287
ICC 12951	C. arietinum	Breeding material	303
ICC 12952	C. arietinum	Breeding material	299
ICC 12972	C. arietinum	Breeding material	296
ICC 12986	C. arietinum	Breeding material	359
ICC 13812	C. arietinum	Breeding material	315
ICC 14199	C. arietinum	Breeding material	262
ICC 14216	C. arietinum	Breeding material	281
ICC 14304	C. arietinum	Breeding material	332
ICC 14315	C. arietinum	Breeding material	309
ICC 14316	C. arietinum	Breeding material	324
ICC 14321	C. arietinum	Breeding material	335
ICC 14327	C. arietinum	Breeding material	351
ICC 14331	C. arietinum	Breeding material	292
ICC 14333	C. arietinum	Breeding material	338
ICC 14334	C. arietinum	Breeding material	259
ICC 14335	C. arietinum	Breeding material	353
ICC 14340	C. arietinum	Breeding material	324
ICC 14344	C. arietinum	Breeding material	324
ICC 14354	C. arietinum	Breeding material	315
ICC 14356	C. arietinum	Breeding material	338
ICC 14358	C. arietinum	Breeding material	324
ICC 14364	C. arietinum	Breeding material	363
ICC 14366	C. arietinum	Breeding material	351
ICC 14368	C. arietinum	Breeding material	334
ICC 14369	C. arietinum	Breeding material	331
ICC 14371	C. arietinum	Breeding material	359
ICC 14374	C. arietinum	Breeding material	345
ICC 14385	C. arietinum	Breeding material	338
ICC 14390	C. arietinum	Breeding material	341
ICC 14391	C. arietinum	Breeding material	339
ICC 14393	C. arietinum	Breeding material	334
ICC 14394	C. arietinum	Breeding material	374
ICC 14396	C. arietinum	Breeding material	343
ICC 14402	C. arietinum	Breeding material	256
ICC 14411	C. arietinum	Breeding material	335
ICC 14423	C. arietinum	Breeding material	344
ICC 14425	C. arietinum	Breeding material	329
ICC 14426	C. arietinum	Breeding material	358
ICC 14432	C. arietinum	Breeding material	358
ICC 14436	C. arietinum	Breeding material	316
ICC 14871	C. arietinum	Breeding material	343
ICC 14872	C. arietinum	Breeding material	323
ICC 15567	C. arietinum	Breeding material	294
ICC 15574	C. arietinum	Breeding material	316
ICC 15577	C. arietinum	Breeding material	342
ICC 15966	C. arietinum	Breeding material	251
ICC 15989	C. arietinum	Breeding material	259
ICC 16341	C. arietinum	Breeding material	322
ICC 16345	C. arietinum	Breeding material	237
ICC 16359	C. arietinum	Breeding material	338
ICC 16363	C. arietinum	Breeding material	317
ICC 16369	C. arietinum	Breeding material	665
ICC 16374	C. arietinum	Breeding material	215
ICC 16674	C. arietinum	Breeding material	243
ICC 16682	C. arietinum	Breeding material	298
ICC 16947	C. arietinum	Breeding material	227
ICC 16949	C. arietinum	Breeding material	273
ICC 17000	C. arietinum	Breeding material	352
ICC 17109	C. arietinum	Breeding material	234
ICC 20267	C. arietinum	Breeding material	251
ICC 19181	C. arietinum	Breeding material	333
ICC 4918NN	C. arietinum	Breeding material	304
ICC 4918N	C. arietinum	Breeding material	259
ICC 4938	C. arietinum	Breeding material	301
ICC 4946	C. arietinum	Breeding material	281
ICC 4947	C. arietinum	Breeding material	303
ICC 4948HN	C. arietinum	Breeding material	334
ICC 4948LN	C. arietinum	Breeding material	305
ICC 4951	C. arietinum	Breeding material	327
ICC 4957N	C. arietinum	Breeding material	337
ICC 4988	C. arietinum	Breeding material	316
ICC 4993NN	C. arietinum	Breeding material	233
ICC 5002	C. arietinum	Breeding material	333
ICC 5003HN	C. arietinum	Breeding material	303
ICC 5003LN	C. arietinum	Breeding material	338
ICC 5020	C. arietinum	Breeding material	229
ICC 5036	C. arietinum	Breeding material	301
ICC 5038	C. arietinum	Breeding material	304
ICC 5047	C. arietinum	Breeding material	309
ICC 5048	C. arietinum	Breeding material	311
ICC 5055	C. arietinum	Breeding material	295
ICC 5135	C. arietinum	Breeding material	223
ICC 5137	C. arietinum	Breeding material	328
ICC 5146	C. arietinum	Breeding material	350
ICC 5147	C. arietinum	Breeding material	329
ICC 5151	C. arietinum	Breeding material	324
ICC 5152	C. arietinum	Breeding material	350
ICC 5169	C. arietinum	Breeding material	304
ICC 5172	C. arietinum	Breeding material	329
ICC 5174	C. arietinum	Breeding material	323
ICC 5178	C. arietinum	Breeding material	302
ICC 5221	C. arietinum	Breeding material	320
ICC 5233	C. arietinum	Breeding material	341
ICC 5239	C. arietinum	Breeding material	315
ICC 5319	C. arietinum	Breeding material	249
ICC 5320	C. arietinum	Breeding material	261
ICC 5409	C. arietinum	Breeding material	320
ICC 5419	C. arietinum	Breeding material	306
ICC 5430	C. arietinum	Breeding material	315
ICC 5455	C. arietinum	Breeding material	312
ICC 5458	C. arietinum	Breeding material	316
ICC 5592	C. arietinum	Breeding material	341
ICC 5593	C. arietinum	Breeding material	322
ICC 5710	C. arietinum	Breeding material	336
ICC 5722	C. arietinum	Breeding material	280
ICC 5727	C. arietinum	Breeding material	289
ICC 5737	C. arietinum	Breeding material	352
ICC 5743	C. arietinum	Breeding material	337
ICC 5752	C. arietinum	Breeding material	372
ICC 5755	C. arietinum	Breeding material	325
ICC 5762	C. arietinum	Breeding material	340
ICC 5775	C. arietinum	Breeding material	338
ICC 5778	C. arietinum	Breeding material	347
ICC 5780	C. arietinum	Breeding material	322
ICC 5783	C. arietinum	Breeding material	298
ICC 5810	C. arietinum	Breeding material	346
ICC 5811	C. arietinum	Breeding material	371
ICC 5851	C. arietinum	Breeding material	270
ICC 6128	C. arietinum	Breeding material	386
ICC 7195	C. arietinum	Breeding material	186
ICC 7198	C. arietinum	Breeding material	338
ICC 7200	C. arietinum	Breeding material	261
ICC 7201	C. arietinum	Breeding material	330
ICC 7204	C. arietinum	Breeding material	196
ICC 7205	C. arietinum	Breeding material	123
ICC 7207	C. arietinum	Breeding material	223
ICC 7224	C. arietinum	Breeding material	330
ICC 7225	C. arietinum	Breeding material	328
ICC 7344	C. arietinum	Breeding material	270
ICC 7346	C. arietinum	Breeding material	195
ICC 7380	C. arietinum	Breeding material	232
ICC 7541	C. arietinum	Breeding material	320
ICC 8284	C. arietinum	Breeding material	318
ICC 8330	C. arietinum	Breeding material	332
ICC 8332	C. arietinum	Breeding material	335
ICC 8336	C. arietinum	Breeding material	340
ICC 8356	C. arietinum	Breeding material	302
ICC 8397	C. arietinum	Breeding material	334
ICC 8400	C. arietinum	Breeding material	263
ICC 8402	C. arietinum	Breeding material	276
ICC 8407	C. arietinum	Breeding material	284
ICCC 32	C. arietinum	Breeding material	249
ICCC 37	C. arietinum	Breeding material	233
ICCL 82115	C. arietinum	Breeding material	308
ICCL 83105	C. arietinum	Breeding material	309
ICCL 83135	C. arietinum	Breeding material	314
ICCL 86102	C. arietinum	Breeding material	320
ICCV 10	C. arietinum	Breeding material	228
ICCV 1	C. arietinum	Breeding material	263
ICCV 2NN	C. arietinum	Breeding material	292
ICCV 7	C. arietinum	Breeding material	355
ICCV 88503	C. arietinum	Breeding material	284
ICCV 88516	C. arietinum	Breeding material	294
ICCV 91902	C. arietinum	Breeding material	312
ICCV 93512	C. arietinum	Breeding material	230
ICCV 93952	C. arietinum	Breeding material	221
ICCV 93954	C. arietinum	Breeding material	209
ICCV 95332	C. arietinum	Breeding material	219
ICCV 95334	C. arietinum	Breeding material	217
ICCV 95605	C. arietinum	Breeding material	331
ICCV 95701	C. arietinum	Breeding material	372
ICCV 95703	C. arietinum	Breeding material	329
ICCV 95705	C. arietinum	Breeding material	352
ICCV 95981	C. arietinum	Breeding material	312
ICCV 95982	C. arietinum	Breeding material	306
ICCV 96836	C. arietinum	Breeding material	133
ICCV 97105	C. arietinum	Breeding material	284
ICCX-730041-8-1-B-BP	C. arietinum	Breeding material	319
IG 10333	C. arietinum	Breeding material	185
IG 10360	C. arietinum	Breeding material	297
IG 6367	C. arietinum	Breeding material	265
IG 6394	C. arietinum	Breeding material	295
IG 69242	C. arietinum	Breeding material	230
IG 69268	C. arietinum	Breeding material	230
IG 69314	C. arietinum	Breeding material	264
IG 69333	C. arietinum	Breeding material	183
IG 69341	C. arietinum	Breeding material	195
IG 69343	C. arietinum	Breeding material	228
IG 69348	C. arietinum	Breeding material	94
IG 69352	C. arietinum	Breeding material	204
IG 69355	C. arietinum	Breeding material	244
IG 69388	C. arietinum	Breeding material	232
IG 69403	C. arietinum	Breeding material	206
IG 69409	C. arietinum	Breeding material	237
IG 69823	C. arietinum	Breeding material	291
IG 69843	C. arietinum	Breeding material	277
IG 69871	C. arietinum	Breeding material	313
IG 69911	C. arietinum	Breeding material	254
IG 70846	C. arietinum	Breeding material	286
IG 70851	C. arietinum	Breeding material	278
IG 70855	C. arietinum	Breeding material	248
IG 70881	C. arietinum	Breeding material	268
IG 75712	C. arietinum	Breeding material	261
IG 75717	C. arietinum	Breeding material	255
IG 75720	C. arietinum	Breeding material	295
IG 75740	C. arietinum	Breeding material	383
IG 75840	C. arietinum	Breeding material	243
IG 9729	C. arietinum	Breeding material	305
IG 9740	C. arietinum	Breeding material	270
IG 9750	C. arietinum	Breeding material	253
IG 9758	C. arietinum	Breeding material	268
IG 9759	C. arietinum	Breeding material	269
IG 9766	C. arietinum	Breeding material	272
IG 9788	C. arietinum	Breeding material	310
IG 9793	C. arietinum	Breeding material	290
IG 9810	C. arietinum	Breeding material	336
IG 9815	C. arietinum	Breeding material	286
IG 9840	C. arietinum	Breeding material	265
IG 9857	C. arietinum	Breeding material	267
IG 9868	C. arietinum	Breeding material	285
IG 9880	C. arietinum	Breeding material	271
IG 9885	C. arietinum	Breeding material	263
IG 9912	C. arietinum	Breeding material	284
IG 9913	C. arietinum	Breeding material	310
IG 9916	C. arietinum	Breeding material	222
JG 62	C. arietinum	Breeding material	308
Pistol	C. arietinum	Breeding material	277
Slasher	C. arietinum	Breeding material	335
WR315	C. arietinum	Breeding material	333
Yezin3	C. arietinum	Breeding material	245
Avorodhi	C. arietinum	Cultivars	237
Annigiri 1	C. arietinum	Cultivars	222
BG 1003	C. arietinum	Cultivars	203
BG 1053	C. arietinum	Cultivars	208
ICC 4935	C. arietinum	Cultivars	253
CPAM 10	C. arietinum	Cultivars	246
CPAM 11	C. arietinum	Cultivars	257
CPAM 12	C. arietinum	Cultivars	202
CPAM 13	C. arietinum	Cultivars	183
CPAM 14	C. arietinum	Cultivars	104
CPAM 20	C. arietinum	Cultivars	218
CPAM 21	C. arietinum	Cultivars	375
CPAM 22	C. arietinum	Cultivars	302
CPAM 25	C. arietinum	Cultivars	214
CPAM 39	C. arietinum	Cultivars	203
CPAM 41	C. arietinum	Cultivars	225
CPAM 4	C. arietinum	Cultivars	277
CPAM 51	C. arietinum	Cultivars	178
CPAM 5	C. arietinum	Cultivars	288
CPAM 6	C. arietinum	Cultivars	263
CPAM 7	C. arietinum	Cultivars	188
CPAM 8	C. arietinum	Cultivars	226
CPAM 93	C. arietinum	Cultivars	234
CPAM 9	C. arietinum	Cultivars	265
CSG 8962	C. arietinum	Cultivars	323
Chaffa	C. arietinum	Cultivars	280
DCP 92-3	C. arietinum	Cultivars	248
Dig Vijay	C. arietinum	Cultivars	245
Dohad Yellow	C. arietinum	Cultivars	256
GCP105	C. arietinum	Cultivars	262
GG 2	C. arietinum	Cultivars	258
GL 769	C. arietinum	Cultivars	216
GNG 1292	C. arietinum	Cultivars	222
GNG 146	C. arietinum	Cultivars	290
GNG 1499	C. arietinum	Cultivars	255
GNG 1581	C. arietinum	Cultivars	237
GNG 469	C. arietinum	Cultivars	209
HC 1	C. arietinum	Cultivars	258
HC 5	C. arietinum	Cultivars	288
HK 1	C. arietinum	Cultivars	246
HK 2	C. arietinum	Cultivars	194
HK 4	C. arietinum	Cultivars	262
HimChana 1	C. arietinum	Cultivars	252
ICC 11879	C. arietinum	Cultivars	240
ICC 11904	C. arietinum	Cultivars	236
ICC 12034	C. arietinum	Cultivars	274
ICC 13816	C. arietinum	Cultivars	240
ICC 14302	C. arietinum	Cultivars	308
ICC 15553	C. arietinum	Cultivars	279
ICC 15939	C. arietinum	Cultivars	389
ICC 15944	C. arietinum	Cultivars	329
ICC 4918	C. arietinum	Cultivars	232
ICC 4923	C. arietinum	Cultivars	336
ICC 4928	C. arietinum	Cultivars	260
ICC 4934	C. arietinum	Cultivars	297
ICC 4949	C. arietinum	Cultivars	340
ICC 4954	C. arietinum	Cultivars	306
ICC 4958	C. arietinum	Cultivars	282
ICC 4969	C. arietinum	Cultivars	266
ICC 4973	C. arietinum	Cultivars	246
ICC 4991	C. arietinum	Cultivars	227
ICC 4992	C. arietinum	Cultivars	218
ICC 4998	C. arietinum	Cultivars	306
ICC 5003	C. arietinum	Cultivars	330
ICC 6098	C. arietinum	Cultivars	309
ICC 8276	C. arietinum	Cultivars	316
ICCL 81248	C. arietinum	Cultivars	256
ICCL 82108	C. arietinum	Cultivars	285
ICCL 83110	C. arietinum	Cultivars	289
ICCL 83149	C. arietinum	Cultivars	202
ICCL 85222	C. arietinum	Cultivars	310
ICCL 87207	C. arietinum	Cultivars	275
ICCV 00108	C. arietinum	Cultivars	243
ICCV 00305	C. arietinum	Cultivars	196
ICCV 03107	C. arietinum	Cultivars	222
ICCV 03402	C. arietinum	Cultivars	129
ICCV 2	C. arietinum	Cultivars	289
ICCV 3	C. arietinum	Cultivars	214
ICCV 6	C. arietinum	Cultivars	267
ICCV 88202	C. arietinum	Cultivars	304
ICCV 88506	C. arietinum	Cultivars	292
ICCV 88510	C. arietinum	Cultivars	284
ICCV 89314	C. arietinum	Cultivars	265
ICCV 89509	C. arietinum	Cultivars	203
ICCV 90201	C. arietinum	Cultivars	189
ICCV 91106	C. arietinum	Cultivars	292
ICCV 91302	C. arietinum	Cultivars	244
ICCV 92006	C. arietinum	Cultivars	241
ICCV 92069	C. arietinum	Cultivars	242
ICCV 92311	C. arietinum	Cultivars	269
ICCV 92318	C. arietinum	Cultivars	226
ICCV 92337	C. arietinum	Cultivars	242
ICCV 92503	C. arietinum	Cultivars	254
ICCV 92944	C. arietinum	Cultivars	334
ICCV 93958	C. arietinum	Cultivars	282
ICCV 94954	C. arietinum	Cultivars	157
ICCV 95311	C. arietinum	Cultivars	247
ICCV 95418	C. arietinum	Cultivars	221
ICCV 95423	C. arietinum	Cultivars	218
ICCV 96029	C. arietinum	Cultivars	345
ICCV 96030	C. arietinum	Cultivars	327
ICCV 96329	C. arietinum	Cultivars	201
ICCV 96970	C. arietinum	Cultivars	278
ICCV 97314	C. arietinum	Cultivars	230
IPCK 02	C. arietinum	Cultivars	211
IPCK 2002-29	C. arietinum	Cultivars	226
JG 218	C. arietinum	Cultivars	277
JG 315	C. arietinum	Cultivars	230
JG 6	C. arietinum	Cultivars	255
JGG 1	C. arietinum	Cultivars	296
KPG 59	C. arietinum	Cultivars	255
KWR 108	C. arietinum	Cultivars	251
L 550	C. arietinum	Cultivars	220
L 551	C. arietinum	Cultivars	229
PBG 1	C. arietinum	Cultivars	252
PBG 5	C. arietinum	Cultivars	271
PDG 3	C. arietinum	Cultivars	255
PKV Harita	C. arietinum	Cultivars	299
PKV Kabuli 4	C. arietinum	Cultivars	183
Pant G 114	C. arietinum	Cultivars	240
Phule G 0027	C. arietinum	Cultivars	215
Phule G 12	C. arietinum	Cultivars	214
Pusa 1088	C. arietinum	Cultivars	158
Pusa 1103	C. arietinum	Cultivars	265
Pusa 1105	C. arietinum	Cultivars	182
Pusa 1108	C. arietinum	Cultivars	250
Pusa 209	C. arietinum	Cultivars	196
Pusa 240	C. arietinum	Cultivars	280
Pusa 244	C. arietinum	Cultivars	203
Pusa 256	C. arietinum	Cultivars	245
Pusa 261	C. arietinum	Cultivars	208
Pusa 267	C. arietinum	Cultivars	221
Pusa 362	C. arietinum	Cultivars	197
Pusa 372	C. arietinum	Cultivars	241
Pusa 391	C. arietinum	Cultivars	250
Pusa 547	C. arietinum	Cultivars	266
Pusa 72	C. arietinum	Cultivars	257
RAU 52	C. arietinum	Cultivars	282
RSG 10	C. arietinum	Cultivars	260
RSG 11	C. arietinum	Cultivars	206
RSG 2	C. arietinum	Cultivars	226
RSG 44	C. arietinum	Cultivars	295
RSG 888	C. arietinum	Cultivars	250
RSG 896	C. arietinum	Cultivars	319
RSG 945	C. arietinum	Cultivars	258
RSG 974	C. arietinum	Cultivars	261
RSG 991	C. arietinum	Cultivars	267
Radhey	C. arietinum	Cultivars	267
Rajas	C. arietinum	Cultivars	235
Sadabahar	C. arietinum	Cultivars	276
Vaibhav	C. arietinum	Cultivars	274
Vishwas	C. arietinum	Cultivars	217
CPAM 2	C. arietinum	Landraces	315
CPAM 37	C. arietinum	Landraces	271
CPAM 3	C. arietinum	Landraces	392
CPAM 87	C. arietinum	Landraces	306
CPAM 88	C. arietinum	Landraces	163
CPAM 89	C. arietinum	Landraces	272
CPAM 90	C. arietinum	Landraces	250
CPAM 91	C. arietinum	Landraces	271
CPAM 92	C. arietinum	Landraces	211
CPAM 94	C. arietinum	Landraces	249
ICC 1000	C. arietinum	Landraces	291
ICC 10013	C. arietinum	Landraces	334
ICC 10018	C. arietinum	Landraces	273
ICC 10026	C. arietinum	Landraces	266
ICC 10039	C. arietinum	Landraces	279
ICC 10042	C. arietinum	Landraces	350
ICC 10047	C. arietinum	Landraces	335
ICC 10052	C. arietinum	Landraces	344
ICC 10063	C. arietinum	Landraces	300
ICC 10088	C. arietinum	Landraces	338
ICC 1009	C. arietinum	Landraces	299
ICC 10107	C. arietinum	Landraces	329
ICC 10114	C. arietinum	Landraces	314
ICC 10129	C. arietinum	Landraces	312
ICC 10130	C. arietinum	Landraces	322
ICC 1013	C. arietinum	Landraces	322
ICC 1014	C. arietinum	Landraces	271
ICC 10155	C. arietinum	Landraces	352
ICC 10160	C. arietinum	Landraces	297
ICC 10162	C. arietinum	Landraces	277
ICC 1018	C. arietinum	Landraces	361
ICC 10197	C. arietinum	Landraces	328
ICC 10199	C. arietinum	Landraces	297
ICC 10217	C. arietinum	Landraces	311
ICC 10230	C. arietinum	Landraces	322
ICC 10232	C. arietinum	Landraces	307
ICC 10242	C. arietinum	Landraces	284
ICC 10244	C. arietinum	Landraces	315
ICC 10245	C. arietinum	Landraces	345
ICC 10250	C. arietinum	Landraces	319
ICC 10258	C. arietinum	Landraces	323
ICC 10260	C. arietinum	Landraces	305
ICC 1026	C. arietinum	Landraces	324
ICC 10274	C. arietinum	Landraces	326
ICC 10301	C. arietinum	Landraces	198
ICC 10302	C. arietinum	Landraces	264
ICC 1030	C. arietinum	Landraces	332
ICC 10314	C. arietinum	Landraces	277
ICC 10318	C. arietinum	Landraces	260
ICC 10326	C. arietinum	Landraces	307
ICC 1032	C. arietinum	Landraces	301
ICC 10332	C. arietinum	Landraces	300
ICC 10340	C. arietinum	Landraces	226
ICC 10341	C. arietinum	Landraces	181
ICC 10344	C. arietinum	Landraces	266
ICC 10353	C. arietinum	Landraces	289
ICC 10363	C. arietinum	Landraces	272
ICC 10365	C. arietinum	Landraces	257
ICC 10386	C. arietinum	Landraces	311
ICC 10387	C. arietinum	Landraces	301
ICC 10393	C. arietinum	Landraces	209
ICC 10399	C. arietinum	Landraces	246
ICC 10405	C. arietinum	Landraces	348
ICC 10434	C. arietinum	Landraces	332
ICC 1043	C. arietinum	Landraces	284
ICC 10440	C. arietinum	Landraces	340
ICC 10457	C. arietinum	Landraces	333
ICC 10461	C. arietinum	Landraces	324
ICC 10466	C. arietinum	Landraces	285
ICC 10479	C. arietinum	Landraces	340
ICC 10485	C. arietinum	Landraces	329
ICC 10495	C. arietinum	Landraces	271
ICC 1049	C. arietinum	Landraces	315
ICC 10502	C. arietinum	Landraces	317
ICC 10504	C. arietinum	Landraces	335
ICC 10516	C. arietinum	Landraces	336
ICC 10517	C. arietinum	Landraces	324
ICC 1052	C. arietinum	Landraces	305
ICC 10536	C. arietinum	Landraces	343
ICC 10539	C. arietinum	Landraces	339
ICC 10546	C. arietinum	Landraces	341
ICC 10567	C. arietinum	Landraces	326
ICC 10595	C. arietinum	Landraces	311
ICC 1059	C. arietinum	Landraces	307
ICC 10600	C. arietinum	Landraces	326
ICC 10629	C. arietinum	Landraces	309
ICC 10637	C. arietinum	Landraces	349
ICC 10648	C. arietinum	Landraces	331
ICC 10651	C. arietinum	Landraces	308
ICC 10657	C. arietinum	Landraces	345
ICC 10667	C. arietinum	Landraces	374
ICC 1066	C. arietinum	Landraces	351
ICC 10673	C. arietinum	Landraces	425
ICC 10681	C. arietinum	Landraces	309
ICC 10685	C. arietinum	Landraces	368
ICC 1069	C. arietinum	Landraces	294
ICC 1070	C. arietinum	Landraces	425
ICC 10711	C. arietinum	Landraces	270
ICC 10728	C. arietinum	Landraces	257
ICC 10740	C. arietinum	Landraces	269
ICC 10747	C. arietinum	Landraces	249
ICC 10749	C. arietinum	Landraces	278
ICC 10755	C. arietinum	Landraces	220
ICC 10767	C. arietinum	Landraces	280
ICC 10777	C. arietinum	Landraces	254
ICC 10778	C. arietinum	Landraces	237
ICC 10780	C. arietinum	Landraces	279
ICC 10783	C. arietinum	Landraces	322
ICC 10819	C. arietinum	Landraces	317
ICC 10822	C. arietinum	Landraces	303
ICC 10825	C. arietinum	Landraces	339
ICC 10829	C. arietinum	Landraces	336
ICC 1083	C. arietinum	Landraces	226
ICC 10847	C. arietinum	Landraces	322
ICC 1084	C. arietinum	Landraces	352
ICC 10864	C. arietinum	Landraces	321
ICC 10880	C. arietinum	Landraces	357
ICC 10883	C. arietinum	Landraces	309
ICC 10884	C. arietinum	Landraces	262
ICC 10885	C. arietinum	Landraces	188
ICC 10886	C. arietinum	Landraces	328
ICC 10920	C. arietinum	Landraces	337
ICC 10924	C. arietinum	Landraces	343
ICC 10925	C. arietinum	Landraces	315
ICC 10926	C. arietinum	Landraces	306
ICC 1092	C. arietinum	Landraces	316
ICC 10939	C. arietinum	Landraces	268
ICC 1093	C. arietinum	Landraces	353
ICC 10942	C. arietinum	Landraces	309
ICC 10943	C. arietinum	Landraces	293
ICC 10945	C. arietinum	Landraces	264
ICC 10947	C. arietinum	Landraces	327
ICC 10950	C. arietinum	Landraces	273
ICC 10951	C. arietinum	Landraces	229
ICC 10953	C. arietinum	Landraces	234
ICC 10961	C. arietinum	Landraces	307
ICC 10963	C. arietinum	Landraces	303
ICC 10976	C. arietinum	Landraces	317
ICC 1097	C. arietinum	Landraces	328
ICC 10981	C. arietinum	Landraces	348
ICC 10983	C. arietinum	Landraces	312
ICC 1098	C. arietinum	Landraces	176
ICC 10994	C. arietinum	Landraces	334
ICC 10996	C. arietinum	Landraces	338
ICC 11007	C. arietinum	Landraces	305
ICC 11009	C. arietinum	Landraces	328
ICC 11021	C. arietinum	Landraces	340
ICC 1102	C. arietinum	Landraces	340
ICC 11039	C. arietinum	Landraces	334
ICC 11040	C. arietinum	Landraces	303
ICC 11046	C. arietinum	Landraces	323
ICC 11048	C. arietinum	Landraces	341
ICC 11051	C. arietinum	Landraces	346
ICC 11059	C. arietinum	Landraces	325
ICC 11079	C. arietinum	Landraces	366
ICC 11088	C. arietinum	Landraces	361
ICC 11091	C. arietinum	Landraces	342
ICC 11109	C. arietinum	Landraces	332
ICC 11121	C. arietinum	Landraces	248
ICC 11142	C. arietinum	Landraces	333
ICC 11152	C. arietinum	Landraces	336
ICC 11160	C. arietinum	Landraces	266
ICC 11161	C. arietinum	Landraces	327
ICC 11168	C. arietinum	Landraces	341
ICC 11180	C. arietinum	Landraces	330
ICC 1118	C. arietinum	Landraces	307
ICC 11198	C. arietinum	Landraces	245
ICC 111	C. arietinum	Landraces	290
ICC 11201	C. arietinum	Landraces	360
ICC 11223	C. arietinum	Landraces	346
ICC 11224	C. arietinum	Landraces	312
ICC 1122	C. arietinum	Landraces	333
ICC 11233	C. arietinum	Landraces	363
ICC 11242	C. arietinum	Landraces	344
ICC 11244	C. arietinum	Landraces	361
ICC 11245	C. arietinum	Landraces	372
ICC 1124	C. arietinum	Landraces	279
ICC 11251	C. arietinum	Landraces	336
ICC 11255	C. arietinum	Landraces	310
ICC 11258	C. arietinum	Landraces	318
ICC 11263	C. arietinum	Landraces	305
ICC 11265	C. arietinum	Landraces	311
ICC 11266	C. arietinum	Landraces	309
ICC 11267	C. arietinum	Landraces	274
ICC 11270	C. arietinum	Landraces	266
ICC 11272	C. arietinum	Landraces	340
ICC 11277	C. arietinum	Landraces	327
ICC 11279	C. arietinum	Landraces	260
ICC 1127	C. arietinum	Landraces	252
ICC 11282	C. arietinum	Landraces	258
ICC 11284	C. arietinum	Landraces	172
ICC 1128	C. arietinum	Landraces	263
ICC 11290	C. arietinum	Landraces	352
ICC 11300	C. arietinum	Landraces	319
ICC 11301	C. arietinum	Landraces	264
ICC 11302	C. arietinum	Landraces	279
ICC 11303	C. arietinum	Landraces	205
ICC 11307	C. arietinum	Landraces	299
ICC 11310	C. arietinum	Landraces	274
ICC 11325	C. arietinum	Landraces	333
ICC 11326	C. arietinum	Landraces	367
ICC 11330	C. arietinum	Landraces	355
ICC 1136	C. arietinum	Landraces	303
ICC 11371	C. arietinum	Landraces	360
ICC 11372	C. arietinum	Landraces	362
ICC 11378	C. arietinum	Landraces	260
ICC 1137	C. arietinum	Landraces	326
ICC 11390	C. arietinum	Landraces	326
ICC 11393	C. arietinum	Landraces	348
ICC 11405	C. arietinum	Landraces	292
ICC 11407	C. arietinum	Landraces	346
ICC 11415	C. arietinum	Landraces	328
ICC 11424	C. arietinum	Landraces	336
ICC 11429	C. arietinum	Landraces	326
ICC 11432	C. arietinum	Landraces	331
ICC 11448	C. arietinum	Landraces	331
ICC 1145	C. arietinum	Landraces	324
ICC 11465	C. arietinum	Landraces	349
ICC 11471	C. arietinum	Landraces	334
ICC 11478	C. arietinum	Landraces	311
ICC 1148	C. arietinum	Landraces	325
ICC 11550	C. arietinum	Landraces	284
ICC 11554	C. arietinum	Landraces	369
ICC 11560	C. arietinum	Landraces	334
ICC 11583	C. arietinum	Landraces	319
ICC 11584	C. arietinum	Landraces	265
ICC 11599	C. arietinum	Landraces	331
ICC 11601	C. arietinum	Landraces	321
ICC 1161	C. arietinum	Landraces	347
ICC 11620	C. arietinum	Landraces	329
ICC 11627	C. arietinum	Landraces	278
ICC 1163	C. arietinum	Landraces	315
ICC 11642	C. arietinum	Landraces	311
ICC 11647	C. arietinum	Landraces	320
ICC 1164	C. arietinum	Landraces	234
ICC 11655	C. arietinum	Landraces	328
ICC 11664	C. arietinum	Landraces	222
ICC 11667	C. arietinum	Landraces	311
ICC 11669	C. arietinum	Landraces	344
ICC 11685	C. arietinum	Landraces	331
ICC 11695	C. arietinum	Landraces	313
ICC 11705	C. arietinum	Landraces	335
ICC 11707	C. arietinum	Landraces	311
ICC 11720	C. arietinum	Landraces	320
ICC 1172	C. arietinum	Landraces	340
ICC 11733	C. arietinum	Landraces	284
ICC 11738	C. arietinum	Landraces	259
ICC 11741	C. arietinum	Landraces	300
ICC 11742	C. arietinum	Landraces	270
ICC 11749	C. arietinum	Landraces	254
ICC 11764	C. arietinum	Landraces	226
ICC 11766	C. arietinum	Landraces	296
ICC 11781	C. arietinum	Landraces	262
ICC 11794	C. arietinum	Landraces	293
ICC 1180	C. arietinum	Landraces	348
ICC 1181	C. arietinum	Landraces	333
ICC 11832	C. arietinum	Landraces	313
ICC 11836	C. arietinum	Landraces	273
ICC 11847	C. arietinum	Landraces	245
ICC 11854	C. arietinum	Landraces	280
ICC 11857	C. arietinum	Landraces	342
ICC 11858	C. arietinum	Landraces	346
ICC 11867	C. arietinum	Landraces	281
ICC 11880	C. arietinum	Landraces	258
ICC 11881	C. arietinum	Landraces	300
ICC 11899	C. arietinum	Landraces	261
ICC 11903	C. arietinum	Landraces	230
ICC 11905	C. arietinum	Landraces	343
ICC 11929	C. arietinum	Landraces	292
ICC 11938	C. arietinum	Landraces	346
ICC 1193	C. arietinum	Landraces	301
ICC 11944	C. arietinum	Landraces	231
ICC 11947	C. arietinum	Landraces	318
ICC 1194	C. arietinum	Landraces	209
ICC 11950	C. arietinum	Landraces	327
ICC 11956	C. arietinum	Landraces	359
ICC 11957	C. arietinum	Landraces	345
ICC 11965	C. arietinum	Landraces	361
ICC 1196	C. arietinum	Landraces	297
ICC 11993	C. arietinum	Landraces	359
ICC 12002	C. arietinum	Landraces	352
ICC 12009	C. arietinum	Landraces	316
ICC 12010	C. arietinum	Landraces	355
ICC 12017	C. arietinum	Landraces	373
ICC 1201	C. arietinum	Landraces	292
ICC 12021	C. arietinum	Landraces	293
ICC 12023	C. arietinum	Landraces	314
ICC 12028	C. arietinum	Landraces	302
ICC 12031	C. arietinum	Landraces	189
ICC 12037	C. arietinum	Landraces	228
ICC 12048	C. arietinum	Landraces	307
ICC 1204	C. arietinum	Landraces	323
ICC 1205	C. arietinum	Landraces	265
ICC 12064	C. arietinum	Landraces	317
ICC 12075	C. arietinum	Landraces	322
ICC 12087	C. arietinum	Landraces	305
ICC 12099	C. arietinum	Landraces	268
ICC 12103	C. arietinum	Landraces	334
ICC 12108	C. arietinum	Landraces	325
ICC 12113	C. arietinum	Landraces	294
ICC 12118	C. arietinum	Landraces	326
ICC 12121	C. arietinum	Landraces	289
ICC 12125	C. arietinum	Landraces	333
ICC 12133	C. arietinum	Landraces	338
ICC 12134	C. arietinum	Landraces	369
ICC 12136	C. arietinum	Landraces	331
ICC 12141	C. arietinum	Landraces	348
ICC 12143	C. arietinum	Landraces	357
ICC 12151	C. arietinum	Landraces	365
ICC 12155	C. arietinum	Landraces	289
ICC 12158	C. arietinum	Landraces	365
ICC 12159	C. arietinum	Landraces	309
ICC 12162	C. arietinum	Landraces	319
ICC 12164	C. arietinum	Landraces	326
ICC 12172	C. arietinum	Landraces	330
ICC 12176	C. arietinum	Landraces	323
ICC 12179	C. arietinum	Landraces	298
ICC 12184	C. arietinum	Landraces	317
ICC 12188	C. arietinum	Landraces	347
ICC 1220	C. arietinum	Landraces	310
ICC 12265	C. arietinum	Landraces	338
ICC 12283	C. arietinum	Landraces	342
ICC 12287	C. arietinum	Landraces	327
ICC 12288	C. arietinum	Landraces	394
ICC 12289	C. arietinum	Landraces	330
ICC 1228	C. arietinum	Landraces	299
ICC 12291	C. arietinum	Landraces	356
ICC 12296	C. arietinum	Landraces	336
ICC 12297	C. arietinum	Landraces	317
ICC 12299	C. arietinum	Landraces	266
ICC 1229	C. arietinum	Landraces	338
ICC 12307	C. arietinum	Landraces	217
ICC 1230	C. arietinum	Landraces	246
ICC 12310	C. arietinum	Landraces	353
ICC 12311	C. arietinum	Landraces	262
ICC 1231	C. arietinum	Landraces	313
ICC 12321	C. arietinum	Landraces	304
ICC 12323	C. arietinum	Landraces	225
ICC 12324	C. arietinum	Landraces	208
ICC 12326	C. arietinum	Landraces	302
ICC 12328	C. arietinum	Landraces	215
ICC 1232	C. arietinum	Landraces	263
ICC 12379	C. arietinum	Landraces	230
ICC 1237	C. arietinum	Landraces	324
ICC 12401	C. arietinum	Landraces	329
ICC 12406	C. arietinum	Landraces	344
ICC 1240	C. arietinum	Landraces	276
ICC 12419	C. arietinum	Landraces	331
ICC 12421	C. arietinum	Landraces	336
ICC 1246	C. arietinum	Landraces	341
ICC 12497	C. arietinum	Landraces	279
ICC 12498	C. arietinum	Landraces	279
ICC 12527	C. arietinum	Landraces	306
ICC 12537	C. arietinum	Landraces	241
ICC 12583	C. arietinum	Landraces	285
ICC 12600	C. arietinum	Landraces	279
ICC 12617	C. arietinum	Landraces	338
ICC 12623	C. arietinum	Landraces	320
ICC 12627	C. arietinum	Landraces	337
ICC 12629	C. arietinum	Landraces	304
ICC 12638	C. arietinum	Landraces	334
ICC 12649	C. arietinum	Landraces	302
ICC 12650	C. arietinum	Landraces	322
ICC 12654	C. arietinum	Landraces	298
ICC 12656	C. arietinum	Landraces	322
ICC 1265	C. arietinum	Landraces	287
ICC 12669	C. arietinum	Landraces	315
ICC 12674	C. arietinum	Landraces	289
ICC 12676	C. arietinum	Landraces	305
ICC 12680	C. arietinum	Landraces	346
ICC 12691	C. arietinum	Landraces	337
ICC 12696	C. arietinum	Landraces	330
ICC 12711	C. arietinum	Landraces	294
ICC 12715	C. arietinum	Landraces	305
ICC 12718	C. arietinum	Landraces	305
ICC 12726	C. arietinum	Landraces	292
ICC 1272	C. arietinum	Landraces	303
ICC 12760	C. arietinum	Landraces	320
ICC 12768	C. arietinum	Landraces	324
ICC 12779	C. arietinum	Landraces	253
ICC 12791	C. arietinum	Landraces	307
ICC 12797	C. arietinum	Landraces	340
ICC 12799	C. arietinum	Landraces	308
ICC 12805	C. arietinum	Landraces	341
ICC 12824	C. arietinum	Landraces	253
ICC 12834	C. arietinum	Landraces	307
ICC 12847	C. arietinum	Landraces	334
ICC 12851	C. arietinum	Landraces	235
ICC 12853	C. arietinum	Landraces	329
ICC 12856	C. arietinum	Landraces	308
ICC 12857	C. arietinum	Landraces	330
ICC 1285	C. arietinum	Landraces	296
ICC 12866	C. arietinum	Landraces	260
ICC 12875	C. arietinum	Landraces	316
ICC 12878	C. arietinum	Landraces	296
ICC 12879	C. arietinum	Landraces	298
ICC 12888	C. arietinum	Landraces	309
ICC 128	C. arietinum	Landraces	266
ICC 12916	C. arietinum	Landraces	274
ICC 1291	C. arietinum	Landraces	325
ICC 12928	C. arietinum	Landraces	281
ICC 12934	C. arietinum	Landraces	332
ICC 12947	C. arietinum	Landraces	243
ICC 12955	C. arietinum	Landraces	298
ICC 12959	C. arietinum	Landraces	326
ICC 1295	C. arietinum	Landraces	299
ICC 12961	C. arietinum	Landraces	306
ICC 12965	C. arietinum	Landraces	275
ICC 1296	C. arietinum	Landraces	303
ICC 1297	C. arietinum	Landraces	326
ICC 12993	C. arietinum	Landraces	354
ICC 13010	C. arietinum	Landraces	325
ICC 13041	C. arietinum	Landraces	340
ICC 13042	C. arietinum	Landraces	287
ICC 13050	C. arietinum	Landraces	263
ICC 13077	C. arietinum	Landraces	199
ICC 13085	C. arietinum	Landraces	254
ICC 13086	C. arietinum	Landraces	330
ICC 13093	C. arietinum	Landraces	309
ICC 13095	C. arietinum	Landraces	358
ICC 13097	C. arietinum	Landraces	345
ICC 13107	C. arietinum	Landraces	317
ICC 13124	C. arietinum	Landraces	253
ICC 13129	C. arietinum	Landraces	336
ICC 13153	C. arietinum	Landraces	337
ICC 1315	C. arietinum	Landraces	352
ICC 13170	C. arietinum	Landraces	271
ICC 13178	C. arietinum	Landraces	298
ICC 13185	C. arietinum	Landraces	327
ICC 13187	C. arietinum	Landraces	262
ICC 13189	C. arietinum	Landraces	325
ICC 13197	C. arietinum	Landraces	283
ICC 13200	C. arietinum	Landraces	304
ICC 13219	C. arietinum	Landraces	245
ICC 13244	C. arietinum	Landraces	332
ICC 13245	C. arietinum	Landraces	315
ICC 13249	C. arietinum	Landraces	309
ICC 13283	C. arietinum	Landraces	251
ICC 13285	C. arietinum	Landraces	322
ICC 13292	C. arietinum	Landraces	463
ICC 13293	C. arietinum	Landraces	340
ICC 13302	C. arietinum	Landraces	307
ICC 13307	C. arietinum	Landraces	329
ICC 13308	C. arietinum	Landraces	304
ICC 13340	C. arietinum	Landraces	296
ICC 13341	C. arietinum	Landraces	343
ICC 13357	C. arietinum	Landraces	204
ICC 13378	C. arietinum	Landraces	312
ICC 1337	C. arietinum	Landraces	316
ICC 13380	C. arietinum	Landraces	396
ICC 13383	C. arietinum	Landraces	329
ICC 13388	C. arietinum	Landraces	327
ICC 1338	C. arietinum	Landraces	334
ICC 13422	C. arietinum	Landraces	340
ICC 13426	C. arietinum	Landraces	341
ICC 13427	C. arietinum	Landraces	335
ICC 13428	C. arietinum	Landraces	334
ICC 13441	C. arietinum	Landraces	326
ICC 13449	C. arietinum	Landraces	258
ICC 13450	C. arietinum	Landraces	282
ICC 13453	C. arietinum	Landraces	326
ICC 13454	C. arietinum	Landraces	259
ICC 13457	C. arietinum	Landraces	253
ICC 13461	C. arietinum	Landraces	266
ICC 13478	C. arietinum	Landraces	322
ICC 13484	C. arietinum	Landraces	336
ICC 13501	C. arietinum	Landraces	288
ICC 13523	C. arietinum	Landraces	290
ICC 13524	C. arietinum	Landraces	232
ICC 13528	C. arietinum	Landraces	408
ICC 13536	C. arietinum	Landraces	363
ICC 13544	C. arietinum	Landraces	419
ICC 13562	C. arietinum	Landraces	366
ICC 1356	C. arietinum	Landraces	258
ICC 13579	C. arietinum	Landraces	341
ICC 13581	C. arietinum	Landraces	280
ICC 13584	C. arietinum	Landraces	328
ICC 13590	C. arietinum	Landraces	331
ICC 13593	C. arietinum	Landraces	334
ICC 13595	C. arietinum	Landraces	358
ICC 13597	C. arietinum	Landraces	326
ICC 13599	C. arietinum	Landraces	270
ICC 1360	C. arietinum	Landraces	298
ICC 13628	C. arietinum	Landraces	317
ICC 13637	C. arietinum	Landraces	325
ICC 13644	C. arietinum	Landraces	315
ICC 13649	C. arietinum	Landraces	394
ICC 13658	C. arietinum	Landraces	336
ICC 13677	C. arietinum	Landraces	327
ICC 13684	C. arietinum	Landraces	408
ICC 13690	C. arietinum	Landraces	310
ICC 13692	C. arietinum	Landraces	387
ICC 13694	C. arietinum	Landraces	327
ICC 13696	C. arietinum	Landraces	354
ICC 136	C. arietinum	Landraces	266
ICC 13707	C. arietinum	Landraces	377
ICC 13712	C. arietinum	Landraces	304
ICC 13719	C. arietinum	Landraces	332
ICC 13726	C. arietinum	Landraces	298
ICC 13764	C. arietinum	Landraces	250
ICC 13787	C. arietinum	Landraces	275
ICC 13793	C. arietinum	Landraces	272
ICC 13807	C. arietinum	Landraces	310
ICC 13808	C. arietinum	Landraces	285
ICC 13814	C. arietinum	Landraces	331
ICC 13821	C. arietinum	Landraces	274
ICC 13837	C. arietinum	Landraces	281
ICC 13851	C. arietinum	Landraces	321
ICC 13863	C. arietinum	Landraces	204
ICC 13874	C. arietinum	Landraces	338
ICC 13879	C. arietinum	Landraces	333
ICC 1387	C. arietinum	Landraces	327
ICC 13890	C. arietinum	Landraces	299
ICC 13892	C. arietinum	Landraces	249
ICC 13894	C. arietinum	Landraces	309
ICC 13895	C. arietinum	Landraces	308
ICC 13897	C. arietinum	Landraces	307
ICC 1390	C. arietinum	Landraces	328
ICC 13912	C. arietinum	Landraces	307
ICC 1392	C. arietinum	Landraces	275
ICC 13946	C. arietinum	Landraces	310
ICC 13950	C. arietinum	Landraces	334
ICC 13958	C. arietinum	Landraces	312
ICC 13960	C. arietinum	Landraces	307
ICC 13963	C. arietinum	Landraces	309
ICC 13964	C. arietinum	Landraces	302
ICC 13972	C. arietinum	Landraces	303
ICC 1397	C. arietinum	Landraces	233
ICC 1398	C. arietinum	Landraces	294
ICC 13997	C. arietinum	Landraces	298
ICC 14002	C. arietinum	Landraces	346
ICC 14003	C. arietinum	Landraces	324
ICC 14005	C. arietinum	Landraces	321
ICC 14014	C. arietinum	Landraces	309
ICC 14029	C. arietinum	Landraces	327
ICC 1402	C. arietinum	Landraces	335
ICC 14038	C. arietinum	Landraces	202
ICC 14050	C. arietinum	Landraces	308
ICC 14051	C. arietinum	Landraces	182
ICC 14059	C. arietinum	Landraces	315
ICC 1405	C. arietinum	Landraces	346
ICC 14061	C. arietinum	Landraces	284
ICC 14077	C. arietinum	Landraces	215
ICC 14083	C. arietinum	Landraces	330
ICC 14096	C. arietinum	Landraces	300
ICC 14098	C. arietinum	Landraces	269
ICC 14113	C. arietinum	Landraces	338
ICC 14119	C. arietinum	Landraces	325
ICC 14129	C. arietinum	Landraces	328
ICC 14137	C. arietinum	Landraces	358
ICC 14141	C. arietinum	Landraces	336
ICC 14160	C. arietinum	Landraces	297
ICC 14163	C. arietinum	Landraces	328
ICC 14171	C. arietinum	Landraces	300
ICC 14176	C. arietinum	Landraces	308
ICC 14177	C. arietinum	Landraces	331
ICC 14184	C. arietinum	Landraces	264
ICC 14190	C. arietinum	Landraces	297
ICC 14194	C. arietinum	Landraces	287
ICC 1419	C. arietinum	Landraces	298
ICC 14203	C. arietinum	Landraces	295
ICC 14204	C. arietinum	Landraces	290
ICC 14205	C. arietinum	Landraces	273
ICC 14220	C. arietinum	Landraces	275
ICC 14225	C. arietinum	Landraces	355
ICC 14226	C. arietinum	Landraces	363
ICC 1422	C. arietinum	Landraces	274
ICC 14230	C. arietinum	Landraces	375
ICC 1424	C. arietinum	Landraces	323
ICC 14282	C. arietinum	Landraces	339
ICC 14292	C. arietinum	Landraces	331
ICC 1431	C. arietinum	Landraces	309
ICC 143	C. arietinum	Landraces	295
ICC 1443	C. arietinum	Landraces	304
ICC 14440	C. arietinum	Landraces	307
ICC 14442	C. arietinum	Landraces	265
ICC 14443	C. arietinum	Landraces	275
ICC 14444	C. arietinum	Landraces	300
ICC 14446	C. arietinum	Landraces	218
ICC 14447	C. arietinum	Landraces	289
ICC 14449	C. arietinum	Landraces	365
ICC 14450	C. arietinum	Landraces	336
ICC 14451	C. arietinum	Landraces	280
ICC 14452	C. arietinum	Landraces	348
ICC 14455	C. arietinum	Landraces	275
ICC 14458	C. arietinum	Landraces	256
ICC 1445	C. arietinum	Landraces	314
ICC 14462	C. arietinum	Landraces	278
ICC 14469	C. arietinum	Landraces	339
ICC 14472	C. arietinum	Landraces	366
ICC 14484	C. arietinum	Landraces	327
ICC 14489	C. arietinum	Landraces	313
ICC 14490	C. arietinum	Landraces	342
ICC 14495	C. arietinum	Landraces	355
ICC 14507	C. arietinum	Landraces	219
ICC 14510	C. arietinum	Landraces	320
ICC 14515	C. arietinum	Landraces	278
ICC 14519	C. arietinum	Landraces	342
ICC 14528	C. arietinum	Landraces	392
ICC 14539	C. arietinum	Landraces	326
ICC 14550	C. arietinum	Landraces	363
ICC 14559	C. arietinum	Landraces	326
ICC 14564	C. arietinum	Landraces	341
ICC 14566	C. arietinum	Landraces	316
ICC 14569	C. arietinum	Landraces	316
ICC 14577	C. arietinum	Landraces	284
ICC 14583	C. arietinum	Landraces	279
ICC 14585	C. arietinum	Landraces	323
ICC 14589	C. arietinum	Landraces	325
ICC 14595	C. arietinum	Landraces	197
ICC 14602	C. arietinum	Landraces	302
ICC 14604	C. arietinum	Landraces	296
ICC 14614	C. arietinum	Landraces	304
ICC 14648	C. arietinum	Landraces	277
ICC 14669	C. arietinum	Landraces	254
ICC 14703	C. arietinum	Landraces	298
ICC 1470	C. arietinum	Landraces	263
ICC 14710	C. arietinum	Landraces	309
ICC 14712	C. arietinum	Landraces	342
ICC 14718	C. arietinum	Landraces	380
ICC 14735	C. arietinum	Landraces	336
ICC 14738	C. arietinum	Landraces	353
ICC 14739	C. arietinum	Landraces	353
ICC 14753	C. arietinum	Landraces	303
ICC 14766	C. arietinum	Landraces	326
ICC 14778	C. arietinum	Landraces	292
ICC 14787	C. arietinum	Landraces	352
ICC 14799	C. arietinum	Landraces	292
ICC 14815	C. arietinum	Landraces	269
ICC 14824	C. arietinum	Landraces	350
ICC 14831	C. arietinum	Landraces	254
ICC 14835	C. arietinum	Landraces	299
ICC 14836	C. arietinum	Landraces	348
ICC 14851	C. arietinum	Landraces	349
ICC 14852	C. arietinum	Landraces	327
ICC 14864	C. arietinum	Landraces	339
ICC 14881	C. arietinum	Landraces	329
ICC 14889	C. arietinum	Landraces	309
ICC 14911	C. arietinum	Landraces	243
ICC 14912	C. arietinum	Landraces	240
ICC 14913	C. arietinum	Landraces	323
ICC 14915	C. arietinum	Landraces	207
ICC 14916	C. arietinum	Landraces	215
ICC 14917	C. arietinum	Landraces	207
ICC 14919	C. arietinum	Landraces	312
ICC 14926	C. arietinum	Landraces	255
ICC 14933	C. arietinum	Landraces	233
ICC 14938	C. arietinum	Landraces	341
ICC 14956	C. arietinum	Landraces	339
ICC 14963	C. arietinum	Landraces	326
ICC 14964	C. arietinum	Landraces	295
ICC 14970	C. arietinum	Landraces	311
ICC 14976	C. arietinum	Landraces	323
ICC 1498	C. arietinum	Landraces	302
ICC 14994	C. arietinum	Landraces	333
ICC 1499	C. arietinum	Landraces	313
ICC 15011	C. arietinum	Landraces	312
ICC 15014	C. arietinum	Landraces	344
ICC 15022	C. arietinum	Landraces	305
ICC 15042	C. arietinum	Landraces	324
ICC 15058	C. arietinum	Landraces	244
ICC 1505	C. arietinum	Landraces	319
ICC 15060	C. arietinum	Landraces	231
ICC 15061	C. arietinum	Landraces	308
ICC 15065	C. arietinum	Landraces	353
ICC 15072	C. arietinum	Landraces	342
ICC 1507	C. arietinum	Landraces	324
ICC 15080	C. arietinum	Landraces	336
ICC 15081	C. arietinum	Landraces	338
ICC 15084	C. arietinum	Landraces	343
ICC 15101	C. arietinum	Landraces	348
ICC 15103	C. arietinum	Landraces	352
ICC 1510	C. arietinum	Landraces	233
ICC 15113	C. arietinum	Landraces	389
ICC 15123	C. arietinum	Landraces	259
ICC 15183	C. arietinum	Landraces	336
ICC 15184	C. arietinum	Landraces	378
ICC 15186	C. arietinum	Landraces	347
ICC 15197	C. arietinum	Landraces	351
ICC 1520	C. arietinum	Landraces	307
ICC 15213	C. arietinum	Landraces	338
ICC 15217	C. arietinum	Landraces	344
ICC 15218	C. arietinum	Landraces	366
ICC 15221	C. arietinum	Landraces	328
ICC 15227	C. arietinum	Landraces	333
ICC 15234	C. arietinum	Landraces	351
ICC 15248	C. arietinum	Landraces	297
ICC 15251	C. arietinum	Landraces	322
ICC 15261	C. arietinum	Landraces	341
ICC 15264	C. arietinum	Landraces	262
ICC 15270	C. arietinum	Landraces	406
ICC 15272	C. arietinum	Landraces	337
ICC 15294	C. arietinum	Landraces	265
ICC 15306	C. arietinum	Landraces	358
ICC 15328	C. arietinum	Landraces	307
ICC 15331	C. arietinum	Landraces	302
ICC 15333	C. arietinum	Landraces	239
ICC 1533	C. arietinum	Landraces	345
ICC 15345	C. arietinum	Landraces	374
ICC 15347	C. arietinum	Landraces	398
ICC 15376	C. arietinum	Landraces	317
ICC 153	C. arietinum	Landraces	291
ICC 15401	C. arietinum	Landraces	299
ICC 15406	C. arietinum	Landraces	240
ICC 15412	C. arietinum	Landraces	291
ICC 15427	C. arietinum	Landraces	332
ICC 15435	C. arietinum	Landraces	205
ICC 15445	C. arietinum	Landraces	359
ICC 15446	C. arietinum	Landraces	301
ICC 15452	C. arietinum	Landraces	353
ICC 15454	C. arietinum	Landraces	298
ICC 15455	C. arietinum	Landraces	340
ICC 15466	C. arietinum	Landraces	324
ICC 15489	C. arietinum	Landraces	292
ICC 15500	C. arietinum	Landraces	297
ICC 15504	C. arietinum	Landraces	334
ICC 15510	C. arietinum	Landraces	290
ICC 15512	C. arietinum	Landraces	268
ICC 15518	C. arietinum	Landraces	201
ICC 15522	C. arietinum	Landraces	336
ICC 15540	C. arietinum	Landraces	213
ICC 15545	C. arietinum	Landraces	193
ICC 15547	C. arietinum	Landraces	216
ICC 15551	C. arietinum	Landraces	250
ICC 15554	C. arietinum	Landraces	267
ICC 15555	C. arietinum	Landraces	268
ICC 15559	C. arietinum	Landraces	328
ICC 15562	C. arietinum	Landraces	331
ICC 15583	C. arietinum	Landraces	275
ICC 15585	C. arietinum	Landraces	301
ICC 15591	C. arietinum	Landraces	307
ICC 15595	C. arietinum	Landraces	338
ICC 15606	C. arietinum	Landraces	259
ICC 1560	C. arietinum	Landraces	284
ICC 15610	C. arietinum	Landraces	289
ICC 15612	C. arietinum	Landraces	297
ICC 15614	C. arietinum	Landraces	334
ICC 15618	C. arietinum	Landraces	203
ICC 15635	C. arietinum	Landraces	345
ICC 15657	C. arietinum	Landraces	306
ICC 1565	C. arietinum	Landraces	344
ICC 15664	C. arietinum	Landraces	339
ICC 15670	C. arietinum	Landraces	340
ICC 15685	C. arietinum	Landraces	361
ICC 15688	C. arietinum	Landraces	280
ICC 15689	C. arietinum	Landraces	325
ICC 15697	C. arietinum	Landraces	247
ICC 1569	C. arietinum	Landraces	309
ICC 15714	C. arietinum	Landraces	280
ICC 15717	C. arietinum	Landraces	288
ICC 15725	C. arietinum	Landraces	314
ICC 15757	C. arietinum	Landraces	337
ICC 15762	C. arietinum	Landraces	307
ICC 15763	C. arietinum	Landraces	351
ICC 15765	C. arietinum	Landraces	324
ICC 15785	C. arietinum	Landraces	368
ICC 1579	C. arietinum	Landraces	345
ICC 15802	C. arietinum	Landraces	218
ICC 15812	C. arietinum	Landraces	312
ICC 15823	C. arietinum	Landraces	341
ICC 15825	C. arietinum	Landraces	354
ICC 15834	C. arietinum	Landraces	354
ICC 15836	C. arietinum	Landraces	326
ICC 15844	C. arietinum	Landraces	310
ICC 15851	C. arietinum	Landraces	339
ICC 15858	C. arietinum	Landraces	359
ICC 15865	C. arietinum	Landraces	342
ICC 15868	C. arietinum	Landraces	297
ICC 15871	C. arietinum	Landraces	366
ICC 15888	C. arietinum	Landraces	260
ICC 15890	C. arietinum	Landraces	322
ICC 15905	C. arietinum	Landraces	341
ICC 15909	C. arietinum	Landraces	352
ICC 15911	C. arietinum	Landraces	368
ICC 15924	C. arietinum	Landraces	313
ICC 1594	C. arietinum	Landraces	333
ICC 15954	C. arietinum	Landraces	316
ICC 15959	C. arietinum	Landraces	305
ICC 15973	C. arietinum	Landraces	242
ICC 15975	C. arietinum	Landraces	194
ICC 15976	C. arietinum	Landraces	243
ICC 15978	C. arietinum	Landraces	200
ICC 15994	C. arietinum	Landraces	247
ICC 15	C. arietinum	Landraces	302
ICC 1600	C. arietinum	Landraces	318
ICC 16012	C. arietinum	Landraces	220
ICC 16016	C. arietinum	Landraces	286
ICC 16018	C. arietinum	Landraces	214
ICC 16021	C. arietinum	Landraces	344
ICC 16032	C. arietinum	Landraces	267
ICC 16039	C. arietinum	Landraces	273
ICC 16069	C. arietinum	Landraces	345
ICC 16071	C. arietinum	Landraces	378
ICC 16076	C. arietinum	Landraces	343
ICC 16079	C. arietinum	Landraces	376
ICC 1609	C. arietinum	Landraces	310
ICC 16101	C. arietinum	Landraces	358
ICC 1611	C. arietinum	Landraces	341
ICC 16130	C. arietinum	Landraces	356
ICC 16145	C. arietinum	Landraces	358
ICC 16147	C. arietinum	Landraces	362
ICC 16166	C. arietinum	Landraces	325
ICC 1616	C. arietinum	Landraces	328
ICC 16171	C. arietinum	Landraces	365
ICC 16175	C. arietinum	Landraces	339
ICC 16178	C. arietinum	Landraces	345
ICC 16186	C. arietinum	Landraces	349
ICC 16187	C. arietinum	Landraces	352
ICC 16194	C. arietinum	Landraces	360
ICC 161	C. arietinum	Landraces	263
ICC 16201	C. arietinum	Landraces	336
ICC 16206	C. arietinum	Landraces	272
ICC 16207	C. arietinum	Landraces	205
ICC 16215	C. arietinum	Landraces	322
ICC 16220	C. arietinum	Landraces	338
ICC 16230	C. arietinum	Landraces	365
ICC 16233	C. arietinum	Landraces	358
ICC 16234	C. arietinum	Landraces	332
ICC 16241	C. arietinum	Landraces	303
ICC 16244	C. arietinum	Landraces	359
ICC 16245	C. arietinum	Landraces	292
ICC 16261	C. arietinum	Landraces	272
ICC 16269	C. arietinum	Landraces	278
ICC 16275	C. arietinum	Landraces	286
ICC 16277	C. arietinum	Landraces	334
ICC 16279	C. arietinum	Landraces	322
ICC 16291	C. arietinum	Landraces	318
ICC 16295	C. arietinum	Landraces	323
ICC 16297	C. arietinum	Landraces	289
ICC 16299	C. arietinum	Landraces	313
ICC 1629	C. arietinum	Landraces	314
ICC 16300	C. arietinum	Landraces	350
ICC 16301	C. arietinum	Landraces	308
ICC 16315	C. arietinum	Landraces	298
ICC 16320	C. arietinum	Landraces	330
ICC 16321	C. arietinum	Landraces	332
ICC 16325	C. arietinum	Landraces	332
ICC 16328	C. arietinum	Landraces	325
ICC 1634	C. arietinum	Landraces	308
ICC 16399	C. arietinum	Landraces	179
ICC 16400	C. arietinum	Landraces	236
ICC 16405	C. arietinum	Landraces	276
ICC 16409	C. arietinum	Landraces	287
ICC 16416	C. arietinum	Landraces	274
ICC 16418	C. arietinum	Landraces	228
ICC 16436	C. arietinum	Landraces	311
ICC 16440	C. arietinum	Landraces	326
ICC 16453	C. arietinum	Landraces	242
ICC 16454	C. arietinum	Landraces	269
ICC 16485	C. arietinum	Landraces	315
ICC 16487	C. arietinum	Landraces	282
ICC 16505	C. arietinum	Landraces	327
ICC 16524	C. arietinum	Landraces	263
ICC 1653	C. arietinum	Landraces	320
ICC 16544	C. arietinum	Landraces	335
ICC 16550	C. arietinum	Landraces	346
ICC 16569	C. arietinum	Landraces	295
ICC 16572	C. arietinum	Landraces	340
ICC 16578	C. arietinum	Landraces	277
ICC 16579	C. arietinum	Landraces	260
ICC 16602	C. arietinum	Landraces	338
ICC 16607	C. arietinum	Landraces	370
ICC 16618	C. arietinum	Landraces	275
ICC 16621	C. arietinum	Landraces	300
ICC 16624	C. arietinum	Landraces	295
ICC 16629	C. arietinum	Landraces	324
ICC 16633	C. arietinum	Landraces	323
ICC 16635	C. arietinum	Landraces	290
ICC 16637	C. arietinum	Landraces	278
ICC 16641	C. arietinum	Landraces	289
ICC 16644	C. arietinum	Landraces	268
ICC 16647	C. arietinum	Landraces	306
ICC 16648	C. arietinum	Landraces	287
ICC 16653	C. arietinum	Landraces	297
ICC 16654	C. arietinum	Landraces	276
ICC 16659	C. arietinum	Landraces	298
ICC 1665	C. arietinum	Landraces	345
ICC 16663	C. arietinum	Landraces	238
ICC 16665	C. arietinum	Landraces	229
ICC 16670	C. arietinum	Landraces	339
ICC 16692	C. arietinum	Landraces	349
ICC 166	C. arietinum	Landraces	295
ICC 16706	C. arietinum	Landraces	315
ICC 16733	C. arietinum	Landraces	342
ICC 16734	C. arietinum	Landraces	292
ICC 16744	C. arietinum	Landraces	265
ICC 16746	C. arietinum	Landraces	247
ICC 16756	C. arietinum	Landraces	243
ICC 16785	C. arietinum	Landraces	262
ICC 1678	C. arietinum	Landraces	285
ICC 16796	C. arietinum	Landraces	181
ICC 16808	C. arietinum	Landraces	259
ICC 16811	C. arietinum	Landraces	285
ICC 16814	C. arietinum	Landraces	311
ICC 16815	C. arietinum	Landraces	243
ICC 16822	C. arietinum	Landraces	276
ICC 16825	C. arietinum	Landraces	261
ICC 16833	C. arietinum	Landraces	222
ICC 16835	C. arietinum	Landraces	224
ICC 16841	C. arietinum	Landraces	251
ICC 16850	C. arietinum	Landraces	342
ICC 16853	C. arietinum	Landraces	270
ICC 16857	C. arietinum	Landraces	287
ICC 16862	C. arietinum	Landraces	333
ICC 16881	C. arietinum	Landraces	332
ICC 16887	C. arietinum	Landraces	315
ICC 168	C. arietinum	Landraces	270
ICC 16903	C. arietinum	Landraces	309
ICC 16912	C. arietinum	Landraces	322
ICC 16915	C. arietinum	Landraces	287
ICC 1691	C. arietinum	Landraces	339
ICC 16921	C. arietinum	Landraces	260
ICC 1692	C. arietinum	Landraces	341
ICC 16934	C. arietinum	Landraces	340
ICC 1696	C. arietinum	Landraces	307
ICC 1699	C. arietinum	Landraces	288
ICC 169	C. arietinum	Landraces	279
ICC 1710	C. arietinum	Landraces	261
ICC 1715	C. arietinum	Landraces	298
ICC 176	C. arietinum	Landraces	313
ICC 1770	C. arietinum	Landraces	310
ICC 1790	C. arietinum	Landraces	298
ICC 1793	C. arietinum	Landraces	310
ICC 1812	C. arietinum	Landraces	301
ICC 1813	C. arietinum	Landraces	295
ICC 1817	C. arietinum	Landraces	303
ICC 1822	C. arietinum	Landraces	353
ICC 1836	C. arietinum	Landraces	310
ICC 1837	C. arietinum	Landraces	313
ICC 184	C. arietinum	Landraces	286
ICC 1852	C. arietinum	Landraces	316
ICC 1866	C. arietinum	Landraces	199
ICC 18679	C. arietinum	Landraces	271
ICC 1867	C. arietinum	Landraces	307
ICC 18699	C. arietinum	Landraces	266
ICC 18720	C. arietinum	Landraces	226
ICC 18724	C. arietinum	Landraces	210
ICC 1875	C. arietinum	Landraces	321
ICC 1876	C. arietinum	Landraces	294
ICC 18828	C. arietinum	Landraces	257
ICC 1882	C. arietinum	Landraces	222
ICC 1884	C. arietinum	Landraces	301
ICC 18912	C. arietinum	Landraces	217
ICC 1891	C. arietinum	Landraces	364
ICC 1896	C. arietinum	Landraces	320
ICC 1897	C. arietinum	Landraces	329
ICC 18983	C. arietinum	Landraces	208
ICC 19034	C. arietinum	Landraces	204
ICC 1903	C. arietinum	Landraces	282
ICC 19095	C. arietinum	Landraces	278
ICC 190	C. arietinum	Landraces	269
ICC 19100	C. arietinum	Landraces	191
ICC 1911	C. arietinum	Landraces	333
ICC 1913	C. arietinum	Landraces	329
ICC 1915	C. arietinum	Landraces	260
ICC 19164	C. arietinum	Landraces	239
ICC 19226	C. arietinum	Landraces	163
ICC 1923	C. arietinum	Landraces	294
ICC 1929	C. arietinum	Landraces	340
ICC 1932	C. arietinum	Landraces	362
ICC 1950	C. arietinum	Landraces	315
ICC 1964	C. arietinum	Landraces	358
ICC 1970	C. arietinum	Landraces	308
ICC 1990	C. arietinum	Landraces	289
ICC 1996	C. arietinum	Landraces	325
ICC 2013	C. arietinum	Landraces	299
ICC 2014	C. arietinum	Landraces	281
ICC 2023	C. arietinum	Landraces	333
ICC 20259	C. arietinum	Landraces	377
ICC 20260	C. arietinum	Landraces	243
ICC 20261	C. arietinum	Landraces	250
ICC 20262	C. arietinum	Landraces	254
ICC 20263	C. arietinum	Landraces	297
ICC 20264	C. arietinum	Landraces	215
ICC 20265	C. arietinum	Landraces	279
ICC 2030	C. arietinum	Landraces	314
ICC 2065	C. arietinum	Landraces	311
ICC 2066	C. arietinum	Landraces	253
ICC 2072	C. arietinum	Landraces	286
ICC 2080	C. arietinum	Landraces	328
ICC 2083	C. arietinum	Landraces	342
ICC 2086	C. arietinum	Landraces	289
ICC 2096	C. arietinum	Landraces	283
ICC 2100	C. arietinum	Landraces	307
ICC 2104	C. arietinum	Landraces	320
ICC 2113	C. arietinum	Landraces	302
ICC 2114	C. arietinum	Landraces	294
ICC 2122	C. arietinum	Landraces	329
ICC 2126	C. arietinum	Landraces	283
ICC 2127	C. arietinum	Landraces	321
ICC 2135	C. arietinum	Landraces	254
ICC 2142	C. arietinum	Landraces	247
ICC 2166	C. arietinum	Landraces	318
ICC 2171	C. arietinum	Landraces	307
ICC 2177	C. arietinum	Landraces	326
ICC 2183	C. arietinum	Landraces	324
ICC 2184	C. arietinum	Landraces	329
ICC 2195	C. arietinum	Landraces	338
ICC 2198	C. arietinum	Landraces	284
ICC 219	C. arietinum	Landraces	281
ICC 2202	C. arietinum	Landraces	271
ICC 2204	C. arietinum	Landraces	332
ICC 2206	C. arietinum	Landraces	302
ICC 2210	C. arietinum	Landraces	255
ICC 2211	C. arietinum	Landraces	276
ICC 2216	C. arietinum	Landraces	314
ICC 2220	C. arietinum	Landraces	336
ICC 2223	C. arietinum	Landraces	376
ICC 2233	C. arietinum	Landraces	331
ICC 2240	C. arietinum	Landraces	315
ICC 2242	C. arietinum	Landraces	233
ICC 2263	C. arietinum	Landraces	310
ICC 2270	C. arietinum	Landraces	438
ICC 2277	C. arietinum	Landraces	223
ICC 228	C. arietinum	Landraces	297
ICC 229	C. arietinum	Landraces	281
ICC 2300	C. arietinum	Landraces	298
ICC 2338	C. arietinum	Landraces	310
ICC 2342	C. arietinum	Landraces	385
ICC 2349	C. arietinum	Landraces	317
ICC 2355	C. arietinum	Landraces	298
ICC 2356	C. arietinum	Landraces	381
ICC 2357	C. arietinum	Landraces	265
ICC 2358	C. arietinum	Landraces	283
ICC 2370	C. arietinum	Landraces	303
ICC 237	C. arietinum	Landraces	332
ICC 2397	C. arietinum	Landraces	331
ICC 2411	C. arietinum	Landraces	265
ICC 2432	C. arietinum	Landraces	261
ICC 2436	C. arietinum	Landraces	338
ICC 2473	C. arietinum	Landraces	332
ICC 2474	C. arietinum	Landraces	250
ICC 2482	C. arietinum	Landraces	296
ICC 2488	C. arietinum	Landraces	304
ICC 2489	C. arietinum	Landraces	300
ICC 2490	C. arietinum	Landraces	259
ICC 2493	C. arietinum	Landraces	234
ICC 2496	C. arietinum	Landraces	290
ICC 2500	C. arietinum	Landraces	333
ICC 2503	C. arietinum	Landraces	302
ICC 2507	C. arietinum	Landraces	259
ICC 2514	C. arietinum	Landraces	315
ICC 2516	C. arietinum	Landraces	208
ICC 2520	C. arietinum	Landraces	340
ICC 2544	C. arietinum	Landraces	295
ICC 2546	C. arietinum	Landraces	355
ICC 255	C. arietinum	Landraces	306
ICC 2561	C. arietinum	Landraces	308
ICC 2565	C. arietinum	Landraces	280
ICC 2567	C. arietinum	Landraces	273
ICC 2568	C. arietinum	Landraces	289
ICC 2570	C. arietinum	Landraces	303
ICC 2577	C. arietinum	Landraces	293
ICC 257	C. arietinum	Landraces	323
ICC 2580	C. arietinum	Landraces	178
ICC 2593	C. arietinum	Landraces	219
ICC 2595	C. arietinum	Landraces	351
ICC 2600	C. arietinum	Landraces	301
ICC 2608	C. arietinum	Landraces	308
ICC 2613	C. arietinum	Landraces	264
ICC 2628	C. arietinum	Landraces	355
ICC 2629	C. arietinum	Landraces	267
ICC 2634	C. arietinum	Landraces	255
ICC 2664	C. arietinum	Landraces	276
ICC 2675	C. arietinum	Landraces	338
ICC 2679	C. arietinum	Landraces	299
ICC 2695	C. arietinum	Landraces	335
ICC 2698	C. arietinum	Landraces	321
ICC 26	C. arietinum	Landraces	292
ICC 2709	C. arietinum	Landraces	283
ICC 2714	C. arietinum	Landraces	294
ICC 2720	C. arietinum	Landraces	235
ICC 2737	C. arietinum	Landraces	343
ICC 273	C. arietinum	Landraces	338
ICC 2748	C. arietinum	Landraces	284
ICC 2765	C. arietinum	Landraces	213
ICC 2766	C. arietinum	Landraces	317
ICC 2773	C. arietinum	Landraces	358
ICC 2782	C. arietinum	Landraces	254
ICC 2796	C. arietinum	Landraces	306
ICC 2799	C. arietinum	Landraces	250
ICC 2819	C. arietinum	Landraces	236
ICC 2828	C. arietinum	Landraces	292
ICC 2829	C. arietinum	Landraces	283
ICC 2832	C. arietinum	Landraces	239
ICC 2836	C. arietinum	Landraces	324
ICC 283	C. arietinum	Landraces	287
ICC 2859	C. arietinum	Landraces	386
ICC 2878	C. arietinum	Landraces	307
ICC 2884	C. arietinum	Landraces	339
ICC 2887	C. arietinum	Landraces	296
ICC 2893	C. arietinum	Landraces	340
ICC 2906	C. arietinum	Landraces	335
ICC 2919	C. arietinum	Landraces	256
ICC 2927	C. arietinum	Landraces	272
ICC 2933	C. arietinum	Landraces	317
ICC 2938	C. arietinum	Landraces	316
ICC 2948	C. arietinum	Landraces	189
ICC 2969	C. arietinum	Landraces	311
ICC 2986	C. arietinum	Landraces	271
ICC 2987	C. arietinum	Landraces	317
ICC 2990	C. arietinum	Landraces	269
ICC 299	C. arietinum	Landraces	340
ICC 2	C. arietinum	Landraces	280
ICC 3002	C. arietinum	Landraces	335
ICC 3012	C. arietinum	Landraces	327
ICC 3014	C. arietinum	Landraces	338
ICC 3024	C. arietinum	Landraces	326
ICC 3025	C. arietinum	Landraces	278
ICC 3029	C. arietinum	Landraces	390
ICC 3038	C. arietinum	Landraces	300
ICC 3048	C. arietinum	Landraces	338
ICC 3056	C. arietinum	Landraces	360
ICC 3059	C. arietinum	Landraces	297
ICC 3089	C. arietinum	Landraces	356
ICC 3093	C. arietinum	Landraces	150
ICC 3111	C. arietinum	Landraces	331
ICC 311	C. arietinum	Landraces	284
ICC 3126	C. arietinum	Landraces	275
ICC 3132	C. arietinum	Landraces	312
ICC 3142	C. arietinum	Landraces	306
ICC 3154	C. arietinum	Landraces	327
ICC 315	C. arietinum	Landraces	302
ICC 3162	C. arietinum	Landraces	309
ICC 3164	C. arietinum	Landraces	315
ICC 3174	C. arietinum	Landraces	318
ICC 317	C. arietinum	Landraces	365
ICC 3205	C. arietinum	Landraces	345
ICC 3207	C. arietinum	Landraces	321
ICC 3216	C. arietinum	Landraces	356
ICC 3217	C. arietinum	Landraces	237
ICC 3218	C. arietinum	Landraces	349
ICC 3230	C. arietinum	Landraces	320
ICC 3232	C. arietinum	Landraces	381
ICC 3239	C. arietinum	Landraces	287
ICC 3245	C. arietinum	Landraces	341
ICC 3246	C. arietinum	Landraces	309
ICC 324	C. arietinum	Landraces	342
ICC 3266	C. arietinum	Landraces	304
ICC 3267	C. arietinum	Landraces	293
ICC 3274	C. arietinum	Landraces	312
ICC 3277	C. arietinum	Landraces	288
ICC 3284	C. arietinum	Landraces	285
ICC 3285	C. arietinum	Landraces	292
ICC 3305	C. arietinum	Landraces	312
ICC 3320	C. arietinum	Landraces	210
ICC 3325	C. arietinum	Landraces	262
ICC 3330	C. arietinum	Landraces	298
ICC 3331	C. arietinum	Landraces	302
ICC 3362	C. arietinum	Landraces	263
ICC 3366	C. arietinum	Landraces	311
ICC 3378	C. arietinum	Landraces	325
ICC 337	C. arietinum	Landraces	317
ICC 338	C. arietinum	Landraces	299
ICC 3391	C. arietinum	Landraces	257
ICC 3404	C. arietinum	Landraces	345
ICC 3406	C. arietinum	Landraces	317
ICC 3410	C. arietinum	Landraces	299
ICC 3411	C. arietinum	Landraces	321
ICC 3414	C. arietinum	Landraces	339
ICC 3415	C. arietinum	Landraces	357
ICC 3421	C. arietinum	Landraces	233
ICC 3425	C. arietinum	Landraces	387
ICC 3426	C. arietinum	Landraces	348
ICC 342	C. arietinum	Landraces	348
ICC 3432	C. arietinum	Landraces	342
ICC 343	C. arietinum	Landraces	348
ICC 3440	C. arietinum	Landraces	383
ICC 344	C. arietinum	Landraces	281
ICC 3453	C. arietinum	Landraces	381
ICC 3458	C. arietinum	Landraces	355
ICC 3485	C. arietinum	Landraces	347
ICC 3491	C. arietinum	Landraces	342
ICC 3497	C. arietinum	Landraces	338
ICC 350	C. arietinum	Landraces	317
ICC 3512	C. arietinum	Landraces	257
ICC 3521	C. arietinum	Landraces	308
ICC 3532	C. arietinum	Landraces	330
ICC 3539	C. arietinum	Landraces	344
ICC 353	C. arietinum	Landraces	335
ICC 3540	C. arietinum	Landraces	336
ICC 3542	C. arietinum	Landraces	374
ICC 3556	C. arietinum	Landraces	316
ICC 3558	C. arietinum	Landraces	356
ICC 3567	C. arietinum	Landraces	320
ICC 3568	C. arietinum	Landraces	324
ICC 3571	C. arietinum	Landraces	292
ICC 3575	C. arietinum	Landraces	328
ICC 3580	C. arietinum	Landraces	490
ICC 3581	C. arietinum	Landraces	497
ICC 3582	C. arietinum	Landraces	377
ICC 3593	C. arietinum	Landraces	350
ICC 3594	C. arietinum	Landraces	357
ICC 3607	C. arietinum	Landraces	350
ICC 3613	C. arietinum	Landraces	334
ICC 3617	C. arietinum	Landraces	381
ICC 3631	C. arietinum	Landraces	224
ICC 3651	C. arietinum	Landraces	328
ICC 3658	C. arietinum	Landraces	336
ICC 3684	C. arietinum	Landraces	309
ICC 3689	C. arietinum	Landraces	397
ICC 3696	C. arietinum	Landraces	390
ICC 3705	C. arietinum	Landraces	337
ICC 3718	C. arietinum	Landraces	301
ICC 3721	C. arietinum	Landraces	368
ICC 3734	C. arietinum	Landraces	371
ICC 3744	C. arietinum	Landraces	352
ICC 3745	C. arietinum	Landraces	338
ICC 3761	C. arietinum	Landraces	284
ICC 3766	C. arietinum	Landraces	380
ICC 3769	C. arietinum	Landraces	345
ICC 3776	C. arietinum	Landraces	277
ICC 3803	C. arietinum	Landraces	353
ICC 3831	C. arietinum	Landraces	349
ICC 3832	C. arietinum	Landraces	326
ICC 3834	C. arietinum	Landraces	424
ICC 383	C. arietinum	Landraces	332
ICC 3850	C. arietinum	Landraces	339
ICC 3864	C. arietinum	Landraces	295
ICC 3873	C. arietinum	Landraces	363
ICC 3874	C. arietinum	Landraces	360
ICC 3888	C. arietinum	Landraces	369
ICC 3890	C. arietinum	Landraces	365
ICC 3892	C. arietinum	Landraces	275
ICC 3907	C. arietinum	Landraces	381
ICC 3914	C. arietinum	Landraces	337
ICC 3921	C. arietinum	Landraces	429
ICC 3934	C. arietinum	Landraces	342
ICC 3937	C. arietinum	Landraces	352
ICC 3946	C. arietinum	Landraces	302
ICC 3953	C. arietinum	Landraces	344
ICC 3961	C. arietinum	Landraces	353
ICC 3973	C. arietinum	Landraces	327
ICC 3986	C. arietinum	Landraces	326
ICC 3988	C. arietinum	Landraces	299
ICC 398	C. arietinum	Landraces	335
ICC 3996	C. arietinum	Landraces	398
ICC 4014	C. arietinum	Landraces	300
ICC 4015	C. arietinum	Landraces	286
ICC 4018	C. arietinum	Landraces	317
ICC 4024	C. arietinum	Landraces	317
ICC 4028	C. arietinum	Landraces	317
ICC 4036	C. arietinum	Landraces	282
ICC 403	C. arietinum	Landraces	317
ICC 4042	C. arietinum	Landraces	283
ICC 4046	C. arietinum	Landraces	249
ICC 4055	C. arietinum	Landraces	378
ICC 4060	C. arietinum	Landraces	307
ICC 4063	C. arietinum	Landraces	406
ICC 4065	C. arietinum	Landraces	465
ICC 4073	C. arietinum	Landraces	309
ICC 4074	C. arietinum	Landraces	344
ICC 4075	C. arietinum	Landraces	357
ICC 4078	C. arietinum	Landraces	341
ICC 4093	C. arietinum	Landraces	263
ICC 4097	C. arietinum	Landraces	352
ICC 4128	C. arietinum	Landraces	343
ICC 4135	C. arietinum	Landraces	361
ICC 4168	C. arietinum	Landraces	369
ICC 4182	C. arietinum	Landraces	248
ICC 4198	C. arietinum	Landraces	299
ICC 4233	C. arietinum	Landraces	308
ICC 4234	C. arietinum	Landraces	271
ICC 4242	C. arietinum	Landraces	275
ICC 4243	C. arietinum	Landraces	294
ICC 4250	C. arietinum	Landraces	308
ICC 4253	C. arietinum	Landraces	350
ICC 4254	C. arietinum	Landraces	388
ICC 4260	C. arietinum	Landraces	350
ICC 4279	C. arietinum	Landraces	327
ICC 4282	C. arietinum	Landraces	481
ICC 4283	C. arietinum	Landraces	363
ICC 4284	C. arietinum	Landraces	357
ICC 4287	C. arietinum	Landraces	463
ICC 4289	C. arietinum	Landraces	355
ICC 42	C. arietinum	Landraces	320
ICC 4302	C. arietinum	Landraces	350
ICC 4308	C. arietinum	Landraces	362
ICC 4309	C. arietinum	Landraces	355
ICC 4310	C. arietinum	Landraces	352
ICC 4313	C. arietinum	Landraces	360
ICC 4328	C. arietinum	Landraces	360
ICC 4333	C. arietinum	Landraces	359
ICC 4351	C. arietinum	Landraces	421
ICC 4359	C. arietinum	Landraces	361
ICC 4363	C. arietinum	Landraces	245
ICC 4366	C. arietinum	Landraces	321
ICC 4371	C. arietinum	Landraces	465
ICC 437	C. arietinum	Landraces	353
ICC 4380	C. arietinum	Landraces	363
ICC 4384	C. arietinum	Landraces	339
ICC 4393	C. arietinum	Landraces	286
ICC 4394	C. arietinum	Landraces	301
ICC 4402	C. arietinum	Landraces	354
ICC 440	C. arietinum	Landraces	272
ICC 4411	C. arietinum	Landraces	355
ICC 4417	C. arietinum	Landraces	400
ICC 4418	C. arietinum	Landraces	260
ICC 4429	C. arietinum	Landraces	324
ICC 442	C. arietinum	Landraces	335
ICC 4441	C. arietinum	Landraces	337
ICC 4444	C. arietinum	Landraces	352
ICC 4459	C. arietinum	Landraces	368
ICC 4462	C. arietinum	Landraces	364
ICC 4463	C. arietinum	Landraces	222
ICC 4478	C. arietinum	Landraces	372
ICC 448	C. arietinum	Landraces	343
ICC 4491	C. arietinum	Landraces	350
ICC 4492	C. arietinum	Landraces	340
ICC 4495	C. arietinum	Landraces	247
ICC 4500	C. arietinum	Landraces	370
ICC 4505	C. arietinum	Landraces	325
ICC 4508	C. arietinum	Landraces	320
ICC 4510	C. arietinum	Landraces	377
ICC 4524	C. arietinum	Landraces	322
ICC 4526	C. arietinum	Landraces	349
ICC 4533	C. arietinum	Landraces	263
ICC 4544	C. arietinum	Landraces	379
ICC 4547	C. arietinum	Landraces	300
ICC 4552	C. arietinum	Landraces	334
ICC 4557	C. arietinum	Landraces	344
ICC 455	C. arietinum	Landraces	375
ICC 4564	C. arietinum	Landraces	367
ICC 4567	C. arietinum	Landraces	264
ICC 456	C. arietinum	Landraces	204
ICC 4573	C. arietinum	Landraces	360
ICC 4593	C. arietinum	Landraces	261
ICC 45	C. arietinum	Landraces	304
ICC 4604	C. arietinum	Landraces	321
ICC 4606	C. arietinum	Landraces	323
ICC 4607	C. arietinum	Landraces	313
ICC 4623	C. arietinum	Landraces	328
ICC 4638	C. arietinum	Landraces	351
ICC 4639	C. arietinum	Landraces	214
ICC 4642	C. arietinum	Landraces	372
ICC 4649	C. arietinum	Landraces	333
ICC 4657	C. arietinum	Landraces	289
ICC 4680	C. arietinum	Landraces	359
ICC 4684	C. arietinum	Landraces	347
ICC 4699	C. arietinum	Landraces	356
ICC 4706	C. arietinum	Landraces	379
ICC 4707	C. arietinum	Landraces	304
ICC 4709	C. arietinum	Landraces	333
ICC 4716	C. arietinum	Landraces	323
ICC 4717	C. arietinum	Landraces	347
ICC 4719	C. arietinum	Landraces	345
ICC 4733	C. arietinum	Landraces	369
ICC 4740	C. arietinum	Landraces	318
ICC 4766	C. arietinum	Landraces	318
ICC 477	C. arietinum	Landraces	355
ICC 4793	C. arietinum	Landraces	396
ICC 4807	C. arietinum	Landraces	360
ICC 4808	C. arietinum	Landraces	367
ICC 4814	C. arietinum	Landraces	261
ICC 482	C. arietinum	Landraces	350
ICC 4835	C. arietinum	Landraces	304
ICC 4841	C. arietinum	Landraces	262
ICC 4843	C. arietinum	Landraces	347
ICC 4844	C. arietinum	Landraces	289
ICC 4849	C. arietinum	Landraces	331
ICC 4853	C. arietinum	Landraces	271
ICC 4858	C. arietinum	Landraces	300
ICC 4871	C. arietinum	Landraces	336
ICC 4872	C. arietinum	Landraces	260
ICC 4878	C. arietinum	Landraces	322
ICC 4880	C. arietinum	Landraces	276
ICC 4885	C. arietinum	Landraces	305
ICC 4889	C. arietinum	Landraces	329
ICC 4893	C. arietinum	Landraces	263
ICC 4899	C. arietinum	Landraces	293
ICC 4917	C. arietinum	Landraces	314
ICC 4933	C. arietinum	Landraces	301
ICC 494	C. arietinum	Landraces	299
ICC 4976	C. arietinum	Landraces	318
ICC 4979	C. arietinum	Landraces	326
ICC 4984	C. arietinum	Landraces	327
ICC 5009	C. arietinum	Landraces	325
ICC 5021	C. arietinum	Landraces	332
ICC 5022	C. arietinum	Landraces	366
ICC 5033	C. arietinum	Landraces	311
ICC 504	C. arietinum	Landraces	324
ICC 5061	C. arietinum	Landraces	333
ICC 5067	C. arietinum	Landraces	364
ICC 506	C. arietinum	Landraces	287
ICC 5081	C. arietinum	Landraces	326
ICC 5086	C. arietinum	Landraces	306
ICC 5087	C. arietinum	Landraces	336
ICC 5092	C. arietinum	Landraces	346
ICC 5109	C. arietinum	Landraces	275
ICC 5117	C. arietinum	Landraces	275
ICC 5119	C. arietinum	Landraces	290
ICC 5122	C. arietinum	Landraces	276
ICC 5123	C. arietinum	Landraces	284
ICC 512	C. arietinum	Landraces	330
ICC 513	C. arietinum	Landraces	354
ICC 515	C. arietinum	Landraces	346
ICC 5163	C. arietinum	Landraces	320
ICC 5182	C. arietinum	Landraces	316
ICC 5199	C. arietinum	Landraces	321
ICC 5201	C. arietinum	Landraces	322
ICC 5205	C. arietinum	Landraces	332
ICC 5316	C. arietinum	Landraces	235
ICC 5318	C. arietinum	Landraces	323
ICC 531	C. arietinum	Landraces	316
ICC 5325	C. arietinum	Landraces	296
ICC 5328	C. arietinum	Landraces	322
ICC 5337	C. arietinum	Landraces	199
ICC 5352	C. arietinum	Landraces	304
ICC 5383	C. arietinum	Landraces	289
ICC 5384	C. arietinum	Landraces	316
ICC 5389	C. arietinum	Landraces	307
ICC 5390	C. arietinum	Landraces	321
ICC 5391	C. arietinum	Landraces	308
ICC 542	C. arietinum	Landraces	285
ICC 5431	C. arietinum	Landraces	337
ICC 5434	C. arietinum	Landraces	225
ICC 5449	C. arietinum	Landraces	365
ICC 5468	C. arietinum	Landraces	296
ICC 5472	C. arietinum	Landraces	323
ICC 5474	C. arietinum	Landraces	320
ICC 5475	C. arietinum	Landraces	188
ICC 5479	C. arietinum	Landraces	228
ICC 5489	C. arietinum	Landraces	296
[truncated: 1,016 more rows]

## Sheet: Extended_Data_Figure_8d
Genotype	Species	Biological status	Number of deleterious alleles in regions under selection
ICC 19665	C. arietinum	Breeding lines	0
CDC 512-51	C. arietinum	Breeding lines	2
CPAM 15	C. arietinum	Breeding lines	5
CPAM 16	C. arietinum	Breeding lines	6
CPAM 18	C. arietinum	Breeding lines	0
CPAM 19	C. arietinum	Breeding lines	5
CPAM 1	C. arietinum	Breeding lines	0
CPAM 23	C. arietinum	Breeding lines	0
CPAM 24	C. arietinum	Breeding lines	0
CPAM 26	C. arietinum	Breeding lines	0
CPAM 27	C. arietinum	Breeding lines	0
CPAM 28	C. arietinum	Breeding lines	0
CPAM 29	C. arietinum	Breeding lines	0
CPAM 30	C. arietinum	Breeding lines	0
CPAM 31	C. arietinum	Breeding lines	0
CPAM 32	C. arietinum	Breeding lines	2
CPAM 33	C. arietinum	Breeding lines	0
CPAM 34	C. arietinum	Breeding lines	8
CPAM 35	C. arietinum	Breeding lines	0
CPAM 36	C. arietinum	Breeding lines	0
CPAM 38	C. arietinum	Breeding lines	0
CPAM 40	C. arietinum	Breeding lines	0
CPAM 42	C. arietinum	Breeding lines	4
CPAM 43	C. arietinum	Breeding lines	2
CPAM 44	C. arietinum	Breeding lines	4
CPAM 45	C. arietinum	Breeding lines	6
CPAM 46	C. arietinum	Breeding lines	6
CPAM 47	C. arietinum	Breeding lines	2
CPAM 48	C. arietinum	Breeding lines	2
CPAM 49	C. arietinum	Breeding lines	0
CPAM 50	C. arietinum	Breeding lines	0
CPAM 52	C. arietinum	Breeding lines	0
CPAM 53	C. arietinum	Breeding lines	0
CPAM 54	C. arietinum	Breeding lines	0
CPAM 55	C. arietinum	Breeding lines	4
CPAM 56	C. arietinum	Breeding lines	2
CPAM 57	C. arietinum	Breeding lines	1
CPAM 58	C. arietinum	Breeding lines	0
CPAM 59	C. arietinum	Breeding lines	0
CPAM 60	C. arietinum	Breeding lines	6
CPAM 61	C. arietinum	Breeding lines	0
CPAM 62	C. arietinum	Breeding lines	0
CPAM 63	C. arietinum	Breeding lines	0
CPAM 64	C. arietinum	Breeding lines	0
CPAM 65	C. arietinum	Breeding lines	0
CPAM 66	C. arietinum	Breeding lines	0
CPAM 67	C. arietinum	Breeding lines	0
CPAM 68	C. arietinum	Breeding lines	5
CPAM 69	C. arietinum	Breeding lines	0
CPAM 70	C. arietinum	Breeding lines	0
CPAM 71	C. arietinum	Breeding lines	0
CPAM 72	C. arietinum	Breeding lines	0
CPAM 73	C. arietinum	Breeding lines	0
CPAM 74	C. arietinum	Breeding lines	0
CPAM 75	C. arietinum	Breeding lines	5
CPAM 76	C. arietinum	Breeding lines	0
CPAM 77	C. arietinum	Breeding lines	5
CPAM 78	C. arietinum	Breeding lines	0
CPAM 79	C. arietinum	Breeding lines	0
CPAM 80	C. arietinum	Breeding lines	0
CPAM 81	C. arietinum	Breeding lines	0
CPAM 82	C. arietinum	Breeding lines	0
CPAM 83	C. arietinum	Breeding lines	0
CPAM 84	C. arietinum	Breeding lines	0
CPAM 85	C. arietinum	Breeding lines	0
CPAM 86	C. arietinum	Breeding lines	0
CPRT 11	C. arietinum	Breeding lines	0
CPRT 12	C. arietinum	Breeding lines	2
CPRT 13	C. arietinum	Breeding lines	4
CPRT 14	C. arietinum	Breeding lines	5
CPRT 15	C. arietinum	Breeding lines	0
CPRT 16	C. arietinum	Breeding lines	6
CPRT 17	C. arietinum	Breeding lines	0
CPRT 18	C. arietinum	Breeding lines	0
CPRT 19	C. arietinum	Breeding lines	0
CPRT 20	C. arietinum	Breeding lines	0
CPRT 21	C. arietinum	Breeding lines	0
CPRT 22	C. arietinum	Breeding lines	0
CPRT 23	C. arietinum	Breeding lines	0
CPRT 24	C. arietinum	Breeding lines	2
Genesis 090	C. arietinum	Breeding lines	0
HatTrick	C. arietinum	Breeding lines	0
ICC 10035	C. arietinum	Breeding lines	0
ICC 10805	C. arietinum	Breeding lines	2
ICC 10893	C. arietinum	Breeding lines	1
ICC 10898	C. arietinum	Breeding lines	2
ICC 10900	C. arietinum	Breeding lines	2
ICC 10902	C. arietinum	Breeding lines	0
ICC 10919	C. arietinum	Breeding lines	0
ICC 11312	C. arietinum	Breeding lines	2
ICC 11315	C. arietinum	Breeding lines	0
ICC 11316	C. arietinum	Breeding lines	0
ICC 11318	C. arietinum	Breeding lines	0
ICC 11321	C. arietinum	Breeding lines	0
ICC 11322	C. arietinum	Breeding lines	0
ICC 11324	C. arietinum	Breeding lines	2
ICC 11498	C. arietinum	Breeding lines	2
ICC 11502	C. arietinum	Breeding lines	2
ICC 11504	C. arietinum	Breeding lines	2
ICC 11507	C. arietinum	Breeding lines	2
ICC 11510	C. arietinum	Breeding lines	0
ICC 11518	C. arietinum	Breeding lines	0
ICC 11524	C. arietinum	Breeding lines	1
ICC 11525	C. arietinum	Breeding lines	0
ICC 11535	C. arietinum	Breeding lines	2
ICC 11536	C. arietinum	Breeding lines	2
ICC 11543	C. arietinum	Breeding lines	2
ICC 11545	C. arietinum	Breeding lines	0
ICC 11817	C. arietinum	Breeding lines	0
ICC 11819	C. arietinum	Breeding lines	1
ICC 11823	C. arietinum	Breeding lines	2
ICC 12197	C. arietinum	Breeding lines	10
ICC 12228	C. arietinum	Breeding lines	2
ICC 12233	C. arietinum	Breeding lines	0
ICC 12235	C. arietinum	Breeding lines	2
ICC 12237	C. arietinum	Breeding lines	0
ICC 12242	C. arietinum	Breeding lines	2
ICC 12246	C. arietinum	Breeding lines	0
ICC 12248	C. arietinum	Breeding lines	2
ICC 12251	C. arietinum	Breeding lines	2
ICC 12253	C. arietinum	Breeding lines	0
ICC 12258	C. arietinum	Breeding lines	4
ICC 12259	C. arietinum	Breeding lines	2
ICC 12267	C. arietinum	Breeding lines	2
ICC 12268	C. arietinum	Breeding lines	2
ICC 12269	C. arietinum	Breeding lines	0
ICC 12270	C. arietinum	Breeding lines	2
ICC 12273	C. arietinum	Breeding lines	0
ICC 12274	C. arietinum	Breeding lines	2
ICC 12275	C. arietinum	Breeding lines	4
ICC 12337	C. arietinum	Breeding lines	0
ICC 12348	C. arietinum	Breeding lines	2
ICC 12361	C. arietinum	Breeding lines	2
ICC 12368	C. arietinum	Breeding lines	0
ICC 12422	C. arietinum	Breeding lines	0
ICC 12424	C. arietinum	Breeding lines	6
ICC 12426	C. arietinum	Breeding lines	2
ICC 12428	C. arietinum	Breeding lines	4
ICC 12430	C. arietinum	Breeding lines	2
ICC 12431	C. arietinum	Breeding lines	0
ICC 12433	C. arietinum	Breeding lines	0
ICC 12434	C. arietinum	Breeding lines	2
ICC 12435	C. arietinum	Breeding lines	2
ICC 12437	C. arietinum	Breeding lines	0
ICC 12440	C. arietinum	Breeding lines	0
ICC 12444	C. arietinum	Breeding lines	0
ICC 12450	C. arietinum	Breeding lines	2
ICC 12452	C. arietinum	Breeding lines	2
ICC 12454	C. arietinum	Breeding lines	2
ICC 12458	C. arietinum	Breeding lines	0
ICC 12460	C. arietinum	Breeding lines	2
ICC 12461	C. arietinum	Breeding lines	6
ICC 12463	C. arietinum	Breeding lines	0
ICC 12464	C. arietinum	Breeding lines	0
ICC 12470	C. arietinum	Breeding lines	0
ICC 12471	C. arietinum	Breeding lines	2
ICC 12472	C. arietinum	Breeding lines	0
ICC 12475	C. arietinum	Breeding lines	0
ICC 12476	C. arietinum	Breeding lines	0
ICC 12477	C. arietinum	Breeding lines	0
ICC 12478	C. arietinum	Breeding lines	10
ICC 12479	C. arietinum	Breeding lines	10
ICC 12480	C. arietinum	Breeding lines	0
ICC 12482	C. arietinum	Breeding lines	2
ICC 12486	C. arietinum	Breeding lines	1
ICC 12487	C. arietinum	Breeding lines	2
ICC 12488	C. arietinum	Breeding lines	0
ICC 12489	C. arietinum	Breeding lines	0
ICC 12490	C. arietinum	Breeding lines	0
ICC 12491	C. arietinum	Breeding lines	8
ICC 12492	C. arietinum	Breeding lines	0
ICC 12493	C. arietinum	Breeding lines	0
ICC 12494	C. arietinum	Breeding lines	11
ICC 12495	C. arietinum	Breeding lines	0
ICC 12496	C. arietinum	Breeding lines	8
ICC 12512	C. arietinum	Breeding lines	0
ICC 12951	C. arietinum	Breeding lines	0
ICC 12952	C. arietinum	Breeding lines	2
ICC 12972	C. arietinum	Breeding lines	2
ICC 12986	C. arietinum	Breeding lines	4
ICC 13812	C. arietinum	Breeding lines	0
ICC 14199	C. arietinum	Breeding lines	2
ICC 14216	C. arietinum	Breeding lines	2
ICC 14304	C. arietinum	Breeding lines	2
ICC 14315	C. arietinum	Breeding lines	0
ICC 14316	C. arietinum	Breeding lines	2
ICC 14321	C. arietinum	Breeding lines	2
ICC 14327	C. arietinum	Breeding lines	0
ICC 14331	C. arietinum	Breeding lines	2
ICC 14333	C. arietinum	Breeding lines	2
ICC 14334	C. arietinum	Breeding lines	1
ICC 14335	C. arietinum	Breeding lines	2
ICC 14340	C. arietinum	Breeding lines	0
ICC 14344	C. arietinum	Breeding lines	2
ICC 14354	C. arietinum	Breeding lines	1
ICC 14356	C. arietinum	Breeding lines	0
ICC 14358	C. arietinum	Breeding lines	2
ICC 14364	C. arietinum	Breeding lines	0
ICC 14366	C. arietinum	Breeding lines	2
ICC 14368	C. arietinum	Breeding lines	0
ICC 14369	C. arietinum	Breeding lines	0
ICC 14371	C. arietinum	Breeding lines	2
ICC 14374	C. arietinum	Breeding lines	2
ICC 14385	C. arietinum	Breeding lines	0
ICC 14390	C. arietinum	Breeding lines	1
ICC 14391	C. arietinum	Breeding lines	2
ICC 14393	C. arietinum	Breeding lines	0
ICC 14394	C. arietinum	Breeding lines	2
ICC 14396	C. arietinum	Breeding lines	0
ICC 14402	C. arietinum	Breeding lines	0
ICC 14411	C. arietinum	Breeding lines	2
ICC 14423	C. arietinum	Breeding lines	2
ICC 14425	C. arietinum	Breeding lines	2
ICC 14426	C. arietinum	Breeding lines	2
ICC 14432	C. arietinum	Breeding lines	0
ICC 14436	C. arietinum	Breeding lines	2
ICC 14871	C. arietinum	Breeding lines	0
ICC 14872	C. arietinum	Breeding lines	2
ICC 15567	C. arietinum	Breeding lines	2
ICC 15574	C. arietinum	Breeding lines	0
ICC 15577	C. arietinum	Breeding lines	0
ICC 15966	C. arietinum	Breeding lines	0
ICC 15989	C. arietinum	Breeding lines	0
ICC 16341	C. arietinum	Breeding lines	2
ICC 16345	C. arietinum	Breeding lines	0
ICC 16359	C. arietinum	Breeding lines	4
ICC 16363	C. arietinum	Breeding lines	4
ICC 16369	C. arietinum	Breeding lines	25
ICC 16374	C. arietinum	Breeding lines	4
ICC 16674	C. arietinum	Breeding lines	0
ICC 16682	C. arietinum	Breeding lines	2
ICC 16947	C. arietinum	Breeding lines	2
ICC 16949	C. arietinum	Breeding lines	0
ICC 17000	C. arietinum	Breeding lines	2
ICC 17109	C. arietinum	Breeding lines	0
ICC 20267	C. arietinum	Breeding lines	2
ICC 19181	C. arietinum	Breeding lines	2
ICC 4918NN	C. arietinum	Breeding lines	4
ICC 4918N	C. arietinum	Breeding lines	2
ICC 4938	C. arietinum	Breeding lines	0
ICC 4946	C. arietinum	Breeding lines	4
ICC 4947	C. arietinum	Breeding lines	0
ICC 4948HN	C. arietinum	Breeding lines	0
ICC 4948LN	C. arietinum	Breeding lines	0
ICC 4951	C. arietinum	Breeding lines	0
ICC 4957N	C. arietinum	Breeding lines	0
ICC 4988	C. arietinum	Breeding lines	2
ICC 4993NN	C. arietinum	Breeding lines	0
ICC 5002	C. arietinum	Breeding lines	4
ICC 5003HN	C. arietinum	Breeding lines	0
ICC 5003LN	C. arietinum	Breeding lines	0
ICC 5020	C. arietinum	Breeding lines	0
ICC 5036	C. arietinum	Breeding lines	0
ICC 5038	C. arietinum	Breeding lines	0
ICC 5047	C. arietinum	Breeding lines	1
ICC 5048	C. arietinum	Breeding lines	0
ICC 5055	C. arietinum	Breeding lines	0
ICC 5135	C. arietinum	Breeding lines	2
ICC 5137	C. arietinum	Breeding lines	0
ICC 5146	C. arietinum	Breeding lines	0
ICC 5147	C. arietinum	Breeding lines	0
ICC 5151	C. arietinum	Breeding lines	2
ICC 5152	C. arietinum	Breeding lines	0
ICC 5169	C. arietinum	Breeding lines	2
ICC 5172	C. arietinum	Breeding lines	2
ICC 5174	C. arietinum	Breeding lines	6
ICC 5178	C. arietinum	Breeding lines	0
ICC 5221	C. arietinum	Breeding lines	0
ICC 5233	C. arietinum	Breeding lines	4
ICC 5239	C. arietinum	Breeding lines	3
ICC 5319	C. arietinum	Breeding lines	0
ICC 5320	C. arietinum	Breeding lines	2
ICC 5409	C. arietinum	Breeding lines	0
ICC 5419	C. arietinum	Breeding lines	2
ICC 5430	C. arietinum	Breeding lines	4
ICC 5455	C. arietinum	Breeding lines	16
ICC 5458	C. arietinum	Breeding lines	2
ICC 5592	C. arietinum	Breeding lines	1
ICC 5593	C. arietinum	Breeding lines	0
ICC 5710	C. arietinum	Breeding lines	0
ICC 5722	C. arietinum	Breeding lines	0
ICC 5727	C. arietinum	Breeding lines	0
ICC 5737	C. arietinum	Breeding lines	2
ICC 5743	C. arietinum	Breeding lines	2
ICC 5752	C. arietinum	Breeding lines	2
ICC 5755	C. arietinum	Breeding lines	0
ICC 5762	C. arietinum	Breeding lines	0
ICC 5775	C. arietinum	Breeding lines	0
ICC 5778	C. arietinum	Breeding lines	0
ICC 5780	C. arietinum	Breeding lines	2
ICC 5783	C. arietinum	Breeding lines	2
ICC 5810	C. arietinum	Breeding lines	0
ICC 5811	C. arietinum	Breeding lines	4
ICC 5851	C. arietinum	Breeding lines	0
ICC 6128	C. arietinum	Breeding lines	0
ICC 7195	C. arietinum	Breeding lines	2
ICC 7198	C. arietinum	Breeding lines	2
ICC 7200	C. arietinum	Breeding lines	0
ICC 7201	C. arietinum	Breeding lines	2
ICC 7204	C. arietinum	Breeding lines	0
ICC 7205	C. arietinum	Breeding lines	0
ICC 7207	C. arietinum	Breeding lines	0
ICC 7224	C. arietinum	Breeding lines	2
ICC 7225	C. arietinum	Breeding lines	2
ICC 7344	C. arietinum	Breeding lines	2
ICC 7346	C. arietinum	Breeding lines	2
ICC 7380	C. arietinum	Breeding lines	0
ICC 7541	C. arietinum	Breeding lines	6
ICC 8284	C. arietinum	Breeding lines	0
ICC 8330	C. arietinum	Breeding lines	2
ICC 8332	C. arietinum	Breeding lines	0
ICC 8336	C. arietinum	Breeding lines	1
ICC 8356	C. arietinum	Breeding lines	0
ICC 8397	C. arietinum	Breeding lines	4
ICC 8400	C. arietinum	Breeding lines	2
ICC 8402	C. arietinum	Breeding lines	4
ICC 8407	C. arietinum	Breeding lines	4
ICCC 32	C. arietinum	Breeding lines	0
ICCC 37	C. arietinum	Breeding lines	2
ICCL 82115	C. arietinum	Breeding lines	0
ICCL 83105	C. arietinum	Breeding lines	0
ICCL 83135	C. arietinum	Breeding lines	2
ICCL 86102	C. arietinum	Breeding lines	0
ICCV 10	C. arietinum	Breeding lines	0
ICCV 1	C. arietinum	Breeding lines	0
ICCV 2NN	C. arietinum	Breeding lines	2
ICCV 7	C. arietinum	Breeding lines	10
ICCV 88503	C. arietinum	Breeding lines	2
ICCV 88516	C. arietinum	Breeding lines	4
ICCV 91902	C. arietinum	Breeding lines	2
ICCV 93512	C. arietinum	Breeding lines	0
ICCV 93952	C. arietinum	Breeding lines	1
ICCV 93954	C. arietinum	Breeding lines	0
ICCV 95332	C. arietinum	Breeding lines	2
ICCV 95334	C. arietinum	Breeding lines	0
ICCV 95605	C. arietinum	Breeding lines	2
ICCV 95701	C. arietinum	Breeding lines	0
ICCV 95703	C. arietinum	Breeding lines	4
ICCV 95705	C. arietinum	Breeding lines	2
ICCV 95981	C. arietinum	Breeding lines	2
ICCV 95982	C. arietinum	Breeding lines	0
ICCV 96836	C. arietinum	Breeding lines	0
ICCV 97105	C. arietinum	Breeding lines	0
ICCX-730041-8-1-B-BP	C. arietinum	Breeding lines	2
IG 10333	C. arietinum	Breeding lines	0
IG 10360	C. arietinum	Breeding lines	2
IG 6367	C. arietinum	Breeding lines	6
IG 6394	C. arietinum	Breeding lines	4
IG 69242	C. arietinum	Breeding lines	0
IG 69268	C. arietinum	Breeding lines	2
IG 69314	C. arietinum	Breeding lines	6
IG 69333	C. arietinum	Breeding lines	0
IG 69341	C. arietinum	Breeding lines	0
IG 69343	C. arietinum	Breeding lines	2
IG 69348	C. arietinum	Breeding lines	2
IG 69352	C. arietinum	Breeding lines	0
IG 69355	C. arietinum	Breeding lines	0
IG 69388	C. arietinum	Breeding lines	6
IG 69403	C. arietinum	Breeding lines	0
IG 69409	C. arietinum	Breeding lines	5
IG 69823	C. arietinum	Breeding lines	2
IG 69843	C. arietinum	Breeding lines	2
IG 69871	C. arietinum	Breeding lines	0
IG 69911	C. arietinum	Breeding lines	0
IG 70846	C. arietinum	Breeding lines	0
IG 70851	C. arietinum	Breeding lines	0
IG 70855	C. arietinum	Breeding lines	2
IG 70881	C. arietinum	Breeding lines	2
IG 75712	C. arietinum	Breeding lines	0
IG 75717	C. arietinum	Breeding lines	2
IG 75720	C. arietinum	Breeding lines	0
IG 75740	C. arietinum	Breeding lines	10
IG 75840	C. arietinum	Breeding lines	2
IG 9729	C. arietinum	Breeding lines	6
IG 9740	C. arietinum	Breeding lines	2
IG 9750	C. arietinum	Breeding lines	2
IG 9758	C. arietinum	Breeding lines	2
IG 9759	C. arietinum	Breeding lines	6
IG 9766	C. arietinum	Breeding lines	0
IG 9788	C. arietinum	Breeding lines	7
IG 9793	C. arietinum	Breeding lines	1
IG 9810	C. arietinum	Breeding lines	6
IG 9815	C. arietinum	Breeding lines	0
IG 9840	C. arietinum	Breeding lines	0
IG 9857	C. arietinum	Breeding lines	0
IG 9868	C. arietinum	Breeding lines	1
IG 9880	C. arietinum	Breeding lines	0
IG 9885	C. arietinum	Breeding lines	0
IG 9912	C. arietinum	Breeding lines	0
IG 9913	C. arietinum	Breeding lines	4
IG 9916	C. arietinum	Breeding lines	0
JG 62	C. arietinum	Breeding lines	0
Pistol	C. arietinum	Breeding lines	8
Slasher	C. arietinum	Breeding lines	10
WR315	C. arietinum	Breeding lines	0
Yezin3	C. arietinum	Breeding lines	0
CPAM 2	C. arietinum	Landrace	4
CPAM 37	C. arietinum	Landrace	0
CPAM 3	C. arietinum	Landrace	22
CPAM 87	C. arietinum	Landrace	7
CPAM 88	C. arietinum	Landrace	0
CPAM 89	C. arietinum	Landrace	0
CPAM 90	C. arietinum	Landrace	0
CPAM 91	C. arietinum	Landrace	2
CPAM 92	C. arietinum	Landrace	0
CPAM 94	C. arietinum	Landrace	0
ICC 1000	C. arietinum	Landrace	2
ICC 10013	C. arietinum	Landrace	4
ICC 10018	C. arietinum	Landrace	2
ICC 10026	C. arietinum	Landrace	1
ICC 10039	C. arietinum	Landrace	0
ICC 10042	C. arietinum	Landrace	2
ICC 10047	C. arietinum	Landrace	0
ICC 10052	C. arietinum	Landrace	0
ICC 10063	C. arietinum	Landrace	0
ICC 10088	C. arietinum	Landrace	0
ICC 1009	C. arietinum	Landrace	2
ICC 10107	C. arietinum	Landrace	0
ICC 10114	C. arietinum	Landrace	2
ICC 10129	C. arietinum	Landrace	0
ICC 10130	C. arietinum	Landrace	4
ICC 1013	C. arietinum	Landrace	22
ICC 1014	C. arietinum	Landrace	0
ICC 10155	C. arietinum	Landrace	0
ICC 10160	C. arietinum	Landrace	2
ICC 10162	C. arietinum	Landrace	0
ICC 1018	C. arietinum	Landrace	0
ICC 10197	C. arietinum	Landrace	0
ICC 10199	C. arietinum	Landrace	2
ICC 10217	C. arietinum	Landrace	2
ICC 10230	C. arietinum	Landrace	2
ICC 10232	C. arietinum	Landrace	2
ICC 10242	C. arietinum	Landrace	0
ICC 10244	C. arietinum	Landrace	2
ICC 10245	C. arietinum	Landrace	0
ICC 10250	C. arietinum	Landrace	2
ICC 10258	C. arietinum	Landrace	1
ICC 10260	C. arietinum	Landrace	0
ICC 1026	C. arietinum	Landrace	0
ICC 10274	C. arietinum	Landrace	0
ICC 10301	C. arietinum	Landrace	0
ICC 10302	C. arietinum	Landrace	0
ICC 1030	C. arietinum	Landrace	2
ICC 10314	C. arietinum	Landrace	4
ICC 10318	C. arietinum	Landrace	2
ICC 10326	C. arietinum	Landrace	4
ICC 1032	C. arietinum	Landrace	20
ICC 10332	C. arietinum	Landrace	17
ICC 10340	C. arietinum	Landrace	0
ICC 10341	C. arietinum	Landrace	2
ICC 10344	C. arietinum	Landrace	2
ICC 10353	C. arietinum	Landrace	2
ICC 10363	C. arietinum	Landrace	2
ICC 10365	C. arietinum	Landrace	4
ICC 10386	C. arietinum	Landrace	2
ICC 10387	C. arietinum	Landrace	2
ICC 10393	C. arietinum	Landrace	2
ICC 10399	C. arietinum	Landrace	0
ICC 10405	C. arietinum	Landrace	0
ICC 10434	C. arietinum	Landrace	5
ICC 1043	C. arietinum	Landrace	0
ICC 10440	C. arietinum	Landrace	2
ICC 10457	C. arietinum	Landrace	2
ICC 10461	C. arietinum	Landrace	0
ICC 10466	C. arietinum	Landrace	4
ICC 10479	C. arietinum	Landrace	2
ICC 10485	C. arietinum	Landrace	4
ICC 10495	C. arietinum	Landrace	2
ICC 1049	C. arietinum	Landrace	0
ICC 10502	C. arietinum	Landrace	2
ICC 10504	C. arietinum	Landrace	0
ICC 10516	C. arietinum	Landrace	0
ICC 10517	C. arietinum	Landrace	2
ICC 1052	C. arietinum	Landrace	21
ICC 10536	C. arietinum	Landrace	3
ICC 10539	C. arietinum	Landrace	0
ICC 10546	C. arietinum	Landrace	2
ICC 10567	C. arietinum	Landrace	2
ICC 10595	C. arietinum	Landrace	4
ICC 1059	C. arietinum	Landrace	0
ICC 10600	C. arietinum	Landrace	2
ICC 10629	C. arietinum	Landrace	2
ICC 10637	C. arietinum	Landrace	2
ICC 10648	C. arietinum	Landrace	2
ICC 10651	C. arietinum	Landrace	2
ICC 10657	C. arietinum	Landrace	0
ICC 10667	C. arietinum	Landrace	10
ICC 1066	C. arietinum	Landrace	2
ICC 10673	C. arietinum	Landrace	29
ICC 10681	C. arietinum	Landrace	2
ICC 10685	C. arietinum	Landrace	29
ICC 1069	C. arietinum	Landrace	0
ICC 1070	C. arietinum	Landrace	14
ICC 10711	C. arietinum	Landrace	4
ICC 10728	C. arietinum	Landrace	0
ICC 10740	C. arietinum	Landrace	2
ICC 10747	C. arietinum	Landrace	4
ICC 10749	C. arietinum	Landrace	0
ICC 10755	C. arietinum	Landrace	0
ICC 10767	C. arietinum	Landrace	0
ICC 10777	C. arietinum	Landrace	5
ICC 10778	C. arietinum	Landrace	6
ICC 10780	C. arietinum	Landrace	4
ICC 10783	C. arietinum	Landrace	12
ICC 10819	C. arietinum	Landrace	2
ICC 10822	C. arietinum	Landrace	0
ICC 10825	C. arietinum	Landrace	4
ICC 10829	C. arietinum	Landrace	0
ICC 1083	C. arietinum	Landrace	0
ICC 10847	C. arietinum	Landrace	28
ICC 1084	C. arietinum	Landrace	27
ICC 10864	C. arietinum	Landrace	10
ICC 10880	C. arietinum	Landrace	4
ICC 10883	C. arietinum	Landrace	2
ICC 10884	C. arietinum	Landrace	0
ICC 10885	C. arietinum	Landrace	0
ICC 10886	C. arietinum	Landrace	2
ICC 10920	C. arietinum	Landrace	1
ICC 10924	C. arietinum	Landrace	0
ICC 10925	C. arietinum	Landrace	0
ICC 10926	C. arietinum	Landrace	0
ICC 1092	C. arietinum	Landrace	0
ICC 10939	C. arietinum	Landrace	0
ICC 1093	C. arietinum	Landrace	28
ICC 10942	C. arietinum	Landrace	2
ICC 10943	C. arietinum	Landrace	2
ICC 10945	C. arietinum	Landrace	0
ICC 10947	C. arietinum	Landrace	0
ICC 10950	C. arietinum	Landrace	0
ICC 10951	C. arietinum	Landrace	0
ICC 10953	C. arietinum	Landrace	0
ICC 10961	C. arietinum	Landrace	0
ICC 10963	C. arietinum	Landrace	0
ICC 10976	C. arietinum	Landrace	0
ICC 1097	C. arietinum	Landrace	2
ICC 10981	C. arietinum	Landrace	0
ICC 10983	C. arietinum	Landrace	2
ICC 1098	C. arietinum	Landrace	2
ICC 10994	C. arietinum	Landrace	4
ICC 10996	C. arietinum	Landrace	0
ICC 11007	C. arietinum	Landrace	0
ICC 11009	C. arietinum	Landrace	0
ICC 11021	C. arietinum	Landrace	0
ICC 1102	C. arietinum	Landrace	27
ICC 11039	C. arietinum	Landrace	0
ICC 11040	C. arietinum	Landrace	0
ICC 11046	C. arietinum	Landrace	0
ICC 11048	C. arietinum	Landrace	0
ICC 11051	C. arietinum	Landrace	0
ICC 11059	C. arietinum	Landrace	2
ICC 11079	C. arietinum	Landrace	2
ICC 11088	C. arietinum	Landrace	2
ICC 11091	C. arietinum	Landrace	2
ICC 11109	C. arietinum	Landrace	4
ICC 11121	C. arietinum	Landrace	2
ICC 11142	C. arietinum	Landrace	5
ICC 11152	C. arietinum	Landrace	4
ICC 11160	C. arietinum	Landrace	0
ICC 11161	C. arietinum	Landrace	0
ICC 11168	C. arietinum	Landrace	0
ICC 11180	C. arietinum	Landrace	0
ICC 1118	C. arietinum	Landrace	2
ICC 11198	C. arietinum	Landrace	2
ICC 111	C. arietinum	Landrace	0
ICC 11201	C. arietinum	Landrace	2
ICC 11223	C. arietinum	Landrace	0
ICC 11224	C. arietinum	Landrace	0
ICC 1122	C. arietinum	Landrace	2
ICC 11233	C. arietinum	Landrace	27
ICC 11242	C. arietinum	Landrace	16
ICC 11244	C. arietinum	Landrace	34
ICC 11245	C. arietinum	Landrace	15
ICC 1124	C. arietinum	Landrace	2
ICC 11251	C. arietinum	Landrace	14
ICC 11255	C. arietinum	Landrace	0
ICC 11258	C. arietinum	Landrace	4
ICC 11263	C. arietinum	Landrace	0
ICC 11265	C. arietinum	Landrace	0
ICC 11266	C. arietinum	Landrace	0
ICC 11267	C. arietinum	Landrace	0
ICC 11270	C. arietinum	Landrace	0
ICC 11272	C. arietinum	Landrace	0
ICC 11277	C. arietinum	Landrace	2
ICC 11279	C. arietinum	Landrace	2
ICC 1127	C. arietinum	Landrace	2
ICC 11282	C. arietinum	Landrace	0
ICC 11284	C. arietinum	Landrace	6
ICC 1128	C. arietinum	Landrace	2
ICC 11290	C. arietinum	Landrace	12
ICC 11300	C. arietinum	Landrace	2
ICC 11301	C. arietinum	Landrace	0
ICC 11302	C. arietinum	Landrace	0
ICC 11303	C. arietinum	Landrace	0
ICC 11307	C. arietinum	Landrace	11
ICC 11310	C. arietinum	Landrace	0
ICC 11325	C. arietinum	Landrace	2
ICC 11326	C. arietinum	Landrace	0
ICC 11330	C. arietinum	Landrace	0
ICC 1136	C. arietinum	Landrace	2
ICC 11371	C. arietinum	Landrace	0
ICC 11372	C. arietinum	Landrace	2
ICC 11378	C. arietinum	Landrace	0
ICC 1137	C. arietinum	Landrace	2
ICC 11390	C. arietinum	Landrace	0
ICC 11393	C. arietinum	Landrace	2
ICC 11405	C. arietinum	Landrace	0
ICC 11407	C. arietinum	Landrace	2
ICC 11415	C. arietinum	Landrace	2
ICC 11424	C. arietinum	Landrace	2
ICC 11429	C. arietinum	Landrace	0
ICC 11432	C. arietinum	Landrace	2
ICC 11448	C. arietinum	Landrace	0
ICC 1145	C. arietinum	Landrace	2
ICC 11465	C. arietinum	Landrace	0
ICC 11471	C. arietinum	Landrace	0
ICC 11478	C. arietinum	Landrace	2
ICC 1148	C. arietinum	Landrace	4
ICC 11550	C. arietinum	Landrace	0
ICC 11554	C. arietinum	Landrace	2
ICC 11560	C. arietinum	Landrace	2
ICC 11583	C. arietinum	Landrace	2
ICC 11584	C. arietinum	Landrace	0
ICC 11599	C. arietinum	Landrace	0
ICC 11601	C. arietinum	Landrace	2
ICC 1161	C. arietinum	Landrace	2
ICC 11620	C. arietinum	Landrace	2
ICC 11627	C. arietinum	Landrace	2
ICC 1163	C. arietinum	Landrace	0
ICC 11642	C. arietinum	Landrace	4
ICC 11647	C. arietinum	Landrace	5
ICC 1164	C. arietinum	Landrace	0
ICC 11655	C. arietinum	Landrace	4
ICC 11664	C. arietinum	Landrace	0
ICC 11667	C. arietinum	Landrace	1
ICC 11669	C. arietinum	Landrace	2
ICC 11685	C. arietinum	Landrace	2
ICC 11695	C. arietinum	Landrace	0
ICC 11705	C. arietinum	Landrace	0
ICC 11707	C. arietinum	Landrace	4
ICC 11720	C. arietinum	Landrace	0
ICC 1172	C. arietinum	Landrace	4
ICC 11733	C. arietinum	Landrace	0
ICC 11738	C. arietinum	Landrace	2
ICC 11741	C. arietinum	Landrace	0
ICC 11742	C. arietinum	Landrace	0
ICC 11749	C. arietinum	Landrace	2
ICC 11764	C. arietinum	Landrace	0
ICC 11766	C. arietinum	Landrace	2
ICC 11781	C. arietinum	Landrace	0
ICC 11794	C. arietinum	Landrace	0
ICC 1180	C. arietinum	Landrace	0
ICC 1181	C. arietinum	Landrace	0
ICC 11832	C. arietinum	Landrace	1
ICC 11836	C. arietinum	Landrace	0
ICC 11847	C. arietinum	Landrace	0
ICC 11854	C. arietinum	Landrace	0
ICC 11857	C. arietinum	Landrace	4
ICC 11858	C. arietinum	Landrace	0
ICC 11867	C. arietinum	Landrace	0
ICC 11880	C. arietinum	Landrace	0
ICC 11881	C. arietinum	Landrace	2
ICC 11899	C. arietinum	Landrace	0
ICC 11903	C. arietinum	Landrace	2
ICC 11905	C. arietinum	Landrace	6
ICC 11929	C. arietinum	Landrace	0
ICC 11938	C. arietinum	Landrace	4
ICC 1193	C. arietinum	Landrace	0
ICC 11944	C. arietinum	Landrace	2
ICC 11947	C. arietinum	Landrace	3
ICC 1194	C. arietinum	Landrace	0
ICC 11950	C. arietinum	Landrace	2
ICC 11956	C. arietinum	Landrace	2
ICC 11957	C. arietinum	Landrace	2
ICC 11965	C. arietinum	Landrace	26
ICC 1196	C. arietinum	Landrace	0
ICC 11993	C. arietinum	Landrace	27
ICC 12002	C. arietinum	Landrace	12
ICC 12009	C. arietinum	Landrace	24
ICC 12010	C. arietinum	Landrace	27
ICC 12017	C. arietinum	Landrace	2
ICC 1201	C. arietinum	Landrace	0
ICC 12021	C. arietinum	Landrace	6
ICC 12023	C. arietinum	Landrace	0
ICC 12028	C. arietinum	Landrace	16
ICC 12031	C. arietinum	Landrace	2
ICC 12037	C. arietinum	Landrace	3
ICC 12048	C. arietinum	Landrace	2
ICC 1204	C. arietinum	Landrace	0
ICC 1205	C. arietinum	Landrace	0
ICC 12064	C. arietinum	Landrace	2
ICC 12075	C. arietinum	Landrace	1
ICC 12087	C. arietinum	Landrace	4
ICC 12099	C. arietinum	Landrace	3
ICC 12103	C. arietinum	Landrace	2
ICC 12108	C. arietinum	Landrace	1
ICC 12113	C. arietinum	Landrace	3
ICC 12118	C. arietinum	Landrace	3
ICC 12121	C. arietinum	Landrace	2
ICC 12125	C. arietinum	Landrace	0
ICC 12133	C. arietinum	Landrace	0
ICC 12134	C. arietinum	Landrace	2
ICC 12136	C. arietinum	Landrace	4
ICC 12141	C. arietinum	Landrace	6
ICC 12143	C. arietinum	Landrace	0
ICC 12151	C. arietinum	Landrace	2
ICC 12155	C. arietinum	Landrace	2
ICC 12158	C. arietinum	Landrace	2
ICC 12159	C. arietinum	Landrace	2
ICC 12162	C. arietinum	Landrace	2
ICC 12164	C. arietinum	Landrace	2
ICC 12172	C. arietinum	Landrace	2
ICC 12176	C. arietinum	Landrace	2
ICC 12179	C. arietinum	Landrace	2
ICC 12184	C. arietinum	Landrace	0
ICC 12188	C. arietinum	Landrace	0
ICC 1220	C. arietinum	Landrace	0
ICC 12265	C. arietinum	Landrace	0
ICC 12283	C. arietinum	Landrace	6
ICC 12287	C. arietinum	Landrace	4
ICC 12288	C. arietinum	Landrace	4
ICC 12289	C. arietinum	Landrace	2
ICC 1228	C. arietinum	Landrace	0
ICC 12291	C. arietinum	Landrace	2
ICC 12296	C. arietinum	Landrace	2
ICC 12297	C. arietinum	Landrace	4
ICC 12299	C. arietinum	Landrace	0
ICC 1229	C. arietinum	Landrace	2
ICC 12307	C. arietinum	Landrace	0
ICC 1230	C. arietinum	Landrace	2
ICC 12310	C. arietinum	Landrace	0
ICC 12311	C. arietinum	Landrace	0
ICC 1231	C. arietinum	Landrace	0
ICC 12321	C. arietinum	Landrace	24
ICC 12323	C. arietinum	Landrace	0
ICC 12324	C. arietinum	Landrace	0
ICC 12326	C. arietinum	Landrace	6
ICC 12328	C. arietinum	Landrace	2
ICC 1232	C. arietinum	Landrace	0
ICC 12379	C. arietinum	Landrace	2
ICC 1237	C. arietinum	Landrace	0
ICC 12401	C. arietinum	Landrace	0
ICC 12406	C. arietinum	Landrace	0
ICC 1240	C. arietinum	Landrace	0
ICC 12419	C. arietinum	Landrace	2
ICC 12421	C. arietinum	Landrace	2
ICC 1246	C. arietinum	Landrace	2
ICC 12497	C. arietinum	Landrace	2
ICC 12498	C. arietinum	Landrace	0
ICC 12527	C. arietinum	Landrace	2
ICC 12537	C. arietinum	Landrace	2
ICC 12583	C. arietinum	Landrace	2
ICC 12600	C. arietinum	Landrace	2
ICC 12617	C. arietinum	Landrace	4
ICC 12623	C. arietinum	Landrace	2
ICC 12627	C. arietinum	Landrace	2
ICC 12629	C. arietinum	Landrace	2
ICC 12638	C. arietinum	Landrace	7
ICC 12649	C. arietinum	Landrace	2
ICC 12650	C. arietinum	Landrace	2
ICC 12654	C. arietinum	Landrace	2
ICC 12656	C. arietinum	Landrace	2
ICC 1265	C. arietinum	Landrace	0
ICC 12669	C. arietinum	Landrace	2
ICC 12674	C. arietinum	Landrace	4
ICC 12676	C. arietinum	Landrace	2
ICC 12680	C. arietinum	Landrace	2
ICC 12691	C. arietinum	Landrace	2
ICC 12696	C. arietinum	Landrace	3
ICC 12711	C. arietinum	Landrace	2
ICC 12715	C. arietinum	Landrace	2
ICC 12718	C. arietinum	Landrace	4
ICC 12726	C. arietinum	Landrace	2
ICC 1272	C. arietinum	Landrace	10
ICC 12760	C. arietinum	Landrace	2
ICC 12768	C. arietinum	Landrace	2
ICC 12779	C. arietinum	Landrace	2
ICC 12791	C. arietinum	Landrace	4
ICC 12797	C. arietinum	Landrace	2
ICC 12799	C. arietinum	Landrace	2
ICC 12805	C. arietinum	Landrace	6
ICC 12824	C. arietinum	Landrace	2
ICC 12834	C. arietinum	Landrace	2
ICC 12847	C. arietinum	Landrace	4
ICC 12851	C. arietinum	Landrace	4
ICC 12853	C. arietinum	Landrace	2
ICC 12856	C. arietinum	Landrace	2
ICC 12857	C. arietinum	Landrace	2
ICC 1285	C. arietinum	Landrace	2
ICC 12866	C. arietinum	Landrace	6
ICC 12875	C. arietinum	Landrace	2
ICC 12878	C. arietinum	Landrace	2
ICC 12879	C. arietinum	Landrace	2
ICC 12888	C. arietinum	Landrace	1
ICC 128	C. arietinum	Landrace	0
ICC 12916	C. arietinum	Landrace	4
ICC 1291	C. arietinum	Landrace	2
ICC 12928	C. arietinum	Landrace	4
ICC 12934	C. arietinum	Landrace	2
ICC 12947	C. arietinum	Landrace	5
ICC 12955	C. arietinum	Landrace	0
ICC 12959	C. arietinum	Landrace	1
ICC 1295	C. arietinum	Landrace	2
ICC 12961	C. arietinum	Landrace	0
ICC 12965	C. arietinum	Landrace	1
ICC 1296	C. arietinum	Landrace	0
ICC 1297	C. arietinum	Landrace	2
ICC 12993	C. arietinum	Landrace	21
ICC 13010	C. arietinum	Landrace	4
ICC 13041	C. arietinum	Landrace	2
ICC 13042	C. arietinum	Landrace	0
ICC 13050	C. arietinum	Landrace	8
ICC 13077	C. arietinum	Landrace	0
ICC 13085	C. arietinum	Landrace	4
ICC 13086	C. arietinum	Landrace	0
ICC 13093	C. arietinum	Landrace	0
ICC 13095	C. arietinum	Landrace	0
ICC 13097	C. arietinum	Landrace	14
ICC 13107	C. arietinum	Landrace	2
ICC 13124	C. arietinum	Landrace	1
ICC 13129	C. arietinum	Landrace	2
ICC 13153	C. arietinum	Landrace	2
ICC 1315	C. arietinum	Landrace	2
ICC 13170	C. arietinum	Landrace	0
ICC 13178	C. arietinum	Landrace	16
ICC 13185	C. arietinum	Landrace	2
ICC 13187	C. arietinum	Landrace	12
ICC 13189	C. arietinum	Landrace	6
ICC 13197	C. arietinum	Landrace	0
ICC 13200	C. arietinum	Landrace	2
ICC 13219	C. arietinum	Landrace	2
ICC 13244	C. arietinum	Landrace	0
ICC 13245	C. arietinum	Landrace	20
ICC 13249	C. arietinum	Landrace	17
ICC 13283	C. arietinum	Landrace	20
ICC 13285	C. arietinum	Landrace	16
ICC 13292	C. arietinum	Landrace	22
ICC 13293	C. arietinum	Landrace	13
ICC 13302	C. arietinum	Landrace	15
ICC 13307	C. arietinum	Landrace	16
ICC 13308	C. arietinum	Landrace	6
ICC 13340	C. arietinum	Landrace	12
ICC 13341	C. arietinum	Landrace	25
ICC 13357	C. arietinum	Landrace	2
ICC 13378	C. arietinum	Landrace	16
ICC 1337	C. arietinum	Landrace	0
ICC 13380	C. arietinum	Landrace	28
ICC 13383	C. arietinum	Landrace	6
ICC 13388	C. arietinum	Landrace	15
ICC 1338	C. arietinum	Landrace	8
ICC 13422	C. arietinum	Landrace	10
ICC 13426	C. arietinum	Landrace	25
ICC 13427	C. arietinum	Landrace	16
ICC 13428	C. arietinum	Landrace	27
ICC 13441	C. arietinum	Landrace	0
ICC 13449	C. arietinum	Landrace	0
ICC 13450	C. arietinum	Landrace	2
ICC 13453	C. arietinum	Landrace	5
ICC 13454	C. arietinum	Landrace	7
ICC 13457	C. arietinum	Landrace	3
ICC 13461	C. arietinum	Landrace	18
ICC 13478	C. arietinum	Landrace	18
ICC 13484	C. arietinum	Landrace	14
ICC 13501	C. arietinum	Landrace	0
ICC 13523	C. arietinum	Landrace	12
ICC 13524	C. arietinum	Landrace	20
ICC 13528	C. arietinum	Landrace	18
ICC 13536	C. arietinum	Landrace	27
ICC 13544	C. arietinum	Landrace	17
ICC 13562	C. arietinum	Landrace	2
ICC 1356	C. arietinum	Landrace	0
ICC 13579	C. arietinum	Landrace	0
ICC 13581	C. arietinum	Landrace	0
ICC 13584	C. arietinum	Landrace	2
ICC 13590	C. arietinum	Landrace	28
ICC 13593	C. arietinum	Landrace	2
ICC 13595	C. arietinum	Landrace	2
ICC 13597	C. arietinum	Landrace	2
ICC 13599	C. arietinum	Landrace	15
ICC 1360	C. arietinum	Landrace	0
ICC 13628	C. arietinum	Landrace	26
ICC 13637	C. arietinum	Landrace	0
ICC 13644	C. arietinum	Landrace	17
ICC 13649	C. arietinum	Landrace	22
ICC 13658	C. arietinum	Landrace	28
ICC 13677	C. arietinum	Landrace	13
ICC 13684	C. arietinum	Landrace	28
ICC 13690	C. arietinum	Landrace	16
ICC 13692	C. arietinum	Landrace	26
ICC 13694	C. arietinum	Landrace	24
ICC 13696	C. arietinum	Landrace	27
ICC 136	C. arietinum	Landrace	0
ICC 13707	C. arietinum	Landrace	28
ICC 13712	C. arietinum	Landrace	12
ICC 13719	C. arietinum	Landrace	12
ICC 13726	C. arietinum	Landrace	6
ICC 13764	C. arietinum	Landrace	16
ICC 13787	C. arietinum	Landrace	0
ICC 13793	C. arietinum	Landrace	0
ICC 13807	C. arietinum	Landrace	4
ICC 13808	C. arietinum	Landrace	8
ICC 13814	C. arietinum	Landrace	28
ICC 13821	C. arietinum	Landrace	2
ICC 13837	C. arietinum	Landrace	2
ICC 13851	C. arietinum	Landrace	2
ICC 13863	C. arietinum	Landrace	0
ICC 13874	C. arietinum	Landrace	2
ICC 13879	C. arietinum	Landrace	2
ICC 1387	C. arietinum	Landrace	0
ICC 13890	C. arietinum	Landrace	4
ICC 13892	C. arietinum	Landrace	3
ICC 13894	C. arietinum	Landrace	2
ICC 13895	C. arietinum	Landrace	4
ICC 13897	C. arietinum	Landrace	3
ICC 1390	C. arietinum	Landrace	0
ICC 13912	C. arietinum	Landrace	2
ICC 1392	C. arietinum	Landrace	0
ICC 13946	C. arietinum	Landrace	2
ICC 13950	C. arietinum	Landrace	2
ICC 13958	C. arietinum	Landrace	4
ICC 13960	C. arietinum	Landrace	2
ICC 13963	C. arietinum	Landrace	2
ICC 13964	C. arietinum	Landrace	2
ICC 13972	C. arietinum	Landrace	2
ICC 1397	C. arietinum	Landrace	0
ICC 1398	C. arietinum	Landrace	0
ICC 13997	C. arietinum	Landrace	2
ICC 14002	C. arietinum	Landrace	4
ICC 14003	C. arietinum	Landrace	2
ICC 14005	C. arietinum	Landrace	2
ICC 14014	C. arietinum	Landrace	2
ICC 14029	C. arietinum	Landrace	2
ICC 1402	C. arietinum	Landrace	0
ICC 14038	C. arietinum	Landrace	2
ICC 14050	C. arietinum	Landrace	2
ICC 14051	C. arietinum	Landrace	2
ICC 14059	C. arietinum	Landrace	2
ICC 1405	C. arietinum	Landrace	0
ICC 14061	C. arietinum	Landrace	2
ICC 14077	C. arietinum	Landrace	2
ICC 14083	C. arietinum	Landrace	2
ICC 14096	C. arietinum	Landrace	2
ICC 14098	C. arietinum	Landrace	0
ICC 14113	C. arietinum	Landrace	4
ICC 14119	C. arietinum	Landrace	2
ICC 14129	C. arietinum	Landrace	2
ICC 14137	C. arietinum	Landrace	8
ICC 14141	C. arietinum	Landrace	2
ICC 14160	C. arietinum	Landrace	2
ICC 14163	C. arietinum	Landrace	3
ICC 14171	C. arietinum	Landrace	2
ICC 14176	C. arietinum	Landrace	2
ICC 14177	C. arietinum	Landrace	2
ICC 14184	C. arietinum	Landrace	4
ICC 14190	C. arietinum	Landrace	0
ICC 14194	C. arietinum	Landrace	2
ICC 1419	C. arietinum	Landrace	0
ICC 14203	C. arietinum	Landrace	2
ICC 14204	C. arietinum	Landrace	2
ICC 14205	C. arietinum	Landrace	2
ICC 14220	C. arietinum	Landrace	0
ICC 14225	C. arietinum	Landrace	4
ICC 14226	C. arietinum	Landrace	2
ICC 1422	C. arietinum	Landrace	0
ICC 14230	C. arietinum	Landrace	2
ICC 1424	C. arietinum	Landrace	1
ICC 14282	C. arietinum	Landrace	0
ICC 14292	C. arietinum	Landrace	2
ICC 1431	C. arietinum	Landrace	0
ICC 143	C. arietinum	Landrace	0
ICC 1443	C. arietinum	Landrace	0
ICC 14440	C. arietinum	Landrace	2
ICC 14442	C. arietinum	Landrace	0
ICC 14443	C. arietinum	Landrace	0
ICC 14444	C. arietinum	Landrace	0
ICC 14446	C. arietinum	Landrace	0
ICC 14447	C. arietinum	Landrace	2
ICC 14449	C. arietinum	Landrace	0
ICC 14450	C. arietinum	Landrace	2
ICC 14451	C. arietinum	Landrace	0
ICC 14452	C. arietinum	Landrace	0
ICC 14455	C. arietinum	Landrace	4
ICC 14458	C. arietinum	Landrace	0
ICC 1445	C. arietinum	Landrace	1
ICC 14462	C. arietinum	Landrace	2
ICC 14469	C. arietinum	Landrace	4
ICC 14472	C. arietinum	Landrace	2
ICC 14484	C. arietinum	Landrace	2
ICC 14489	C. arietinum	Landrace	2
ICC 14490	C. arietinum	Landrace	2
ICC 14495	C. arietinum	Landrace	2
ICC 14507	C. arietinum	Landrace	2
ICC 14510	C. arietinum	Landrace	4
ICC 14515	C. arietinum	Landrace	4
ICC 14519	C. arietinum	Landrace	4
ICC 14528	C. arietinum	Landrace	2
ICC 14539	C. arietinum	Landrace	2
ICC 14550	C. arietinum	Landrace	10
ICC 14559	C. arietinum	Landrace	0
ICC 14564	C. arietinum	Landrace	2
ICC 14566	C. arietinum	Landrace	2
ICC 14569	C. arietinum	Landrace	0
ICC 14577	C. arietinum	Landrace	2
ICC 14583	C. arietinum	Landrace	0
ICC 14585	C. arietinum	Landrace	0
ICC 14589	C. arietinum	Landrace	4
ICC 14595	C. arietinum	Landrace	0
ICC 14602	C. arietinum	Landrace	0
ICC 14604	C. arietinum	Landrace	0
ICC 14614	C. arietinum	Landrace	0
ICC 14648	C. arietinum	Landrace	2
ICC 14669	C. arietinum	Landrace	0
ICC 14703	C. arietinum	Landrace	0
ICC 1470	C. arietinum	Landrace	0
ICC 14710	C. arietinum	Landrace	0
ICC 14712	C. arietinum	Landrace	0
ICC 14718	C. arietinum	Landrace	2
ICC 14735	C. arietinum	Landrace	0
ICC 14738	C. arietinum	Landrace	0
ICC 14739	C. arietinum	Landrace	0
ICC 14753	C. arietinum	Landrace	0
ICC 14766	C. arietinum	Landrace	0
ICC 14778	C. arietinum	Landrace	0
ICC 14787	C. arietinum	Landrace	2
ICC 14799	C. arietinum	Landrace	0
ICC 14815	C. arietinum	Landrace	1
ICC 14824	C. arietinum	Landrace	0
ICC 14831	C. arietinum	Landrace	2
ICC 14835	C. arietinum	Landrace	1
ICC 14836	C. arietinum	Landrace	0
ICC 14851	C. arietinum	Landrace	0
ICC 14852	C. arietinum	Landrace	0
ICC 14864	C. arietinum	Landrace	0
ICC 14881	C. arietinum	Landrace	0
ICC 14889	C. arietinum	Landrace	2
ICC 14911	C. arietinum	Landrace	0
ICC 14912	C. arietinum	Landrace	0
ICC 14913	C. arietinum	Landrace	6
ICC 14915	C. arietinum	Landrace	0
ICC 14916	C. arietinum	Landrace	5
ICC 14917	C. arietinum	Landrace	0
ICC 14919	C. arietinum	Landrace	0
ICC 14926	C. arietinum	Landrace	0
ICC 14933	C. arietinum	Landrace	2
ICC 14938	C. arietinum	Landrace	2
ICC 14956	C. arietinum	Landrace	0
ICC 14963	C. arietinum	Landrace	2
ICC 14964	C. arietinum	Landrace	6
ICC 14970	C. arietinum	Landrace	2
ICC 14976	C. arietinum	Landrace	0
ICC 1498	C. arietinum	Landrace	4
ICC 14994	C. arietinum	Landrace	0
ICC 1499	C. arietinum	Landrace	0
ICC 15011	C. arietinum	Landrace	0
ICC 15014	C. arietinum	Landrace	0
ICC 15022	C. arietinum	Landrace	2
ICC 15042	C. arietinum	Landrace	0
ICC 15058	C. arietinum	Landrace	2
ICC 1505	C. arietinum	Landrace	0
ICC 15060	C. arietinum	Landrace	0
ICC 15061	C. arietinum	Landrace	0
ICC 15065	C. arietinum	Landrace	4
ICC 15072	C. arietinum	Landrace	0
ICC 1507	C. arietinum	Landrace	0
ICC 15080	C. arietinum	Landrace	0
ICC 15081	C. arietinum	Landrace	0
ICC 15084	C. arietinum	Landrace	0
ICC 15101	C. arietinum	Landrace	0
ICC 15103	C. arietinum	Landrace	0
ICC 1510	C. arietinum	Landrace	0
ICC 15113	C. arietinum	Landrace	0
ICC 15123	C. arietinum	Landrace	0
ICC 15183	C. arietinum	Landrace	0
ICC 15184	C. arietinum	Landrace	0
ICC 15186	C. arietinum	Landrace	2
ICC 15197	C. arietinum	Landrace	0
ICC 1520	C. arietinum	Landrace	0
ICC 15213	C. arietinum	Landrace	2
ICC 15217	C. arietinum	Landrace	4
ICC 15218	C. arietinum	Landrace	6
ICC 15221	C. arietinum	Landrace	2
ICC 15227	C. arietinum	Landrace	2
ICC 15234	C. arietinum	Landrace	0
ICC 15248	C. arietinum	Landrace	0
ICC 15251	C. arietinum	Landrace	18
ICC 15261	C. arietinum	Landrace	14
ICC 15264	C. arietinum	Landrace	2
ICC 15270	C. arietinum	Landrace	24
ICC 15272	C. arietinum	Landrace	6
ICC 15294	C. arietinum	Landrace	11
ICC 15306	C. arietinum	Landrace	14
ICC 15328	C. arietinum	Landrace	2
ICC 15331	C. arietinum	Landrace	4
ICC 15333	C. arietinum	Landrace	4
ICC 1533	C. arietinum	Landrace	0
ICC 15345	C. arietinum	Landrace	11
ICC 15347	C. arietinum	Landrace	3
ICC 15376	C. arietinum	Landrace	14
ICC 153	C. arietinum	Landrace	0
ICC 15401	C. arietinum	Landrace	0
ICC 15406	C. arietinum	Landrace	6
ICC 15412	C. arietinum	Landrace	2
ICC 15427	C. arietinum	Landrace	6
ICC 15435	C. arietinum	Landrace	0
ICC 15445	C. arietinum	Landrace	14
ICC 15446	C. arietinum	Landrace	1
ICC 15452	C. arietinum	Landrace	12
ICC 15454	C. arietinum	Landrace	0
ICC 15455	C. arietinum	Landrace	14
ICC 15466	C. arietinum	Landrace	6
ICC 15489	C. arietinum	Landrace	2
ICC 15500	C. arietinum	Landrace	0
ICC 15504	C. arietinum	Landrace	12
ICC 15510	C. arietinum	Landrace	28
ICC 15512	C. arietinum	Landrace	2
ICC 15518	C. arietinum	Landrace	0
ICC 15522	C. arietinum	Landrace	0
ICC 15540	C. arietinum	Landrace	6
ICC 15545	C. arietinum	Landrace	0
ICC 15547	C. arietinum	Landrace	0
ICC 15551	C. arietinum	Landrace	2
ICC 15554	C. arietinum	Landrace	0
ICC 15555	C. arietinum	Landrace	12
ICC 15559	C. arietinum	Landrace	0
ICC 15562	C. arietinum	Landrace	0
ICC 15583	C. arietinum	Landrace	0
ICC 15585	C. arietinum	Landrace	2
ICC 15591	C. arietinum	Landrace	2
ICC 15595	C. arietinum	Landrace	0
ICC 15606	C. arietinum	Landrace	0
ICC 1560	C. arietinum	Landrace	0
ICC 15610	C. arietinum	Landrace	0
ICC 15612	C. arietinum	Landrace	0
ICC 15614	C. arietinum	Landrace	2
ICC 15618	C. arietinum	Landrace	2
ICC 15635	C. arietinum	Landrace	0
ICC 15657	C. arietinum	Landrace	0
ICC 1565	C. arietinum	Landrace	0
ICC 15664	C. arietinum	Landrace	2
ICC 15670	C. arietinum	Landrace	2
ICC 15685	C. arietinum	Landrace	10
ICC 15688	C. arietinum	Landrace	2
ICC 15689	C. arietinum	Landrace	6
ICC 15697	C. arietinum	Landrace	6
ICC 1569	C. arietinum	Landrace	0
ICC 15714	C. arietinum	Landrace	4
ICC 15717	C. arietinum	Landrace	4
ICC 15725	C. arietinum	Landrace	4
ICC 15757	C. arietinum	Landrace	8
ICC 15762	C. arietinum	Landrace	12
ICC 15763	C. arietinum	Landrace	5
ICC 15765	C. arietinum	Landrace	6
ICC 15785	C. arietinum	Landrace	14
ICC 1579	C. arietinum	Landrace	0
ICC 15802	C. arietinum	Landrace	0
ICC 15812	C. arietinum	Landrace	4
ICC 15823	C. arietinum	Landrace	4
ICC 15825	C. arietinum	Landrace	6
ICC 15834	C. arietinum	Landrace	6
ICC 15836	C. arietinum	Landrace	0
ICC 15844	C. arietinum	Landrace	0
ICC 15851	C. arietinum	Landrace	2
ICC 15858	C. arietinum	Landrace	2
ICC 15865	C. arietinum	Landrace	4
ICC 15868	C. arietinum	Landrace	0
ICC 15871	C. arietinum	Landrace	2
ICC 15888	C. arietinum	Landrace	0
ICC 15890	C. arietinum	Landrace	0
ICC 15905	C. arietinum	Landrace	2
ICC 15909	C. arietinum	Landrace	2
ICC 15911	C. arietinum	Landrace	2
ICC 15924	C. arietinum	Landrace	2
ICC 1594	C. arietinum	Landrace	2
ICC 15954	C. arietinum	Landrace	4
ICC 15959	C. arietinum	Landrace	0
ICC 15973	C. arietinum	Landrace	6
ICC 15975	C. arietinum	Landrace	2
ICC 15976	C. arietinum	Landrace	0
ICC 15978	C. arietinum	Landrace	0
ICC 15994	C. arietinum	Landrace	0
ICC 15	C. arietinum	Landrace	0
ICC 1600	C. arietinum	Landrace	0
ICC 16012	C. arietinum	Landrace	0
ICC 16016	C. arietinum	Landrace	0
ICC 16018	C. arietinum	Landrace	2
ICC 16021	C. arietinum	Landrace	0
ICC 16032	C. arietinum	Landrace	0
ICC 16039	C. arietinum	Landrace	2
ICC 16069	C. arietinum	Landrace	10
ICC 16071	C. arietinum	Landrace	10
ICC 16076	C. arietinum	Landrace	2
ICC 16079	C. arietinum	Landrace	10
ICC 1609	C. arietinum	Landrace	0
ICC 16101	C. arietinum	Landrace	10
ICC 1611	C. arietinum	Landrace	2
ICC 16130	C. arietinum	Landrace	5
ICC 16145	C. arietinum	Landrace	2
ICC 16147	C. arietinum	Landrace	2
ICC 16166	C. arietinum	Landrace	2
ICC 1616	C. arietinum	Landrace	0
ICC 16171	C. arietinum	Landrace	6
ICC 16175	C. arietinum	Landrace	2
ICC 16178	C. arietinum	Landrace	6
ICC 16186	C. arietinum	Landrace	2
ICC 16187	C. arietinum	Landrace	0
ICC 16194	C. arietinum	Landrace	0
ICC 161	C. arietinum	Landrace	0
ICC 16201	C. arietinum	Landrace	2
ICC 16206	C. arietinum	Landrace	4
ICC 16207	C. arietinum	Landrace	0
ICC 16215	C. arietinum	Landrace	2
ICC 16220	C. arietinum	Landrace	0
ICC 16230	C. arietinum	Landrace	0
ICC 16233	C. arietinum	Landrace	2
ICC 16234	C. arietinum	Landrace	2
ICC 16241	C. arietinum	Landrace	2
ICC 16244	C. arietinum	Landrace	2
ICC 16245	C. arietinum	Landrace	0
ICC 16261	C. arietinum	Landrace	0
ICC 16269	C. arietinum	Landrace	0
ICC 16275	C. arietinum	Landrace	2
ICC 16277	C. arietinum	Landrace	0
ICC 16279	C. arietinum	Landrace	0
ICC 16291	C. arietinum	Landrace	0
ICC 16295	C. arietinum	Landrace	0
ICC 16297	C. arietinum	Landrace	0
ICC 16299	C. arietinum	Landrace	0
ICC 1629	C. arietinum	Landrace	0
ICC 16300	C. arietinum	Landrace	0
ICC 16301	C. arietinum	Landrace	0
ICC 16315	C. arietinum	Landrace	0
ICC 16320	C. arietinum	Landrace	2
ICC 16321	C. arietinum	Landrace	4
ICC 16325	C. arietinum	Landrace	2
ICC 16328	C. arietinum	Landrace	0
ICC 1634	C. arietinum	Landrace	0
ICC 16399	C. arietinum	Landrace	6
ICC 16400	C. arietinum	Landrace	1
ICC 16405	C. arietinum	Landrace	0
ICC 16409	C. arietinum	Landrace	0
ICC 16416	C. arietinum	Landrace	0
ICC 16418	C. arietinum	Landrace	2
ICC 16436	C. arietinum	Landrace	3
ICC 16440	C. arietinum	Landrace	2
ICC 16453	C. arietinum	Landrace	2
ICC 16454	C. arietinum	Landrace	4
ICC 16485	C. arietinum	Landrace	4
ICC 16487	C. arietinum	Landrace	6
ICC 16505	C. arietinum	Landrace	2
ICC 16524	C. arietinum	Landrace	2
ICC 1653	C. arietinum	Landrace	2
ICC 16544	C. arietinum	Landrace	2
ICC 16550	C. arietinum	Landrace	8
ICC 16569	C. arietinum	Landrace	8
ICC 16572	C. arietinum	Landrace	0
ICC 16578	C. arietinum	Landrace	8
ICC 16579	C. arietinum	Landrace	0
ICC 16602	C. arietinum	Landrace	2
ICC 16607	C. arietinum	Landrace	14
ICC 16618	C. arietinum	Landrace	0
ICC 16621	C. arietinum	Landrace	0
ICC 16624	C. arietinum	Landrace	2
ICC 16629	C. arietinum	Landrace	0
ICC 16633	C. arietinum	Landrace	0
ICC 16635	C. arietinum	Landrace	8
ICC 16637	C. arietinum	Landrace	1
ICC 16641	C. arietinum	Landrace	0
ICC 16644	C. arietinum	Landrace	0
ICC 16647	C. arietinum	Landrace	10
ICC 16648	C. arietinum	Landrace	5
ICC 16653	C. arietinum	Landrace	5
ICC 16654	C. arietinum	Landrace	8
ICC 16659	C. arietinum	Landrace	0
ICC 1665	C. arietinum	Landrace	10
ICC 16663	C. arietinum	Landrace	2
ICC 16665	C. arietinum	Landrace	0
ICC 16670	C. arietinum	Landrace	2
ICC 16692	C. arietinum	Landrace	2
ICC 166	C. arietinum	Landrace	2
ICC 16706	C. arietinum	Landrace	2
ICC 16733	C. arietinum	Landrace	0
ICC 16734	C. arietinum	Landrace	2
ICC 16744	C. arietinum	Landrace	8
ICC 16746	C. arietinum	Landrace	0
ICC 16756	C. arietinum	Landrace	0
ICC 16785	C. arietinum	Landrace	2
ICC 1678	C. arietinum	Landrace	0
ICC 16796	C. arietinum	Landrace	1
ICC 16808	C. arietinum	Landrace	0
ICC 16811	C. arietinum	Landrace	2
ICC 16814	C. arietinum	Landrace	4
ICC 16815	C. arietinum	Landrace	2
ICC 16822	C. arietinum	Landrace	2
ICC 16825	C. arietinum	Landrace	2
ICC 16833	C. arietinum	Landrace	2
ICC 16835	C. arietinum	Landrace	0
ICC 16841	C. arietinum	Landrace	2
ICC 16850	C. arietinum	Landrace	0
ICC 16853	C. arietinum	Landrace	2
ICC 16857	C. arietinum	Landrace	0
ICC 16862	C. arietinum	Landrace	4
ICC 16881	C. arietinum	Landrace	4
ICC 16887	C. arietinum	Landrace	0
ICC 168	C. arietinum	Landrace	0
ICC 16903	C. arietinum	Landrace	0
ICC 16912	C. arietinum	Landrace	2
ICC 16915	C. arietinum	Landrace	0
ICC 1691	C. arietinum	Landrace	0
ICC 16921	C. arietinum	Landrace	2
ICC 1692	C. arietinum	Landrace	0
ICC 16934	C. arietinum	Landrace	3
ICC 1696	C. arietinum	Landrace	0
ICC 1699	C. arietinum	Landrace	0
ICC 169	C. arietinum	Landrace	0
ICC 1710	C. arietinum	Landrace	0
ICC 1715	C. arietinum	Landrace	0
ICC 176	C. arietinum	Landrace	2
ICC 1770	C. arietinum	Landrace	0
ICC 1790	C. arietinum	Landrace	4
ICC 1793	C. arietinum	Landrace	0
ICC 1812	C. arietinum	Landrace	16
ICC 1813	C. arietinum	Landrace	2
ICC 1817	C. arietinum	Landrace	0
ICC 1822	C. arietinum	Landrace	4
ICC 1836	C. arietinum	Landrace	0
ICC 1837	C. arietinum	Landrace	0
ICC 184	C. arietinum	Landrace	0
ICC 1852	C. arietinum	Landrace	2
ICC 1866	C. arietinum	Landrace	0
ICC 18679	C. arietinum	Landrace	12
ICC 1867	C. arietinum	Landrace	4
ICC 18699	C. arietinum	Landrace	4
ICC 18720	C. arietinum	Landrace	0
ICC 18724	C. arietinum	Landrace	0
ICC 1875	C. arietinum	Landrace	4
ICC 1876	C. arietinum	Landrace	0
ICC 18828	C. arietinum	Landrace	2
ICC 1882	C. arietinum	Landrace	2
ICC 1884	C. arietinum	Landrace	4
ICC 18912	C. arietinum	Landrace	0
ICC 1891	C. arietinum	Landrace	0
ICC 1896	C. arietinum	Landrace	0
ICC 1897	C. arietinum	Landrace	0
ICC 18983	C. arietinum	Landrace	0
ICC 19034	C. arietinum	Landrace	0
ICC 1903	C. arietinum	Landrace	2
ICC 19095	C. arietinum	Landrace	6
ICC 190	C. arietinum	Landrace	2
ICC 19100	C. arietinum	Landrace	2
ICC 1911	C. arietinum	Landrace	0
ICC 1913	C. arietinum	Landrace	0
ICC 1915	C. arietinum	Landrace	0
ICC 19164	C. arietinum	Landrace	0
ICC 19226	C. arietinum	Landrace	0
ICC 1923	C. arietinum	Landrace	0
ICC 1929	C. arietinum	Landrace	2
ICC 1932	C. arietinum	Landrace	0
ICC 1950	C. arietinum	Landrace	4
ICC 1964	C. arietinum	Landrace	2
ICC 1970	C. arietinum	Landrace	4
ICC 1990	C. arietinum	Landrace	0
ICC 1996	C. arietinum	Landrace	2
ICC 2013	C. arietinum	Landrace	0
ICC 2014	C. arietinum	Landrace	2
ICC 2023	C. arietinum	Landrace	0
ICC 20259	C. arietinum	Landrace	20
ICC 20260	C. arietinum	Landrace	7
ICC 20261	C. arietinum	Landrace	8
ICC 20262	C. arietinum	Landrace	4
ICC 20263	C. arietinum	Landrace	6
ICC 20264	C. arietinum	Landrace	6
ICC 20265	C. arietinum	Landrace	6
ICC 2030	C. arietinum	Landrace	2
ICC 2065	C. arietinum	Landrace	0
ICC 2066	C. arietinum	Landrace	2
ICC 2072	C. arietinum	Landrace	2
ICC 2080	C. arietinum	Landrace	0
ICC 2083	C. arietinum	Landrace	0
ICC 2086	C. arietinum	Landrace	4
ICC 2096	C. arietinum	Landrace	0
ICC 2100	C. arietinum	Landrace	3
ICC 2104	C. arietinum	Landrace	2
ICC 2113	C. arietinum	Landrace	0
ICC 2114	C. arietinum	Landrace	0
ICC 2122	C. arietinum	Landrace	0
ICC 2126	C. arietinum	Landrace	0
ICC 2127	C. arietinum	Landrace	2
ICC 2135	C. arietinum	Landrace	0
ICC 2142	C. arietinum	Landrace	2
ICC 2166	C. arietinum	Landrace	0
ICC 2171	C. arietinum	Landrace	0
ICC 2177	C. arietinum	Landrace	2
ICC 2183	C. arietinum	Landrace	0
ICC 2184	C. arietinum	Landrace	0
ICC 2195	C. arietinum	Landrace	2
ICC 2198	C. arietinum	Landrace	0
ICC 219	C. arietinum	Landrace	2
ICC 2202	C. arietinum	Landrace	0
ICC 2204	C. arietinum	Landrace	4
ICC 2206	C. arietinum	Landrace	0
ICC 2210	C. arietinum	Landrace	0
ICC 2211	C. arietinum	Landrace	0
ICC 2216	C. arietinum	Landrace	0
ICC 2220	C. arietinum	Landrace	2
ICC 2223	C. arietinum	Landrace	4
ICC 2233	C. arietinum	Landrace	0
ICC 2240	C. arietinum	Landrace	2
ICC 2242	C. arietinum	Landrace	0
ICC 2263	C. arietinum	Landrace	0
ICC 2270	C. arietinum	Landrace	20
ICC 2277	C. arietinum	Landrace	4
ICC 228	C. arietinum	Landrace	2
ICC 229	C. arietinum	Landrace	0
ICC 2300	C. arietinum	Landrace	0
ICC 2338	C. arietinum	Landrace	20
ICC 2342	C. arietinum	Landrace	20
ICC 2349	C. arietinum	Landrace	4
ICC 2355	C. arietinum	Landrace	2
ICC 2356	C. arietinum	Landrace	15
ICC 2357	C. arietinum	Landrace	2
ICC 2358	C. arietinum	Landrace	10
ICC 2370	C. arietinum	Landrace	0
ICC 237	C. arietinum	Landrace	0
ICC 2397	C. arietinum	Landrace	19
ICC 2411	C. arietinum	Landrace	4
ICC 2432	C. arietinum	Landrace	16
ICC 2436	C. arietinum	Landrace	10
ICC 2473	C. arietinum	Landrace	18
ICC 2474	C. arietinum	Landrace	10
ICC 2482	C. arietinum	Landrace	8
ICC 2488	C. arietinum	Landrace	6
ICC 2489	C. arietinum	Landrace	6
ICC 2490	C. arietinum	Landrace	22
ICC 2493	C. arietinum	Landrace	4
ICC 2496	C. arietinum	Landrace	0
ICC 2500	C. arietinum	Landrace	27
ICC 2503	C. arietinum	Landrace	20
ICC 2507	C. arietinum	Landrace	21
ICC 2514	C. arietinum	Landrace	8
ICC 2516	C. arietinum	Landrace	2
ICC 2520	C. arietinum	Landrace	2
ICC 2544	C. arietinum	Landrace	18
ICC 2546	C. arietinum	Landrace	8
ICC 255	C. arietinum	Landrace	1
ICC 2561	C. arietinum	Landrace	15
ICC 2565	C. arietinum	Landrace	6
ICC 2567	C. arietinum	Landrace	13
ICC 2568	C. arietinum	Landrace	18
ICC 2570	C. arietinum	Landrace	14
ICC 2577	C. arietinum	Landrace	6
ICC 257	C. arietinum	Landrace	2
ICC 2580	C. arietinum	Landrace	0
ICC 2593	C. arietinum	Landrace	9
ICC 2595	C. arietinum	Landrace	2
ICC 2600	C. arietinum	Landrace	14
ICC 2608	C. arietinum	Landrace	0
ICC 2613	C. arietinum	Landrace	0
ICC 2628	C. arietinum	Landrace	24
ICC 2629	C. arietinum	Landrace	2
ICC 2634	C. arietinum	Landrace	12
ICC 2664	C. arietinum	Landrace	0
ICC 2675	C. arietinum	Landrace	22
ICC 2679	C. arietinum	Landrace	15
ICC 2695	C. arietinum	Landrace	16
ICC 2698	C. arietinum	Landrace	14
ICC 26	C. arietinum	Landrace	2
ICC 2709	C. arietinum	Landrace	14
ICC 2714	C. arietinum	Landrace	12
ICC 2720	C. arietinum	Landrace	0
ICC 2737	C. arietinum	Landrace	20
ICC 273	C. arietinum	Landrace	2
ICC 2748	C. arietinum	Landrace	22
ICC 2765	C. arietinum	Landrace	2
ICC 2766	C. arietinum	Landrace	16
ICC 2773	C. arietinum	Landrace	15
ICC 2782	C. arietinum	Landrace	0
ICC 2796	C. arietinum	Landrace	2
ICC 2799	C. arietinum	Landrace	6
ICC 2819	C. arietinum	Landrace	0
ICC 2828	C. arietinum	Landrace	12
ICC 2829	C. arietinum	Landrace	0
ICC 2832	C. arietinum	Landrace	2
ICC 2836	C. arietinum	Landrace	0
ICC 283	C. arietinum	Landrace	2
ICC 2859	C. arietinum	Landrace	0
ICC 2878	C. arietinum	Landrace	12
ICC 2884	C. arietinum	Landrace	27
ICC 2887	C. arietinum	Landrace	14
ICC 2893	C. arietinum	Landrace	16
ICC 2906	C. arietinum	Landrace	15
ICC 2919	C. arietinum	Landrace	0
ICC 2927	C. arietinum	Landrace	2
ICC 2933	C. arietinum	Landrace	15
ICC 2938	C. arietinum	Landrace	0
ICC 2948	C. arietinum	Landrace	2
ICC 2969	C. arietinum	Landrace	2
ICC 2986	C. arietinum	Landrace	13
ICC 2987	C. arietinum	Landrace	18
ICC 2990	C. arietinum	Landrace	16
ICC 299	C. arietinum	Landrace	0
ICC 2	C. arietinum	Landrace	2
ICC 3002	C. arietinum	Landrace	23
ICC 3012	C. arietinum	Landrace	16
ICC 3014	C. arietinum	Landrace	16
ICC 3024	C. arietinum	Landrace	0
ICC 3025	C. arietinum	Landrace	4
ICC 3029	C. arietinum	Landrace	15
ICC 3038	C. arietinum	Landrace	0
ICC 3048	C. arietinum	Landrace	2
ICC 3056	C. arietinum	Landrace	20
ICC 3059	C. arietinum	Landrace	18
ICC 3089	C. arietinum	Landrace	2
ICC 3093	C. arietinum	Landrace	0
ICC 3111	C. arietinum	Landrace	3
ICC 311	C. arietinum	Landrace	0
ICC 3126	C. arietinum	Landrace	3
ICC 3132	C. arietinum	Landrace	0
ICC 3142	C. arietinum	Landrace	1
ICC 3154	C. arietinum	Landrace	16
ICC 315	C. arietinum	Landrace	0
ICC 3162	C. arietinum	Landrace	14
ICC 3164	C. arietinum	Landrace	16
ICC 3174	C. arietinum	Landrace	16
ICC 317	C. arietinum	Landrace	0
ICC 3205	C. arietinum	Landrace	20
ICC 3207	C. arietinum	Landrace	0
ICC 3216	C. arietinum	Landrace	16
ICC 3217	C. arietinum	Landrace	18
ICC 3218	C. arietinum	Landrace	18
ICC 3230	C. arietinum	Landrace	2
ICC 3232	C. arietinum	Landrace	14
ICC 3239	C. arietinum	Landrace	13
ICC 3245	C. arietinum	Landrace	21
ICC 3246	C. arietinum	Landrace	10
ICC 324	C. arietinum	Landrace	0
ICC 3266	C. arietinum	Landrace	16
ICC 3267	C. arietinum	Landrace	4
ICC 3274	C. arietinum	Landrace	2
ICC 3277	C. arietinum	Landrace	2
ICC 3284	C. arietinum	Landrace	10
ICC 3285	C. arietinum	Landrace	15
ICC 3305	C. arietinum	Landrace	2
ICC 3320	C. arietinum	Landrace	2
ICC 3325	C. arietinum	Landrace	0
ICC 3330	C. arietinum	Landrace	0
ICC 3331	C. arietinum	Landrace	0
ICC 3362	C. arietinum	Landrace	2
ICC 3366	C. arietinum	Landrace	4
ICC 3378	C. arietinum	Landrace	6
ICC 337	C. arietinum	Landrace	0
ICC 338	C. arietinum	Landrace	2
ICC 3391	C. arietinum	Landrace	24
ICC 3404	C. arietinum	Landrace	26
ICC 3406	C. arietinum	Landrace	27
ICC 3410	C. arietinum	Landrace	6
ICC 3411	C. arietinum	Landrace	24
ICC 3414	C. arietinum	Landrace	2
ICC 3415	C. arietinum	Landrace	2
ICC 3421	C. arietinum	Landrace	12
ICC 3425	C. arietinum	Landrace	0
ICC 3426	C. arietinum	Landrace	2
ICC 342	C. arietinum	Landrace	2
ICC 3432	C. arietinum	Landrace	0
ICC 343	C. arietinum	Landrace	2
ICC 3440	C. arietinum	Landrace	0
ICC 344	C. arietinum	Landrace	0
ICC 3453	C. arietinum	Landrace	2
ICC 3458	C. arietinum	Landrace	2
ICC 3485	C. arietinum	Landrace	0
ICC 3491	C. arietinum	Landrace	24
ICC 3497	C. arietinum	Landrace	0
ICC 350	C. arietinum	Landrace	0
ICC 3512	C. arietinum	Landrace	15
ICC 3521	C. arietinum	Landrace	1
ICC 3532	C. arietinum	Landrace	4
ICC 3539	C. arietinum	Landrace	0
ICC 353	C. arietinum	Landrace	2
ICC 3540	C. arietinum	Landrace	0
ICC 3542	C. arietinum	Landrace	15
ICC 3556	C. arietinum	Landrace	2
ICC 3558	C. arietinum	Landrace	27
ICC 3567	C. arietinum	Landrace	4
ICC 3568	C. arietinum	Landrace	27
ICC 3571	C. arietinum	Landrace	2
ICC 3575	C. arietinum	Landrace	18
ICC 3580	C. arietinum	Landrace	32
ICC 3581	C. arietinum	Landrace	33
ICC 3582	C. arietinum	Landrace	26
ICC 3593	C. arietinum	Landrace	27
ICC 3594	C. arietinum	Landrace	28
ICC 3607	C. arietinum	Landrace	2
ICC 3613	C. arietinum	Landrace	26
ICC 3617	C. arietinum	Landrace	11
ICC 3631	C. arietinum	Landrace	0
ICC 3651	C. arietinum	Landrace	10
ICC 3658	C. arietinum	Landrace	22
ICC 3684	C. arietinum	Landrace	2
ICC 3689	C. arietinum	Landrace	14
ICC 3696	C. arietinum	Landrace	14
ICC 3705	C. arietinum	Landrace	14
ICC 3718	C. arietinum	Landrace	4
ICC 3721	C. arietinum	Landrace	27
ICC 3734	C. arietinum	Landrace	22
ICC 3744	C. arietinum	Landrace	22
ICC 3745	C. arietinum	Landrace	13
ICC 3761	C. arietinum	Landrace	22
ICC 3766	C. arietinum	Landrace	28
ICC 3769	C. arietinum	Landrace	11
ICC 3776	C. arietinum	Landrace	19
ICC 3803	C. arietinum	Landrace	12
ICC 3831	C. arietinum	Landrace	27
ICC 3832	C. arietinum	Landrace	15
ICC 3834	C. arietinum	Landrace	20
ICC 383	C. arietinum	Landrace	2
ICC 3850	C. arietinum	Landrace	24
ICC 3864	C. arietinum	Landrace	20
ICC 3873	C. arietinum	Landrace	25
ICC 3874	C. arietinum	Landrace	28
ICC 3888	C. arietinum	Landrace	27
ICC 3890	C. arietinum	Landrace	28
ICC 3892	C. arietinum	Landrace	7
ICC 3907	C. arietinum	Landrace	2
ICC 3914	C. arietinum	Landrace	28
ICC 3921	C. arietinum	Landrace	22
ICC 3934	C. arietinum	Landrace	4
ICC 3937	C. arietinum	Landrace	27
ICC 3946	C. arietinum	Landrace	2
ICC 3953	C. arietinum	Landrace	25
ICC 3961	C. arietinum	Landrace	26
ICC 3973	C. arietinum	Landrace	4
ICC 3986	C. arietinum	Landrace	23
ICC 3988	C. arietinum	Landrace	20
ICC 398	C. arietinum	Landrace	2
ICC 3996	C. arietinum	Landrace	20
ICC 4014	C. arietinum	Landrace	14
ICC 4015	C. arietinum	Landrace	24
ICC 4018	C. arietinum	Landrace	25
ICC 4024	C. arietinum	Landrace	30
ICC 4028	C. arietinum	Landrace	0
ICC 4036	C. arietinum	Landrace	19
ICC 403	C. arietinum	Landrace	2
ICC 4042	C. arietinum	Landrace	0
ICC 4046	C. arietinum	Landrace	2
ICC 4055	C. arietinum	Landrace	15
ICC 4060	C. arietinum	Landrace	14
ICC 4063	C. arietinum	Landrace	25
ICC 4065	C. arietinum	Landrace	22
ICC 4073	C. arietinum	Landrace	21
ICC 4074	C. arietinum	Landrace	18
ICC 4075	C. arietinum	Landrace	18
ICC 4078	C. arietinum	Landrace	27
ICC 4093	C. arietinum	Landrace	12
ICC 4097	C. arietinum	Landrace	28
ICC 4128	C. arietinum	Landrace	28
ICC 4135	C. arietinum	Landrace	3
ICC 4168	C. arietinum	Landrace	27
ICC 4182	C. arietinum	Landrace	20
ICC 4198	C. arietinum	Landrace	24
ICC 4233	C. arietinum	Landrace	25
ICC 4234	C. arietinum	Landrace	0
ICC 4242	C. arietinum	Landrace	26
ICC 4243	C. arietinum	Landrace	26
ICC 4250	C. arietinum	Landrace	24
ICC 4253	C. arietinum	Landrace	24
ICC 4254	C. arietinum	Landrace	18
ICC 4260	C. arietinum	Landrace	27
ICC 4279	C. arietinum	Landrace	0
ICC 4282	C. arietinum	Landrace	16
ICC 4283	C. arietinum	Landrace	28
ICC 4284	C. arietinum	Landrace	28
ICC 4287	C. arietinum	Landrace	18
ICC 4289	C. arietinum	Landrace	2
ICC 42	C. arietinum	Landrace	2
ICC 4302	C. arietinum	Landrace	2
ICC 4308	C. arietinum	Landrace	27
ICC 4309	C. arietinum	Landrace	4
ICC 4310	C. arietinum	Landrace	4
ICC 4313	C. arietinum	Landrace	27
ICC 4328	C. arietinum	Landrace	27
ICC 4333	C. arietinum	Landrace	27
ICC 4351	C. arietinum	Landrace	25
ICC 4359	C. arietinum	Landrace	28
ICC 4363	C. arietinum	Landrace	12
ICC 4366	C. arietinum	Landrace	10
ICC 4371	C. arietinum	Landrace	24
ICC 437	C. arietinum	Landrace	0
ICC 4380	C. arietinum	Landrace	28
ICC 4384	C. arietinum	Landrace	26
ICC 4393	C. arietinum	Landrace	8
ICC 4394	C. arietinum	Landrace	0
ICC 4402	C. arietinum	Landrace	28
ICC 440	C. arietinum	Landrace	2
ICC 4411	C. arietinum	Landrace	28
ICC 4417	C. arietinum	Landrace	14
ICC 4418	C. arietinum	Landrace	14
ICC 4429	C. arietinum	Landrace	2
ICC 442	C. arietinum	Landrace	2
ICC 4441	C. arietinum	Landrace	4
ICC 4444	C. arietinum	Landrace	4
ICC 4459	C. arietinum	Landrace	28
ICC 4462	C. arietinum	Landrace	28
ICC 4463	C. arietinum	Landrace	17
ICC 4478	C. arietinum	Landrace	4
ICC 448	C. arietinum	Landrace	0
ICC 4491	C. arietinum	Landrace	28
ICC 4492	C. arietinum	Landrace	0
ICC 4495	C. arietinum	Landrace	2
ICC 4500	C. arietinum	Landrace	2
ICC 4505	C. arietinum	Landrace	2
ICC 4508	C. arietinum	Landrace	2
ICC 4510	C. arietinum	Landrace	0
ICC 4524	C. arietinum	Landrace	0
ICC 4526	C. arietinum	Landrace	0
ICC 4533	C. arietinum	Landrace	1
ICC 4544	C. arietinum	Landrace	9
ICC 4547	C. arietinum	Landrace	1
ICC 4552	C. arietinum	Landrace	0
ICC 4557	C. arietinum	Landrace	0
ICC 455	C. arietinum	Landrace	0
ICC 4564	C. arietinum	Landrace	0
ICC 4567	C. arietinum	Landrace	0
ICC 456	C. arietinum	Landrace	2
ICC 4573	C. arietinum	Landrace	0
ICC 4593	C. arietinum	Landrace	0
ICC 45	C. arietinum	Landrace	0
ICC 4604	C. arietinum	Landrace	2
ICC 4606	C. arietinum	Landrace	2
ICC 4607	C. arietinum	Landrace	2
ICC 4623	C. arietinum	Landrace	2
ICC 4638	C. arietinum	Landrace	2
ICC 4639	C. arietinum	Landrace	0
ICC 4642	C. arietinum	Landrace	0
ICC 4649	C. arietinum	Landrace	0
ICC 4657	C. arietinum	Landrace	2
ICC 4680	C. arietinum	Landrace	0
ICC 4684	C. arietinum	Landrace	0
ICC 4699	C. arietinum	Landrace	2
ICC 4706	C. arietinum	Landrace	0
ICC 4707	C. arietinum	Landrace	0
ICC 4709	C. arietinum	Landrace	1
ICC 4716	C. arietinum	Landrace	2
ICC 4717	C. arietinum	Landrace	0
ICC 4719	C. arietinum	Landrace	2
ICC 4733	C. arietinum	Landrace	2
ICC 4740	C. arietinum	Landrace	14
ICC 4766	C. arietinum	Landrace	6
ICC 477	C. arietinum	Landrace	0
ICC 4793	C. arietinum	Landrace	14
ICC 4807	C. arietinum	Landrace	27
ICC 4808	C. arietinum	Landrace	27
ICC 4814	C. arietinum	Landrace	19
ICC 482	C. arietinum	Landrace	0
ICC 4835	C. arietinum	Landrace	2
ICC 4841	C. arietinum	Landrace	0
ICC 4843	C. arietinum	Landrace	0
ICC 4844	C. arietinum	Landrace	0
ICC 4849	C. arietinum	Landrace	0
ICC 4853	C. arietinum	Landrace	2
ICC 4858	C. arietinum	Landrace	0
ICC 4871	C. arietinum	Landrace	2
ICC 4872	C. arietinum	Landrace	4
ICC 4878	C. arietinum	Landrace	2
ICC 4880	C. arietinum	Landrace	2
ICC 4885	C. arietinum	Landrace	2
ICC 4889	C. arietinum	Landrace	25
ICC 4893	C. arietinum	Landrace	2
ICC 4899	C. arietinum	Landrace	4
ICC 4917	C. arietinum	Landrace	2
ICC 4933	C. arietinum	Landrace	1
ICC 494	C. arietinum	Landrace	0
ICC 4976	C. arietinum	Landrace	0
ICC 4979	C. arietinum	Landrace	0
ICC 4984	C. arietinum	Landrace	4
ICC 5009	C. arietinum	Landrace	0
ICC 5021	C. arietinum	Landrace	0
ICC 5022	C. arietinum	Landrace	2
ICC 5033	C. arietinum	Landrace	2
ICC 504	C. arietinum	Landrace	2
ICC 5061	C. arietinum	Landrace	2
ICC 5067	C. arietinum	Landrace	0
ICC 506	C. arietinum	Landrace	0
ICC 5081	C. arietinum	Landrace	0
ICC 5086	C. arietinum	Landrace	2
ICC 5087	C. arietinum	Landrace	0
ICC 5092	C. arietinum	Landrace	4
ICC 5109	C. arietinum	Landrace	0
ICC 5117	C. arietinum	Landrace	2
ICC 5119	C. arietinum	Landrace	0
ICC 5122	C. arietinum	Landrace	0
ICC 5123	C. arietinum	Landrace	0
ICC 512	C. arietinum	Landrace	0
ICC 513	C. arietinum	Landrace	4
ICC 515	C. arietinum	Landrace	0
ICC 5163	C. arietinum	Landrace	1
ICC 5182	C. arietinum	Landrace	2
ICC 5199	C. arietinum	Landrace	0
ICC 5201	C. arietinum	Landrace	0
ICC 5205	C. arietinum	Landrace	2
ICC 5316	C. arietinum	Landrace	2
ICC 5318	C. arietinum	Landrace	1
ICC 531	C. arietinum	Landrace	2
ICC 5325	C. arietinum	Landrace	4
ICC 5328	C. arietinum	Landrace	0
ICC 5337	C. arietinum	Landrace	0
ICC 5352	C. arietinum	Landrace	0
ICC 5383	C. arietinum	Landrace	0
ICC 5384	C. arietinum	Landrace	2
ICC 5389	C. arietinum	Landrace	4
ICC 5390	C. arietinum	Landrace	2
ICC 5391	C. arietinum	Landrace	2
ICC 542	C. arietinum	Landrace	0
ICC 5431	C. arietinum	Landrace	2
ICC 5434	C. arietinum	Landrace	2
ICC 5449	C. arietinum	Landrace	0
ICC 5468	C. arietinum	Landrace	1
ICC 5472	C. arietinum	Landrace	2
ICC 5474	C. arietinum	Landrace	4
ICC 5475	C. arietinum	Landrace	2
ICC 5479	C. arietinum	Landrace	2
ICC 5489	C. arietinum	Landrace	2
ICC 5491	C. arietinum	Landrace	3
ICC 549	C. arietinum	Landrace	3
ICC 5504	C. arietinum	Landrace	0
ICC 552	C. arietinum	Landrace	0
ICC 5531	C. arietinum	Landrace	2
ICC 5535	C. arietinum	Landrace	2
ICC 553	C. arietinum	Landrace	0
ICC 5541	C. arietinum	Landrace	1
ICC 5551	C. arietinum	Landrace	2
ICC 5577	C. arietinum	Landrace	1
ICC 5579	C. arietinum	Landrace	4
ICC 5581	C. arietinum	Landrace	0
ICC 5596	C. arietinum	Landrace	0
ICC 5597	C. arietinum	Landrace	4
ICC 5602	C. arietinum	Landrace	0
ICC 5613	C. arietinum	Landrace	0
ICC 5616	C. arietinum	Landrace	2
ICC 5623	C. arietinum	Landrace	6
ICC 562	C. arietinum	Landrace	4
ICC 5639	C. arietinum	Landrace	2
ICC 5644	C. arietinum	Landrace	0
ICC 5645	C. arietinum	Landrace	2
ICC 5649	C. arietinum	Landrace	2
ICC 5680	C. arietinum	Landrace	0
ICC 5686	C. arietinum	Landrace	2
ICC 5687	C. arietinum	Landrace	2
ICC 5697	C. arietinum	Landrace	2
ICC 571	C. arietinum	Landrace	2
ICC 574	C. arietinum	Landrace	2
ICC 579	C. arietinum	Landrace	13
ICC 583	C. arietinum	Landrace	0
ICC 5845	C. arietinum	Landrace	1
ICC 5850	C. arietinum	Landrace	0
ICC 5857	C. arietinum	Landrace	2
ICC 5877	C. arietinum	Landrace	2
ICC 5878	C. arietinum	Landrace	2
ICC 5879	C. arietinum	Landrace	0
ICC 5886	C. arietinum	Landrace	2
ICC 5893	C. arietinum	Landrace	0
ICC 5899	C. arietinum	Landrace	4
ICC 5901	C. arietinum	Landrace	2
ICC 5912	C. arietinum	Landrace	2
ICC 5915	C. arietinum	Landrace	0
ICC 591	C. arietinum	Landrace	2
ICC 5923	C. arietinum	Landrace	2
ICC 5927	C. arietinum	Landrace	4
ICC 5934	C. arietinum	Landrace	2
ICC 5951	C. arietinum	Landrace	0
ICC 5955	C. arietinum	Landrace	0
ICC 5970	C. arietinum	Landrace	2
ICC 5980	C. arietinum	Landrace	3
ICC 5988	C. arietinum	Landrace	0
ICC 5994	C. arietinum	Landrace	0
ICC 6000	C. arietinum	Landrace	2
ICC 6004	C. arietinum	Landrace	2
ICC 6006	C. arietinum	Landrace	2
ICC 6007	C. arietinum	Landrace	0
ICC 6034	C. arietinum	Landrace	0
ICC 6042	C. arietinum	Landrace	1
ICC 606	C. arietinum	Landrace	0
ICC 6070	C. arietinum	Landrace	2
ICC 6104	C. arietinum	Landrace	0
ICC 6112	C. arietinum	Landrace	14
ICC 6119	C. arietinum	Landrace	0
ICC 6120	C. arietinum	Landrace	2
ICC 6122	C. arietinum	Landrace	2
ICC 6124	C. arietinum	Landrace	6
ICC 6140	C. arietinum	Landrace	6
ICC 6146	C. arietinum	Landrace	0
ICC 6155	C. arietinum	Landrace	4
ICC 6160	C. arietinum	Landrace	6
ICC 6169	C. arietinum	Landrace	4
ICC 6172	C. arietinum	Landrace	5
ICC 618	C. arietinum	Landrace	4
ICC 6199	C. arietinum	Landrace	0
ICC 619	C. arietinum	Landrace	10
ICC 6204	C. arietinum	Landrace	0
ICC 6210	C. arietinum	Landrace	0
ICC 6239	C. arietinum	Landrace	4
ICC 6244	C. arietinum	Landrace	2
ICC 6246	C. arietinum	Landrace	4
ICC 6252	C. arietinum	Landrace	0
ICC 6253	C. arietinum	Landrace	0
ICC 6257	C. arietinum	Landrace	4
ICC 6260	C. arietinum	Landrace	0
ICC 6263	C. arietinum	Landrace	0
ICC 6267	C. arietinum	Landrace	4
ICC 6279	C. arietinum	Landrace	0
ICC 6293	C. arietinum	Landrace	22
ICC 6294	C. arietinum	Landrace	16
ICC 6295	C. arietinum	Landrace	2
ICC 6300	C. arietinum	Landrace	0
ICC 6305	C. arietinum	Landrace	8
ICC 6306	C. arietinum	Landrace	0
ICC 6336	C. arietinum	Landrace	0
ICC 6347	C. arietinum	Landrace	0
ICC 6355	C. arietinum	Landrace	4
ICC 6359	C. arietinum	Landrace	20
ICC 6365	C. arietinum	Landrace	0
ICC 637	C. arietinum	Landrace	2
ICC 6384	C. arietinum	Landrace	2
ICC 6401	C. arietinum	Landrace	2
ICC 6410	C. arietinum	Landrace	2
ICC 6419	C. arietinum	Landrace	2
ICC 6423	C. arietinum	Landrace	2
ICC 6433	C. arietinum	Landrace	6
ICC 6438	C. arietinum	Landrace	2
ICC 643	C. arietinum	Landrace	26
ICC 6441	C. arietinum	Landrace	0
ICC 6445	C. arietinum	Landrace	2
ICC 6448	C. arietinum	Landrace	0
ICC 6452	C. arietinum	Landrace	0
ICC 6464	C. arietinum	Landrace	2
ICC 6479	C. arietinum	Landrace	2
ICC 6492	C. arietinum	Landrace	2
ICC 6504	C. arietinum	Landrace	2
ICC 6510	C. arietinum	Landrace	0
ICC 652	C. arietinum	Landrace	23
ICC 6537	C. arietinum	Landrace	2
ICC 6551	C. arietinum	Landrace	0
ICC 6553	C. arietinum	Landrace	0
ICC 6566	C. arietinum	Landrace	0
ICC 6569	C. arietinum	Landrace	0
ICC 6571	C. arietinum	Landrace	2
ICC 6579	C. arietinum	Landrace	5
ICC 6606	C. arietinum	Landrace	0
ICC 6608	C. arietinum	Landrace	2
ICC 6616	C. arietinum	Landrace	4
ICC 6617	C. arietinum	Landrace	0
ICC 6650	C. arietinum	Landrace	2
ICC 6659	C. arietinum	Landrace	7
ICC 6661	C. arietinum	Landrace	0
ICC 6671	C. arietinum	Landrace	0
ICC 668	C. arietinum	Landrace	10
ICC 6711	C. arietinum	Landrace	0
ICC 6723	C. arietinum	Landrace	0
ICC 672	C. arietinum	Landrace	0
ICC 6731	C. arietinum	Landrace	0
ICC 6732	C. arietinum	Landrace	2
ICC 6767	C. arietinum	Landrace	0
ICC 6776	C. arietinum	Landrace	0
ICC 6777	C. arietinum	Landrace	0
ICC 6793	C. arietinum	Landrace	2
ICC 67	C. arietinum	Landrace	0
ICC 6802	C. arietinum	Landrace	0
ICC 6804	C. arietinum	Landrace	0
ICC 6811	C. arietinum	Landrace	0
ICC 6812	C. arietinum	Landrace	2
ICC 6816	C. arietinum	Landrace	2
ICC 6823	C. arietinum	Landrace	0
ICC 6831	C. arietinum	Landrace	0
ICC 6848	C. arietinum	Landrace	12
ICC 684	C. arietinum	Landrace	0
ICC 685	C. arietinum	Landrace	9
ICC 6874	C. arietinum	Landrace	2
ICC 6875	C. arietinum	Landrace	2
ICC 6877	C. arietinum	Landrace	8
ICC 6892	C. arietinum	Landrace	13
ICC 6900	C. arietinum	Landrace	4
ICC 6912	C. arietinum	Landrace	9
ICC 6919	C. arietinum	Landrace	0
ICC 6921	C. arietinum	Landrace	12
ICC 6925	C. arietinum	Landrace	14
ICC 6934	C. arietinum	Landrace	4
ICC 6935	C. arietinum	Landrace	2
ICC 693	C. arietinum	Landrace	2
ICC 6945	C. arietinum	Landrace	21
ICC 6947	C. arietinum	Landrace	24
ICC 6955	C. arietinum	Landrace	23
ICC 6969	C. arietinum	Landrace	20
ICC 6970	C. arietinum	Landrace	26
ICC 6973	C. arietinum	Landrace	28
ICC 6995	C. arietinum	Landrace	27
ICC 701	C. arietinum	Landrace	2
ICC 7024	C. arietinum	Landrace	20
ICC 7028	C. arietinum	Landrace	24
ICC 7052	C. arietinum	Landrace	10
ICC 7054	C. arietinum	Landrace	28
ICC 708	C. arietinum	Landrace	0
ICC 7098	C. arietinum	Landrace	5
[truncated: 836 more rows]
