# Supplementary material for: A chickpea genetic variation map based on the sequencing of 3,366 genomes
Source: Nature. 2021 Nov 10;599(7886):622–7. doi: 10.1038/s41586-021-04066-1 (PMC8612933; doi:10.1038/s41586-021-04066-1)
Supplement: Supplementary file 16 — Source Data Extended Data Fig. 11 [file 41586_2021_4066_MOESM16_ESM.xlsx]

## Sheet: ED-Fig_11a_DF
Site	Model	Accuracy_DF
Amlaha	WhoGEM model	0.89586
Amlaha	WhoGEM model	0.889922
Amlaha	WhoGEM model	0.889862
Amlaha	WhoGEM model	0.888487
Amlaha	WhoGEM model	0.889749
Amlaha	WhoGEM model	0.88675
Amlaha	WhoGEM model	0.892131
Amlaha	WhoGEM model	0.891053
Amlaha	WhoGEM model	0.885303
Amlaha	WhoGEM model	0.892627
Amlaha	WhoGEM model	0.894818
Amlaha	WhoGEM model	0.888803
Amlaha	WhoGEM model	0.893231
Amlaha	WhoGEM model	0.889443
Amlaha	WhoGEM model	0.890646
Amlaha	WhoGEM model	0.890159
Amlaha	WhoGEM model	0.891491
Amlaha	WhoGEM model	0.896577
Amlaha	WhoGEM model	0.892098
Amlaha	WhoGEM model	0.895596
Amlaha	WhoGEM model	0.89408
Amlaha	WhoGEM model	0.888004
Amlaha	WhoGEM model	0.890154
Amlaha	WhoGEM model	0.891199
Amlaha	WhoGEM model	0.88977
Amlaha	WhoGEM model	0.891737
Amlaha	WhoGEM model	0.891767
Amlaha	WhoGEM model	0.887437
Amlaha	WhoGEM model	0.894565
Amlaha	WhoGEM model	0.889837
Amlaha	WhoGEM model	0.889914
Amlaha	WhoGEM model	0.892773
Amlaha	WhoGEM model	0.888386
Amlaha	WhoGEM model	0.88834
Amlaha	WhoGEM model	0.889868
Amlaha	WhoGEM model	0.888877
Amlaha	WhoGEM model	0.893776
Amlaha	WhoGEM model	0.889349
Amlaha	WhoGEM model	0.894165
Amlaha	WhoGEM model	0.890316
Amlaha	WhoGEM model	0.88982
Amlaha	WhoGEM model	0.883027
Amlaha	WhoGEM model	0.894262
Amlaha	WhoGEM model	0.895632
Amlaha	WhoGEM model	0.883669
Amlaha	WhoGEM model	0.895656
Amlaha	WhoGEM model	0.889202
Amlaha	WhoGEM model	0.88992
Amlaha	WhoGEM model	0.885621
Amlaha	WhoGEM model	0.894655
Amlaha	WhoGEM model	0.890475
Amlaha	WhoGEM model	0.892147
Amlaha	WhoGEM model	0.891949
Amlaha	WhoGEM model	0.892119
Amlaha	WhoGEM model	0.889868
Amlaha	WhoGEM model	0.892461
Amlaha	WhoGEM model	0.890909
Amlaha	WhoGEM model	0.889933
Amlaha	WhoGEM model	0.889197
Amlaha	WhoGEM model	0.889045
Amlaha	WhoGEM model	0.890345
Amlaha	WhoGEM model	0.890177
Amlaha	WhoGEM model	0.888218
Amlaha	WhoGEM model	0.892795
Amlaha	WhoGEM model	0.89114
Amlaha	WhoGEM model	0.887763
Amlaha	WhoGEM model	0.8905
Amlaha	WhoGEM model	0.890159
Amlaha	WhoGEM model	0.890368
Amlaha	WhoGEM model	0.889726
Amlaha	WhoGEM model	0.89392
Amlaha	WhoGEM model	0.89109
Amlaha	WhoGEM model	0.893873
Amlaha	WhoGEM model	0.888286
Amlaha	WhoGEM model	0.891202
Amlaha	WhoGEM model	0.890393
Amlaha	WhoGEM model	0.884403
Amlaha	WhoGEM model	0.889869
Amlaha	WhoGEM model	0.888718
Amlaha	WhoGEM model	0.890862
Amlaha	WhoGEM model	0.893523
Amlaha	WhoGEM model	0.891292
Amlaha	WhoGEM model	0.892674
Amlaha	WhoGEM model	0.885079
Amlaha	WhoGEM model	0.891027
Amlaha	WhoGEM model	0.893437
Amlaha	WhoGEM model	0.892394
Amlaha	WhoGEM model	0.893386
Amlaha	WhoGEM model	0.889111
Amlaha	WhoGEM model	0.891776
Amlaha	WhoGEM model	0.890818
Amlaha	WhoGEM model	0.885527
Amlaha	WhoGEM model	0.888756
Amlaha	WhoGEM model	0.888173
Amlaha	WhoGEM model	0.894122
Amlaha	WhoGEM model	0.89424
Amlaha	WhoGEM model	0.892179
Amlaha	WhoGEM model	0.889698
Amlaha	WhoGEM model	0.889078
Amlaha	WhoGEM model	0.890922
Amlaha	WhoGEM model	0.891351
Amlaha	WhoGEM model	0.889989
Amlaha	WhoGEM model	0.891901
Amlaha	WhoGEM model	0.889433
Amlaha	WhoGEM model	0.888498
Amlaha	WhoGEM model	0.891637
Amlaha	WhoGEM model	0.891056
Amlaha	WhoGEM model	0.893673
Amlaha	WhoGEM model	0.888693
Amlaha	WhoGEM model	0.89239
Amlaha	WhoGEM model	0.892383
Amlaha	WhoGEM model	0.885802
Amlaha	WhoGEM model	0.886742
Amlaha	WhoGEM model	0.890121
Amlaha	WhoGEM model	0.891658
Amlaha	WhoGEM model	0.893148
Amlaha	WhoGEM model	0.883469
Amlaha	WhoGEM model	0.89306
Amlaha	WhoGEM model	0.888531
Amlaha	WhoGEM model	0.884949
Amlaha	WhoGEM model	0.887542
Amlaha	WhoGEM model	0.892211
Amlaha	WhoGEM model	0.88723
Amlaha	WhoGEM model	0.89271
Amlaha	WhoGEM model	0.887664
Amlaha	WhoGEM model	0.89412
Amlaha	WhoGEM model	0.897962
Amlaha	WhoGEM model	0.891054
Amlaha	WhoGEM model	0.895761
Amlaha	WhoGEM model	0.891954
Amlaha	WhoGEM model	0.889402
Amlaha	WhoGEM model	0.892004
Amlaha	WhoGEM model	0.891748
Amlaha	WhoGEM model	0.888224
Amlaha	WhoGEM model	0.890127
Amlaha	WhoGEM model	0.892759
Amlaha	WhoGEM model	0.889841
Amlaha	WhoGEM model	0.895087
Amlaha	WhoGEM model	0.892343
Amlaha	WhoGEM model	0.893957
Amlaha	WhoGEM model	0.885649
Amlaha	WhoGEM model	0.89259
Amlaha	WhoGEM model	0.888738
Amlaha	WhoGEM model	0.89023
Amlaha	WhoGEM model	0.884964
Amlaha	WhoGEM model	0.891297
Amlaha	WhoGEM model	0.887176
Amlaha	WhoGEM model	0.89174
Amlaha	WhoGEM model	0.886199
Amlaha	WhoGEM model	0.89205
Amlaha	WhoGEM model	0.891415
Amlaha	WhoGEM model	0.893203
Amlaha	WhoGEM model	0.890238
Amlaha	WhoGEM model	0.891355
Amlaha	WhoGEM model	0.890437
Amlaha	WhoGEM model	0.892408
Amlaha	WhoGEM model	0.888913
Amlaha	WhoGEM model	0.893544
Amlaha	WhoGEM model	0.887082
Amlaha	WhoGEM model	0.894952
Amlaha	WhoGEM model	0.887702
Amlaha	WhoGEM model	0.88554
Amlaha	WhoGEM model	0.890175
Amlaha	WhoGEM model	0.890428
Amlaha	WhoGEM model	0.892736
Amlaha	WhoGEM model	0.884413
Amlaha	WhoGEM model	0.892428
Amlaha	WhoGEM model	0.8926
Amlaha	WhoGEM model	0.891652
Amlaha	WhoGEM model	0.888768
Amlaha	WhoGEM model	0.889538
Amlaha	WhoGEM model	0.891499
Amlaha	WhoGEM model	0.888666
Amlaha	WhoGEM model	0.889908
Amlaha	WhoGEM model	0.890383
Amlaha	WhoGEM model	0.891451
Amlaha	WhoGEM model	0.890069
Amlaha	WhoGEM model	0.890827
Amlaha	WhoGEM model	0.889161
Amlaha	WhoGEM model	0.892385
Amlaha	WhoGEM model	0.887956
Amlaha	WhoGEM model	0.890905
Amlaha	WhoGEM model	0.884395
Amlaha	WhoGEM model	0.891471
Amlaha	WhoGEM model	0.895678
Amlaha	WhoGEM model	0.88959
Amlaha	WhoGEM model	0.89149
Amlaha	WhoGEM model	0.892124
Amlaha	WhoGEM model	0.894982
Amlaha	WhoGEM model	0.890108
Amlaha	WhoGEM model	0.8925
Amlaha	WhoGEM model	0.891207
Amlaha	WhoGEM model	0.893142
Amlaha	WhoGEM model	0.891475
Amlaha	WhoGEM model	0.89623
Amlaha	WhoGEM model	0.89226
Amlaha	WhoGEM model	0.889508
Amlaha	WhoGEM model	0.893638
Amlaha	WhoGEM model	0.890378
Amlaha	WhoGEM model	0.891702
Amlaha	WhoGEM model	0.892055
Amlaha	WhoGEM model	0.891625
Amlaha	WhoGEM model	0.891986
Amlaha	WhoGEM model	0.888975
Amlaha	WhoGEM model	0.890704
Amlaha	WhoGEM model	0.883717
Amlaha	WhoGEM model	0.893006
Amlaha	WhoGEM model	0.890271
Amlaha	WhoGEM model	0.891547
Amlaha	WhoGEM model	0.897003
Amlaha	WhoGEM model	0.893773
Amlaha	WhoGEM model	0.891183
Amlaha	WhoGEM model	0.891849
Amlaha	WhoGEM model	0.893435
Amlaha	WhoGEM model	0.889369
Amlaha	WhoGEM model	0.893228
Amlaha	WhoGEM model	0.886665
Amlaha	WhoGEM model	0.891137
Amlaha	WhoGEM model	0.891761
Amlaha	WhoGEM model	0.891263
Amlaha	WhoGEM model	0.887969
Amlaha	WhoGEM model	0.891494
Amlaha	WhoGEM model	0.890414
Amlaha	WhoGEM model	0.888729
Amlaha	WhoGEM model	0.892195
Amlaha	WhoGEM model	0.890347
Amlaha	WhoGEM model	0.895214
Amlaha	WhoGEM model	0.891609
Amlaha	WhoGEM model	0.885425
Amlaha	WhoGEM model	0.891482
Amlaha	WhoGEM model	0.890933
Amlaha	WhoGEM model	0.890813
Amlaha	WhoGEM model	0.891823
Amlaha	WhoGEM model	0.888622
Amlaha	WhoGEM model	0.895152
Amlaha	WhoGEM model	0.888559
Amlaha	WhoGEM model	0.889793
Amlaha	WhoGEM model	0.894251
Amlaha	WhoGEM model	0.888881
Amlaha	WhoGEM model	0.889354
Amlaha	WhoGEM model	0.891428
Amlaha	WhoGEM model	0.892166
Amlaha	WhoGEM model	0.889318
Amlaha	WhoGEM model	0.890647
Amlaha	WhoGEM model	0.892051
Amlaha	WhoGEM model	0.889808
Amlaha	WhoGEM model	0.883922
Amlaha	WhoGEM model	0.8866
Amlaha	WhoGEM model	0.891561
Amlaha	WhoGEM model	0.892573
Amlaha	WhoGEM model	0.895305
Amlaha	WhoGEM model	0.889046
Amlaha	WhoGEM model	0.888022
Amlaha	WhoGEM model	0.891537
Amlaha	WhoGEM model	0.889178
Amlaha	WhoGEM model	0.889931
Amlaha	WhoGEM model	0.891635
Amlaha	WhoGEM model	0.893276
Amlaha	WhoGEM model	0.891814
Amlaha	WhoGEM model	0.88867
Amlaha	WhoGEM model	0.887308
Amlaha	WhoGEM model	0.892061
Amlaha	WhoGEM model	0.892939
Amlaha	WhoGEM model	0.887824
Amlaha	WhoGEM model	0.88993
Amlaha	WhoGEM model	0.887883
Amlaha	WhoGEM model	0.887211
Amlaha	WhoGEM model	0.893956
Amlaha	WhoGEM model	0.892991
Amlaha	WhoGEM model	0.891992
Amlaha	WhoGEM model	0.88794
Amlaha	WhoGEM model	0.890941
Amlaha	WhoGEM model	0.886813
Amlaha	WhoGEM model	0.88995
Amlaha	WhoGEM model	0.890327
Amlaha	WhoGEM model	0.887294
Amlaha	WhoGEM model	0.893833
Amlaha	WhoGEM model	0.887272
Amlaha	WhoGEM model	0.891364
Amlaha	WhoGEM model	0.88832
Amlaha	WhoGEM model	0.896231
Amlaha	WhoGEM model	0.892578
Amlaha	WhoGEM model	0.893383
Amlaha	WhoGEM model	0.891258
Amlaha	WhoGEM model	0.893514
Amlaha	WhoGEM model	0.889019
Amlaha	WhoGEM model	0.886075
Amlaha	WhoGEM model	0.895148
Amlaha	WhoGEM model	0.887448
Amlaha	WhoGEM model	0.891695
Amlaha	WhoGEM model	0.890182
Amlaha	WhoGEM model	0.890127
Amlaha	WhoGEM model	0.885778
Amlaha	WhoGEM model	0.889959
Amlaha	WhoGEM model	0.886798
Amlaha	WhoGEM model	0.890684
Amlaha	WhoGEM model	0.892287
Amlaha	WhoGEM model	0.894143
Amlaha	WhoGEM model	0.891421
Amlaha	WhoGEM model	0.888723
Amlaha	WhoGEM model	0.890808
Amlaha	WhoGEM model	0.88736
Amlaha	WhoGEM model	0.889472
Amlaha	WhoGEM model	0.893893
Amlaha	WhoGEM model	0.891972
Amlaha	WhoGEM model	0.894046
Amlaha	WhoGEM model	0.888188
Amlaha	WhoGEM model	0.888543
Amlaha	WhoGEM model	0.889028
Amlaha	WhoGEM model	0.889497
Amlaha	WhoGEM model	0.886689
Amlaha	WhoGEM model	0.892962
Amlaha	WhoGEM model	0.892509
Amlaha	WhoGEM model	0.887207
Amlaha	WhoGEM model	0.891151
Amlaha	WhoGEM model	0.892075
Amlaha	WhoGEM model	0.891981
Amlaha	WhoGEM model	0.890003
Amlaha	WhoGEM model	0.889865
Amlaha	WhoGEM model	0.889028
Amlaha	WhoGEM model	0.890118
Amlaha	WhoGEM model	0.893937
Amlaha	WhoGEM model	0.893868
Amlaha	WhoGEM model	0.893683
Amlaha	WhoGEM model	0.886695
Amlaha	WhoGEM model	0.889003
Amlaha	WhoGEM model	0.890017
Amlaha	WhoGEM model	0.888548
Amlaha	WhoGEM model	0.892136
Amlaha	WhoGEM model	0.890016
Amlaha	WhoGEM model	0.888513
Amlaha	WhoGEM model	0.892376
Amlaha	WhoGEM model	0.889667
Amlaha	WhoGEM model	0.891971
Amlaha	WhoGEM model	0.886533
Amlaha	WhoGEM model	0.893285
Amlaha	WhoGEM model	0.889782
Amlaha	WhoGEM model	0.891315
Amlaha	WhoGEM model	0.88898
Amlaha	WhoGEM model	0.893101
Amlaha	WhoGEM model	0.890914
Amlaha	WhoGEM model	0.890205
Amlaha	WhoGEM model	0.886199
Amlaha	WhoGEM model	0.898273
Amlaha	WhoGEM model	0.887429
Amlaha	WhoGEM model	0.887327
Amlaha	WhoGEM model	0.891387
Amlaha	WhoGEM model	0.889718
Amlaha	WhoGEM model	0.891933
Amlaha	WhoGEM model	0.892262
Amlaha	WhoGEM model	0.887401
Amlaha	WhoGEM model	0.885651
Amlaha	WhoGEM model	0.896382
Amlaha	WhoGEM model	0.891802
Amlaha	WhoGEM model	0.893052
Amlaha	WhoGEM model	0.890003
Amlaha	WhoGEM model	0.893046
Amlaha	WhoGEM model	0.891703
Amlaha	WhoGEM model	0.892618
Amlaha	WhoGEM model	0.896669
Amlaha	WhoGEM model	0.893003
Amlaha	WhoGEM model	0.892294
Amlaha	WhoGEM model	0.887777
Amlaha	WhoGEM model	0.894759
Amlaha	WhoGEM model	0.892988
Amlaha	WhoGEM model	0.893552
Amlaha	WhoGEM model	0.891388
Amlaha	WhoGEM model	0.888663
Amlaha	WhoGEM model	0.893367
Amlaha	WhoGEM model	0.891697
Amlaha	WhoGEM model	0.890928
Amlaha	WhoGEM model	0.88966
Amlaha	WhoGEM model	0.896288
Amlaha	WhoGEM model	0.893021
Amlaha	WhoGEM model	0.889553
Amlaha	WhoGEM model	0.888958
Amlaha	WhoGEM model	0.890754
Amlaha	WhoGEM model	0.888008
Amlaha	WhoGEM model	0.89068
Amlaha	WhoGEM model	0.891174
Amlaha	WhoGEM model	0.890395
Amlaha	WhoGEM model	0.890728
Amlaha	WhoGEM model	0.88848
Amlaha	WhoGEM model	0.89045
Amlaha	WhoGEM model	0.891723
Amlaha	WhoGEM model	0.894668
Amlaha	WhoGEM model	0.892347
Amlaha	WhoGEM model	0.891075
Amlaha	WhoGEM model	0.892732
Amlaha	WhoGEM model	0.890151
Amlaha	WhoGEM model	0.89348
Amlaha	WhoGEM model	0.890845
Amlaha	WhoGEM model	0.890229
Amlaha	WhoGEM model	0.890769
Amlaha	WhoGEM model	0.890023
Amlaha	WhoGEM model	0.888037
Amlaha	WhoGEM model	0.894879
Amlaha	WhoGEM model	0.887099
Amlaha	WhoGEM model	0.888188
Amlaha	WhoGEM model	0.886923
Amlaha	WhoGEM model	0.890036
Amlaha	WhoGEM model	0.889141
Amlaha	WhoGEM model	0.890122
Amlaha	WhoGEM model	0.892452
Amlaha	WhoGEM model	0.888358
Amlaha	WhoGEM model	0.888957
Amlaha	WhoGEM model	0.888301
Amlaha	WhoGEM model	0.888217
Amlaha	WhoGEM model	0.890665
Amlaha	WhoGEM model	0.88986
Amlaha	WhoGEM model	0.890732
Amlaha	WhoGEM model	0.889184
Amlaha	WhoGEM model	0.887029
Amlaha	WhoGEM model	0.886198
Amlaha	WhoGEM model	0.891202
Amlaha	WhoGEM model	0.893932
Amlaha	WhoGEM model	0.891165
Amlaha	WhoGEM model	0.895354
Amlaha	WhoGEM model	0.89175
Amlaha	WhoGEM model	0.89011
Amlaha	WhoGEM model	0.89169
Amlaha	WhoGEM model	0.890274
Amlaha	WhoGEM model	0.89169
Amlaha	WhoGEM model	0.888742
Amlaha	WhoGEM model	0.89232
Amlaha	WhoGEM model	0.892425
Amlaha	WhoGEM model	0.893057
Amlaha	WhoGEM model	0.894968
Amlaha	WhoGEM model	0.88654
Amlaha	WhoGEM model	0.889576
Amlaha	WhoGEM model	0.890828
Amlaha	WhoGEM model	0.891071
Amlaha	WhoGEM model	0.890329
Amlaha	WhoGEM model	0.893733
Amlaha	WhoGEM model	0.89184
Amlaha	WhoGEM model	0.891123
Amlaha	WhoGEM model	0.889451
Amlaha	WhoGEM model	0.890443
Amlaha	WhoGEM model	0.885365
Amlaha	WhoGEM model	0.889946
Amlaha	WhoGEM model	0.890599
Amlaha	WhoGEM model	0.891181
Amlaha	WhoGEM model	0.886716
Amlaha	WhoGEM model	0.892565
Amlaha	WhoGEM model	0.887245
Amlaha	WhoGEM model	0.888559
Amlaha	WhoGEM model	0.895492
Amlaha	WhoGEM model	0.888984
Amlaha	WhoGEM model	0.891808
Amlaha	WhoGEM model	0.890657
Amlaha	WhoGEM model	0.889005
Amlaha	WhoGEM model	0.894142
Amlaha	WhoGEM model	0.892151
Amlaha	WhoGEM model	0.888541
Amlaha	WhoGEM model	0.888446
Amlaha	WhoGEM model	0.894235
Amlaha	WhoGEM model	0.89361
Amlaha	WhoGEM model	0.890936
Amlaha	WhoGEM model	0.893031
Amlaha	WhoGEM model	0.891057
Amlaha	WhoGEM model	0.889284
Amlaha	WhoGEM model	0.891704
Amlaha	WhoGEM model	0.893805
Amlaha	WhoGEM model	0.894421
Amlaha	WhoGEM model	0.892974
Amlaha	WhoGEM model	0.889306
Amlaha	WhoGEM model	0.890944
Amlaha	WhoGEM model	0.886817
Amlaha	WhoGEM model	0.891748
Amlaha	WhoGEM model	0.889831
Amlaha	WhoGEM model	0.88285
Amlaha	WhoGEM model	0.898258
Amlaha	WhoGEM model	0.89141
Amlaha	WhoGEM model	0.885666
Amlaha	WhoGEM model	0.88988
Amlaha	WhoGEM model	0.894408
Amlaha	WhoGEM model	0.893049
Amlaha	WhoGEM model	0.892157
Amlaha	WhoGEM model	0.886742
Amlaha	WhoGEM model	0.892505
Amlaha	WhoGEM model	0.88598
Amlaha	WhoGEM model	0.890064
Amlaha	WhoGEM model	0.8952
Amlaha	WhoGEM model	0.888726
Amlaha	WhoGEM model	0.891835
Amlaha	WhoGEM model	0.890677
Amlaha	WhoGEM model	0.891328
Amlaha	WhoGEM model	0.890392
Amlaha	WhoGEM model	0.89221
Amlaha	WhoGEM model	0.891273
Amlaha	WhoGEM model	0.891605
Amlaha	WhoGEM model	0.89656
Amlaha	WhoGEM model	0.891258
Amlaha	WhoGEM model	0.889194
Amlaha	WhoGEM model	0.892823
Amlaha	WhoGEM model	0.892802
Amlaha	WhoGEM model	0.892628
Amlaha	WhoGEM model	0.892102
Amlaha	WhoGEM model	0.893434
Amlaha	WhoGEM model	0.886499
Amlaha	Env. only model	0.885588
Amlaha	Env. only model	0.879719
Amlaha	Env. only model	0.877349
Amlaha	Env. only model	0.875914
Amlaha	Env. only model	0.880132
Amlaha	Env. only model	0.877289
Amlaha	Env. only model	0.880308
Amlaha	Env. only model	0.879239
Amlaha	Env. only model	0.876451
Amlaha	Env. only model	0.881131
Amlaha	Env. only model	0.886543
Amlaha	Env. only model	0.876315
Amlaha	Env. only model	0.880591
Amlaha	Env. only model	0.876616
Amlaha	Env. only model	0.878726
Amlaha	Env. only model	0.880704
Amlaha	Env. only model	0.877957
Amlaha	Env. only model	0.88644
Amlaha	Env. only model	0.880748
Amlaha	Env. only model	0.882126
Amlaha	Env. only model	0.882309
Amlaha	Env. only model	0.876294
Amlaha	Env. only model	0.880464
Amlaha	Env. only model	0.878398
Amlaha	Env. only model	0.875823
Amlaha	Env. only model	0.88178
Amlaha	Env. only model	0.881188
Amlaha	Env. only model	0.873765
Amlaha	Env. only model	0.881079
Amlaha	Env. only model	0.878722
Amlaha	Env. only model	0.878401
Amlaha	Env. only model	0.879283
Amlaha	Env. only model	0.87746
Amlaha	Env. only model	0.874319
Amlaha	Env. only model	0.878054
Amlaha	Env. only model	0.878621
Amlaha	Env. only model	0.882113
Amlaha	Env. only model	0.876074
Amlaha	Env. only model	0.88484
Amlaha	Env. only model	0.876206
Amlaha	Env. only model	0.877504
Amlaha	Env. only model	0.873495
Amlaha	Env. only model	0.883012
Amlaha	Env. only model	0.884305
Amlaha	Env. only model	0.874361
Amlaha	Env. only model	0.883178
Amlaha	Env. only model	0.877102
Amlaha	Env. only model	0.87842
Amlaha	Env. only model	0.874058
Amlaha	Env. only model	0.882462
Amlaha	Env. only model	0.877595
Amlaha	Env. only model	0.879077
Amlaha	Env. only model	0.880454
Amlaha	Env. only model	0.881614
Amlaha	Env. only model	0.876656
Amlaha	Env. only model	0.880198
Amlaha	Env. only model	0.879831
Amlaha	Env. only model	0.879247
Amlaha	Env. only model	0.878494
Amlaha	Env. only model	0.876927
Amlaha	Env. only model	0.878592
Amlaha	Env. only model	0.881481
Amlaha	Env. only model	0.87709
Amlaha	Env. only model	0.8812
Amlaha	Env. only model	0.87784
Amlaha	Env. only model	0.878794
Amlaha	Env. only model	0.881481
Amlaha	Env. only model	0.879765
Amlaha	Env. only model	0.880408
Amlaha	Env. only model	0.878287
Amlaha	Env. only model	0.880863
Amlaha	Env. only model	0.878316
Amlaha	Env. only model	0.880358
Amlaha	Env. only model	0.875934
Amlaha	Env. only model	0.879264
Amlaha	Env. only model	0.877436
Amlaha	Env. only model	0.87492
Amlaha	Env. only model	0.881364
Amlaha	Env. only model	0.878066
Amlaha	Env. only model	0.880394
Amlaha	Env. only model	0.87916
Amlaha	Env. only model	0.878637
Amlaha	Env. only model	0.880682
Amlaha	Env. only model	0.876343
Amlaha	Env. only model	0.88027
Amlaha	Env. only model	0.880232
Amlaha	Env. only model	0.880872
Amlaha	Env. only model	0.881807
Amlaha	Env. only model	0.876309
Amlaha	Env. only model	0.879139
Amlaha	Env. only model	0.88375
Amlaha	Env. only model	0.87235
Amlaha	Env. only model	0.87547
Amlaha	Env. only model	0.875543
Amlaha	Env. only model	0.883371
Amlaha	Env. only model	0.881455
Amlaha	Env. only model	0.880629
Amlaha	Env. only model	0.877867
Amlaha	Env. only model	0.876132
Amlaha	Env. only model	0.879121
Amlaha	Env. only model	0.878867
Amlaha	Env. only model	0.880114
Amlaha	Env. only model	0.881209
Amlaha	Env. only model	0.878565
Amlaha	Env. only model	0.874967
Amlaha	Env. only model	0.882464
Amlaha	Env. only model	0.877233
Amlaha	Env. only model	0.882496
Amlaha	Env. only model	0.878145
Amlaha	Env. only model	0.882472
Amlaha	Env. only model	0.877018
Amlaha	Env. only model	0.874611
Amlaha	Env. only model	0.878951
Amlaha	Env. only model	0.87691
Amlaha	Env. only model	0.878711
Amlaha	Env. only model	0.881118
Amlaha	Env. only model	0.870958
Amlaha	Env. only model	0.882989
Amlaha	Env. only model	0.878415
Amlaha	Env. only model	0.875018
Amlaha	Env. only model	0.876148
Amlaha	Env. only model	0.880814
Amlaha	Env. only model	0.87805
Amlaha	Env. only model	0.880759
Amlaha	Env. only model	0.876822
Amlaha	Env. only model	0.881733
Amlaha	Env. only model	0.884459
Amlaha	Env. only model	0.880249
Amlaha	Env. only model	0.882126
Amlaha	Env. only model	0.878868
Amlaha	Env. only model	0.878579
Amlaha	Env. only model	0.88015
Amlaha	Env. only model	0.882415
Amlaha	Env. only model	0.878644
Amlaha	Env. only model	0.877833
Amlaha	Env. only model	0.88063
Amlaha	Env. only model	0.877054
Amlaha	Env. only model	0.882577
Amlaha	Env. only model	0.884009
Amlaha	Env. only model	0.882889
Amlaha	Env. only model	0.876251
Amlaha	Env. only model	0.880819
Amlaha	Env. only model	0.875375
Amlaha	Env. only model	0.875917
Amlaha	Env. only model	0.87379
Amlaha	Env. only model	0.880169
Amlaha	Env. only model	0.879526
Amlaha	Env. only model	0.881164
Amlaha	Env. only model	0.872897
Amlaha	Env. only model	0.880916
Amlaha	Env. only model	0.881467
Amlaha	Env. only model	0.884211
Amlaha	Env. only model	0.878588
Amlaha	Env. only model	0.879669
Amlaha	Env. only model	0.87942
Amlaha	Env. only model	0.881254
Amlaha	Env. only model	0.876983
Amlaha	Env. only model	0.880387
Amlaha	Env. only model	0.876909
Amlaha	Env. only model	0.880882
Amlaha	Env. only model	0.879248
Amlaha	Env. only model	0.875349
Amlaha	Env. only model	0.879824
Amlaha	Env. only model	0.876309
Amlaha	Env. only model	0.884039
Amlaha	Env. only model	0.874284
Amlaha	Env. only model	0.880437
Amlaha	Env. only model	0.879332
Amlaha	Env. only model	0.881864
Amlaha	Env. only model	0.878698
Amlaha	Env. only model	0.878052
Amlaha	Env. only model	0.877353
Amlaha	Env. only model	0.878328
Amlaha	Env. only model	0.877611
Amlaha	Env. only model	0.876579
Amlaha	Env. only model	0.879812
Amlaha	Env. only model	0.880059
Amlaha	Env. only model	0.877272
Amlaha	Env. only model	0.875749
Amlaha	Env. only model	0.883845
Amlaha	Env. only model	0.87454
Amlaha	Env. only model	0.877572
Amlaha	Env. only model	0.876908
Amlaha	Env. only model	0.878121
Amlaha	Env. only model	0.885259
Amlaha	Env. only model	0.877074
Amlaha	Env. only model	0.880684
Amlaha	Env. only model	0.878914
Amlaha	Env. only model	0.883536
Amlaha	Env. only model	0.880606
Amlaha	Env. only model	0.882744
Amlaha	Env. only model	0.878405
Amlaha	Env. only model	0.884442
Amlaha	Env. only model	0.881803
Amlaha	Env. only model	0.881926
Amlaha	Env. only model	0.881034
Amlaha	Env. only model	0.877459
Amlaha	Env. only model	0.878248
Amlaha	Env. only model	0.87786
Amlaha	Env. only model	0.878822
Amlaha	Env. only model	0.8773
Amlaha	Env. only model	0.880286
Amlaha	Env. only model	0.881987
Amlaha	Env. only model	0.876654
Amlaha	Env. only model	0.87967
Amlaha	Env. only model	0.872192
Amlaha	Env. only model	0.881844
Amlaha	Env. only model	0.875808
Amlaha	Env. only model	0.878432
Amlaha	Env. only model	0.887142
Amlaha	Env. only model	0.879887
Amlaha	Env. only model	0.876745
Amlaha	Env. only model	0.877809
Amlaha	Env. only model	0.882392
Amlaha	Env. only model	0.876698
Amlaha	Env. only model	0.880965
Amlaha	Env. only model	0.873409
Amlaha	Env. only model	0.879644
Amlaha	Env. only model	0.879347
Amlaha	Env. only model	0.880962
Amlaha	Env. only model	0.881264
Amlaha	Env. only model	0.880854
Amlaha	Env. only model	0.877048
Amlaha	Env. only model	0.875959
Amlaha	Env. only model	0.878505
Amlaha	Env. only model	0.87941
Amlaha	Env. only model	0.884315
Amlaha	Env. only model	0.884346
Amlaha	Env. only model	0.871718
Amlaha	Env. only model	0.882508
Amlaha	Env. only model	0.876661
Amlaha	Env. only model	0.879572
Amlaha	Env. only model	0.877665
Amlaha	Env. only model	0.879796
Amlaha	Env. only model	0.880715
Amlaha	Env. only model	0.87639
Amlaha	Env. only model	0.874939
Amlaha	Env. only model	0.883131
Amlaha	Env. only model	0.879554
Amlaha	Env. only model	0.880423
Amlaha	Env. only model	0.88137
Amlaha	Env. only model	0.877894
Amlaha	Env. only model	0.877738
Amlaha	Env. only model	0.87951
Amlaha	Env. only model	0.88266
Amlaha	Env. only model	0.879609
Amlaha	Env. only model	0.873583
Amlaha	Env. only model	0.878133
Amlaha	Env. only model	0.881948
Amlaha	Env. only model	0.882767
Amlaha	Env. only model	0.882529
Amlaha	Env. only model	0.875882
Amlaha	Env. only model	0.87669
Amlaha	Env. only model	0.87971
Amlaha	Env. only model	0.875853
Amlaha	Env. only model	0.877596
Amlaha	Env. only model	0.881107
Amlaha	Env. only model	0.883403
Amlaha	Env. only model	0.878604
Amlaha	Env. only model	0.878658
Amlaha	Env. only model	0.87396
Amlaha	Env. only model	0.881432
Amlaha	Env. only model	0.880254
Amlaha	Env. only model	0.87752
Amlaha	Env. only model	0.87826
Amlaha	Env. only model	0.875471
Amlaha	Env. only model	0.876512
Amlaha	Env. only model	0.881589
Amlaha	Env. only model	0.881371
Amlaha	Env. only model	0.880142
Amlaha	Env. only model	0.876493
Amlaha	Env. only model	0.880837
Amlaha	Env. only model	0.873481
Amlaha	Env. only model	0.87846
Amlaha	Env. only model	0.875105
Amlaha	Env. only model	0.876724
Amlaha	Env. only model	0.880787
Amlaha	Env. only model	0.877288
Amlaha	Env. only model	0.87823
Amlaha	Env. only model	0.875918
Amlaha	Env. only model	0.884813
Amlaha	Env. only model	0.880357
Amlaha	Env. only model	0.884267
Amlaha	Env. only model	0.879894
Amlaha	Env. only model	0.880835
Amlaha	Env. only model	0.874795
Amlaha	Env. only model	0.874229
Amlaha	Env. only model	0.882353
Amlaha	Env. only model	0.873466
Amlaha	Env. only model	0.87901
Amlaha	Env. only model	0.877882
Amlaha	Env. only model	0.879993
Amlaha	Env. only model	0.876498
Amlaha	Env. only model	0.876289
Amlaha	Env. only model	0.876272
Amlaha	Env. only model	0.879035
Amlaha	Env. only model	0.881408
Amlaha	Env. only model	0.884693
Amlaha	Env. only model	0.881788
Amlaha	Env. only model	0.878757
Amlaha	Env. only model	0.877153
Amlaha	Env. only model	0.875793
Amlaha	Env. only model	0.876253
Amlaha	Env. only model	0.881065
Amlaha	Env. only model	0.878187
Amlaha	Env. only model	0.881629
Amlaha	Env. only model	0.880174
Amlaha	Env. only model	0.875221
Amlaha	Env. only model	0.879659
Amlaha	Env. only model	0.881762
Amlaha	Env. only model	0.877374
Amlaha	Env. only model	0.880813
Amlaha	Env. only model	0.881188
Amlaha	Env. only model	0.876603
Amlaha	Env. only model	0.881822
Amlaha	Env. only model	0.877718
Amlaha	Env. only model	0.881371
Amlaha	Env. only model	0.876698
Amlaha	Env. only model	0.877357
Amlaha	Env. only model	0.876087
Amlaha	Env. only model	0.87942
Amlaha	Env. only model	0.88088
Amlaha	Env. only model	0.882192
Amlaha	Env. only model	0.879625
Amlaha	Env. only model	0.874172
Amlaha	Env. only model	0.877614
Amlaha	Env. only model	0.883957
Amlaha	Env. only model	0.877866
Amlaha	Env. only model	0.878086
Amlaha	Env. only model	0.878612
Amlaha	Env. only model	0.880474
Amlaha	Env. only model	0.881371
Amlaha	Env. only model	0.879904
Amlaha	Env. only model	0.879131
Amlaha	Env. only model	0.874758
Amlaha	Env. only model	0.883462
Amlaha	Env. only model	0.880254
Amlaha	Env. only model	0.879371
Amlaha	Env. only model	0.876894
Amlaha	Env. only model	0.88167
Amlaha	Env. only model	0.878697
Amlaha	Env. only model	0.877475
Amlaha	Env. only model	0.873417
Amlaha	Env. only model	0.884547
Amlaha	Env. only model	0.873608
Amlaha	Env. only model	0.877962
Amlaha	Env. only model	0.87971
Amlaha	Env. only model	0.878991
Amlaha	Env. only model	0.879187
Amlaha	Env. only model	0.879343
Amlaha	Env. only model	0.879489
Amlaha	Env. only model	0.875599
Amlaha	Env. only model	0.884136
Amlaha	Env. only model	0.879442
Amlaha	Env. only model	0.882523
Amlaha	Env. only model	0.879558
Amlaha	Env. only model	0.881991
Amlaha	Env. only model	0.879585
Amlaha	Env. only model	0.881536
Amlaha	Env. only model	0.882504
Amlaha	Env. only model	0.881871
Amlaha	Env. only model	0.878222
Amlaha	Env. only model	0.878075
Amlaha	Env. only model	0.884334
Amlaha	Env. only model	0.88028
Amlaha	Env. only model	0.8791
Amlaha	Env. only model	0.880121
Amlaha	Env. only model	0.881269
Amlaha	Env. only model	0.882621
Amlaha	Env. only model	0.879028
Amlaha	Env. only model	0.881573
Amlaha	Env. only model	0.876867
Amlaha	Env. only model	0.882099
Amlaha	Env. only model	0.881328
Amlaha	Env. only model	0.876006
Amlaha	Env. only model	0.87735
Amlaha	Env. only model	0.878365
Amlaha	Env. only model	0.879141
Amlaha	Env. only model	0.876739
Amlaha	Env. only model	0.877151
Amlaha	Env. only model	0.879961
Amlaha	Env. only model	0.878285
Amlaha	Env. only model	0.875641
Amlaha	Env. only model	0.88154
Amlaha	Env. only model	0.882163
Amlaha	Env. only model	0.883939
Amlaha	Env. only model	0.882296
Amlaha	Env. only model	0.880897
Amlaha	Env. only model	0.881537
Amlaha	Env. only model	0.876935
Amlaha	Env. only model	0.881166
Amlaha	Env. only model	0.878277
Amlaha	Env. only model	0.878669
Amlaha	Env. only model	0.879694
Amlaha	Env. only model	0.877303
Amlaha	Env. only model	0.873826
Amlaha	Env. only model	0.884678
Amlaha	Env. only model	0.875469
Amlaha	Env. only model	0.877734
Amlaha	Env. only model	0.8769
Amlaha	Env. only model	0.878732
Amlaha	Env. only model	0.879978
Amlaha	Env. only model	0.878224
Amlaha	Env. only model	0.87889
Amlaha	Env. only model	0.880995
Amlaha	Env. only model	0.879178
Amlaha	Env. only model	0.877346
Amlaha	Env. only model	0.877813
Amlaha	Env. only model	0.881189
Amlaha	Env. only model	0.877605
Amlaha	Env. only model	0.87883
Amlaha	Env. only model	0.875384
Amlaha	Env. only model	0.877631
Amlaha	Env. only model	0.876134
Amlaha	Env. only model	0.877886
Amlaha	Env. only model	0.88331
Amlaha	Env. only model	0.880028
Amlaha	Env. only model	0.882161
Amlaha	Env. only model	0.880148
Amlaha	Env. only model	0.878947
Amlaha	Env. only model	0.883146
Amlaha	Env. only model	0.880236
Amlaha	Env. only model	0.878909
Amlaha	Env. only model	0.876167
Amlaha	Env. only model	0.880818
Amlaha	Env. only model	0.882169
Amlaha	Env. only model	0.880428
Amlaha	Env. only model	0.882836
Amlaha	Env. only model	0.873644
Amlaha	Env. only model	0.880124
Amlaha	Env. only model	0.878909
Amlaha	Env. only model	0.878875
Amlaha	Env. only model	0.879229
Amlaha	Env. only model	0.881816
Amlaha	Env. only model	0.87846
Amlaha	Env. only model	0.879478
Amlaha	Env. only model	0.877881
Amlaha	Env. only model	0.88082
Amlaha	Env. only model	0.873516
Amlaha	Env. only model	0.875878
Amlaha	Env. only model	0.881442
Amlaha	Env. only model	0.878447
Amlaha	Env. only model	0.877346
Amlaha	Env. only model	0.880106
Amlaha	Env. only model	0.876612
Amlaha	Env. only model	0.875795
Amlaha	Env. only model	0.884316
Amlaha	Env. only model	0.875306
Amlaha	Env. only model	0.879586
Amlaha	Env. only model	0.8806
Amlaha	Env. only model	0.877159
Amlaha	Env. only model	0.887095
Amlaha	Env. only model	0.880569
Amlaha	Env. only model	0.879418
Amlaha	Env. only model	0.880667
Amlaha	Env. only model	0.883668
Amlaha	Env. only model	0.88131
Amlaha	Env. only model	0.876166
Amlaha	Env. only model	0.880695
Amlaha	Env. only model	0.880248
Amlaha	Env. only model	0.880154
Amlaha	Env. only model	0.879159
Amlaha	Env. only model	0.881529
Amlaha	Env. only model	0.883001
Amlaha	Env. only model	0.880721
Amlaha	Env. only model	0.876375
Amlaha	Env. only model	0.880651
Amlaha	Env. only model	0.879494
Amlaha	Env. only model	0.87938
Amlaha	Env. only model	0.877849
Amlaha	Env. only model	0.874075
Amlaha	Env. only model	0.884664
Amlaha	Env. only model	0.883315
Amlaha	Env. only model	0.874286
Amlaha	Env. only model	0.877895
Amlaha	Env. only model	0.880471
Amlaha	Env. only model	0.881661
Amlaha	Env. only model	0.878314
Amlaha	Env. only model	0.876004
Amlaha	Env. only model	0.879736
Amlaha	Env. only model	0.874667
Amlaha	Env. only model	0.881626
Amlaha	Env. only model	0.880512
Amlaha	Env. only model	0.876981
Amlaha	Env. only model	0.878576
Amlaha	Env. only model	0.879278
Amlaha	Env. only model	0.877645
Amlaha	Env. only model	0.879242
Amlaha	Env. only model	0.884038
Amlaha	Env. only model	0.880786
Amlaha	Env. only model	0.88066
Amlaha	Env. only model	0.885465
Amlaha	Env. only model	0.879241
Amlaha	Env. only model	0.879929
Amlaha	Env. only model	0.881482
Amlaha	Env. only model	0.879871
Amlaha	Env. only model	0.880672
Amlaha	Env. only model	0.88081
Amlaha	Env. only model	0.879893
Amlaha	Env. only model	0.880046
Patancheru	WhoGEM model	0.649226
Patancheru	WhoGEM model	0.662719
Patancheru	WhoGEM model	0.657425
Patancheru	WhoGEM model	0.676378
Patancheru	WhoGEM model	0.67073
Patancheru	WhoGEM model	0.671741
Patancheru	WhoGEM model	0.649967
Patancheru	WhoGEM model	0.651754
Patancheru	WhoGEM model	0.646881
Patancheru	WhoGEM model	0.655669
Patancheru	WhoGEM model	0.66576
Patancheru	WhoGEM model	0.659309
Patancheru	WhoGEM model	0.666838
Patancheru	WhoGEM model	0.667266
Patancheru	WhoGEM model	0.651205
Patancheru	WhoGEM model	0.670657
Patancheru	WhoGEM model	0.65175
Patancheru	WhoGEM model	0.64695
Patancheru	WhoGEM model	0.6619
Patancheru	WhoGEM model	0.660911
Patancheru	WhoGEM model	0.662203
Patancheru	WhoGEM model	0.664525
Patancheru	WhoGEM model	0.654919
Patancheru	WhoGEM model	0.661854
Patancheru	WhoGEM model	0.659029
Patancheru	WhoGEM model	0.652518
Patancheru	WhoGEM model	0.669802
Patancheru	WhoGEM model	0.665145
Patancheru	WhoGEM model	0.66072
Patancheru	WhoGEM model	0.670099
Patancheru	WhoGEM model	0.644573
Patancheru	WhoGEM model	0.663631
Patancheru	WhoGEM model	0.669048
Patancheru	WhoGEM model	0.65834
Patancheru	WhoGEM model	0.666357
Patancheru	WhoGEM model	0.662575
Patancheru	WhoGEM model	0.658325
Patancheru	WhoGEM model	0.655352
Patancheru	WhoGEM model	0.650583
Patancheru	WhoGEM model	0.657275
Patancheru	WhoGEM model	0.662028
Patancheru	WhoGEM model	0.651429
Patancheru	WhoGEM model	0.667065
Patancheru	WhoGEM model	0.646714
Patancheru	WhoGEM model	0.654755
Patancheru	WhoGEM model	0.654652
Patancheru	WhoGEM model	0.653951
Patancheru	WhoGEM model	0.650867
Patancheru	WhoGEM model	0.640937
Patancheru	WhoGEM model	0.655907
Patancheru	WhoGEM model	0.65632
Patancheru	WhoGEM model	0.658731
Patancheru	WhoGEM model	0.664723
Patancheru	WhoGEM model	0.652981
Patancheru	WhoGEM model	0.670878
Patancheru	WhoGEM model	0.664365
Patancheru	WhoGEM model	0.667269
Patancheru	WhoGEM model	0.65252
Patancheru	WhoGEM model	0.642705
Patancheru	WhoGEM model	0.657964
Patancheru	WhoGEM model	0.661774
Patancheru	WhoGEM model	0.667428
Patancheru	WhoGEM model	0.656719
Patancheru	WhoGEM model	0.668916
Patancheru	WhoGEM model	0.65743
Patancheru	WhoGEM model	0.664303
Patancheru	WhoGEM model	0.667744
Patancheru	WhoGEM model	0.665776
Patancheru	WhoGEM model	0.643366
Patancheru	WhoGEM model	0.66663
Patancheru	WhoGEM model	0.651918
Patancheru	WhoGEM model	0.673311
Patancheru	WhoGEM model	0.667046
Patancheru	WhoGEM model	0.643237
Patancheru	WhoGEM model	0.656964
Patancheru	WhoGEM model	0.678888
Patancheru	WhoGEM model	0.663304
Patancheru	WhoGEM model	0.671843
Patancheru	WhoGEM model	0.654055
Patancheru	WhoGEM model	0.67683
Patancheru	WhoGEM model	0.667244
Patancheru	WhoGEM model	0.650829
Patancheru	WhoGEM model	0.652264
Patancheru	WhoGEM model	0.665011
Patancheru	WhoGEM model	0.640934
Patancheru	WhoGEM model	0.648566
Patancheru	WhoGEM model	0.650432
Patancheru	WhoGEM model	0.656673
Patancheru	WhoGEM model	0.65006
Patancheru	WhoGEM model	0.664448
Patancheru	WhoGEM model	0.657139
Patancheru	WhoGEM model	0.648935
Patancheru	WhoGEM model	0.655734
Patancheru	WhoGEM model	0.639361
Patancheru	WhoGEM model	0.65095
Patancheru	WhoGEM model	0.656548
Patancheru	WhoGEM model	0.649806
Patancheru	WhoGEM model	0.655806
Patancheru	WhoGEM model	0.654887
Patancheru	WhoGEM model	0.638906
Patancheru	WhoGEM model	0.653245
Patancheru	WhoGEM model	0.646545
Patancheru	WhoGEM model	0.665507
Patancheru	WhoGEM model	0.641428
Patancheru	WhoGEM model	0.66321
Patancheru	WhoGEM model	0.68451
Patancheru	WhoGEM model	0.673861
Patancheru	WhoGEM model	0.668769
Patancheru	WhoGEM model	0.668949
Patancheru	WhoGEM model	0.664596
Patancheru	WhoGEM model	0.667305
Patancheru	WhoGEM model	0.671454
Patancheru	WhoGEM model	0.675444
Patancheru	WhoGEM model	0.666449
Patancheru	WhoGEM model	0.651572
Patancheru	WhoGEM model	0.650604
Patancheru	WhoGEM model	0.676607
Patancheru	WhoGEM model	0.655921
Patancheru	WhoGEM model	0.673362
Patancheru	WhoGEM model	0.665287
Patancheru	WhoGEM model	0.659564
Patancheru	WhoGEM model	0.657962
Patancheru	WhoGEM model	0.670601
Patancheru	WhoGEM model	0.649986
Patancheru	WhoGEM model	0.673747
Patancheru	WhoGEM model	0.660114
Patancheru	WhoGEM model	0.645322
Patancheru	WhoGEM model	0.671832
Patancheru	WhoGEM model	0.664667
Patancheru	WhoGEM model	0.654512
Patancheru	WhoGEM model	0.671067
Patancheru	WhoGEM model	0.676489
Patancheru	WhoGEM model	0.650747
Patancheru	WhoGEM model	0.665011
Patancheru	WhoGEM model	0.65712
Patancheru	WhoGEM model	0.656669
Patancheru	WhoGEM model	0.660222
Patancheru	WhoGEM model	0.653214
Patancheru	WhoGEM model	0.653348
Patancheru	WhoGEM model	0.652583
Patancheru	WhoGEM model	0.660251
Patancheru	WhoGEM model	0.641274
Patancheru	WhoGEM model	0.675097
Patancheru	WhoGEM model	0.653039
Patancheru	WhoGEM model	0.651509
Patancheru	WhoGEM model	0.667367
Patancheru	WhoGEM model	0.66667
Patancheru	WhoGEM model	0.654302
Patancheru	WhoGEM model	0.673008
Patancheru	WhoGEM model	0.646955
Patancheru	WhoGEM model	0.64841
Patancheru	WhoGEM model	0.667447
Patancheru	WhoGEM model	0.648312
Patancheru	WhoGEM model	0.665362
Patancheru	WhoGEM model	0.652709
Patancheru	WhoGEM model	0.65873
Patancheru	WhoGEM model	0.651319
Patancheru	WhoGEM model	0.664395
Patancheru	WhoGEM model	0.660353
Patancheru	WhoGEM model	0.639539
Patancheru	WhoGEM model	0.646255
Patancheru	WhoGEM model	0.652016
Patancheru	WhoGEM model	0.657137
Patancheru	WhoGEM model	0.650215
Patancheru	WhoGEM model	0.657768
Patancheru	WhoGEM model	0.64673
Patancheru	WhoGEM model	0.667667
Patancheru	WhoGEM model	0.663833
Patancheru	WhoGEM model	0.640836
Patancheru	WhoGEM model	0.657071
Patancheru	WhoGEM model	0.6626
Patancheru	WhoGEM model	0.648471
Patancheru	WhoGEM model	0.655695
Patancheru	WhoGEM model	0.653384
Patancheru	WhoGEM model	0.669052
Patancheru	WhoGEM model	0.654756
Patancheru	WhoGEM model	0.659572
Patancheru	WhoGEM model	0.668718
Patancheru	WhoGEM model	0.649129
Patancheru	WhoGEM model	0.66915
Patancheru	WhoGEM model	0.664863
Patancheru	WhoGEM model	0.660435
Patancheru	WhoGEM model	0.657544
Patancheru	WhoGEM model	0.666555
Patancheru	WhoGEM model	0.654607
Patancheru	WhoGEM model	0.641344
Patancheru	WhoGEM model	0.65748
Patancheru	WhoGEM model	0.663388
Patancheru	WhoGEM model	0.635693
Patancheru	WhoGEM model	0.657767
Patancheru	WhoGEM model	0.657413
Patancheru	WhoGEM model	0.646864
Patancheru	WhoGEM model	0.655301
Patancheru	WhoGEM model	0.642101
Patancheru	WhoGEM model	0.661411
Patancheru	WhoGEM model	0.636289
Patancheru	WhoGEM model	0.658224
Patancheru	WhoGEM model	0.6506
Patancheru	WhoGEM model	0.663984
Patancheru	WhoGEM model	0.653439
Patancheru	WhoGEM model	0.667447
Patancheru	WhoGEM model	0.663091
Patancheru	WhoGEM model	0.6677
Patancheru	WhoGEM model	0.664721
Patancheru	WhoGEM model	0.66695
Patancheru	WhoGEM model	0.648991
Patancheru	WhoGEM model	0.657105
Patancheru	WhoGEM model	0.672292
Patancheru	WhoGEM model	0.662998
Patancheru	WhoGEM model	0.666525
Patancheru	WhoGEM model	0.65168
Patancheru	WhoGEM model	0.629306
Patancheru	WhoGEM model	0.648417
Patancheru	WhoGEM model	0.65478
Patancheru	WhoGEM model	0.65439
Patancheru	WhoGEM model	0.644216
Patancheru	WhoGEM model	0.659317
Patancheru	WhoGEM model	0.647291
Patancheru	WhoGEM model	0.679668
Patancheru	WhoGEM model	0.63669
Patancheru	WhoGEM model	0.661162
Patancheru	WhoGEM model	0.672465
Patancheru	WhoGEM model	0.653771
Patancheru	WhoGEM model	0.666043
Patancheru	WhoGEM model	0.659114
Patancheru	WhoGEM model	0.661607
Patancheru	WhoGEM model	0.661304
Patancheru	WhoGEM model	0.66674
Patancheru	WhoGEM model	0.63784
Patancheru	WhoGEM model	0.664596
Patancheru	WhoGEM model	0.666527
Patancheru	WhoGEM model	0.652053
Patancheru	WhoGEM model	0.654066
Patancheru	WhoGEM model	0.667206
Patancheru	WhoGEM model	0.654298
Patancheru	WhoGEM model	0.658776
Patancheru	WhoGEM model	0.651866
Patancheru	WhoGEM model	0.666497
Patancheru	WhoGEM model	0.667445
Patancheru	WhoGEM model	0.654256
Patancheru	WhoGEM model	0.67218
Patancheru	WhoGEM model	0.65989
Patancheru	WhoGEM model	0.658432
Patancheru	WhoGEM model	0.667984
Patancheru	WhoGEM model	0.652538
Patancheru	WhoGEM model	0.659719
Patancheru	WhoGEM model	0.663813
Patancheru	WhoGEM model	0.653261
Patancheru	WhoGEM model	0.647149
Patancheru	WhoGEM model	0.643398
Patancheru	WhoGEM model	0.653785
Patancheru	WhoGEM model	0.656492
Patancheru	WhoGEM model	0.64382
Patancheru	WhoGEM model	0.658602
Patancheru	WhoGEM model	0.648519
Patancheru	WhoGEM model	0.657254
Patancheru	WhoGEM model	0.660277
Patancheru	WhoGEM model	0.646118
Patancheru	WhoGEM model	0.6509
Patancheru	WhoGEM model	0.639207
Patancheru	WhoGEM model	0.649001
Patancheru	WhoGEM model	0.657737
Patancheru	WhoGEM model	0.655203
Patancheru	WhoGEM model	0.655198
Patancheru	WhoGEM model	0.651311
Patancheru	WhoGEM model	0.654441
Patancheru	WhoGEM model	0.654648
Patancheru	WhoGEM model	0.658364
Patancheru	WhoGEM model	0.646937
Patancheru	WhoGEM model	0.667274
Patancheru	WhoGEM model	0.657716
Patancheru	WhoGEM model	0.651136
Patancheru	WhoGEM model	0.664029
Patancheru	WhoGEM model	0.659484
Patancheru	WhoGEM model	0.659872
Patancheru	WhoGEM model	0.664765
Patancheru	WhoGEM model	0.678469
Patancheru	WhoGEM model	0.662266
Patancheru	WhoGEM model	0.653712
Patancheru	WhoGEM model	0.654009
Patancheru	WhoGEM model	0.658306
Patancheru	WhoGEM model	0.657525
Patancheru	WhoGEM model	0.673209
Patancheru	WhoGEM model	0.673426
Patancheru	WhoGEM model	0.65317
Patancheru	WhoGEM model	0.661482
Patancheru	WhoGEM model	0.653802
Patancheru	WhoGEM model	0.673102
Patancheru	WhoGEM model	0.672593
Patancheru	WhoGEM model	0.662902
Patancheru	WhoGEM model	0.653428
Patancheru	WhoGEM model	0.675399
Patancheru	WhoGEM model	0.656876
Patancheru	WhoGEM model	0.660014
Patancheru	WhoGEM model	0.664455
Patancheru	WhoGEM model	0.670183
Patancheru	WhoGEM model	0.671567
Patancheru	WhoGEM model	0.641205
Patancheru	WhoGEM model	0.657214
Patancheru	WhoGEM model	0.670123
Patancheru	WhoGEM model	0.648975
Patancheru	WhoGEM model	0.654248
Patancheru	WhoGEM model	0.652027
Patancheru	WhoGEM model	0.647228
Patancheru	WhoGEM model	0.658729
Patancheru	WhoGEM model	0.649878
Patancheru	WhoGEM model	0.65039
Patancheru	WhoGEM model	0.646493
Patancheru	WhoGEM model	0.646691
Patancheru	WhoGEM model	0.667522
Patancheru	WhoGEM model	0.64791
Patancheru	WhoGEM model	0.65585
Patancheru	WhoGEM model	0.653593
Patancheru	WhoGEM model	0.639762
Patancheru	WhoGEM model	0.648793
Patancheru	WhoGEM model	0.656549
Patancheru	WhoGEM model	0.650147
Patancheru	WhoGEM model	0.641458
Patancheru	WhoGEM model	0.652865
Patancheru	WhoGEM model	0.650729
Patancheru	WhoGEM model	0.666351
Patancheru	WhoGEM model	0.659412
Patancheru	WhoGEM model	0.661386
Patancheru	WhoGEM model	0.653097
Patancheru	WhoGEM model	0.658903
Patancheru	WhoGEM model	0.666453
Patancheru	WhoGEM model	0.669749
Patancheru	WhoGEM model	0.664046
Patancheru	WhoGEM model	0.669009
Patancheru	WhoGEM model	0.662227
Patancheru	WhoGEM model	0.677655
Patancheru	WhoGEM model	0.644299
Patancheru	WhoGEM model	0.640021
Patancheru	WhoGEM model	0.668525
Patancheru	WhoGEM model	0.649889
Patancheru	WhoGEM model	0.656706
Patancheru	WhoGEM model	0.658237
Patancheru	WhoGEM model	0.661256
Patancheru	WhoGEM model	0.65698
Patancheru	WhoGEM model	0.657466
Patancheru	WhoGEM model	0.677786
Patancheru	WhoGEM model	0.670556
Patancheru	WhoGEM model	0.667509
Patancheru	WhoGEM model	0.659068
Patancheru	WhoGEM model	0.636288
Patancheru	WhoGEM model	0.665525
Patancheru	WhoGEM model	0.637184
Patancheru	WhoGEM model	0.659628
Patancheru	WhoGEM model	0.657323
Patancheru	WhoGEM model	0.642526
Patancheru	WhoGEM model	0.658183
Patancheru	WhoGEM model	0.653451
Patancheru	WhoGEM model	0.679458
Patancheru	WhoGEM model	0.667864
Patancheru	WhoGEM model	0.650269
Patancheru	WhoGEM model	0.665406
Patancheru	WhoGEM model	0.6436
Patancheru	WhoGEM model	0.671715
Patancheru	WhoGEM model	0.662858
Patancheru	WhoGEM model	0.661792
Patancheru	WhoGEM model	0.64561
Patancheru	WhoGEM model	0.663599
Patancheru	WhoGEM model	0.67588
Patancheru	WhoGEM model	0.651802
Patancheru	WhoGEM model	0.649256
Patancheru	WhoGEM model	0.654955
Patancheru	WhoGEM model	0.648287
Patancheru	WhoGEM model	0.64918
Patancheru	WhoGEM model	0.667418
Patancheru	WhoGEM model	0.656704
Patancheru	WhoGEM model	0.667821
Patancheru	WhoGEM model	0.658857
Patancheru	WhoGEM model	0.65769
Patancheru	WhoGEM model	0.646303
Patancheru	WhoGEM model	0.664807
Patancheru	WhoGEM model	0.670044
Patancheru	WhoGEM model	0.655898
Patancheru	WhoGEM model	0.654507
Patancheru	WhoGEM model	0.665941
Patancheru	WhoGEM model	0.649993
Patancheru	WhoGEM model	0.66908
Patancheru	WhoGEM model	0.657132
Patancheru	WhoGEM model	0.652519
Patancheru	WhoGEM model	0.660614
Patancheru	WhoGEM model	0.642451
Patancheru	WhoGEM model	0.668964
Patancheru	WhoGEM model	0.661496
Patancheru	WhoGEM model	0.674586
Patancheru	WhoGEM model	0.636272
Patancheru	WhoGEM model	0.643722
Patancheru	WhoGEM model	0.671789
Patancheru	WhoGEM model	0.638469
Patancheru	WhoGEM model	0.652493
Patancheru	WhoGEM model	0.651712
Patancheru	WhoGEM model	0.659385
Patancheru	WhoGEM model	0.659107
Patancheru	WhoGEM model	0.659136
Patancheru	WhoGEM model	0.649106
Patancheru	WhoGEM model	0.654118
Patancheru	WhoGEM model	0.654096
Patancheru	WhoGEM model	0.65224
Patancheru	WhoGEM model	0.64999
Patancheru	WhoGEM model	0.665626
Patancheru	WhoGEM model	0.639353
Patancheru	WhoGEM model	0.6534
Patancheru	WhoGEM model	0.669159
Patancheru	WhoGEM model	0.65948
Patancheru	WhoGEM model	0.653716
Patancheru	WhoGEM model	0.652844
Patancheru	WhoGEM model	0.656592
Patancheru	WhoGEM model	0.656766
Patancheru	WhoGEM model	0.658926
Patancheru	WhoGEM model	0.65615
Patancheru	WhoGEM model	0.68027
Patancheru	WhoGEM model	0.649476
Patancheru	WhoGEM model	0.65629
Patancheru	WhoGEM model	0.660066
Patancheru	WhoGEM model	0.657322
Patancheru	WhoGEM model	0.66203
Patancheru	WhoGEM model	0.666312
Patancheru	WhoGEM model	0.675157
Patancheru	WhoGEM model	0.65639
Patancheru	WhoGEM model	0.657113
Patancheru	WhoGEM model	0.648222
Patancheru	WhoGEM model	0.665477
Patancheru	WhoGEM model	0.673815
Patancheru	WhoGEM model	0.661451
Patancheru	WhoGEM model	0.667868
Patancheru	WhoGEM model	0.663407
Patancheru	WhoGEM model	0.661962
Patancheru	WhoGEM model	0.664742
Patancheru	WhoGEM model	0.653106
Patancheru	WhoGEM model	0.667477
Patancheru	WhoGEM model	0.663991
Patancheru	WhoGEM model	0.634965
Patancheru	WhoGEM model	0.660969
Patancheru	WhoGEM model	0.648613
Patancheru	WhoGEM model	0.655926
Patancheru	WhoGEM model	0.645811
Patancheru	WhoGEM model	0.657342
Patancheru	WhoGEM model	0.660107
Patancheru	WhoGEM model	0.648139
Patancheru	WhoGEM model	0.653203
Patancheru	WhoGEM model	0.676175
Patancheru	WhoGEM model	0.652305
Patancheru	WhoGEM model	0.657761
Patancheru	WhoGEM model	0.686309
Patancheru	WhoGEM model	0.665325
Patancheru	WhoGEM model	0.65683
Patancheru	WhoGEM model	0.647278
Patancheru	WhoGEM model	0.661392
Patancheru	WhoGEM model	0.645538
Patancheru	WhoGEM model	0.658876
Patancheru	WhoGEM model	0.646462
Patancheru	WhoGEM model	0.652988
Patancheru	WhoGEM model	0.66031
Patancheru	WhoGEM model	0.661086
Patancheru	WhoGEM model	0.661252
Patancheru	WhoGEM model	0.683463
Patancheru	WhoGEM model	0.670696
Patancheru	WhoGEM model	0.666749
Patancheru	WhoGEM model	0.663605
Patancheru	WhoGEM model	0.654223
Patancheru	WhoGEM model	0.657466
Patancheru	WhoGEM model	0.658839
Patancheru	WhoGEM model	0.687219
Patancheru	WhoGEM model	0.659669
Patancheru	WhoGEM model	0.643538
Patancheru	WhoGEM model	0.652844
Patancheru	WhoGEM model	0.663229
Patancheru	WhoGEM model	0.654033
Patancheru	WhoGEM model	0.648888
Patancheru	WhoGEM model	0.648842
Patancheru	WhoGEM model	0.659177
Patancheru	WhoGEM model	0.644186
Patancheru	WhoGEM model	0.661687
Patancheru	WhoGEM model	0.669498
Patancheru	WhoGEM model	0.655033
Patancheru	WhoGEM model	0.675331
Patancheru	WhoGEM model	0.671853
Patancheru	WhoGEM model	0.656036
Patancheru	WhoGEM model	0.664205
Patancheru	WhoGEM model	0.649931
Patancheru	WhoGEM model	0.674837
Patancheru	WhoGEM model	0.664293
Patancheru	WhoGEM model	0.652183
Patancheru	WhoGEM model	0.653935
Patancheru	WhoGEM model	0.668997
Patancheru	WhoGEM model	0.660764
Patancheru	WhoGEM model	0.668351
Patancheru	WhoGEM model	0.647314
Patancheru	WhoGEM model	0.671249
Patancheru	WhoGEM model	0.651876
Patancheru	WhoGEM model	0.662225
Patancheru	WhoGEM model	0.654459
Patancheru	WhoGEM model	0.645379
Patancheru	WhoGEM model	0.660375
Patancheru	WhoGEM model	0.648217
Patancheru	WhoGEM model	0.664003
Patancheru	WhoGEM model	0.661252
Patancheru	Env. only model	0.329283
Patancheru	Env. only model	0.334778
Patancheru	Env. only model	0.330504
Patancheru	Env. only model	0.347351
Patancheru	Env. only model	0.34573
Patancheru	Env. only model	0.340175
Patancheru	Env. only model	0.349873
Patancheru	Env. only model	0.343224
Patancheru	Env. only model	0.320665
Patancheru	Env. only model	0.340866
Patancheru	Env. only model	0.350649
Patancheru	Env. only model	0.330579
Patancheru	Env. only model	0.340105
Patancheru	Env. only model	0.344441
Patancheru	Env. only model	0.337255
Patancheru	Env. only model	0.341243
Patancheru	Env. only model	0.34964
Patancheru	Env. only model	0.34011
Patancheru	Env. only model	0.32742
Patancheru	Env. only model	0.339007
Patancheru	Env. only model	0.339849
Patancheru	Env. only model	0.337182
Patancheru	Env. only model	0.336402
Patancheru	Env. only model	0.343423
Patancheru	Env. only model	0.326544
Patancheru	Env. only model	0.341739
Patancheru	Env. only model	0.341164
Patancheru	Env. only model	0.339409
Patancheru	Env. only model	0.351316
Patancheru	Env. only model	0.344957
Patancheru	Env. only model	0.344575
Patancheru	Env. only model	0.331896
Patancheru	Env. only model	0.356493
Patancheru	Env. only model	0.335284
Patancheru	Env. only model	0.34146
Patancheru	Env. only model	0.347992
Patancheru	Env. only model	0.348154
Patancheru	Env. only model	0.332903
Patancheru	Env. only model	0.339229
Patancheru	Env. only model	0.347167
Patancheru	Env. only model	0.340879
Patancheru	Env. only model	0.33699
Patancheru	Env. only model	0.339316
Patancheru	Env. only model	0.337141
Patancheru	Env. only model	0.35002
Patancheru	Env. only model	0.346311
Patancheru	Env. only model	0.348091
Patancheru	Env. only model	0.333626
Patancheru	Env. only model	0.337757
Patancheru	Env. only model	0.341133
Patancheru	Env. only model	0.339574
Patancheru	Env. only model	0.342042
Patancheru	Env. only model	0.333452
Patancheru	Env. only model	0.342507
Patancheru	Env. only model	0.341813
Patancheru	Env. only model	0.3413
Patancheru	Env. only model	0.333291
Patancheru	Env. only model	0.347914
Patancheru	Env. only model	0.326524
Patancheru	Env. only model	0.346582
Patancheru	Env. only model	0.350398
Patancheru	Env. only model	0.337603
Patancheru	Env. only model	0.34336
Patancheru	Env. only model	0.334036
Patancheru	Env. only model	0.34815
Patancheru	Env. only model	0.341121
Patancheru	Env. only model	0.341368
Patancheru	Env. only model	0.349044
Patancheru	Env. only model	0.349995
Patancheru	Env. only model	0.33389
Patancheru	Env. only model	0.347788
Patancheru	Env. only model	0.34857
Patancheru	Env. only model	0.342392
Patancheru	Env. only model	0.340608
Patancheru	Env. only model	0.345435
Patancheru	Env. only model	0.344736
Patancheru	Env. only model	0.342279
Patancheru	Env. only model	0.343925
Patancheru	Env. only model	0.346181
Patancheru	Env. only model	0.359206
Patancheru	Env. only model	0.34754
Patancheru	Env. only model	0.337664
Patancheru	Env. only model	0.331985
Patancheru	Env. only model	0.34927
Patancheru	Env. only model	0.33542
Patancheru	Env. only model	0.355724
Patancheru	Env. only model	0.344014
Patancheru	Env. only model	0.336913
Patancheru	Env. only model	0.33104
Patancheru	Env. only model	0.33688
Patancheru	Env. only model	0.341372
Patancheru	Env. only model	0.34821
Patancheru	Env. only model	0.34213
Patancheru	Env. only model	0.34728
Patancheru	Env. only model	0.338065
Patancheru	Env. only model	0.334345
Patancheru	Env. only model	0.343516
Patancheru	Env. only model	0.351377
Patancheru	Env. only model	0.336727
Patancheru	Env. only model	0.334497
Patancheru	Env. only model	0.340861
Patancheru	Env. only model	0.332366
Patancheru	Env. only model	0.338523
Patancheru	Env. only model	0.335458
Patancheru	Env. only model	0.34422
Patancheru	Env. only model	0.345621
Patancheru	Env. only model	0.340269
Patancheru	Env. only model	0.344099
Patancheru	Env. only model	0.350381
Patancheru	Env. only model	0.343196
Patancheru	Env. only model	0.34688
Patancheru	Env. only model	0.344768
Patancheru	Env. only model	0.352396
Patancheru	Env. only model	0.343564
Patancheru	Env. only model	0.335917
Patancheru	Env. only model	0.359455
Patancheru	Env. only model	0.349106
Patancheru	Env. only model	0.340458
Patancheru	Env. only model	0.341478
Patancheru	Env. only model	0.337146
Patancheru	Env. only model	0.336473
Patancheru	Env. only model	0.331331
Patancheru	Env. only model	0.353184
Patancheru	Env. only model	0.333946
Patancheru	Env. only model	0.34398
Patancheru	Env. only model	0.330805
Patancheru	Env. only model	0.349417
Patancheru	Env. only model	0.34186
Patancheru	Env. only model	0.339479
Patancheru	Env. only model	0.350591
Patancheru	Env. only model	0.346034
Patancheru	Env. only model	0.347011
Patancheru	Env. only model	0.329777
Patancheru	Env. only model	0.344445
Patancheru	Env. only model	0.346173
Patancheru	Env. only model	0.348244
Patancheru	Env. only model	0.347528
Patancheru	Env. only model	0.325673
Patancheru	Env. only model	0.349827
Patancheru	Env. only model	0.34338
Patancheru	Env. only model	0.340217
Patancheru	Env. only model	0.358479
Patancheru	Env. only model	0.353346
Patancheru	Env. only model	0.34645
Patancheru	Env. only model	0.344295
Patancheru	Env. only model	0.343643
Patancheru	Env. only model	0.339001
Patancheru	Env. only model	0.342569
Patancheru	Env. only model	0.341444
Patancheru	Env. only model	0.346461
Patancheru	Env. only model	0.343829
Patancheru	Env. only model	0.352082
Patancheru	Env. only model	0.335249
Patancheru	Env. only model	0.343075
Patancheru	Env. only model	0.346451
Patancheru	Env. only model	0.345334
Patancheru	Env. only model	0.336575
Patancheru	Env. only model	0.333895
Patancheru	Env. only model	0.350297
Patancheru	Env. only model	0.335792
Patancheru	Env. only model	0.340549
Patancheru	Env. only model	0.346619
Patancheru	Env. only model	0.338683
Patancheru	Env. only model	0.338088
Patancheru	Env. only model	0.344918
Patancheru	Env. only model	0.338147
Patancheru	Env. only model	0.3395
Patancheru	Env. only model	0.346296
Patancheru	Env. only model	0.344659
Patancheru	Env. only model	0.331539
Patancheru	Env. only model	0.354492
Patancheru	Env. only model	0.329734
Patancheru	Env. only model	0.33752
Patancheru	Env. only model	0.340322
Patancheru	Env. only model	0.35165
Patancheru	Env. only model	0.337964
Patancheru	Env. only model	0.332531
Patancheru	Env. only model	0.346271
Patancheru	Env. only model	0.347324
Patancheru	Env. only model	0.335347
Patancheru	Env. only model	0.341667
Patancheru	Env. only model	0.344727
Patancheru	Env. only model	0.348429
Patancheru	Env. only model	0.34659
Patancheru	Env. only model	0.334763
Patancheru	Env. only model	0.324417
Patancheru	Env. only model	0.346932
Patancheru	Env. only model	0.349085
Patancheru	Env. only model	0.339813
Patancheru	Env. only model	0.344792
Patancheru	Env. only model	0.338709
Patancheru	Env. only model	0.339556
Patancheru	Env. only model	0.333596
Patancheru	Env. only model	0.345407
Patancheru	Env. only model	0.336872
Patancheru	Env. only model	0.342114
Patancheru	Env. only model	0.337812
Patancheru	Env. only model	0.340533
Patancheru	Env. only model	0.342828
Patancheru	Env. only model	0.34455
Patancheru	Env. only model	0.333553
Patancheru	Env. only model	0.344327
Patancheru	Env. only model	0.335661
Patancheru	Env. only model	0.330546
Patancheru	Env. only model	0.350333
Patancheru	Env. only model	0.340322
Patancheru	Env. only model	0.330039
Patancheru	Env. only model	0.348902
Patancheru	Env. only model	0.344925
Patancheru	Env. only model	0.345162
Patancheru	Env. only model	0.339469
Patancheru	Env. only model	0.342678
Patancheru	Env. only model	0.32743
Patancheru	Env. only model	0.351879
Patancheru	Env. only model	0.344001
Patancheru	Env. only model	0.339052
Patancheru	Env. only model	0.330697
Patancheru	Env. only model	0.339421
Patancheru	Env. only model	0.354579
Patancheru	Env. only model	0.338158
Patancheru	Env. only model	0.339766
Patancheru	Env. only model	0.352264
Patancheru	Env. only model	0.332679
Patancheru	Env. only model	0.339645
Patancheru	Env. only model	0.340758
Patancheru	Env. only model	0.341757
Patancheru	Env. only model	0.351987
Patancheru	Env. only model	0.351985
Patancheru	Env. only model	0.333982
Patancheru	Env. only model	0.340882
Patancheru	Env. only model	0.350377
Patancheru	Env. only model	0.343895
Patancheru	Env. only model	0.339259
Patancheru	Env. only model	0.339253
Patancheru	Env. only model	0.33686
Patancheru	Env. only model	0.330843
Patancheru	Env. only model	0.355777
Patancheru	Env. only model	0.339489
Patancheru	Env. only model	0.347539
Patancheru	Env. only model	0.339656
Patancheru	Env. only model	0.35788
Patancheru	Env. only model	0.338698
Patancheru	Env. only model	0.340093
Patancheru	Env. only model	0.350316
Patancheru	Env. only model	0.337497
Patancheru	Env. only model	0.340965
Patancheru	Env. only model	0.343089
Patancheru	Env. only model	0.33918
Patancheru	Env. only model	0.335194
Patancheru	Env. only model	0.334298
Patancheru	Env. only model	0.350537
Patancheru	Env. only model	0.345469
Patancheru	Env. only model	0.337456
Patancheru	Env. only model	0.345917
Patancheru	Env. only model	0.332544
Patancheru	Env. only model	0.351593
Patancheru	Env. only model	0.353996
Patancheru	Env. only model	0.340529
Patancheru	Env. only model	0.349267
Patancheru	Env. only model	0.336381
Patancheru	Env. only model	0.330685
Patancheru	Env. only model	0.342068
Patancheru	Env. only model	0.338318
Patancheru	Env. only model	0.335339
Patancheru	Env. only model	0.345276
Patancheru	Env. only model	0.345013
Patancheru	Env. only model	0.338244
Patancheru	Env. only model	0.332864
Patancheru	Env. only model	0.346524
Patancheru	Env. only model	0.355867
Patancheru	Env. only model	0.354474
Patancheru	Env. only model	0.344842
Patancheru	Env. only model	0.343263
Patancheru	Env. only model	0.344041
Patancheru	Env. only model	0.349763
Patancheru	Env. only model	0.34601
Patancheru	Env. only model	0.343063
Patancheru	Env. only model	0.340452
Patancheru	Env. only model	0.346089
Patancheru	Env. only model	0.338167
Patancheru	Env. only model	0.329129
Patancheru	Env. only model	0.355336
Patancheru	Env. only model	0.340937
Patancheru	Env. only model	0.335405
Patancheru	Env. only model	0.336369
Patancheru	Env. only model	0.342053
Patancheru	Env. only model	0.346839
Patancheru	Env. only model	0.353122
Patancheru	Env. only model	0.348226
Patancheru	Env. only model	0.351464
Patancheru	Env. only model	0.331909
Patancheru	Env. only model	0.35099
Patancheru	Env. only model	0.34267
Patancheru	Env. only model	0.347116
Patancheru	Env. only model	0.343418
Patancheru	Env. only model	0.347747
Patancheru	Env. only model	0.337888
Patancheru	Env. only model	0.33759
Patancheru	Env. only model	0.333918
Patancheru	Env. only model	0.336308
Patancheru	Env. only model	0.345062
Patancheru	Env. only model	0.339857
Patancheru	Env. only model	0.339325
Patancheru	Env. only model	0.32926
Patancheru	Env. only model	0.340925
Patancheru	Env. only model	0.33931
Patancheru	Env. only model	0.338348
Patancheru	Env. only model	0.330422
Patancheru	Env. only model	0.337523
Patancheru	Env. only model	0.34531
Patancheru	Env. only model	0.337189
Patancheru	Env. only model	0.347224
Patancheru	Env. only model	0.341714
Patancheru	Env. only model	0.351648
Patancheru	Env. only model	0.330771
Patancheru	Env. only model	0.341291
Patancheru	Env. only model	0.34101
Patancheru	Env. only model	0.338542
Patancheru	Env. only model	0.329263
Patancheru	Env. only model	0.347657
Patancheru	Env. only model	0.324145
Patancheru	Env. only model	0.340674
Patancheru	Env. only model	0.3468
Patancheru	Env. only model	0.341986
Patancheru	Env. only model	0.34893
Patancheru	Env. only model	0.342371
Patancheru	Env. only model	0.342325
Patancheru	Env. only model	0.350347
Patancheru	Env. only model	0.33708
Patancheru	Env. only model	0.335458
Patancheru	Env. only model	0.345614
Patancheru	Env. only model	0.340711
Patancheru	Env. only model	0.339646
Patancheru	Env. only model	0.326909
Patancheru	Env. only model	0.342458
Patancheru	Env. only model	0.341682
Patancheru	Env. only model	0.335575
Patancheru	Env. only model	0.340565
Patancheru	Env. only model	0.348146
Patancheru	Env. only model	0.334818
Patancheru	Env. only model	0.351522
Patancheru	Env. only model	0.339018
Patancheru	Env. only model	0.345507
Patancheru	Env. only model	0.343289
Patancheru	Env. only model	0.338157
Patancheru	Env. only model	0.34678
Patancheru	Env. only model	0.329425
Patancheru	Env. only model	0.353266
Patancheru	Env. only model	0.335359
Patancheru	Env. only model	0.336543
Patancheru	Env. only model	0.34454
Patancheru	Env. only model	0.33561
Patancheru	Env. only model	0.349111
Patancheru	Env. only model	0.341658
Patancheru	Env. only model	0.33844
Patancheru	Env. only model	0.336486
Patancheru	Env. only model	0.343099
Patancheru	Env. only model	0.351931
Patancheru	Env. only model	0.343892
Patancheru	Env. only model	0.360803
Patancheru	Env. only model	0.326313
Patancheru	Env. only model	0.351381
Patancheru	Env. only model	0.338938
Patancheru	Env. only model	0.329026
Patancheru	Env. only model	0.338941
Patancheru	Env. only model	0.335733
Patancheru	Env. only model	0.317987
Patancheru	Env. only model	0.344257
Patancheru	Env. only model	0.344575
Patancheru	Env. only model	0.341516
Patancheru	Env. only model	0.334167
Patancheru	Env. only model	0.337925
Patancheru	Env. only model	0.34212
Patancheru	Env. only model	0.341583
Patancheru	Env. only model	0.341394
Patancheru	Env. only model	0.343587
Patancheru	Env. only model	0.340444
Patancheru	Env. only model	0.352136
Patancheru	Env. only model	0.348401
Patancheru	Env. only model	0.342408
Patancheru	Env. only model	0.342443
Patancheru	Env. only model	0.331667
Patancheru	Env. only model	0.340693
Patancheru	Env. only model	0.338771
Patancheru	Env. only model	0.327256
Patancheru	Env. only model	0.338664
Patancheru	Env. only model	0.338528
Patancheru	Env. only model	0.350442
Patancheru	Env. only model	0.35122
Patancheru	Env. only model	0.334542
Patancheru	Env. only model	0.335349
Patancheru	Env. only model	0.353612
Patancheru	Env. only model	0.334886
Patancheru	Env. only model	0.339341
Patancheru	Env. only model	0.336044
Patancheru	Env. only model	0.330759
Patancheru	Env. only model	0.339137
Patancheru	Env. only model	0.355655
Patancheru	Env. only model	0.341876
Patancheru	Env. only model	0.33775
Patancheru	Env. only model	0.346844
Patancheru	Env. only model	0.337886
Patancheru	Env. only model	0.348856
Patancheru	Env. only model	0.334473
Patancheru	Env. only model	0.351961
Patancheru	Env. only model	0.348148
Patancheru	Env. only model	0.340608
Patancheru	Env. only model	0.340366
Patancheru	Env. only model	0.332136
Patancheru	Env. only model	0.344594
Patancheru	Env. only model	0.330773
Patancheru	Env. only model	0.343255
Patancheru	Env. only model	0.330321
Patancheru	Env. only model	0.350956
Patancheru	Env. only model	0.326754
Patancheru	Env. only model	0.33801
Patancheru	Env. only model	0.321985
Patancheru	Env. only model	0.333536
Patancheru	Env. only model	0.34102
Patancheru	Env. only model	0.343376
Patancheru	Env. only model	0.343964
Patancheru	Env. only model	0.341076
Patancheru	Env. only model	0.338955
Patancheru	Env. only model	0.334915
Patancheru	Env. only model	0.343826
Patancheru	Env. only model	0.342014
Patancheru	Env. only model	0.355429
Patancheru	Env. only model	0.344408
Patancheru	Env. only model	0.335909
Patancheru	Env. only model	0.34774
Patancheru	Env. only model	0.34665
Patancheru	Env. only model	0.343394
Patancheru	Env. only model	0.338527
Patancheru	Env. only model	0.344132
Patancheru	Env. only model	0.329807
Patancheru	Env. only model	0.337844
Patancheru	Env. only model	0.339671
Patancheru	Env. only model	0.340557
Patancheru	Env. only model	0.347802
Patancheru	Env. only model	0.349797
Patancheru	Env. only model	0.346082
Patancheru	Env. only model	0.341219
Patancheru	Env. only model	0.345175
Patancheru	Env. only model	0.34729
Patancheru	Env. only model	0.334163
Patancheru	Env. only model	0.340498
Patancheru	Env. only model	0.358442
Patancheru	Env. only model	0.341282
Patancheru	Env. only model	0.335535
Patancheru	Env. only model	0.342539
Patancheru	Env. only model	0.33798
Patancheru	Env. only model	0.342936
Patancheru	Env. only model	0.340419
Patancheru	Env. only model	0.343324
Patancheru	Env. only model	0.342199
Patancheru	Env. only model	0.336972
Patancheru	Env. only model	0.345734
Patancheru	Env. only model	0.341378
Patancheru	Env. only model	0.365504
Patancheru	Env. only model	0.342726
Patancheru	Env. only model	0.351897
Patancheru	Env. only model	0.338591
Patancheru	Env. only model	0.340268
Patancheru	Env. only model	0.334701
Patancheru	Env. only model	0.334444
Patancheru	Env. only model	0.345063
Patancheru	Env. only model	0.333975
Patancheru	Env. only model	0.344023
Patancheru	Env. only model	0.344834
Patancheru	Env. only model	0.337003
Patancheru	Env. only model	0.357392
Patancheru	Env. only model	0.338392
Patancheru	Env. only model	0.344601
Patancheru	Env. only model	0.341009
Patancheru	Env. only model	0.338179
Patancheru	Env. only model	0.336199
Patancheru	Env. only model	0.358755
Patancheru	Env. only model	0.33516
Patancheru	Env. only model	0.345583
Patancheru	Env. only model	0.349036
Patancheru	Env. only model	0.341739
Patancheru	Env. only model	0.350143
Patancheru	Env. only model	0.338265
Patancheru	Env. only model	0.346435
Patancheru	Env. only model	0.339394
Patancheru	Env. only model	0.331944
Patancheru	Env. only model	0.345004
Patancheru	Env. only model	0.340973
Patancheru	Env. only model	0.34201
Patancheru	Env. only model	0.349918
Patancheru	Env. only model	0.339167
Patancheru	Env. only model	0.349266
Patancheru	Env. only model	0.338343
Patancheru	Env. only model	0.334306
Patancheru	Env. only model	0.338771
Patancheru	Env. only model	0.330314
Patancheru	Env. only model	0.338943
Patancheru	Env. only model	0.33902
Patancheru	Env. only model	0.339519
[truncated: 3,001 more rows]

## Sheet: ED-Fig_11b_DM
Site	Model	Accuracy_DM
Amlaha	WhoGEM model	0.579633
Amlaha	WhoGEM model	0.576291
Amlaha	WhoGEM model	0.565765
Amlaha	WhoGEM model	0.568872
Amlaha	WhoGEM model	0.56218
Amlaha	WhoGEM model	0.578676
Amlaha	WhoGEM model	0.560628
Amlaha	WhoGEM model	0.563628
Amlaha	WhoGEM model	0.58192
Amlaha	WhoGEM model	0.559017
Amlaha	WhoGEM model	0.578161
Amlaha	WhoGEM model	0.562035
Amlaha	WhoGEM model	0.570772
Amlaha	WhoGEM model	0.562179
Amlaha	WhoGEM model	0.574118
Amlaha	WhoGEM model	0.554749
Amlaha	WhoGEM model	0.563658
Amlaha	WhoGEM model	0.564417
Amlaha	WhoGEM model	0.562966
Amlaha	WhoGEM model	0.56274
Amlaha	WhoGEM model	0.56174
Amlaha	WhoGEM model	0.573227
Amlaha	WhoGEM model	0.553268
Amlaha	WhoGEM model	0.571445
Amlaha	WhoGEM model	0.564669
Amlaha	WhoGEM model	0.582859
Amlaha	WhoGEM model	0.572463
Amlaha	WhoGEM model	0.572245
Amlaha	WhoGEM model	0.565105
Amlaha	WhoGEM model	0.559632
Amlaha	WhoGEM model	0.579511
Amlaha	WhoGEM model	0.57663
Amlaha	WhoGEM model	0.560481
Amlaha	WhoGEM model	0.549908
Amlaha	WhoGEM model	0.563569
Amlaha	WhoGEM model	0.567672
Amlaha	WhoGEM model	0.567786
Amlaha	WhoGEM model	0.580724
Amlaha	WhoGEM model	0.570635
Amlaha	WhoGEM model	0.555414
Amlaha	WhoGEM model	0.572243
Amlaha	WhoGEM model	0.55791
Amlaha	WhoGEM model	0.577771
Amlaha	WhoGEM model	0.574501
Amlaha	WhoGEM model	0.567546
Amlaha	WhoGEM model	0.574348
Amlaha	WhoGEM model	0.583343
Amlaha	WhoGEM model	0.572114
Amlaha	WhoGEM model	0.566366
Amlaha	WhoGEM model	0.572807
Amlaha	WhoGEM model	0.556749
Amlaha	WhoGEM model	0.551647
Amlaha	WhoGEM model	0.557968
Amlaha	WhoGEM model	0.563507
Amlaha	WhoGEM model	0.576786
Amlaha	WhoGEM model	0.575603
Amlaha	WhoGEM model	0.561208
Amlaha	WhoGEM model	0.567671
Amlaha	WhoGEM model	0.560327
Amlaha	WhoGEM model	0.569947
Amlaha	WhoGEM model	0.566802
Amlaha	WhoGEM model	0.576958
Amlaha	WhoGEM model	0.572215
Amlaha	WhoGEM model	0.553445
Amlaha	WhoGEM model	0.551458
Amlaha	WhoGEM model	0.562875
Amlaha	WhoGEM model	0.573941
Amlaha	WhoGEM model	0.571733
Amlaha	WhoGEM model	0.563862
Amlaha	WhoGEM model	0.57311
Amlaha	WhoGEM model	0.570259
Amlaha	WhoGEM model	0.582807
Amlaha	WhoGEM model	0.564238
Amlaha	WhoGEM model	0.567949
Amlaha	WhoGEM model	0.550226
Amlaha	WhoGEM model	0.563602
Amlaha	WhoGEM model	0.569641
Amlaha	WhoGEM model	0.567445
Amlaha	WhoGEM model	0.555916
Amlaha	WhoGEM model	0.569113
Amlaha	WhoGEM model	0.558663
Amlaha	WhoGEM model	0.57497
Amlaha	WhoGEM model	0.568174
Amlaha	WhoGEM model	0.551518
Amlaha	WhoGEM model	0.569664
Amlaha	WhoGEM model	0.574163
Amlaha	WhoGEM model	0.560672
Amlaha	WhoGEM model	0.573237
Amlaha	WhoGEM model	0.558495
Amlaha	WhoGEM model	0.580495
Amlaha	WhoGEM model	0.569907
Amlaha	WhoGEM model	0.563987
Amlaha	WhoGEM model	0.563739
Amlaha	WhoGEM model	0.569028
Amlaha	WhoGEM model	0.578632
Amlaha	WhoGEM model	0.564138
Amlaha	WhoGEM model	0.578149
Amlaha	WhoGEM model	0.557025
Amlaha	WhoGEM model	0.576834
Amlaha	WhoGEM model	0.56971
Amlaha	WhoGEM model	0.547739
Amlaha	WhoGEM model	0.567104
Amlaha	WhoGEM model	0.575576
Amlaha	WhoGEM model	0.574329
Amlaha	WhoGEM model	0.581003
Amlaha	WhoGEM model	0.582252
Amlaha	WhoGEM model	0.55189
Amlaha	WhoGEM model	0.572465
Amlaha	WhoGEM model	0.54933
Amlaha	WhoGEM model	0.567012
Amlaha	WhoGEM model	0.561244
Amlaha	WhoGEM model	0.555739
Amlaha	WhoGEM model	0.580364
Amlaha	WhoGEM model	0.559245
Amlaha	WhoGEM model	0.573923
Amlaha	WhoGEM model	0.555057
Amlaha	WhoGEM model	0.564137
Amlaha	WhoGEM model	0.572767
Amlaha	WhoGEM model	0.571682
Amlaha	WhoGEM model	0.579669
Amlaha	WhoGEM model	0.568831
Amlaha	WhoGEM model	0.569288
Amlaha	WhoGEM model	0.5525
Amlaha	WhoGEM model	0.570656
Amlaha	WhoGEM model	0.555672
Amlaha	WhoGEM model	0.562438
Amlaha	WhoGEM model	0.567674
Amlaha	WhoGEM model	0.567459
Amlaha	WhoGEM model	0.550819
Amlaha	WhoGEM model	0.575502
Amlaha	WhoGEM model	0.57831
Amlaha	WhoGEM model	0.5542
Amlaha	WhoGEM model	0.58517
Amlaha	WhoGEM model	0.570575
Amlaha	WhoGEM model	0.581755
Amlaha	WhoGEM model	0.561671
Amlaha	WhoGEM model	0.556001
Amlaha	WhoGEM model	0.561746
Amlaha	WhoGEM model	0.554375
Amlaha	WhoGEM model	0.562477
Amlaha	WhoGEM model	0.559555
Amlaha	WhoGEM model	0.569445
Amlaha	WhoGEM model	0.559219
Amlaha	WhoGEM model	0.556492
Amlaha	WhoGEM model	0.567766
Amlaha	WhoGEM model	0.561889
Amlaha	WhoGEM model	0.557777
Amlaha	WhoGEM model	0.550061
Amlaha	WhoGEM model	0.580228
Amlaha	WhoGEM model	0.571096
Amlaha	WhoGEM model	0.564626
Amlaha	WhoGEM model	0.556819
Amlaha	WhoGEM model	0.54982
Amlaha	WhoGEM model	0.558739
Amlaha	WhoGEM model	0.57067
Amlaha	WhoGEM model	0.578643
Amlaha	WhoGEM model	0.582077
Amlaha	WhoGEM model	0.555389
Amlaha	WhoGEM model	0.575586
Amlaha	WhoGEM model	0.578954
Amlaha	WhoGEM model	0.557715
Amlaha	WhoGEM model	0.56812
Amlaha	WhoGEM model	0.568798
Amlaha	WhoGEM model	0.574663
Amlaha	WhoGEM model	0.562189
Amlaha	WhoGEM model	0.581004
Amlaha	WhoGEM model	0.569045
Amlaha	WhoGEM model	0.572998
Amlaha	WhoGEM model	0.586848
Amlaha	WhoGEM model	0.55072
Amlaha	WhoGEM model	0.558065
Amlaha	WhoGEM model	0.566455
Amlaha	WhoGEM model	0.59408
Amlaha	WhoGEM model	0.573106
Amlaha	WhoGEM model	0.572416
Amlaha	WhoGEM model	0.568452
Amlaha	WhoGEM model	0.55827
Amlaha	WhoGEM model	0.554706
Amlaha	WhoGEM model	0.58239
Amlaha	WhoGEM model	0.56608
Amlaha	WhoGEM model	0.579396
Amlaha	WhoGEM model	0.567056
Amlaha	WhoGEM model	0.557912
Amlaha	WhoGEM model	0.564068
Amlaha	WhoGEM model	0.564806
Amlaha	WhoGEM model	0.571016
Amlaha	WhoGEM model	0.565829
Amlaha	WhoGEM model	0.565466
Amlaha	WhoGEM model	0.573297
Amlaha	WhoGEM model	0.573834
Amlaha	WhoGEM model	0.583406
Amlaha	WhoGEM model	0.576252
Amlaha	WhoGEM model	0.56944
Amlaha	WhoGEM model	0.56401
Amlaha	WhoGEM model	0.568719
Amlaha	WhoGEM model	0.573903
Amlaha	WhoGEM model	0.567457
Amlaha	WhoGEM model	0.558885
Amlaha	WhoGEM model	0.568011
Amlaha	WhoGEM model	0.569394
Amlaha	WhoGEM model	0.552909
Amlaha	WhoGEM model	0.551366
Amlaha	WhoGEM model	0.567719
Amlaha	WhoGEM model	0.556874
Amlaha	WhoGEM model	0.553483
Amlaha	WhoGEM model	0.562264
Amlaha	WhoGEM model	0.568045
Amlaha	WhoGEM model	0.558701
Amlaha	WhoGEM model	0.580431
Amlaha	WhoGEM model	0.56893
Amlaha	WhoGEM model	0.562645
Amlaha	WhoGEM model	0.561812
Amlaha	WhoGEM model	0.564427
Amlaha	WhoGEM model	0.562678
Amlaha	WhoGEM model	0.562356
Amlaha	WhoGEM model	0.575515
Amlaha	WhoGEM model	0.570645
Amlaha	WhoGEM model	0.568263
Amlaha	WhoGEM model	0.551968
Amlaha	WhoGEM model	0.554139
Amlaha	WhoGEM model	0.552667
Amlaha	WhoGEM model	0.578615
Amlaha	WhoGEM model	0.568835
Amlaha	WhoGEM model	0.572282
Amlaha	WhoGEM model	0.603785
Amlaha	WhoGEM model	0.558874
Amlaha	WhoGEM model	0.581562
Amlaha	WhoGEM model	0.55034
Amlaha	WhoGEM model	0.555127
Amlaha	WhoGEM model	0.557657
Amlaha	WhoGEM model	0.570602
Amlaha	WhoGEM model	0.578155
Amlaha	WhoGEM model	0.563637
Amlaha	WhoGEM model	0.554517
Amlaha	WhoGEM model	0.562925
Amlaha	WhoGEM model	0.577839
Amlaha	WhoGEM model	0.56322
Amlaha	WhoGEM model	0.562071
Amlaha	WhoGEM model	0.541825
Amlaha	WhoGEM model	0.574183
Amlaha	WhoGEM model	0.571193
Amlaha	WhoGEM model	0.574637
Amlaha	WhoGEM model	0.567508
Amlaha	WhoGEM model	0.54619
Amlaha	WhoGEM model	0.55761
Amlaha	WhoGEM model	0.553245
Amlaha	WhoGEM model	0.566133
Amlaha	WhoGEM model	0.559933
Amlaha	WhoGEM model	0.54486
Amlaha	WhoGEM model	0.576125
Amlaha	WhoGEM model	0.568726
Amlaha	WhoGEM model	0.55531
Amlaha	WhoGEM model	0.568593
Amlaha	WhoGEM model	0.57059
Amlaha	WhoGEM model	0.56921
Amlaha	WhoGEM model	0.558434
Amlaha	WhoGEM model	0.56803
Amlaha	WhoGEM model	0.565729
Amlaha	WhoGEM model	0.577031
Amlaha	WhoGEM model	0.567156
Amlaha	WhoGEM model	0.561152
Amlaha	WhoGEM model	0.555691
Amlaha	WhoGEM model	0.573165
Amlaha	WhoGEM model	0.565151
Amlaha	WhoGEM model	0.555194
Amlaha	WhoGEM model	0.570823
Amlaha	WhoGEM model	0.559683
Amlaha	WhoGEM model	0.570664
Amlaha	WhoGEM model	0.559543
Amlaha	WhoGEM model	0.574946
Amlaha	WhoGEM model	0.563678
Amlaha	WhoGEM model	0.576078
Amlaha	WhoGEM model	0.572177
Amlaha	WhoGEM model	0.561448
Amlaha	WhoGEM model	0.580047
Amlaha	WhoGEM model	0.571599
Amlaha	WhoGEM model	0.566654
Amlaha	WhoGEM model	0.563874
Amlaha	WhoGEM model	0.56097
Amlaha	WhoGEM model	0.575147
Amlaha	WhoGEM model	0.567605
Amlaha	WhoGEM model	0.56892
Amlaha	WhoGEM model	0.563103
Amlaha	WhoGEM model	0.576639
Amlaha	WhoGEM model	0.558629
Amlaha	WhoGEM model	0.531915
Amlaha	WhoGEM model	0.56832
Amlaha	WhoGEM model	0.559635
Amlaha	WhoGEM model	0.557407
Amlaha	WhoGEM model	0.555977
Amlaha	WhoGEM model	0.566847
Amlaha	WhoGEM model	0.560911
Amlaha	WhoGEM model	0.578343
Amlaha	WhoGEM model	0.563905
Amlaha	WhoGEM model	0.564453
Amlaha	WhoGEM model	0.5759
Amlaha	WhoGEM model	0.546045
Amlaha	WhoGEM model	0.563423
Amlaha	WhoGEM model	0.554941
Amlaha	WhoGEM model	0.586611
Amlaha	WhoGEM model	0.576471
Amlaha	WhoGEM model	0.579051
Amlaha	WhoGEM model	0.576221
Amlaha	WhoGEM model	0.553191
Amlaha	WhoGEM model	0.567956
Amlaha	WhoGEM model	0.56881
Amlaha	WhoGEM model	0.576757
Amlaha	WhoGEM model	0.571466
Amlaha	WhoGEM model	0.570409
Amlaha	WhoGEM model	0.57171
Amlaha	WhoGEM model	0.565065
Amlaha	WhoGEM model	0.570655
Amlaha	WhoGEM model	0.566851
Amlaha	WhoGEM model	0.554875
Amlaha	WhoGEM model	0.569427
Amlaha	WhoGEM model	0.549701
Amlaha	WhoGEM model	0.567833
Amlaha	WhoGEM model	0.562457
Amlaha	WhoGEM model	0.564062
Amlaha	WhoGEM model	0.576715
Amlaha	WhoGEM model	0.578417
Amlaha	WhoGEM model	0.570397
Amlaha	WhoGEM model	0.577036
Amlaha	WhoGEM model	0.572263
Amlaha	WhoGEM model	0.555761
Amlaha	WhoGEM model	0.578188
Amlaha	WhoGEM model	0.573952
Amlaha	WhoGEM model	0.568659
Amlaha	WhoGEM model	0.572282
Amlaha	WhoGEM model	0.561241
Amlaha	WhoGEM model	0.57328
Amlaha	WhoGEM model	0.562505
Amlaha	WhoGEM model	0.573852
Amlaha	WhoGEM model	0.573925
Amlaha	WhoGEM model	0.567217
Amlaha	WhoGEM model	0.563975
Amlaha	WhoGEM model	0.578118
Amlaha	WhoGEM model	0.579342
Amlaha	WhoGEM model	0.566662
Amlaha	WhoGEM model	0.570858
Amlaha	WhoGEM model	0.564927
Amlaha	WhoGEM model	0.572975
Amlaha	WhoGEM model	0.57419
Amlaha	WhoGEM model	0.569295
Amlaha	WhoGEM model	0.573742
Amlaha	WhoGEM model	0.578558
Amlaha	WhoGEM model	0.577882
Amlaha	WhoGEM model	0.570686
Amlaha	WhoGEM model	0.556192
Amlaha	WhoGEM model	0.564897
Amlaha	WhoGEM model	0.574688
Amlaha	WhoGEM model	0.559825
Amlaha	WhoGEM model	0.573443
Amlaha	WhoGEM model	0.580231
Amlaha	WhoGEM model	0.572173
Amlaha	WhoGEM model	0.559275
Amlaha	WhoGEM model	0.577355
Amlaha	WhoGEM model	0.564755
Amlaha	WhoGEM model	0.568607
Amlaha	WhoGEM model	0.557493
Amlaha	WhoGEM model	0.559595
Amlaha	WhoGEM model	0.567579
Amlaha	WhoGEM model	0.555464
Amlaha	WhoGEM model	0.559107
Amlaha	WhoGEM model	0.563413
Amlaha	WhoGEM model	0.57548
Amlaha	WhoGEM model	0.542097
Amlaha	WhoGEM model	0.549508
Amlaha	WhoGEM model	0.57168
Amlaha	WhoGEM model	0.568092
Amlaha	WhoGEM model	0.569379
Amlaha	WhoGEM model	0.559357
Amlaha	WhoGEM model	0.599818
Amlaha	WhoGEM model	0.565484
Amlaha	WhoGEM model	0.563081
Amlaha	WhoGEM model	0.573347
Amlaha	WhoGEM model	0.575747
Amlaha	WhoGEM model	0.583553
Amlaha	WhoGEM model	0.573154
Amlaha	WhoGEM model	0.566666
Amlaha	WhoGEM model	0.577153
Amlaha	WhoGEM model	0.562557
Amlaha	WhoGEM model	0.579147
Amlaha	WhoGEM model	0.560168
Amlaha	WhoGEM model	0.56745
Amlaha	WhoGEM model	0.567383
Amlaha	WhoGEM model	0.56073
Amlaha	WhoGEM model	0.564377
Amlaha	WhoGEM model	0.574065
Amlaha	WhoGEM model	0.559253
Amlaha	WhoGEM model	0.557793
Amlaha	WhoGEM model	0.558023
Amlaha	WhoGEM model	0.558103
Amlaha	WhoGEM model	0.561726
Amlaha	WhoGEM model	0.565056
Amlaha	WhoGEM model	0.569275
Amlaha	WhoGEM model	0.567573
Amlaha	WhoGEM model	0.57794
Amlaha	WhoGEM model	0.56475
Amlaha	WhoGEM model	0.573374
Amlaha	WhoGEM model	0.559336
Amlaha	WhoGEM model	0.565433
Amlaha	WhoGEM model	0.561808
Amlaha	WhoGEM model	0.567585
Amlaha	WhoGEM model	0.557252
Amlaha	WhoGEM model	0.573733
Amlaha	WhoGEM model	0.56736
Amlaha	WhoGEM model	0.559021
Amlaha	WhoGEM model	0.582208
Amlaha	WhoGEM model	0.55786
Amlaha	WhoGEM model	0.579961
Amlaha	WhoGEM model	0.571814
Amlaha	WhoGEM model	0.567597
Amlaha	WhoGEM model	0.559334
Amlaha	WhoGEM model	0.588763
Amlaha	WhoGEM model	0.570242
Amlaha	WhoGEM model	0.563188
Amlaha	WhoGEM model	0.559039
Amlaha	WhoGEM model	0.559942
Amlaha	WhoGEM model	0.556918
Amlaha	WhoGEM model	0.555231
Amlaha	WhoGEM model	0.55236
Amlaha	WhoGEM model	0.565717
Amlaha	WhoGEM model	0.580067
Amlaha	WhoGEM model	0.563379
Amlaha	WhoGEM model	0.571127
Amlaha	WhoGEM model	0.556915
Amlaha	WhoGEM model	0.552927
Amlaha	WhoGEM model	0.573176
Amlaha	WhoGEM model	0.562722
Amlaha	WhoGEM model	0.576749
Amlaha	WhoGEM model	0.571253
Amlaha	WhoGEM model	0.575752
Amlaha	WhoGEM model	0.557662
Amlaha	WhoGEM model	0.548189
Amlaha	WhoGEM model	0.566809
Amlaha	WhoGEM model	0.556049
Amlaha	WhoGEM model	0.565198
Amlaha	WhoGEM model	0.5687
Amlaha	WhoGEM model	0.57197
Amlaha	WhoGEM model	0.561669
Amlaha	WhoGEM model	0.564962
Amlaha	WhoGEM model	0.562068
Amlaha	WhoGEM model	0.570078
Amlaha	WhoGEM model	0.564934
Amlaha	WhoGEM model	0.562262
Amlaha	WhoGEM model	0.559862
Amlaha	WhoGEM model	0.552285
Amlaha	WhoGEM model	0.569412
Amlaha	WhoGEM model	0.572933
Amlaha	WhoGEM model	0.577575
Amlaha	WhoGEM model	0.586077
Amlaha	WhoGEM model	0.577404
Amlaha	WhoGEM model	0.562361
Amlaha	WhoGEM model	0.56763
Amlaha	WhoGEM model	0.559835
Amlaha	WhoGEM model	0.567674
Amlaha	WhoGEM model	0.567441
Amlaha	WhoGEM model	0.574789
Amlaha	WhoGEM model	0.569534
Amlaha	WhoGEM model	0.579534
Amlaha	WhoGEM model	0.578045
Amlaha	WhoGEM model	0.585558
Amlaha	WhoGEM model	0.56654
Amlaha	WhoGEM model	0.570843
Amlaha	WhoGEM model	0.565726
Amlaha	WhoGEM model	0.570404
Amlaha	WhoGEM model	0.574702
Amlaha	WhoGEM model	0.568052
Amlaha	WhoGEM model	0.55054
Amlaha	WhoGEM model	0.571856
Amlaha	WhoGEM model	0.574825
Amlaha	WhoGEM model	0.575235
Amlaha	WhoGEM model	0.571997
Amlaha	WhoGEM model	0.566861
Amlaha	WhoGEM model	0.579768
Amlaha	WhoGEM model	0.56392
Amlaha	WhoGEM model	0.567142
Amlaha	WhoGEM model	0.551185
Amlaha	WhoGEM model	0.566871
Amlaha	WhoGEM model	0.561478
Amlaha	WhoGEM model	0.573484
Amlaha	WhoGEM model	0.571227
Amlaha	WhoGEM model	0.589973
Amlaha	WhoGEM model	0.556679
Amlaha	WhoGEM model	0.561714
Amlaha	WhoGEM model	0.582606
Amlaha	WhoGEM model	0.566283
Amlaha	WhoGEM model	0.567846
Amlaha	WhoGEM model	0.558154
Amlaha	WhoGEM model	0.561069
Amlaha	WhoGEM model	0.582457
Amlaha	WhoGEM model	0.567809
Amlaha	WhoGEM model	0.565425
Amlaha	WhoGEM model	0.570833
Amlaha	WhoGEM model	0.568908
Amlaha	WhoGEM model	0.585975
Amlaha	WhoGEM model	0.580017
Amlaha	WhoGEM model	0.564443
Amlaha	WhoGEM model	0.560852
Amlaha	Env. only model	0.528431
Amlaha	Env. only model	0.544039
Amlaha	Env. only model	0.531223
Amlaha	Env. only model	0.523932
Amlaha	Env. only model	0.506658
Amlaha	Env. only model	0.515818
Amlaha	Env. only model	0.519456
Amlaha	Env. only model	0.515154
Amlaha	Env. only model	0.523612
Amlaha	Env. only model	0.503947
Amlaha	Env. only model	0.52751
Amlaha	Env. only model	0.515688
Amlaha	Env. only model	0.51452
Amlaha	Env. only model	0.510822
Amlaha	Env. only model	0.526643
Amlaha	Env. only model	0.502806
Amlaha	Env. only model	0.500994
Amlaha	Env. only model	0.5105
Amlaha	Env. only model	0.512876
Amlaha	Env. only model	0.510919
Amlaha	Env. only model	0.51789
Amlaha	Env. only model	0.519956
Amlaha	Env. only model	0.525025
Amlaha	Env. only model	0.518056
Amlaha	Env. only model	0.51355
Amlaha	Env. only model	0.536444
Amlaha	Env. only model	0.518411
Amlaha	Env. only model	0.523632
Amlaha	Env. only model	0.515151
Amlaha	Env. only model	0.505938
Amlaha	Env. only model	0.539326
Amlaha	Env. only model	0.522256
Amlaha	Env. only model	0.511432
Amlaha	Env. only model	0.504356
Amlaha	Env. only model	0.519507
Amlaha	Env. only model	0.514242
Amlaha	Env. only model	0.537411
Amlaha	Env. only model	0.530579
Amlaha	Env. only model	0.524432
Amlaha	Env. only model	0.520355
Amlaha	Env. only model	0.521097
Amlaha	Env. only model	0.510602
Amlaha	Env. only model	0.518751
Amlaha	Env. only model	0.530656
Amlaha	Env. only model	0.51731
Amlaha	Env. only model	0.513894
Amlaha	Env. only model	0.530869
Amlaha	Env. only model	0.534758
Amlaha	Env. only model	0.512824
Amlaha	Env. only model	0.521368
Amlaha	Env. only model	0.501518
Amlaha	Env. only model	0.500465
Amlaha	Env. only model	0.514364
Amlaha	Env. only model	0.523696
Amlaha	Env. only model	0.51977
Amlaha	Env. only model	0.524358
Amlaha	Env. only model	0.516429
Amlaha	Env. only model	0.505101
Amlaha	Env. only model	0.518263
Amlaha	Env. only model	0.516325
Amlaha	Env. only model	0.52663
Amlaha	Env. only model	0.523602
Amlaha	Env. only model	0.510301
Amlaha	Env. only model	0.490864
Amlaha	Env. only model	0.504063
Amlaha	Env. only model	0.506529
Amlaha	Env. only model	0.531726
Amlaha	Env. only model	0.514775
Amlaha	Env. only model	0.507181
Amlaha	Env. only model	0.527664
Amlaha	Env. only model	0.516004
Amlaha	Env. only model	0.523938
Amlaha	Env. only model	0.521756
Amlaha	Env. only model	0.512706
Amlaha	Env. only model	0.516926
Amlaha	Env. only model	0.504933
Amlaha	Env. only model	0.513885
Amlaha	Env. only model	0.522958
Amlaha	Env. only model	0.514702
Amlaha	Env. only model	0.51596
Amlaha	Env. only model	0.512279
Amlaha	Env. only model	0.527827
Amlaha	Env. only model	0.509818
Amlaha	Env. only model	0.507709
Amlaha	Env. only model	0.511431
Amlaha	Env. only model	0.534801
Amlaha	Env. only model	0.520447
Amlaha	Env. only model	0.523181
Amlaha	Env. only model	0.514546
Amlaha	Env. only model	0.528012
Amlaha	Env. only model	0.516339
Amlaha	Env. only model	0.518276
Amlaha	Env. only model	0.507965
Amlaha	Env. only model	0.537794
Amlaha	Env. only model	0.519927
Amlaha	Env. only model	0.51559
Amlaha	Env. only model	0.532958
Amlaha	Env. only model	0.519968
Amlaha	Env. only model	0.516958
Amlaha	Env. only model	0.515902
Amlaha	Env. only model	0.516391
Amlaha	Env. only model	0.509394
Amlaha	Env. only model	0.516944
Amlaha	Env. only model	0.532687
Amlaha	Env. only model	0.5243
Amlaha	Env. only model	0.532435
Amlaha	Env. only model	0.503771
Amlaha	Env. only model	0.523464
Amlaha	Env. only model	0.493167
Amlaha	Env. only model	0.516001
Amlaha	Env. only model	0.509472
Amlaha	Env. only model	0.527817
Amlaha	Env. only model	0.525058
Amlaha	Env. only model	0.514131
Amlaha	Env. only model	0.526405
Amlaha	Env. only model	0.514413
Amlaha	Env. only model	0.507585
Amlaha	Env. only model	0.529563
Amlaha	Env. only model	0.517635
Amlaha	Env. only model	0.529863
Amlaha	Env. only model	0.515865
Amlaha	Env. only model	0.540409
Amlaha	Env. only model	0.507853
Amlaha	Env. only model	0.513198
Amlaha	Env. only model	0.510184
Amlaha	Env. only model	0.523272
Amlaha	Env. only model	0.503169
Amlaha	Env. only model	0.517198
Amlaha	Env. only model	0.504597
Amlaha	Env. only model	0.517699
Amlaha	Env. only model	0.526289
Amlaha	Env. only model	0.522978
Amlaha	Env. only model	0.523982
Amlaha	Env. only model	0.522569
Amlaha	Env. only model	0.527332
Amlaha	Env. only model	0.52644
Amlaha	Env. only model	0.51311
Amlaha	Env. only model	0.504899
Amlaha	Env. only model	0.524924
Amlaha	Env. only model	0.523192
Amlaha	Env. only model	0.528917
Amlaha	Env. only model	0.51866
Amlaha	Env. only model	0.504037
Amlaha	Env. only model	0.514108
Amlaha	Env. only model	0.517389
Amlaha	Env. only model	0.5093
Amlaha	Env. only model	0.521349
Amlaha	Env. only model	0.517715
Amlaha	Env. only model	0.517536
Amlaha	Env. only model	0.507169
Amlaha	Env. only model	0.526919
Amlaha	Env. only model	0.527022
Amlaha	Env. only model	0.494627
Amlaha	Env. only model	0.500426
Amlaha	Env. only model	0.520233
Amlaha	Env. only model	0.525514
Amlaha	Env. only model	0.527347
Amlaha	Env. only model	0.527296
Amlaha	Env. only model	0.51638
Amlaha	Env. only model	0.524279
Amlaha	Env. only model	0.511822
Amlaha	Env. only model	0.514236
Amlaha	Env. only model	0.508117
Amlaha	Env. only model	0.517764
Amlaha	Env. only model	0.530978
Amlaha	Env. only model	0.520232
Amlaha	Env. only model	0.538842
Amlaha	Env. only model	0.525648
Amlaha	Env. only model	0.520747
Amlaha	Env. only model	0.504314
Amlaha	Env. only model	0.505597
Amlaha	Env. only model	0.520485
Amlaha	Env. only model	0.535659
Amlaha	Env. only model	0.515779
Amlaha	Env. only model	0.517684
Amlaha	Env. only model	0.525747
Amlaha	Env. only model	0.525523
Amlaha	Env. only model	0.511328
Amlaha	Env. only model	0.533662
Amlaha	Env. only model	0.509226
Amlaha	Env. only model	0.526782
Amlaha	Env. only model	0.507764
Amlaha	Env. only model	0.513134
Amlaha	Env. only model	0.502245
Amlaha	Env. only model	0.517191
Amlaha	Env. only model	0.521655
Amlaha	Env. only model	0.524276
Amlaha	Env. only model	0.509639
Amlaha	Env. only model	0.519448
Amlaha	Env. only model	0.520031
Amlaha	Env. only model	0.525776
Amlaha	Env. only model	0.524696
Amlaha	Env. only model	0.518375
Amlaha	Env. only model	0.507215
Amlaha	Env. only model	0.529916
Amlaha	Env. only model	0.526605
Amlaha	Env. only model	0.52387
Amlaha	Env. only model	0.505405
Amlaha	Env. only model	0.510681
Amlaha	Env. only model	0.518705
Amlaha	Env. only model	0.500597
Amlaha	Env. only model	0.502589
Amlaha	Env. only model	0.522158
Amlaha	Env. only model	0.51599
Amlaha	Env. only model	0.495866
Amlaha	Env. only model	0.507609
Amlaha	Env. only model	0.51062
Amlaha	Env. only model	0.518764
Amlaha	Env. only model	0.524818
Amlaha	Env. only model	0.516646
Amlaha	Env. only model	0.513458
Amlaha	Env. only model	0.514897
Amlaha	Env. only model	0.514459
Amlaha	Env. only model	0.508883
Amlaha	Env. only model	0.51364
Amlaha	Env. only model	0.527037
Amlaha	Env. only model	0.528176
Amlaha	Env. only model	0.513801
Amlaha	Env. only model	0.506203
Amlaha	Env. only model	0.507429
Amlaha	Env. only model	0.502847
Amlaha	Env. only model	0.538224
Amlaha	Env. only model	0.52117
Amlaha	Env. only model	0.516447
Amlaha	Env. only model	0.547864
Amlaha	Env. only model	0.502873
Amlaha	Env. only model	0.529006
Amlaha	Env. only model	0.52661
Amlaha	Env. only model	0.512193
Amlaha	Env. only model	0.520486
Amlaha	Env. only model	0.511287
Amlaha	Env. only model	0.52109
Amlaha	Env. only model	0.508469
Amlaha	Env. only model	0.518484
Amlaha	Env. only model	0.522071
Amlaha	Env. only model	0.518028
Amlaha	Env. only model	0.520664
Amlaha	Env. only model	0.515669
Amlaha	Env. only model	0.499441
Amlaha	Env. only model	0.518632
Amlaha	Env. only model	0.524023
Amlaha	Env. only model	0.517124
Amlaha	Env. only model	0.522766
Amlaha	Env. only model	0.500173
Amlaha	Env. only model	0.51492
Amlaha	Env. only model	0.501101
Amlaha	Env. only model	0.512591
Amlaha	Env. only model	0.523773
Amlaha	Env. only model	0.506046
Amlaha	Env. only model	0.519941
Amlaha	Env. only model	0.518571
Amlaha	Env. only model	0.525811
Amlaha	Env. only model	0.518828
Amlaha	Env. only model	0.529406
Amlaha	Env. only model	0.517211
Amlaha	Env. only model	0.512795
Amlaha	Env. only model	0.520914
Amlaha	Env. only model	0.511045
Amlaha	Env. only model	0.524601
Amlaha	Env. only model	0.506667
Amlaha	Env. only model	0.516709
Amlaha	Env. only model	0.505044
Amlaha	Env. only model	0.521078
Amlaha	Env. only model	0.525546
Amlaha	Env. only model	0.508423
Amlaha	Env. only model	0.521435
Amlaha	Env. only model	0.513114
Amlaha	Env. only model	0.523646
Amlaha	Env. only model	0.511748
Amlaha	Env. only model	0.518123
Amlaha	Env. only model	0.52581
Amlaha	Env. only model	0.536038
Amlaha	Env. only model	0.5254
Amlaha	Env. only model	0.507812
Amlaha	Env. only model	0.523086
Amlaha	Env. only model	0.516354
Amlaha	Env. only model	0.522075
Amlaha	Env. only model	0.516515
Amlaha	Env. only model	0.507064
Amlaha	Env. only model	0.520275
Amlaha	Env. only model	0.523256
Amlaha	Env. only model	0.513369
Amlaha	Env. only model	0.506704
Amlaha	Env. only model	0.522486
Amlaha	Env. only model	0.520945
Amlaha	Env. only model	0.515152
Amlaha	Env. only model	0.516496
Amlaha	Env. only model	0.51409
Amlaha	Env. only model	0.514804
Amlaha	Env. only model	0.52022
Amlaha	Env. only model	0.507665
Amlaha	Env. only model	0.506306
Amlaha	Env. only model	0.521624
Amlaha	Env. only model	0.511976
Amlaha	Env. only model	0.520135
Amlaha	Env. only model	0.528449
Amlaha	Env. only model	0.50001
Amlaha	Env. only model	0.523381
Amlaha	Env. only model	0.501891
Amlaha	Env. only model	0.529008
Amlaha	Env. only model	0.516827
Amlaha	Env. only model	0.524754
Amlaha	Env. only model	0.531872
Amlaha	Env. only model	0.510511
Amlaha	Env. only model	0.50779
Amlaha	Env. only model	0.52386
Amlaha	Env. only model	0.523053
Amlaha	Env. only model	0.522845
Amlaha	Env. only model	0.522852
Amlaha	Env. only model	0.518562
Amlaha	Env. only model	0.526014
Amlaha	Env. only model	0.526828
Amlaha	Env. only model	0.516967
Amlaha	Env. only model	0.505968
Amlaha	Env. only model	0.526363
Amlaha	Env. only model	0.508297
Amlaha	Env. only model	0.521455
Amlaha	Env. only model	0.51691
Amlaha	Env. only model	0.522597
Amlaha	Env. only model	0.528943
Amlaha	Env. only model	0.526746
Amlaha	Env. only model	0.508407
Amlaha	Env. only model	0.526712
Amlaha	Env. only model	0.512592
Amlaha	Env. only model	0.522175
Amlaha	Env. only model	0.52679
Amlaha	Env. only model	0.513368
Amlaha	Env. only model	0.517142
Amlaha	Env. only model	0.521979
Amlaha	Env. only model	0.501383
Amlaha	Env. only model	0.522549
Amlaha	Env. only model	0.517753
Amlaha	Env. only model	0.518453
Amlaha	Env. only model	0.523004
Amlaha	Env. only model	0.520618
Amlaha	Env. only model	0.530118
Amlaha	Env. only model	0.527447
Amlaha	Env. only model	0.533843
Amlaha	Env. only model	0.531657
Amlaha	Env. only model	0.527856
Amlaha	Env. only model	0.516965
Amlaha	Env. only model	0.535224
Amlaha	Env. only model	0.533422
Amlaha	Env. only model	0.512088
Amlaha	Env. only model	0.52694
Amlaha	Env. only model	0.523567
Amlaha	Env. only model	0.522876
Amlaha	Env. only model	0.517924
Amlaha	Env. only model	0.527469
Amlaha	Env. only model	0.50381
Amlaha	Env. only model	0.51824
Amlaha	Env. only model	0.515245
Amlaha	Env. only model	0.52077
Amlaha	Env. only model	0.525966
Amlaha	Env. only model	0.524275
Amlaha	Env. only model	0.510254
Amlaha	Env. only model	0.529414
Amlaha	Env. only model	0.521689
Amlaha	Env. only model	0.524666
Amlaha	Env. only model	0.508743
Amlaha	Env. only model	0.509411
Amlaha	Env. only model	0.520557
Amlaha	Env. only model	0.506416
Amlaha	Env. only model	0.51309
Amlaha	Env. only model	0.518562
Amlaha	Env. only model	0.520183
Amlaha	Env. only model	0.493645
Amlaha	Env. only model	0.494259
Amlaha	Env. only model	0.518931
Amlaha	Env. only model	0.507898
Amlaha	Env. only model	0.524071
Amlaha	Env. only model	0.523101
Amlaha	Env. only model	0.543831
Amlaha	Env. only model	0.52459
Amlaha	Env. only model	0.516385
Amlaha	Env. only model	0.519301
Amlaha	Env. only model	0.530453
Amlaha	Env. only model	0.535875
Amlaha	Env. only model	0.521043
Amlaha	Env. only model	0.526459
Amlaha	Env. only model	0.518652
Amlaha	Env. only model	0.501737
Amlaha	Env. only model	0.518065
Amlaha	Env. only model	0.509938
Amlaha	Env. only model	0.528349
Amlaha	Env. only model	0.515374
Amlaha	Env. only model	0.511796
Amlaha	Env. only model	0.513607
Amlaha	Env. only model	0.523705
Amlaha	Env. only model	0.510097
Amlaha	Env. only model	0.523611
Amlaha	Env. only model	0.519644
Amlaha	Env. only model	0.534054
Amlaha	Env. only model	0.518258
Amlaha	Env. only model	0.523198
Amlaha	Env. only model	0.516324
Amlaha	Env. only model	0.521331
Amlaha	Env. only model	0.517773
Amlaha	Env. only model	0.519052
Amlaha	Env. only model	0.523984
Amlaha	Env. only model	0.521374
Amlaha	Env. only model	0.521481
Amlaha	Env. only model	0.514903
Amlaha	Env. only model	0.512427
Amlaha	Env. only model	0.521428
Amlaha	Env. only model	0.52841
Amlaha	Env. only model	0.515692
Amlaha	Env. only model	0.504371
Amlaha	Env. only model	0.532789
Amlaha	Env. only model	0.503295
Amlaha	Env. only model	0.534706
Amlaha	Env. only model	0.51944
Amlaha	Env. only model	0.514173
Amlaha	Env. only model	0.516852
Amlaha	Env. only model	0.536952
Amlaha	Env. only model	0.519411
Amlaha	Env. only model	0.527854
Amlaha	Env. only model	0.506996
Amlaha	Env. only model	0.522229
Amlaha	Env. only model	0.501022
Amlaha	Env. only model	0.504209
Amlaha	Env. only model	0.52096
Amlaha	Env. only model	0.523598
Amlaha	Env. only model	0.529126
Amlaha	Env. only model	0.50419
Amlaha	Env. only model	0.522248
Amlaha	Env. only model	0.506736
Amlaha	Env. only model	0.501452
Amlaha	Env. only model	0.522504
Amlaha	Env. only model	0.513774
Amlaha	Env. only model	0.527053
Amlaha	Env. only model	0.51383
Amlaha	Env. only model	0.530906
Amlaha	Env. only model	0.504297
Amlaha	Env. only model	0.488811
Amlaha	Env. only model	0.514246
Amlaha	Env. only model	0.502352
Amlaha	Env. only model	0.515275
Amlaha	Env. only model	0.505323
Amlaha	Env. only model	0.520266
Amlaha	Env. only model	0.509886
Amlaha	Env. only model	0.518091
Amlaha	Env. only model	0.515433
Amlaha	Env. only model	0.517723
Amlaha	Env. only model	0.507184
Amlaha	Env. only model	0.503102
Amlaha	Env. only model	0.502037
Amlaha	Env. only model	0.496671
Amlaha	Env. only model	0.516183
Amlaha	Env. only model	0.530565
Amlaha	Env. only model	0.520538
Amlaha	Env. only model	0.542237
Amlaha	Env. only model	0.519899
Amlaha	Env. only model	0.523238
Amlaha	Env. only model	0.52622
Amlaha	Env. only model	0.511202
Amlaha	Env. only model	0.518184
Amlaha	Env. only model	0.523469
Amlaha	Env. only model	0.517584
Amlaha	Env. only model	0.530028
Amlaha	Env. only model	0.526798
Amlaha	Env. only model	0.526702
Amlaha	Env. only model	0.531187
Amlaha	Env. only model	0.519052
Amlaha	Env. only model	0.521116
Amlaha	Env. only model	0.504716
Amlaha	Env. only model	0.524266
Amlaha	Env. only model	0.514706
Amlaha	Env. only model	0.508547
Amlaha	Env. only model	0.495357
Amlaha	Env. only model	0.537381
Amlaha	Env. only model	0.514463
Amlaha	Env. only model	0.518696
Amlaha	Env. only model	0.519389
Amlaha	Env. only model	0.505035
Amlaha	Env. only model	0.52284
Amlaha	Env. only model	0.505822
Amlaha	Env. only model	0.513389
Amlaha	Env. only model	0.504557
Amlaha	Env. only model	0.509972
Amlaha	Env. only model	0.524669
Amlaha	Env. only model	0.529376
Amlaha	Env. only model	0.52058
Amlaha	Env. only model	0.527605
Amlaha	Env. only model	0.50402
Amlaha	Env. only model	0.506773
Amlaha	Env. only model	0.523807
Amlaha	Env. only model	0.5142
Amlaha	Env. only model	0.511722
Amlaha	Env. only model	0.51032
Amlaha	Env. only model	0.504841
Amlaha	Env. only model	0.533775
Amlaha	Env. only model	0.523799
Amlaha	Env. only model	0.519559
Amlaha	Env. only model	0.52754
Amlaha	Env. only model	0.52007
Amlaha	Env. only model	0.530932
Amlaha	Env. only model	0.525712
Amlaha	Env. only model	0.519423
Amlaha	Env. only model	0.515793
Patancheru	WhoGEM model	0.700204
Patancheru	WhoGEM model	0.684475
Patancheru	WhoGEM model	0.688233
Patancheru	WhoGEM model	0.678048
Patancheru	WhoGEM model	0.679396
Patancheru	WhoGEM model	0.709546
Patancheru	WhoGEM model	0.686223
Patancheru	WhoGEM model	0.677102
Patancheru	WhoGEM model	0.686874
Patancheru	WhoGEM model	0.700871
Patancheru	WhoGEM model	0.683858
Patancheru	WhoGEM model	0.67698
Patancheru	WhoGEM model	0.679067
Patancheru	WhoGEM model	0.710721
Patancheru	WhoGEM model	0.691526
Patancheru	WhoGEM model	0.695089
Patancheru	WhoGEM model	0.694813
Patancheru	WhoGEM model	0.690366
Patancheru	WhoGEM model	0.690176
Patancheru	WhoGEM model	0.709476
Patancheru	WhoGEM model	0.694158
Patancheru	WhoGEM model	0.674334
Patancheru	WhoGEM model	0.686826
Patancheru	WhoGEM model	0.697876
Patancheru	WhoGEM model	0.702466
Patancheru	WhoGEM model	0.693779
Patancheru	WhoGEM model	0.700181
Patancheru	WhoGEM model	0.689587
Patancheru	WhoGEM model	0.686544
Patancheru	WhoGEM model	0.694625
Patancheru	WhoGEM model	0.679369
Patancheru	WhoGEM model	0.687042
Patancheru	WhoGEM model	0.679075
Patancheru	WhoGEM model	0.686587
Patancheru	WhoGEM model	0.692621
Patancheru	WhoGEM model	0.687904
Patancheru	WhoGEM model	0.694491
Patancheru	WhoGEM model	0.691179
Patancheru	WhoGEM model	0.688809
Patancheru	WhoGEM model	0.692664
Patancheru	WhoGEM model	0.684082
Patancheru	WhoGEM model	0.691847
Patancheru	WhoGEM model	0.703402
Patancheru	WhoGEM model	0.678648
Patancheru	WhoGEM model	0.683889
Patancheru	WhoGEM model	0.696288
Patancheru	WhoGEM model	0.701979
Patancheru	WhoGEM model	0.691271
Patancheru	WhoGEM model	0.697866
Patancheru	WhoGEM model	0.693877
Patancheru	WhoGEM model	0.693715
Patancheru	WhoGEM model	0.697234
Patancheru	WhoGEM model	0.701264
Patancheru	WhoGEM model	0.693246
Patancheru	WhoGEM model	0.693286
Patancheru	WhoGEM model	0.689338
Patancheru	WhoGEM model	0.697821
Patancheru	WhoGEM model	0.697252
Patancheru	WhoGEM model	0.686782
Patancheru	WhoGEM model	0.680071
Patancheru	WhoGEM model	0.691907
Patancheru	WhoGEM model	0.681646
Patancheru	WhoGEM model	0.691753
Patancheru	WhoGEM model	0.693144
Patancheru	WhoGEM model	0.687797
Patancheru	WhoGEM model	0.696828
Patancheru	WhoGEM model	0.699658
Patancheru	WhoGEM model	0.69172
Patancheru	WhoGEM model	0.684987
Patancheru	WhoGEM model	0.697486
Patancheru	WhoGEM model	0.699958
Patancheru	WhoGEM model	0.69541
Patancheru	WhoGEM model	0.677804
Patancheru	WhoGEM model	0.694822
Patancheru	WhoGEM model	0.690664
Patancheru	WhoGEM model	0.678064
Patancheru	WhoGEM model	0.683287
Patancheru	WhoGEM model	0.688514
Patancheru	WhoGEM model	0.686643
Patancheru	WhoGEM model	0.670031
Patancheru	WhoGEM model	0.698706
Patancheru	WhoGEM model	0.678581
Patancheru	WhoGEM model	0.701559
Patancheru	WhoGEM model	0.684358
Patancheru	WhoGEM model	0.694127
Patancheru	WhoGEM model	0.684035
Patancheru	WhoGEM model	0.697357
Patancheru	WhoGEM model	0.686543
Patancheru	WhoGEM model	0.681851
Patancheru	WhoGEM model	0.684941
Patancheru	WhoGEM model	0.679059
Patancheru	WhoGEM model	0.682258
Patancheru	WhoGEM model	0.681082
Patancheru	WhoGEM model	0.704608
Patancheru	WhoGEM model	0.688515
Patancheru	WhoGEM model	0.684469
Patancheru	WhoGEM model	0.690282
Patancheru	WhoGEM model	0.689904
Patancheru	WhoGEM model	0.698116
Patancheru	WhoGEM model	0.696937
Patancheru	WhoGEM model	0.691275
Patancheru	WhoGEM model	0.68602
Patancheru	WhoGEM model	0.683066
Patancheru	WhoGEM model	0.711809
Patancheru	WhoGEM model	0.701257
Patancheru	WhoGEM model	0.690397
Patancheru	WhoGEM model	0.707743
Patancheru	WhoGEM model	0.696997
Patancheru	WhoGEM model	0.692853
Patancheru	WhoGEM model	0.673001
Patancheru	WhoGEM model	0.680453
Patancheru	WhoGEM model	0.703516
Patancheru	WhoGEM model	0.689526
Patancheru	WhoGEM model	0.678508
Patancheru	WhoGEM model	0.681522
Patancheru	WhoGEM model	0.689591
Patancheru	WhoGEM model	0.695299
Patancheru	WhoGEM model	0.698036
Patancheru	WhoGEM model	0.676788
Patancheru	WhoGEM model	0.684515
Patancheru	WhoGEM model	0.707896
Patancheru	WhoGEM model	0.697243
Patancheru	WhoGEM model	0.694749
Patancheru	WhoGEM model	0.685109
Patancheru	WhoGEM model	0.709427
Patancheru	WhoGEM model	0.692009
Patancheru	WhoGEM model	0.706215
Patancheru	WhoGEM model	0.684321
Patancheru	WhoGEM model	0.708549
Patancheru	WhoGEM model	0.702696
Patancheru	WhoGEM model	0.681071
Patancheru	WhoGEM model	0.693612
Patancheru	WhoGEM model	0.684307
Patancheru	WhoGEM model	0.701629
Patancheru	WhoGEM model	0.691271
Patancheru	WhoGEM model	0.684052
Patancheru	WhoGEM model	0.693296
Patancheru	WhoGEM model	0.680292
Patancheru	WhoGEM model	0.681636
Patancheru	WhoGEM model	0.688196
Patancheru	WhoGEM model	0.69074
Patancheru	WhoGEM model	0.682429
Patancheru	WhoGEM model	0.689173
Patancheru	WhoGEM model	0.691953
Patancheru	WhoGEM model	0.698274
Patancheru	WhoGEM model	0.690625
Patancheru	WhoGEM model	0.682075
Patancheru	WhoGEM model	0.687971
Patancheru	WhoGEM model	0.692922
Patancheru	WhoGEM model	0.681208
Patancheru	WhoGEM model	0.679317
Patancheru	WhoGEM model	0.674019
Patancheru	WhoGEM model	0.697487
Patancheru	WhoGEM model	0.696603
Patancheru	WhoGEM model	0.684142
Patancheru	WhoGEM model	0.697864
Patancheru	WhoGEM model	0.703076
Patancheru	WhoGEM model	0.698415
Patancheru	WhoGEM model	0.689704
Patancheru	WhoGEM model	0.697723
Patancheru	WhoGEM model	0.693102
Patancheru	WhoGEM model	0.680314
Patancheru	WhoGEM model	0.691259
Patancheru	WhoGEM model	0.687616
Patancheru	WhoGEM model	0.689746
Patancheru	WhoGEM model	0.708824
Patancheru	WhoGEM model	0.687601
Patancheru	WhoGEM model	0.69501
Patancheru	WhoGEM model	0.691915
Patancheru	WhoGEM model	0.695996
Patancheru	WhoGEM model	0.697231
Patancheru	WhoGEM model	0.688205
Patancheru	WhoGEM model	0.697872
Patancheru	WhoGEM model	0.693197
Patancheru	WhoGEM model	0.696621
Patancheru	WhoGEM model	0.692385
Patancheru	WhoGEM model	0.686339
Patancheru	WhoGEM model	0.677663
Patancheru	WhoGEM model	0.695771
Patancheru	WhoGEM model	0.691145
Patancheru	WhoGEM model	0.700447
Patancheru	WhoGEM model	0.684341
Patancheru	WhoGEM model	0.683848
Patancheru	WhoGEM model	0.692413
Patancheru	WhoGEM model	0.687411
Patancheru	WhoGEM model	0.683637
Patancheru	WhoGEM model	0.692218
Patancheru	WhoGEM model	0.687017
Patancheru	WhoGEM model	0.687989
Patancheru	WhoGEM model	0.694605
Patancheru	WhoGEM model	0.693326
Patancheru	WhoGEM model	0.703523
Patancheru	WhoGEM model	0.705566
Patancheru	WhoGEM model	0.702691
Patancheru	WhoGEM model	0.70016
Patancheru	WhoGEM model	0.699701
Patancheru	WhoGEM model	0.697643
Patancheru	WhoGEM model	0.681182
Patancheru	WhoGEM model	0.67243
Patancheru	WhoGEM model	0.700762
Patancheru	WhoGEM model	0.673313
Patancheru	WhoGEM model	0.693244
Patancheru	WhoGEM model	0.698828
Patancheru	WhoGEM model	0.690055
Patancheru	WhoGEM model	0.674769
Patancheru	WhoGEM model	0.681129
Patancheru	WhoGEM model	0.701998
Patancheru	WhoGEM model	0.690191
Patancheru	WhoGEM model	0.698194
Patancheru	WhoGEM model	0.699927
Patancheru	WhoGEM model	0.687127
Patancheru	WhoGEM model	0.695637
Patancheru	WhoGEM model	0.6999
Patancheru	WhoGEM model	0.694073
Patancheru	WhoGEM model	0.711291
Patancheru	WhoGEM model	0.690454
Patancheru	WhoGEM model	0.693656
Patancheru	WhoGEM model	0.681281
Patancheru	WhoGEM model	0.682541
Patancheru	WhoGEM model	0.700255
Patancheru	WhoGEM model	0.685507
Patancheru	WhoGEM model	0.68878
Patancheru	WhoGEM model	0.712977
Patancheru	WhoGEM model	0.699264
Patancheru	WhoGEM model	0.681622
Patancheru	WhoGEM model	0.686402
Patancheru	WhoGEM model	0.70173
Patancheru	WhoGEM model	0.69034
Patancheru	WhoGEM model	0.689225
Patancheru	WhoGEM model	0.690971
Patancheru	WhoGEM model	0.680507
Patancheru	WhoGEM model	0.681466
Patancheru	WhoGEM model	0.712261
Patancheru	WhoGEM model	0.682594
Patancheru	WhoGEM model	0.690324
Patancheru	WhoGEM model	0.707005
Patancheru	WhoGEM model	0.69759
Patancheru	WhoGEM model	0.688491
Patancheru	WhoGEM model	0.676121
Patancheru	WhoGEM model	0.705508
Patancheru	WhoGEM model	0.688447
Patancheru	WhoGEM model	0.688095
Patancheru	WhoGEM model	0.698997
Patancheru	WhoGEM model	0.68943
Patancheru	WhoGEM model	0.688618
Patancheru	WhoGEM model	0.685052
Patancheru	WhoGEM model	0.685359
Patancheru	WhoGEM model	0.69567
Patancheru	WhoGEM model	0.685988
Patancheru	WhoGEM model	0.689059
Patancheru	WhoGEM model	0.702103
Patancheru	WhoGEM model	0.683349
Patancheru	WhoGEM model	0.684241
Patancheru	WhoGEM model	0.700178
Patancheru	WhoGEM model	0.682992
Patancheru	WhoGEM model	0.684843
Patancheru	WhoGEM model	0.695171
Patancheru	WhoGEM model	0.690564
Patancheru	WhoGEM model	0.683049
Patancheru	WhoGEM model	0.710173
Patancheru	WhoGEM model	0.702484
Patancheru	WhoGEM model	0.697149
Patancheru	WhoGEM model	0.694777
Patancheru	WhoGEM model	0.679648
Patancheru	WhoGEM model	0.68218
Patancheru	WhoGEM model	0.673245
Patancheru	WhoGEM model	0.682872
Patancheru	WhoGEM model	0.684907
Patancheru	WhoGEM model	0.682487
Patancheru	WhoGEM model	0.698912
Patancheru	WhoGEM model	0.679781
Patancheru	WhoGEM model	0.680262
Patancheru	WhoGEM model	0.697152
Patancheru	WhoGEM model	0.698844
Patancheru	WhoGEM model	0.696216
Patancheru	WhoGEM model	0.684725
Patancheru	WhoGEM model	0.694075
Patancheru	WhoGEM model	0.704304
Patancheru	WhoGEM model	0.692746
Patancheru	WhoGEM model	0.67783
Patancheru	WhoGEM model	0.683113
Patancheru	WhoGEM model	0.693797
Patancheru	WhoGEM model	0.688933
Patancheru	WhoGEM model	0.700903
Patancheru	WhoGEM model	0.690607
Patancheru	WhoGEM model	0.69827
Patancheru	WhoGEM model	0.681658
Patancheru	WhoGEM model	0.670599
Patancheru	WhoGEM model	0.689592
Patancheru	WhoGEM model	0.686502
Patancheru	WhoGEM model	0.699147
Patancheru	WhoGEM model	0.685121
Patancheru	WhoGEM model	0.689981
Patancheru	WhoGEM model	0.678509
Patancheru	WhoGEM model	0.688725
Patancheru	WhoGEM model	0.696846
Patancheru	WhoGEM model	0.680174
Patancheru	WhoGEM model	0.687745
Patancheru	WhoGEM model	0.686659
Patancheru	WhoGEM model	0.689023
Patancheru	WhoGEM model	0.701908
Patancheru	WhoGEM model	0.697781
Patancheru	WhoGEM model	0.674845
Patancheru	WhoGEM model	0.69617
Patancheru	WhoGEM model	0.683122
Patancheru	WhoGEM model	0.695431
Patancheru	WhoGEM model	0.705921
Patancheru	WhoGEM model	0.685983
Patancheru	WhoGEM model	0.682188
Patancheru	WhoGEM model	0.699165
Patancheru	WhoGEM model	0.682997
Patancheru	WhoGEM model	0.69126
Patancheru	WhoGEM model	0.685944
Patancheru	WhoGEM model	0.701786
Patancheru	WhoGEM model	0.689378
Patancheru	WhoGEM model	0.695123
Patancheru	WhoGEM model	0.686542
Patancheru	WhoGEM model	0.680426
Patancheru	WhoGEM model	0.703642
Patancheru	WhoGEM model	0.679625
Patancheru	WhoGEM model	0.703835
Patancheru	WhoGEM model	0.707399
Patancheru	WhoGEM model	0.67513
Patancheru	WhoGEM model	0.696174
Patancheru	WhoGEM model	0.691096
Patancheru	WhoGEM model	0.68314
Patancheru	WhoGEM model	0.694938
Patancheru	WhoGEM model	0.686352
Patancheru	WhoGEM model	0.695401
Patancheru	WhoGEM model	0.688537
Patancheru	WhoGEM model	0.711753
Patancheru	WhoGEM model	0.685338
Patancheru	WhoGEM model	0.691766
Patancheru	WhoGEM model	0.671255
Patancheru	WhoGEM model	0.696764
Patancheru	WhoGEM model	0.677859
Patancheru	WhoGEM model	0.690998
Patancheru	WhoGEM model	0.673947
Patancheru	WhoGEM model	0.6974
Patancheru	WhoGEM model	0.709051
Patancheru	WhoGEM model	0.669803
Patancheru	WhoGEM model	0.686879
Patancheru	WhoGEM model	0.692973
Patancheru	WhoGEM model	0.689372
Patancheru	WhoGEM model	0.691417
Patancheru	WhoGEM model	0.693035
Patancheru	WhoGEM model	0.686879
Patancheru	WhoGEM model	0.681825
Patancheru	WhoGEM model	0.682935
Patancheru	WhoGEM model	0.687943
Patancheru	WhoGEM model	0.701209
Patancheru	WhoGEM model	0.673474
Patancheru	WhoGEM model	0.701016
Patancheru	WhoGEM model	0.677429
Patancheru	WhoGEM model	0.693627
Patancheru	WhoGEM model	0.690775
Patancheru	WhoGEM model	0.691461
Patancheru	WhoGEM model	0.680284
Patancheru	WhoGEM model	0.682161
Patancheru	WhoGEM model	0.697826
Patancheru	WhoGEM model	0.679651
Patancheru	WhoGEM model	0.698035
Patancheru	WhoGEM model	0.697053
Patancheru	WhoGEM model	0.701228
Patancheru	WhoGEM model	0.701004
Patancheru	WhoGEM model	0.688447
Patancheru	WhoGEM model	0.699965
Patancheru	WhoGEM model	0.690391
Patancheru	WhoGEM model	0.703635
Patancheru	WhoGEM model	0.688053
Patancheru	WhoGEM model	0.696677
Patancheru	WhoGEM model	0.696972
Patancheru	WhoGEM model	0.682685
Patancheru	WhoGEM model	0.670872
Patancheru	WhoGEM model	0.691765
Patancheru	WhoGEM model	0.689758
Patancheru	WhoGEM model	0.687029
Patancheru	WhoGEM model	0.697045
Patancheru	WhoGEM model	0.689924
Patancheru	WhoGEM model	0.698755
Patancheru	WhoGEM model	0.687854
Patancheru	WhoGEM model	0.695846
Patancheru	WhoGEM model	0.691999
Patancheru	WhoGEM model	0.684598
Patancheru	WhoGEM model	0.694014
Patancheru	WhoGEM model	0.694676
Patancheru	WhoGEM model	0.70999
Patancheru	WhoGEM model	0.70859
Patancheru	WhoGEM model	0.703265
Patancheru	WhoGEM model	0.689574
Patancheru	WhoGEM model	0.69866
Patancheru	WhoGEM model	0.685942
Patancheru	WhoGEM model	0.701832
Patancheru	WhoGEM model	0.718673
Patancheru	WhoGEM model	0.695008
Patancheru	WhoGEM model	0.677241
Patancheru	WhoGEM model	0.701396
Patancheru	WhoGEM model	0.679315
Patancheru	WhoGEM model	0.697973
Patancheru	WhoGEM model	0.697756
Patancheru	WhoGEM model	0.693179
Patancheru	WhoGEM model	0.696081
Patancheru	WhoGEM model	0.677554
Patancheru	WhoGEM model	0.677142
Patancheru	WhoGEM model	0.688417
Patancheru	WhoGEM model	0.69931
Patancheru	WhoGEM model	0.701673
Patancheru	WhoGEM model	0.684948
Patancheru	WhoGEM model	0.69216
Patancheru	WhoGEM model	0.694803
Patancheru	WhoGEM model	0.694538
Patancheru	WhoGEM model	0.703504
Patancheru	WhoGEM model	0.689943
Patancheru	WhoGEM model	0.693311
Patancheru	WhoGEM model	0.687599
Patancheru	WhoGEM model	0.701877
Patancheru	WhoGEM model	0.69314
Patancheru	WhoGEM model	0.672727
Patancheru	WhoGEM model	0.690958
Patancheru	WhoGEM model	0.691669
Patancheru	WhoGEM model	0.690247
Patancheru	WhoGEM model	0.694587
Patancheru	WhoGEM model	0.691472
Patancheru	WhoGEM model	0.694366
Patancheru	WhoGEM model	0.695842
Patancheru	WhoGEM model	0.691226
Patancheru	WhoGEM model	0.697152
Patancheru	WhoGEM model	0.692885
Patancheru	WhoGEM model	0.690625
Patancheru	WhoGEM model	0.686203
Patancheru	WhoGEM model	0.689899
Patancheru	WhoGEM model	0.672046
Patancheru	WhoGEM model	0.680603
Patancheru	WhoGEM model	0.706873
Patancheru	WhoGEM model	0.696181
Patancheru	WhoGEM model	0.695197
Patancheru	WhoGEM model	0.689931
Patancheru	WhoGEM model	0.703776
Patancheru	WhoGEM model	0.685703
Patancheru	WhoGEM model	0.678009
Patancheru	WhoGEM model	0.685529
Patancheru	WhoGEM model	0.708173
Patancheru	WhoGEM model	0.687264
Patancheru	WhoGEM model	0.704617
Patancheru	WhoGEM model	0.703259
Patancheru	WhoGEM model	0.689313
Patancheru	WhoGEM model	0.691763
Patancheru	WhoGEM model	0.684362
Patancheru	WhoGEM model	0.692295
Patancheru	WhoGEM model	0.682774
Patancheru	WhoGEM model	0.695421
Patancheru	WhoGEM model	0.70452
Patancheru	WhoGEM model	0.676848
Patancheru	WhoGEM model	0.694935
Patancheru	WhoGEM model	0.683482
Patancheru	WhoGEM model	0.686774
Patancheru	WhoGEM model	0.673804
Patancheru	WhoGEM model	0.686322
Patancheru	WhoGEM model	0.696767
Patancheru	WhoGEM model	0.681974
Patancheru	WhoGEM model	0.691957
Patancheru	WhoGEM model	0.69099
Patancheru	WhoGEM model	0.697098
Patancheru	WhoGEM model	0.686721
Patancheru	WhoGEM model	0.697322
Patancheru	WhoGEM model	0.685557
Patancheru	WhoGEM model	0.670077
Patancheru	WhoGEM model	0.702649
Patancheru	WhoGEM model	0.690005
Patancheru	WhoGEM model	0.67691
Patancheru	WhoGEM model	0.694993
Patancheru	WhoGEM model	0.681361
Patancheru	WhoGEM model	0.693518
Patancheru	WhoGEM model	0.680105
Patancheru	WhoGEM model	0.690365
Patancheru	WhoGEM model	0.704775
Patancheru	WhoGEM model	0.67924
Patancheru	WhoGEM model	0.690134
Patancheru	WhoGEM model	0.687882
Patancheru	WhoGEM model	0.684161
Patancheru	WhoGEM model	0.683028
Patancheru	WhoGEM model	0.694128
Patancheru	WhoGEM model	0.706523
Patancheru	WhoGEM model	0.689237
Patancheru	WhoGEM model	0.694389
Patancheru	WhoGEM model	0.698112
Patancheru	WhoGEM model	0.686395
Patancheru	WhoGEM model	0.679944
Patancheru	WhoGEM model	0.696393
Patancheru	WhoGEM model	0.696646
Patancheru	WhoGEM model	0.687444
Patancheru	WhoGEM model	0.693431
Patancheru	WhoGEM model	0.690411
Patancheru	WhoGEM model	0.692939
Patancheru	WhoGEM model	0.685195
Patancheru	WhoGEM model	0.689677
Patancheru	WhoGEM model	0.68362
Patancheru	WhoGEM model	0.692179
Patancheru	WhoGEM model	0.699575
Patancheru	WhoGEM model	0.702046
Patancheru	Env. only model	0.470964
Patancheru	Env. only model	0.471654
Patancheru	Env. only model	0.456652
Patancheru	Env. only model	0.443869
Patancheru	Env. only model	0.461046
Patancheru	Env. only model	0.470884
Patancheru	Env. only model	0.473284
Patancheru	Env. only model	0.459703
Patancheru	Env. only model	0.457324
Patancheru	Env. only model	0.482317
Patancheru	Env. only model	0.459688
Patancheru	Env. only model	0.455283
Patancheru	Env. only model	0.478756
Patancheru	Env. only model	0.490072
Patancheru	Env. only model	0.466803
Patancheru	Env. only model	0.462075
Patancheru	Env. only model	0.480424
Patancheru	Env. only model	0.462472
Patancheru	Env. only model	0.491544
Patancheru	Env. only model	0.48445
Patancheru	Env. only model	0.467716
Patancheru	Env. only model	0.473267
Patancheru	Env. only model	0.475768
Patancheru	Env. only model	0.481407
Patancheru	Env. only model	0.466324
Patancheru	Env. only model	0.475013
Patancheru	Env. only model	0.464678
Patancheru	Env. only model	0.479745
Patancheru	Env. only model	0.480812
Patancheru	Env. only model	0.475441
Patancheru	Env. only model	0.476495
Patancheru	Env. only model	0.472885
Patancheru	Env. only model	0.457
Patancheru	Env. only model	0.474712
Patancheru	Env. only model	0.477544
Patancheru	Env. only model	0.470596
Patancheru	Env. only model	0.468061
Patancheru	Env. only model	0.4804
Patancheru	Env. only model	0.455444
Patancheru	Env. only model	0.463808
Patancheru	Env. only model	0.455518
Patancheru	Env. only model	0.475067
Patancheru	Env. only model	0.472736
Patancheru	Env. only model	0.471943
Patancheru	Env. only model	0.441308
Patancheru	Env. only model	0.45122
Patancheru	Env. only model	0.471115
Patancheru	Env. only model	0.463255
Patancheru	Env. only model	0.46844
Patancheru	Env. only model	0.458773
Patancheru	Env. only model	0.460771
Patancheru	Env. only model	0.478717
Patancheru	Env. only model	0.486798
Patancheru	Env. only model	0.468359
Patancheru	Env. only model	0.475782
Patancheru	Env. only model	0.466708
Patancheru	Env. only model	0.486593
Patancheru	Env. only model	0.457053
Patancheru	Env. only model	0.461565
Patancheru	Env. only model	0.458169
Patancheru	Env. only model	0.465716
Patancheru	Env. only model	0.47136
Patancheru	Env. only model	0.471445
Patancheru	Env. only model	0.473273
Patancheru	Env. only model	0.463418
Patancheru	Env. only model	0.466151
Patancheru	Env. only model	0.471544
Patancheru	Env. only model	0.487837
Patancheru	Env. only model	0.475392
Patancheru	Env. only model	0.485267
Patancheru	Env. only model	0.492262
Patancheru	Env. only model	0.464637
Patancheru	Env. only model	0.469731
Patancheru	Env. only model	0.482148
Patancheru	Env. only model	0.482584
Patancheru	Env. only model	0.442481
Patancheru	Env. only model	0.462535
Patancheru	Env. only model	0.476984
Patancheru	Env. only model	0.470404
Patancheru	Env. only model	0.443328
Patancheru	Env. only model	0.46122
Patancheru	Env. only model	0.481184
Patancheru	Env. only model	0.501772
Patancheru	Env. only model	0.450305
Patancheru	Env. only model	0.48005
Patancheru	Env. only model	0.472049
Patancheru	Env. only model	0.465708
Patancheru	Env. only model	0.467079
Patancheru	Env. only model	0.461727
Patancheru	Env. only model	0.469501
Patancheru	Env. only model	0.471819
Patancheru	Env. only model	0.47146
Patancheru	Env. only model	0.450516
Patancheru	Env. only model	0.487442
Patancheru	Env. only model	0.457179
Patancheru	Env. only model	0.471711
Patancheru	Env. only model	0.454078
Patancheru	Env. only model	0.454186
Patancheru	Env. only model	0.485327
Patancheru	Env. only model	0.486286
Patancheru	Env. only model	0.485544
Patancheru	Env. only model	0.463804
Patancheru	Env. only model	0.475292
Patancheru	Env. only model	0.46745
Patancheru	Env. only model	0.460458
Patancheru	Env. only model	0.447243
Patancheru	Env. only model	0.48924
Patancheru	Env. only model	0.478808
Patancheru	Env. only model	0.471172
Patancheru	Env. only model	0.456445
Patancheru	Env. only model	0.46143
Patancheru	Env. only model	0.481628
Patancheru	Env. only model	0.45135
Patancheru	Env. only model	0.46939
Patancheru	Env. only model	0.45608
Patancheru	Env. only model	0.49125
Patancheru	Env. only model	0.481414
Patancheru	Env. only model	0.482555
Patancheru	Env. only model	0.474977
Patancheru	Env. only model	0.475698
Patancheru	Env. only model	0.493323
Patancheru	Env. only model	0.4794
Patancheru	Env. only model	0.475422
Patancheru	Env. only model	0.460075
Patancheru	Env. only model	0.483676
Patancheru	Env. only model	0.468901
Patancheru	Env. only model	0.486583
Patancheru	Env. only model	0.458539
Patancheru	Env. only model	0.480154
Patancheru	Env. only model	0.479905
Patancheru	Env. only model	0.462045
Patancheru	Env. only model	0.467479
Patancheru	Env. only model	0.451211
Patancheru	Env. only model	0.483843
Patancheru	Env. only model	0.468572
Patancheru	Env. only model	0.483872
Patancheru	Env. only model	0.474843
Patancheru	Env. only model	0.450828
Patancheru	Env. only model	0.453338
Patancheru	Env. only model	0.458628
Patancheru	Env. only model	0.472095
Patancheru	Env. only model	0.474901
Patancheru	Env. only model	0.481837
Patancheru	Env. only model	0.448326
Patancheru	Env. only model	0.469628
Patancheru	Env. only model	0.468126
Patancheru	Env. only model	0.460809
Patancheru	Env. only model	0.479322
Patancheru	Env. only model	0.479134
Patancheru	Env. only model	0.473733
Patancheru	Env. only model	0.454031
Patancheru	Env. only model	0.456149
Patancheru	Env. only model	0.473261
Patancheru	Env. only model	0.471866
Patancheru	Env. only model	0.486524
Patancheru	Env. only model	0.478218
Patancheru	Env. only model	0.483101
Patancheru	Env. only model	0.471052
Patancheru	Env. only model	0.460774
Patancheru	Env. only model	0.467048
Patancheru	Env. only model	0.472287
Patancheru	Env. only model	0.453441
Patancheru	Env. only model	0.482632
Patancheru	Env. only model	0.468597
Patancheru	Env. only model	0.481304
Patancheru	Env. only model	0.498886
Patancheru	Env. only model	0.465202
Patancheru	Env. only model	0.472819
Patancheru	Env. only model	0.461157
Patancheru	Env. only model	0.486767
Patancheru	Env. only model	0.485324
Patancheru	Env. only model	0.466719
Patancheru	Env. only model	0.474209
Patancheru	Env. only model	0.464603
Patancheru	Env. only model	0.472995
Patancheru	Env. only model	0.456806
Patancheru	Env. only model	0.469739
Patancheru	Env. only model	0.459256
Patancheru	Env. only model	0.473692
Patancheru	Env. only model	0.486745
Patancheru	Env. only model	0.478279
Patancheru	Env. only model	0.473238
Patancheru	Env. only model	0.456111
Patancheru	Env. only model	0.490048
Patancheru	Env. only model	0.461035
Patancheru	Env. only model	0.452301
Patancheru	Env. only model	0.473438
Patancheru	Env. only model	0.493693
Patancheru	Env. only model	0.462625
Patancheru	Env. only model	0.485823
Patancheru	Env. only model	0.465848
Patancheru	Env. only model	0.482037
Patancheru	Env. only model	0.468758
Patancheru	Env. only model	0.472573
Patancheru	Env. only model	0.484003
Patancheru	Env. only model	0.482296
Patancheru	Env. only model	0.471094
Patancheru	Env. only model	0.469741
Patancheru	Env. only model	0.472546
Patancheru	Env. only model	0.478694
Patancheru	Env. only model	0.463179
Patancheru	Env. only model	0.489829
Patancheru	Env. only model	0.49371
Patancheru	Env. only model	0.471783
Patancheru	Env. only model	0.454699
Patancheru	Env. only model	0.471965
Patancheru	Env. only model	0.466639
Patancheru	Env. only model	0.451134
Patancheru	Env. only model	0.475026
Patancheru	Env. only model	0.466516
Patancheru	Env. only model	0.460829
Patancheru	Env. only model	0.484702
Patancheru	Env. only model	0.479543
Patancheru	Env. only model	0.47259
Patancheru	Env. only model	0.478111
Patancheru	Env. only model	0.467836
Patancheru	Env. only model	0.456455
Patancheru	Env. only model	0.45938
Patancheru	Env. only model	0.477631
Patancheru	Env. only model	0.475102
Patancheru	Env. only model	0.459486
Patancheru	Env. only model	0.466178
Patancheru	Env. only model	0.478856
Patancheru	Env. only model	0.477851
Patancheru	Env. only model	0.454177
Patancheru	Env. only model	0.477183
Patancheru	Env. only model	0.481862
Patancheru	Env. only model	0.450586
Patancheru	Env. only model	0.466556
Patancheru	Env. only model	0.46523
Patancheru	Env. only model	0.464435
Patancheru	Env. only model	0.473107
Patancheru	Env. only model	0.476888
Patancheru	Env. only model	0.461794
Patancheru	Env. only model	0.475522
Patancheru	Env. only model	0.475401
Patancheru	Env. only model	0.461449
Patancheru	Env. only model	0.469208
Patancheru	Env. only model	0.457853
Patancheru	Env. only model	0.469995
Patancheru	Env. only model	0.47713
Patancheru	Env. only model	0.446247
Patancheru	Env. only model	0.475256
Patancheru	Env. only model	0.475454
Patancheru	Env. only model	0.448395
Patancheru	Env. only model	0.472552
Patancheru	Env. only model	0.455372
Patancheru	Env. only model	0.484724
Patancheru	Env. only model	0.46881
Patancheru	Env. only model	0.467149
Patancheru	Env. only model	0.489405
Patancheru	Env. only model	0.483508
Patancheru	Env. only model	0.455703
Patancheru	Env. only model	0.481135
Patancheru	Env. only model	0.457233
Patancheru	Env. only model	0.471894
Patancheru	Env. only model	0.475071
Patancheru	Env. only model	0.473811
Patancheru	Env. only model	0.460095
Patancheru	Env. only model	0.482769
Patancheru	Env. only model	0.477489
Patancheru	Env. only model	0.47964
Patancheru	Env. only model	0.486909
Patancheru	Env. only model	0.464479
Patancheru	Env. only model	0.452836
Patancheru	Env. only model	0.467173
Patancheru	Env. only model	0.485868
Patancheru	Env. only model	0.476807
Patancheru	Env. only model	0.464561
Patancheru	Env. only model	0.472762
Patancheru	Env. only model	0.458608
Patancheru	Env. only model	0.471148
Patancheru	Env. only model	0.494615
Patancheru	Env. only model	0.478011
Patancheru	Env. only model	0.47374
Patancheru	Env. only model	0.466475
Patancheru	Env. only model	0.459488
Patancheru	Env. only model	0.476156
Patancheru	Env. only model	0.470064
Patancheru	Env. only model	0.455263
Patancheru	Env. only model	0.470365
Patancheru	Env. only model	0.475796
Patancheru	Env. only model	0.486886
Patancheru	Env. only model	0.466711
Patancheru	Env. only model	0.483219
Patancheru	Env. only model	0.468648
Patancheru	Env. only model	0.460547
Patancheru	Env. only model	0.457986
Patancheru	Env. only model	0.476821
Patancheru	Env. only model	0.474448
Patancheru	Env. only model	0.467002
Patancheru	Env. only model	0.460859
Patancheru	Env. only model	0.454831
Patancheru	Env. only model	0.476674
Patancheru	Env. only model	0.453844
Patancheru	Env. only model	0.462885
Patancheru	Env. only model	0.475692
Patancheru	Env. only model	0.465215
Patancheru	Env. only model	0.478215
Patancheru	Env. only model	0.456626
Patancheru	Env. only model	0.473766
Patancheru	Env. only model	0.486631
Patancheru	Env. only model	0.45643
Patancheru	Env. only model	0.499858
Patancheru	Env. only model	0.465337
Patancheru	Env. only model	0.468574
Patancheru	Env. only model	0.484205
Patancheru	Env. only model	0.473331
Patancheru	Env. only model	0.445214
Patancheru	Env. only model	0.470075
Patancheru	Env. only model	0.463097
Patancheru	Env. only model	0.490477
Patancheru	Env. only model	0.466128
Patancheru	Env. only model	0.480134
Patancheru	Env. only model	0.470292
Patancheru	Env. only model	0.485804
Patancheru	Env. only model	0.457907
Patancheru	Env. only model	0.47935
Patancheru	Env. only model	0.480784
Patancheru	Env. only model	0.474061
Patancheru	Env. only model	0.48073
Patancheru	Env. only model	0.473755
Patancheru	Env. only model	0.46482
Patancheru	Env. only model	0.478343
Patancheru	Env. only model	0.457653
Patancheru	Env. only model	0.475191
Patancheru	Env. only model	0.465321
Patancheru	Env. only model	0.463245
Patancheru	Env. only model	0.465634
Patancheru	Env. only model	0.481229
Patancheru	Env. only model	0.487525
Patancheru	Env. only model	0.466608
Patancheru	Env. only model	0.473948
Patancheru	Env. only model	0.457565
Patancheru	Env. only model	0.48706
Patancheru	Env. only model	0.445191
Patancheru	Env. only model	0.468852
Patancheru	Env. only model	0.454503
Patancheru	Env. only model	0.468154
Patancheru	Env. only model	0.473392
Patancheru	Env. only model	0.454681
Patancheru	Env. only model	0.470513
Patancheru	Env. only model	0.476067
Patancheru	Env. only model	0.471837
Patancheru	Env. only model	0.48581
Patancheru	Env. only model	0.476188
Patancheru	Env. only model	0.486828
Patancheru	Env. only model	0.461775
Patancheru	Env. only model	0.472289
Patancheru	Env. only model	0.471784
Patancheru	Env. only model	0.464183
Patancheru	Env. only model	0.452149
Patancheru	Env. only model	0.490197
Patancheru	Env. only model	0.480713
Patancheru	Env. only model	0.488762
Patancheru	Env. only model	0.471817
Patancheru	Env. only model	0.485201
Patancheru	Env. only model	0.458672
Patancheru	Env. only model	0.444722
Patancheru	Env. only model	0.466355
Patancheru	Env. only model	0.455127
Patancheru	Env. only model	0.477271
Patancheru	Env. only model	0.475033
Patancheru	Env. only model	0.490401
Patancheru	Env. only model	0.476007
Patancheru	Env. only model	0.466956
Patancheru	Env. only model	0.485172
Patancheru	Env. only model	0.475861
Patancheru	Env. only model	0.475405
Patancheru	Env. only model	0.473505
Patancheru	Env. only model	0.481483
Patancheru	Env. only model	0.470049
Patancheru	Env. only model	0.470055
Patancheru	Env. only model	0.456927
Patancheru	Env. only model	0.461434
Patancheru	Env. only model	0.472173
Patancheru	Env. only model	0.471866
Patancheru	Env. only model	0.486026
Patancheru	Env. only model	0.478396
Patancheru	Env. only model	0.477672
Patancheru	Env. only model	0.461265
Patancheru	Env. only model	0.458687
Patancheru	Env. only model	0.48573
Patancheru	Env. only model	0.465928
Patancheru	Env. only model	0.471293
Patancheru	Env. only model	0.47452
Patancheru	Env. only model	0.479597
Patancheru	Env. only model	0.47722
Patancheru	Env. only model	0.478703
Patancheru	Env. only model	0.473313
Patancheru	Env. only model	0.485522
Patancheru	Env. only model	0.488262
Patancheru	Env. only model	0.486898
Patancheru	Env. only model	0.48536
Patancheru	Env. only model	0.463676
Patancheru	Env. only model	0.453252
Patancheru	Env. only model	0.483119
Patancheru	Env. only model	0.461959
Patancheru	Env. only model	0.484931
Patancheru	Env. only model	0.487581
Patancheru	Env. only model	0.497298
Patancheru	Env. only model	0.475927
Patancheru	Env. only model	0.46575
Patancheru	Env. only model	0.472785
Patancheru	Env. only model	0.460095
Patancheru	Env. only model	0.470127
Patancheru	Env. only model	0.475182
Patancheru	Env. only model	0.456921
Patancheru	Env. only model	0.478202
Patancheru	Env. only model	0.465729
Patancheru	Env. only model	0.468771
Patancheru	Env. only model	0.491993
Patancheru	Env. only model	0.472925
Patancheru	Env. only model	0.4676
Patancheru	Env. only model	0.456778
Patancheru	Env. only model	0.483174
Patancheru	Env. only model	0.477464
Patancheru	Env. only model	0.455264
Patancheru	Env. only model	0.46538
Patancheru	Env. only model	0.487311
Patancheru	Env. only model	0.462426
Patancheru	Env. only model	0.463455
Patancheru	Env. only model	0.471531
Patancheru	Env. only model	0.464701
Patancheru	Env. only model	0.499761
Patancheru	Env. only model	0.470074
Patancheru	Env. only model	0.475909
Patancheru	Env. only model	0.485232
Patancheru	Env. only model	0.474808
Patancheru	Env. only model	0.462909
Patancheru	Env. only model	0.49891
Patancheru	Env. only model	0.478118
Patancheru	Env. only model	0.45879
Patancheru	Env. only model	0.469794
Patancheru	Env. only model	0.454483
Patancheru	Env. only model	0.479141
Patancheru	Env. only model	0.474039
Patancheru	Env. only model	0.476921
Patancheru	Env. only model	0.458115
Patancheru	Env. only model	0.4575
Patancheru	Env. only model	0.464672
Patancheru	Env. only model	0.486484
Patancheru	Env. only model	0.470994
Patancheru	Env. only model	0.482233
Patancheru	Env. only model	0.470471
Patancheru	Env. only model	0.466043
Patancheru	Env. only model	0.479863
Patancheru	Env. only model	0.482265
Patancheru	Env. only model	0.472246
Patancheru	Env. only model	0.460528
Patancheru	Env. only model	0.457155
Patancheru	Env. only model	0.48613
Patancheru	Env. only model	0.458261
Patancheru	Env. only model	0.46511
Patancheru	Env. only model	0.483224
Patancheru	Env. only model	0.460478
Patancheru	Env. only model	0.46328
Patancheru	Env. only model	0.469537
Patancheru	Env. only model	0.489884
Patancheru	Env. only model	0.474491
Patancheru	Env. only model	0.486899
Patancheru	Env. only model	0.481362
Patancheru	Env. only model	0.467559
Patancheru	Env. only model	0.457877
Patancheru	Env. only model	0.472358
Patancheru	Env. only model	0.473481
Patancheru	Env. only model	0.456532
Patancheru	Env. only model	0.479985
Patancheru	Env. only model	0.469961
Patancheru	Env. only model	0.470025
Patancheru	Env. only model	0.471041
Patancheru	Env. only model	0.466687
Patancheru	Env. only model	0.47858
Patancheru	Env. only model	0.477451
Patancheru	Env. only model	0.457848
Patancheru	Env. only model	0.490671
Patancheru	Env. only model	0.459429
Patancheru	Env. only model	0.457558
Patancheru	Env. only model	0.471874
Patancheru	Env. only model	0.472555
Patancheru	Env. only model	0.467882
Patancheru	Env. only model	0.468091
Patancheru	Env. only model	0.480304
Patancheru	Env. only model	0.472653
Patancheru	Env. only model	0.461153
Patancheru	Env. only model	0.470728
Patancheru	Env. only model	0.47099
Patancheru	Env. only model	0.48216
Patancheru	Env. only model	0.465938
Patancheru	Env. only model	0.482759
Patancheru	Env. only model	0.47819
Patancheru	Env. only model	0.464116
Patancheru	Env. only model	0.464299
Patancheru	Env. only model	0.47117
Patancheru	Env. only model	0.457556
Patancheru	Env. only model	0.456472
Patancheru	Env. only model	0.472083
Patancheru	Env. only model	0.473127
Patancheru	Env. only model	0.461412
[truncated: 3,001 more rows]

## Sheet: ED-Fig_11c_PLHT
Site	Model	Accuracy_PLHT
Amlaha	WhoGEM model	0.679684
Amlaha	WhoGEM model	0.667399
Amlaha	WhoGEM model	0.689688
Amlaha	WhoGEM model	0.663859
Amlaha	WhoGEM model	0.679127
Amlaha	WhoGEM model	0.657775
Amlaha	WhoGEM model	0.686167
Amlaha	WhoGEM model	0.68416
Amlaha	WhoGEM model	0.684329
Amlaha	WhoGEM model	0.670573
Amlaha	WhoGEM model	0.6836
Amlaha	WhoGEM model	0.673952
Amlaha	WhoGEM model	0.665067
Amlaha	WhoGEM model	0.683444
Amlaha	WhoGEM model	0.668496
Amlaha	WhoGEM model	0.678531
Amlaha	WhoGEM model	0.674874
Amlaha	WhoGEM model	0.674728
Amlaha	WhoGEM model	0.665913
Amlaha	WhoGEM model	0.673218
Amlaha	WhoGEM model	0.676424
Amlaha	WhoGEM model	0.677309
Amlaha	WhoGEM model	0.672605
Amlaha	WhoGEM model	0.670088
Amlaha	WhoGEM model	0.687167
Amlaha	WhoGEM model	0.671603
Amlaha	WhoGEM model	0.673037
Amlaha	WhoGEM model	0.673917
Amlaha	WhoGEM model	0.67569
Amlaha	WhoGEM model	0.682093
Amlaha	WhoGEM model	0.673659
Amlaha	WhoGEM model	0.688523
Amlaha	WhoGEM model	0.664723
Amlaha	WhoGEM model	0.685681
Amlaha	WhoGEM model	0.668361
Amlaha	WhoGEM model	0.677378
Amlaha	WhoGEM model	0.674364
Amlaha	WhoGEM model	0.656146
Amlaha	WhoGEM model	0.685087
Amlaha	WhoGEM model	0.681605
Amlaha	WhoGEM model	0.680066
Amlaha	WhoGEM model	0.659814
Amlaha	WhoGEM model	0.678673
Amlaha	WhoGEM model	0.672114
Amlaha	WhoGEM model	0.665524
Amlaha	WhoGEM model	0.682484
Amlaha	WhoGEM model	0.668603
Amlaha	WhoGEM model	0.683253
Amlaha	WhoGEM model	0.664307
Amlaha	WhoGEM model	0.68022
Amlaha	WhoGEM model	0.666912
Amlaha	WhoGEM model	0.660996
Amlaha	WhoGEM model	0.670313
Amlaha	WhoGEM model	0.673353
Amlaha	WhoGEM model	0.677599
Amlaha	WhoGEM model	0.680039
Amlaha	WhoGEM model	0.681756
Amlaha	WhoGEM model	0.677174
Amlaha	WhoGEM model	0.673483
Amlaha	WhoGEM model	0.681411
Amlaha	WhoGEM model	0.689942
Amlaha	WhoGEM model	0.683161
Amlaha	WhoGEM model	0.667078
Amlaha	WhoGEM model	0.672744
Amlaha	WhoGEM model	0.68288
Amlaha	WhoGEM model	0.671646
Amlaha	WhoGEM model	0.66963
Amlaha	WhoGEM model	0.669553
Amlaha	WhoGEM model	0.690562
Amlaha	WhoGEM model	0.679499
Amlaha	WhoGEM model	0.691315
Amlaha	WhoGEM model	0.663949
Amlaha	WhoGEM model	0.674571
Amlaha	WhoGEM model	0.662549
Amlaha	WhoGEM model	0.679525
Amlaha	WhoGEM model	0.675107
Amlaha	WhoGEM model	0.66526
Amlaha	WhoGEM model	0.685048
Amlaha	WhoGEM model	0.679504
Amlaha	WhoGEM model	0.66648
Amlaha	WhoGEM model	0.66882
Amlaha	WhoGEM model	0.681774
Amlaha	WhoGEM model	0.663152
Amlaha	WhoGEM model	0.687162
Amlaha	WhoGEM model	0.668419
Amlaha	WhoGEM model	0.662786
Amlaha	WhoGEM model	0.685733
Amlaha	WhoGEM model	0.678129
Amlaha	WhoGEM model	0.67797
Amlaha	WhoGEM model	0.672233
Amlaha	WhoGEM model	0.686042
Amlaha	WhoGEM model	0.68361
Amlaha	WhoGEM model	0.670707
Amlaha	WhoGEM model	0.673011
Amlaha	WhoGEM model	0.663446
Amlaha	WhoGEM model	0.672516
Amlaha	WhoGEM model	0.671035
Amlaha	WhoGEM model	0.672166
Amlaha	WhoGEM model	0.665738
Amlaha	WhoGEM model	0.669508
Amlaha	WhoGEM model	0.665625
Amlaha	WhoGEM model	0.681687
Amlaha	WhoGEM model	0.692118
Amlaha	WhoGEM model	0.682659
Amlaha	WhoGEM model	0.673485
Amlaha	WhoGEM model	0.678201
Amlaha	WhoGEM model	0.677653
Amlaha	WhoGEM model	0.690203
Amlaha	WhoGEM model	0.670536
Amlaha	WhoGEM model	0.679241
Amlaha	WhoGEM model	0.676281
Amlaha	WhoGEM model	0.68808
Amlaha	WhoGEM model	0.671758
Amlaha	WhoGEM model	0.674055
Amlaha	WhoGEM model	0.664869
Amlaha	WhoGEM model	0.662306
Amlaha	WhoGEM model	0.674456
Amlaha	WhoGEM model	0.683946
Amlaha	WhoGEM model	0.675755
Amlaha	WhoGEM model	0.687271
Amlaha	WhoGEM model	0.664663
Amlaha	WhoGEM model	0.680987
Amlaha	WhoGEM model	0.678243
Amlaha	WhoGEM model	0.656951
Amlaha	WhoGEM model	0.680994
Amlaha	WhoGEM model	0.680101
Amlaha	WhoGEM model	0.691624
Amlaha	WhoGEM model	0.683552
Amlaha	WhoGEM model	0.681553
Amlaha	WhoGEM model	0.683788
Amlaha	WhoGEM model	0.688685
Amlaha	WhoGEM model	0.673673
Amlaha	WhoGEM model	0.686755
Amlaha	WhoGEM model	0.689163
Amlaha	WhoGEM model	0.669146
Amlaha	WhoGEM model	0.675801
Amlaha	WhoGEM model	0.668998
Amlaha	WhoGEM model	0.679536
Amlaha	WhoGEM model	0.680103
Amlaha	WhoGEM model	0.689278
Amlaha	WhoGEM model	0.670021
Amlaha	WhoGEM model	0.678821
Amlaha	WhoGEM model	0.669783
Amlaha	WhoGEM model	0.664243
Amlaha	WhoGEM model	0.668901
Amlaha	WhoGEM model	0.664858
Amlaha	WhoGEM model	0.664386
Amlaha	WhoGEM model	0.673107
Amlaha	WhoGEM model	0.682036
Amlaha	WhoGEM model	0.666503
Amlaha	WhoGEM model	0.669277
Amlaha	WhoGEM model	0.68439
Amlaha	WhoGEM model	0.682756
Amlaha	WhoGEM model	0.678901
Amlaha	WhoGEM model	0.670089
Amlaha	WhoGEM model	0.684666
Amlaha	WhoGEM model	0.678918
Amlaha	WhoGEM model	0.685213
Amlaha	WhoGEM model	0.680143
Amlaha	WhoGEM model	0.676704
Amlaha	WhoGEM model	0.666168
Amlaha	WhoGEM model	0.676414
Amlaha	WhoGEM model	0.678315
Amlaha	WhoGEM model	0.678079
Amlaha	WhoGEM model	0.677896
Amlaha	WhoGEM model	0.681179
Amlaha	WhoGEM model	0.672379
Amlaha	WhoGEM model	0.662419
Amlaha	WhoGEM model	0.68105
Amlaha	WhoGEM model	0.670536
Amlaha	WhoGEM model	0.673338
Amlaha	WhoGEM model	0.683065
Amlaha	WhoGEM model	0.674765
Amlaha	WhoGEM model	0.668733
Amlaha	WhoGEM model	0.662519
Amlaha	WhoGEM model	0.667775
Amlaha	WhoGEM model	0.694478
Amlaha	WhoGEM model	0.675332
Amlaha	WhoGEM model	0.682899
Amlaha	WhoGEM model	0.681496
Amlaha	WhoGEM model	0.667065
Amlaha	WhoGEM model	0.695002
Amlaha	WhoGEM model	0.683799
Amlaha	WhoGEM model	0.683113
Amlaha	WhoGEM model	0.690778
Amlaha	WhoGEM model	0.670901
Amlaha	WhoGEM model	0.680068
Amlaha	WhoGEM model	0.670991
Amlaha	WhoGEM model	0.680451
Amlaha	WhoGEM model	0.695415
Amlaha	WhoGEM model	0.673231
Amlaha	WhoGEM model	0.680045
Amlaha	WhoGEM model	0.679241
Amlaha	WhoGEM model	0.68157
Amlaha	WhoGEM model	0.684396
Amlaha	WhoGEM model	0.676096
Amlaha	WhoGEM model	0.66786
Amlaha	WhoGEM model	0.672231
Amlaha	WhoGEM model	0.689196
Amlaha	WhoGEM model	0.679063
Amlaha	WhoGEM model	0.679778
Amlaha	WhoGEM model	0.683016
Amlaha	WhoGEM model	0.683628
Amlaha	WhoGEM model	0.664966
Amlaha	WhoGEM model	0.6789
Amlaha	WhoGEM model	0.681409
Amlaha	WhoGEM model	0.672846
Amlaha	WhoGEM model	0.661838
Amlaha	WhoGEM model	0.672346
Amlaha	WhoGEM model	0.697525
Amlaha	WhoGEM model	0.680621
Amlaha	WhoGEM model	0.675478
Amlaha	WhoGEM model	0.678337
Amlaha	WhoGEM model	0.675317
Amlaha	WhoGEM model	0.674609
Amlaha	WhoGEM model	0.680479
Amlaha	WhoGEM model	0.675655
Amlaha	WhoGEM model	0.679319
Amlaha	WhoGEM model	0.669112
Amlaha	WhoGEM model	0.666125
Amlaha	WhoGEM model	0.687114
Amlaha	WhoGEM model	0.685064
Amlaha	WhoGEM model	0.668142
Amlaha	WhoGEM model	0.672583
Amlaha	WhoGEM model	0.669676
Amlaha	WhoGEM model	0.666768
Amlaha	WhoGEM model	0.670558
Amlaha	WhoGEM model	0.669623
Amlaha	WhoGEM model	0.677607
Amlaha	WhoGEM model	0.664394
Amlaha	WhoGEM model	0.682158
Amlaha	WhoGEM model	0.672935
Amlaha	WhoGEM model	0.679344
Amlaha	WhoGEM model	0.685753
Amlaha	WhoGEM model	0.687683
Amlaha	WhoGEM model	0.677802
Amlaha	WhoGEM model	0.671341
Amlaha	WhoGEM model	0.673589
Amlaha	WhoGEM model	0.666899
Amlaha	WhoGEM model	0.675362
Amlaha	WhoGEM model	0.672727
Amlaha	WhoGEM model	0.670646
Amlaha	WhoGEM model	0.684064
Amlaha	WhoGEM model	0.675254
Amlaha	WhoGEM model	0.675733
Amlaha	WhoGEM model	0.676966
Amlaha	WhoGEM model	0.687545
Amlaha	WhoGEM model	0.670042
Amlaha	WhoGEM model	0.664766
Amlaha	WhoGEM model	0.671337
Amlaha	WhoGEM model	0.667261
Amlaha	WhoGEM model	0.689072
Amlaha	WhoGEM model	0.687556
Amlaha	WhoGEM model	0.674039
Amlaha	WhoGEM model	0.677175
Amlaha	WhoGEM model	0.679124
Amlaha	WhoGEM model	0.669486
Amlaha	WhoGEM model	0.688907
Amlaha	WhoGEM model	0.682491
Amlaha	WhoGEM model	0.674748
Amlaha	WhoGEM model	0.672332
Amlaha	WhoGEM model	0.677708
Amlaha	WhoGEM model	0.666712
Amlaha	WhoGEM model	0.676832
Amlaha	WhoGEM model	0.667413
Amlaha	WhoGEM model	0.669415
Amlaha	WhoGEM model	0.678927
Amlaha	WhoGEM model	0.674847
Amlaha	WhoGEM model	0.672839
Amlaha	WhoGEM model	0.682377
Amlaha	WhoGEM model	0.674281
Amlaha	WhoGEM model	0.679646
Amlaha	WhoGEM model	0.674371
Amlaha	WhoGEM model	0.661727
Amlaha	WhoGEM model	0.679824
Amlaha	WhoGEM model	0.67286
Amlaha	WhoGEM model	0.683383
Amlaha	WhoGEM model	0.683792
Amlaha	WhoGEM model	0.673892
Amlaha	WhoGEM model	0.668235
Amlaha	WhoGEM model	0.670781
Amlaha	WhoGEM model	0.672
Amlaha	WhoGEM model	0.675766
Amlaha	WhoGEM model	0.683096
Amlaha	WhoGEM model	0.674979
Amlaha	WhoGEM model	0.656965
Amlaha	WhoGEM model	0.68218
Amlaha	WhoGEM model	0.68062
Amlaha	WhoGEM model	0.671534
Amlaha	WhoGEM model	0.675126
Amlaha	WhoGEM model	0.668927
Amlaha	WhoGEM model	0.66291
Amlaha	WhoGEM model	0.679281
Amlaha	WhoGEM model	0.689305
Amlaha	WhoGEM model	0.673325
Amlaha	WhoGEM model	0.678923
Amlaha	WhoGEM model	0.684923
Amlaha	WhoGEM model	0.671602
Amlaha	WhoGEM model	0.673777
Amlaha	WhoGEM model	0.671931
Amlaha	WhoGEM model	0.672606
Amlaha	WhoGEM model	0.679178
Amlaha	WhoGEM model	0.681205
Amlaha	WhoGEM model	0.662009
Amlaha	WhoGEM model	0.661585
Amlaha	WhoGEM model	0.676796
Amlaha	WhoGEM model	0.682105
Amlaha	WhoGEM model	0.67789
Amlaha	WhoGEM model	0.68741
Amlaha	WhoGEM model	0.681048
Amlaha	WhoGEM model	0.67575
Amlaha	WhoGEM model	0.675597
Amlaha	WhoGEM model	0.675798
Amlaha	WhoGEM model	0.676284
Amlaha	WhoGEM model	0.671836
Amlaha	WhoGEM model	0.674883
Amlaha	WhoGEM model	0.68231
Amlaha	WhoGEM model	0.682893
Amlaha	WhoGEM model	0.673635
Amlaha	WhoGEM model	0.680796
Amlaha	WhoGEM model	0.673943
Amlaha	WhoGEM model	0.677053
Amlaha	WhoGEM model	0.667911
Amlaha	WhoGEM model	0.669447
Amlaha	WhoGEM model	0.667594
Amlaha	WhoGEM model	0.674217
Amlaha	WhoGEM model	0.681594
Amlaha	WhoGEM model	0.67381
Amlaha	WhoGEM model	0.668401
Amlaha	WhoGEM model	0.666099
Amlaha	WhoGEM model	0.686071
Amlaha	WhoGEM model	0.66273
Amlaha	WhoGEM model	0.678855
Amlaha	WhoGEM model	0.676843
Amlaha	WhoGEM model	0.667076
Amlaha	WhoGEM model	0.654239
Amlaha	WhoGEM model	0.652953
Amlaha	WhoGEM model	0.671051
Amlaha	WhoGEM model	0.674939
Amlaha	WhoGEM model	0.676048
Amlaha	WhoGEM model	0.696407
Amlaha	WhoGEM model	0.678659
Amlaha	WhoGEM model	0.669569
Amlaha	WhoGEM model	0.669699
Amlaha	WhoGEM model	0.682529
Amlaha	WhoGEM model	0.679029
Amlaha	WhoGEM model	0.680725
Amlaha	WhoGEM model	0.682959
Amlaha	WhoGEM model	0.684352
Amlaha	WhoGEM model	0.67464
Amlaha	WhoGEM model	0.681451
Amlaha	WhoGEM model	0.686875
Amlaha	WhoGEM model	0.694183
Amlaha	WhoGEM model	0.67745
Amlaha	WhoGEM model	0.682841
Amlaha	WhoGEM model	0.667298
Amlaha	WhoGEM model	0.678727
Amlaha	WhoGEM model	0.693648
Amlaha	WhoGEM model	0.672458
Amlaha	WhoGEM model	0.6739
Amlaha	WhoGEM model	0.674828
Amlaha	WhoGEM model	0.657211
Amlaha	WhoGEM model	0.6559
Amlaha	WhoGEM model	0.680493
Amlaha	WhoGEM model	0.678251
Amlaha	WhoGEM model	0.681087
Amlaha	WhoGEM model	0.675038
Amlaha	WhoGEM model	0.682469
Amlaha	WhoGEM model	0.672568
Amlaha	WhoGEM model	0.68684
Amlaha	WhoGEM model	0.672514
Amlaha	WhoGEM model	0.66613
Amlaha	WhoGEM model	0.676889
Amlaha	WhoGEM model	0.670361
Amlaha	WhoGEM model	0.681953
Amlaha	WhoGEM model	0.661979
Amlaha	WhoGEM model	0.689385
Amlaha	WhoGEM model	0.671089
Amlaha	WhoGEM model	0.682189
Amlaha	WhoGEM model	0.661785
Amlaha	WhoGEM model	0.681013
Amlaha	WhoGEM model	0.676578
Amlaha	WhoGEM model	0.687728
Amlaha	WhoGEM model	0.685506
Amlaha	WhoGEM model	0.69262
Amlaha	WhoGEM model	0.687851
Amlaha	WhoGEM model	0.689471
Amlaha	WhoGEM model	0.685077
Amlaha	WhoGEM model	0.691282
Amlaha	WhoGEM model	0.661573
Amlaha	WhoGEM model	0.674956
Amlaha	WhoGEM model	0.666561
Amlaha	WhoGEM model	0.671962
Amlaha	WhoGEM model	0.680735
Amlaha	WhoGEM model	0.663119
Amlaha	WhoGEM model	0.681681
Amlaha	WhoGEM model	0.677018
Amlaha	WhoGEM model	0.675354
Amlaha	WhoGEM model	0.665917
Amlaha	WhoGEM model	0.682511
Amlaha	WhoGEM model	0.680069
Amlaha	WhoGEM model	0.683329
Amlaha	WhoGEM model	0.665513
Amlaha	WhoGEM model	0.665267
Amlaha	WhoGEM model	0.684897
Amlaha	WhoGEM model	0.673935
Amlaha	WhoGEM model	0.667406
Amlaha	WhoGEM model	0.681779
Amlaha	WhoGEM model	0.664844
Amlaha	WhoGEM model	0.694133
Amlaha	WhoGEM model	0.657968
Amlaha	WhoGEM model	0.669894
Amlaha	WhoGEM model	0.681374
Amlaha	WhoGEM model	0.699746
Amlaha	WhoGEM model	0.676378
Amlaha	WhoGEM model	0.682937
Amlaha	WhoGEM model	0.669805
Amlaha	WhoGEM model	0.676972
Amlaha	WhoGEM model	0.682056
Amlaha	WhoGEM model	0.67024
Amlaha	WhoGEM model	0.676731
Amlaha	WhoGEM model	0.669978
Amlaha	WhoGEM model	0.679914
Amlaha	WhoGEM model	0.675453
Amlaha	WhoGEM model	0.675757
Amlaha	WhoGEM model	0.675946
Amlaha	WhoGEM model	0.677735
Amlaha	WhoGEM model	0.688808
Amlaha	WhoGEM model	0.668619
Amlaha	WhoGEM model	0.679628
Amlaha	WhoGEM model	0.679603
Amlaha	WhoGEM model	0.66012
Amlaha	WhoGEM model	0.698001
Amlaha	WhoGEM model	0.670584
Amlaha	WhoGEM model	0.678448
Amlaha	WhoGEM model	0.682511
Amlaha	WhoGEM model	0.687211
Amlaha	WhoGEM model	0.681507
Amlaha	WhoGEM model	0.673896
Amlaha	WhoGEM model	0.656664
Amlaha	WhoGEM model	0.676471
Amlaha	WhoGEM model	0.675868
Amlaha	WhoGEM model	0.666754
Amlaha	WhoGEM model	0.672325
Amlaha	WhoGEM model	0.682
Amlaha	WhoGEM model	0.670317
Amlaha	WhoGEM model	0.67064
Amlaha	WhoGEM model	0.676411
Amlaha	WhoGEM model	0.67893
Amlaha	WhoGEM model	0.675622
Amlaha	WhoGEM model	0.670328
Amlaha	WhoGEM model	0.677034
Amlaha	WhoGEM model	0.678592
Amlaha	WhoGEM model	0.668034
Amlaha	WhoGEM model	0.690368
Amlaha	WhoGEM model	0.693226
Amlaha	WhoGEM model	0.676228
Amlaha	WhoGEM model	0.670922
Amlaha	WhoGEM model	0.668275
Amlaha	WhoGEM model	0.698229
Amlaha	WhoGEM model	0.669906
Amlaha	WhoGEM model	0.659245
Amlaha	WhoGEM model	0.688876
Amlaha	WhoGEM model	0.6779
Amlaha	WhoGEM model	0.6678
Amlaha	WhoGEM model	0.678197
Amlaha	WhoGEM model	0.692347
Amlaha	WhoGEM model	0.683346
Amlaha	WhoGEM model	0.687969
Amlaha	WhoGEM model	0.677741
Amlaha	WhoGEM model	0.676116
Amlaha	WhoGEM model	0.684235
Amlaha	WhoGEM model	0.675745
Amlaha	WhoGEM model	0.690859
Amlaha	WhoGEM model	0.668536
Amlaha	WhoGEM model	0.661178
Amlaha	WhoGEM model	0.667716
Amlaha	WhoGEM model	0.676222
Amlaha	WhoGEM model	0.679646
Amlaha	WhoGEM model	0.669863
Amlaha	WhoGEM model	0.684427
Amlaha	WhoGEM model	0.686747
Amlaha	WhoGEM model	0.676692
Amlaha	WhoGEM model	0.687129
Amlaha	WhoGEM model	0.659518
Amlaha	WhoGEM model	0.686604
Amlaha	WhoGEM model	0.674858
Amlaha	WhoGEM model	0.682153
Amlaha	WhoGEM model	0.676938
Amlaha	WhoGEM model	0.681911
Amlaha	WhoGEM model	0.681347
Amlaha	WhoGEM model	0.670667
Amlaha	WhoGEM model	0.657981
Amlaha	WhoGEM model	0.690652
Amlaha	WhoGEM model	0.670564
Amlaha	WhoGEM model	0.66644
Amlaha	WhoGEM model	0.686908
Amlaha	WhoGEM model	0.675189
Amlaha	WhoGEM model	0.677499
Amlaha	WhoGEM model	0.681801
Amlaha	Env. only model	0.578718
Amlaha	Env. only model	0.56447
Amlaha	Env. only model	0.580212
Amlaha	Env. only model	0.571675
Amlaha	Env. only model	0.583588
Amlaha	Env. only model	0.559182
Amlaha	Env. only model	0.57672
Amlaha	Env. only model	0.573722
Amlaha	Env. only model	0.582727
Amlaha	Env. only model	0.553763
Amlaha	Env. only model	0.587217
Amlaha	Env. only model	0.603846
Amlaha	Env. only model	0.558521
Amlaha	Env. only model	0.580763
Amlaha	Env. only model	0.569842
Amlaha	Env. only model	0.593461
Amlaha	Env. only model	0.587219
Amlaha	Env. only model	0.586805
Amlaha	Env. only model	0.568414
Amlaha	Env. only model	0.560242
Amlaha	Env. only model	0.573215
Amlaha	Env. only model	0.577539
Amlaha	Env. only model	0.566223
Amlaha	Env. only model	0.574563
Amlaha	Env. only model	0.580471
Amlaha	Env. only model	0.582477
Amlaha	Env. only model	0.577201
Amlaha	Env. only model	0.583045
Amlaha	Env. only model	0.580484
Amlaha	Env. only model	0.607285
Amlaha	Env. only model	0.574092
Amlaha	Env. only model	0.590284
Amlaha	Env. only model	0.56968
Amlaha	Env. only model	0.587509
Amlaha	Env. only model	0.577975
Amlaha	Env. only model	0.588214
Amlaha	Env. only model	0.573449
Amlaha	Env. only model	0.56519
Amlaha	Env. only model	0.590022
Amlaha	Env. only model	0.579355
Amlaha	Env. only model	0.57178
Amlaha	Env. only model	0.554156
Amlaha	Env. only model	0.585408
Amlaha	Env. only model	0.570159
Amlaha	Env. only model	0.572139
Amlaha	Env. only model	0.58436
Amlaha	Env. only model	0.570824
Amlaha	Env. only model	0.581773
Amlaha	Env. only model	0.572901
Amlaha	Env. only model	0.58424
Amlaha	Env. only model	0.574908
Amlaha	Env. only model	0.57678
Amlaha	Env. only model	0.571207
Amlaha	Env. only model	0.58881
Amlaha	Env. only model	0.584492
Amlaha	Env. only model	0.573396
Amlaha	Env. only model	0.587813
Amlaha	Env. only model	0.577373
Amlaha	Env. only model	0.58485
Amlaha	Env. only model	0.583738
Amlaha	Env. only model	0.589319
Amlaha	Env. only model	0.573716
Amlaha	Env. only model	0.563614
Amlaha	Env. only model	0.578581
Amlaha	Env. only model	0.571083
Amlaha	Env. only model	0.561575
Amlaha	Env. only model	0.569419
Amlaha	Env. only model	0.569206
Amlaha	Env. only model	0.582209
Amlaha	Env. only model	0.570373
Amlaha	Env. only model	0.596138
Amlaha	Env. only model	0.564624
Amlaha	Env. only model	0.576806
Amlaha	Env. only model	0.567101
Amlaha	Env. only model	0.579204
Amlaha	Env. only model	0.571629
Amlaha	Env. only model	0.560064
Amlaha	Env. only model	0.587508
Amlaha	Env. only model	0.578319
Amlaha	Env. only model	0.57778
Amlaha	Env. only model	0.577402
Amlaha	Env. only model	0.585808
Amlaha	Env. only model	0.568463
Amlaha	Env. only model	0.592801
Amlaha	Env. only model	0.579926
Amlaha	Env. only model	0.580541
Amlaha	Env. only model	0.572212
Amlaha	Env. only model	0.577008
Amlaha	Env. only model	0.580196
Amlaha	Env. only model	0.582913
Amlaha	Env. only model	0.597108
Amlaha	Env. only model	0.579369
Amlaha	Env. only model	0.575588
Amlaha	Env. only model	0.563525
Amlaha	Env. only model	0.586148
Amlaha	Env. only model	0.565813
Amlaha	Env. only model	0.570218
Amlaha	Env. only model	0.5695
Amlaha	Env. only model	0.593618
Amlaha	Env. only model	0.568588
Amlaha	Env. only model	0.563344
Amlaha	Env. only model	0.572134
Amlaha	Env. only model	0.591315
Amlaha	Env. only model	0.577625
Amlaha	Env. only model	0.580105
Amlaha	Env. only model	0.570185
Amlaha	Env. only model	0.574615
Amlaha	Env. only model	0.584637
Amlaha	Env. only model	0.579926
Amlaha	Env. only model	0.581785
Amlaha	Env. only model	0.571995
Amlaha	Env. only model	0.584097
Amlaha	Env. only model	0.562812
Amlaha	Env. only model	0.583997
Amlaha	Env. only model	0.56982
Amlaha	Env. only model	0.558431
Amlaha	Env. only model	0.584263
Amlaha	Env. only model	0.594003
Amlaha	Env. only model	0.581578
Amlaha	Env. only model	0.58611
Amlaha	Env. only model	0.567998
Amlaha	Env. only model	0.574964
Amlaha	Env. only model	0.571526
Amlaha	Env. only model	0.561832
Amlaha	Env. only model	0.582236
Amlaha	Env. only model	0.57322
Amlaha	Env. only model	0.588004
Amlaha	Env. only model	0.586482
Amlaha	Env. only model	0.578166
Amlaha	Env. only model	0.588888
Amlaha	Env. only model	0.58151
Amlaha	Env. only model	0.570525
Amlaha	Env. only model	0.592575
Amlaha	Env. only model	0.578092
Amlaha	Env. only model	0.555703
Amlaha	Env. only model	0.565946
Amlaha	Env. only model	0.58235
Amlaha	Env. only model	0.576693
Amlaha	Env. only model	0.572894
Amlaha	Env. only model	0.597072
Amlaha	Env. only model	0.578199
Amlaha	Env. only model	0.573832
Amlaha	Env. only model	0.573548
Amlaha	Env. only model	0.575628
Amlaha	Env. only model	0.58243
Amlaha	Env. only model	0.589405
Amlaha	Env. only model	0.558847
Amlaha	Env. only model	0.567113
Amlaha	Env. only model	0.582196
Amlaha	Env. only model	0.566735
Amlaha	Env. only model	0.571041
Amlaha	Env. only model	0.5817
Amlaha	Env. only model	0.589133
Amlaha	Env. only model	0.569011
Amlaha	Env. only model	0.573799
Amlaha	Env. only model	0.584812
Amlaha	Env. only model	0.573191
Amlaha	Env. only model	0.579438
Amlaha	Env. only model	0.58801
Amlaha	Env. only model	0.575191
Amlaha	Env. only model	0.579602
Amlaha	Env. only model	0.592542
Amlaha	Env. only model	0.586101
Amlaha	Env. only model	0.575077
Amlaha	Env. only model	0.582824
Amlaha	Env. only model	0.571164
Amlaha	Env. only model	0.576194
Amlaha	Env. only model	0.569327
Amlaha	Env. only model	0.582544
Amlaha	Env. only model	0.570783
Amlaha	Env. only model	0.570764
Amlaha	Env. only model	0.575784
Amlaha	Env. only model	0.579638
Amlaha	Env. only model	0.572721
Amlaha	Env. only model	0.56176
Amlaha	Env. only model	0.568847
Amlaha	Env. only model	0.588902
Amlaha	Env. only model	0.57917
Amlaha	Env. only model	0.580677
Amlaha	Env. only model	0.576027
Amlaha	Env. only model	0.567107
Amlaha	Env. only model	0.582551
Amlaha	Env. only model	0.585301
Amlaha	Env. only model	0.58694
Amlaha	Env. only model	0.5901
Amlaha	Env. only model	0.567432
Amlaha	Env. only model	0.580838
Amlaha	Env. only model	0.576303
Amlaha	Env. only model	0.575891
Amlaha	Env. only model	0.582789
Amlaha	Env. only model	0.585439
Amlaha	Env. only model	0.569838
Amlaha	Env. only model	0.570083
Amlaha	Env. only model	0.568886
Amlaha	Env. only model	0.569823
Amlaha	Env. only model	0.570969
Amlaha	Env. only model	0.566065
Amlaha	Env. only model	0.567443
Amlaha	Env. only model	0.586093
Amlaha	Env. only model	0.595802
Amlaha	Env. only model	0.574707
Amlaha	Env. only model	0.576724
Amlaha	Env. only model	0.573992
Amlaha	Env. only model	0.564624
Amlaha	Env. only model	0.580196
Amlaha	Env. only model	0.575288
Amlaha	Env. only model	0.575103
Amlaha	Env. only model	0.556628
Amlaha	Env. only model	0.576178
Amlaha	Env. only model	0.595095
Amlaha	Env. only model	0.580952
Amlaha	Env. only model	0.568105
Amlaha	Env. only model	0.57625
Amlaha	Env. only model	0.584816
Amlaha	Env. only model	0.580988
Amlaha	Env. only model	0.573325
Amlaha	Env. only model	0.574698
Amlaha	Env. only model	0.587547
Amlaha	Env. only model	0.570142
Amlaha	Env. only model	0.566276
Amlaha	Env. only model	0.595681
Amlaha	Env. only model	0.583947
Amlaha	Env. only model	0.577575
Amlaha	Env. only model	0.574066
Amlaha	Env. only model	0.581937
Amlaha	Env. only model	0.57015
Amlaha	Env. only model	0.58676
Amlaha	Env. only model	0.565898
Amlaha	Env. only model	0.580604
Amlaha	Env. only model	0.592498
Amlaha	Env. only model	0.572356
Amlaha	Env. only model	0.576822
Amlaha	Env. only model	0.586991
Amlaha	Env. only model	0.592055
Amlaha	Env. only model	0.579637
Amlaha	Env. only model	0.574181
Amlaha	Env. only model	0.561199
Amlaha	Env. only model	0.576162
Amlaha	Env. only model	0.583603
Amlaha	Env. only model	0.58286
Amlaha	Env. only model	0.570764
Amlaha	Env. only model	0.569807
Amlaha	Env. only model	0.577181
Amlaha	Env. only model	0.566438
Amlaha	Env. only model	0.564586
Amlaha	Env. only model	0.577675
Amlaha	Env. only model	0.583034
Amlaha	Env. only model	0.570672
Amlaha	Env. only model	0.582468
Amlaha	Env. only model	0.564516
Amlaha	Env. only model	0.566201
Amlaha	Env. only model	0.602814
Amlaha	Env. only model	0.58415
Amlaha	Env. only model	0.569623
Amlaha	Env. only model	0.570204
Amlaha	Env. only model	0.583739
Amlaha	Env. only model	0.572355
Amlaha	Env. only model	0.586604
Amlaha	Env. only model	0.582107
Amlaha	Env. only model	0.571402
Amlaha	Env. only model	0.561404
Amlaha	Env. only model	0.566965
Amlaha	Env. only model	0.581049
Amlaha	Env. only model	0.580019
Amlaha	Env. only model	0.574043
Amlaha	Env. only model	0.583116
Amlaha	Env. only model	0.575892
Amlaha	Env. only model	0.581404
Amlaha	Env. only model	0.56703
Amlaha	Env. only model	0.569613
Amlaha	Env. only model	0.565488
Amlaha	Env. only model	0.594561
Amlaha	Env. only model	0.571157
Amlaha	Env. only model	0.562486
Amlaha	Env. only model	0.586052
Amlaha	Env. only model	0.571143
Amlaha	Env. only model	0.581361
Amlaha	Env. only model	0.58369
Amlaha	Env. only model	0.583877
Amlaha	Env. only model	0.582023
Amlaha	Env. only model	0.565044
Amlaha	Env. only model	0.582296
Amlaha	Env. only model	0.566869
Amlaha	Env. only model	0.581913
Amlaha	Env. only model	0.581389
Amlaha	Env. only model	0.568115
Amlaha	Env. only model	0.571899
Amlaha	Env. only model	0.582647
Amlaha	Env. only model	0.590738
Amlaha	Env. only model	0.5914
Amlaha	Env. only model	0.580155
Amlaha	Env. only model	0.560838
Amlaha	Env. only model	0.59481
Amlaha	Env. only model	0.583999
Amlaha	Env. only model	0.573807
Amlaha	Env. only model	0.573275
Amlaha	Env. only model	0.572202
Amlaha	Env. only model	0.59261
Amlaha	Env. only model	0.579477
Amlaha	Env. only model	0.574547
Amlaha	Env. only model	0.574903
Amlaha	Env. only model	0.592229
Amlaha	Env. only model	0.575783
Amlaha	Env. only model	0.580681
Amlaha	Env. only model	0.55777
Amlaha	Env. only model	0.57095
Amlaha	Env. only model	0.57256
Amlaha	Env. only model	0.580294
Amlaha	Env. only model	0.590105
Amlaha	Env. only model	0.575393
Amlaha	Env. only model	0.574761
Amlaha	Env. only model	0.578349
Amlaha	Env. only model	0.584105
Amlaha	Env. only model	0.575665
Amlaha	Env. only model	0.584187
Amlaha	Env. only model	0.563876
Amlaha	Env. only model	0.573737
Amlaha	Env. only model	0.573726
Amlaha	Env. only model	0.569435
Amlaha	Env. only model	0.582535
Amlaha	Env. only model	0.584679
Amlaha	Env. only model	0.572752
Amlaha	Env. only model	0.567904
Amlaha	Env. only model	0.575094
Amlaha	Env. only model	0.585737
Amlaha	Env. only model	0.575062
Amlaha	Env. only model	0.577935
Amlaha	Env. only model	0.580412
Amlaha	Env. only model	0.571879
Amlaha	Env. only model	0.562354
Amlaha	Env. only model	0.586202
Amlaha	Env. only model	0.562025
Amlaha	Env. only model	0.591384
Amlaha	Env. only model	0.577774
Amlaha	Env. only model	0.562321
Amlaha	Env. only model	0.567727
Amlaha	Env. only model	0.555511
Amlaha	Env. only model	0.568867
Amlaha	Env. only model	0.58638
Amlaha	Env. only model	0.58504
Amlaha	Env. only model	0.58138
Amlaha	Env. only model	0.576689
Amlaha	Env. only model	0.567345
Amlaha	Env. only model	0.573437
Amlaha	Env. only model	0.582184
Amlaha	Env. only model	0.573483
Amlaha	Env. only model	0.594579
Amlaha	Env. only model	0.581169
Amlaha	Env. only model	0.584338
Amlaha	Env. only model	0.573809
Amlaha	Env. only model	0.592773
Amlaha	Env. only model	0.592231
Amlaha	Env. only model	0.601407
Amlaha	Env. only model	0.568086
Amlaha	Env. only model	0.579797
Amlaha	Env. only model	0.564172
Amlaha	Env. only model	0.576778
Amlaha	Env. only model	0.59084
Amlaha	Env. only model	0.573377
Amlaha	Env. only model	0.577142
Amlaha	Env. only model	0.602108
Amlaha	Env. only model	0.57137
Amlaha	Env. only model	0.554954
Amlaha	Env. only model	0.577424
Amlaha	Env. only model	0.573941
Amlaha	Env. only model	0.578622
Amlaha	Env. only model	0.570668
Amlaha	Env. only model	0.575377
Amlaha	Env. only model	0.578559
Amlaha	Env. only model	0.579281
Amlaha	Env. only model	0.565808
Amlaha	Env. only model	0.577846
Amlaha	Env. only model	0.592972
Amlaha	Env. only model	0.574406
Amlaha	Env. only model	0.576767
Amlaha	Env. only model	0.578351
Amlaha	Env. only model	0.576759
Amlaha	Env. only model	0.56942
Amlaha	Env. only model	0.570937
Amlaha	Env. only model	0.573396
Amlaha	Env. only model	0.56634
Amlaha	Env. only model	0.588489
Amlaha	Env. only model	0.584636
Amlaha	Env. only model	0.577515
Amlaha	Env. only model	0.591235
Amlaha	Env. only model	0.587261
Amlaha	Env. only model	0.585751
Amlaha	Env. only model	0.576127
Amlaha	Env. only model	0.586204
Amlaha	Env. only model	0.566954
Amlaha	Env. only model	0.574994
Amlaha	Env. only model	0.563226
Amlaha	Env. only model	0.567854
Amlaha	Env. only model	0.573789
Amlaha	Env. only model	0.563957
Amlaha	Env. only model	0.571487
Amlaha	Env. only model	0.576861
Amlaha	Env. only model	0.589064
Amlaha	Env. only model	0.570934
Amlaha	Env. only model	0.573471
Amlaha	Env. only model	0.571278
Amlaha	Env. only model	0.583115
Amlaha	Env. only model	0.58056
Amlaha	Env. only model	0.560535
Amlaha	Env. only model	0.590763
Amlaha	Env. only model	0.5867
Amlaha	Env. only model	0.562069
Amlaha	Env. only model	0.581176
Amlaha	Env. only model	0.575186
Amlaha	Env. only model	0.594019
Amlaha	Env. only model	0.560803
Amlaha	Env. only model	0.57094
Amlaha	Env. only model	0.572911
Amlaha	Env. only model	0.596568
Amlaha	Env. only model	0.575118
Amlaha	Env. only model	0.574014
Amlaha	Env. only model	0.566181
Amlaha	Env. only model	0.574251
Amlaha	Env. only model	0.576054
Amlaha	Env. only model	0.568023
Amlaha	Env. only model	0.578355
Amlaha	Env. only model	0.569778
Amlaha	Env. only model	0.577271
Amlaha	Env. only model	0.586381
Amlaha	Env. only model	0.582512
Amlaha	Env. only model	0.57331
Amlaha	Env. only model	0.577187
Amlaha	Env. only model	0.581655
Amlaha	Env. only model	0.589393
Amlaha	Env. only model	0.570031
Amlaha	Env. only model	0.575757
Amlaha	Env. only model	0.556514
Amlaha	Env. only model	0.591565
Amlaha	Env. only model	0.577618
Amlaha	Env. only model	0.587251
Amlaha	Env. only model	0.578288
Amlaha	Env. only model	0.58706
Amlaha	Env. only model	0.576454
Amlaha	Env. only model	0.577916
Amlaha	Env. only model	0.576403
Amlaha	Env. only model	0.573202
Amlaha	Env. only model	0.581924
Amlaha	Env. only model	0.58294
Amlaha	Env. only model	0.563575
Amlaha	Env. only model	0.585187
Amlaha	Env. only model	0.56922
Amlaha	Env. only model	0.571461
Amlaha	Env. only model	0.571864
Amlaha	Env. only model	0.578407
Amlaha	Env. only model	0.571711
Amlaha	Env. only model	0.574853
Amlaha	Env. only model	0.581551
Amlaha	Env. only model	0.579742
Amlaha	Env. only model	0.577642
Amlaha	Env. only model	0.592715
Amlaha	Env. only model	0.592752
Amlaha	Env. only model	0.576973
Amlaha	Env. only model	0.562639
Amlaha	Env. only model	0.570968
Amlaha	Env. only model	0.594365
Amlaha	Env. only model	0.581344
Amlaha	Env. only model	0.561
Amlaha	Env. only model	0.586633
Amlaha	Env. only model	0.588155
Amlaha	Env. only model	0.578078
Amlaha	Env. only model	0.570481
Amlaha	Env. only model	0.588246
Amlaha	Env. only model	0.58115
Amlaha	Env. only model	0.578795
Amlaha	Env. only model	0.576089
Amlaha	Env. only model	0.575141
Amlaha	Env. only model	0.580226
Amlaha	Env. only model	0.56901
Amlaha	Env. only model	0.589658
Amlaha	Env. only model	0.574395
Amlaha	Env. only model	0.582322
Amlaha	Env. only model	0.576981
Amlaha	Env. only model	0.562289
Amlaha	Env. only model	0.583829
Amlaha	Env. only model	0.577537
Amlaha	Env. only model	0.591866
Amlaha	Env. only model	0.588359
Amlaha	Env. only model	0.570687
Amlaha	Env. only model	0.570847
Amlaha	Env. only model	0.574991
Amlaha	Env. only model	0.574059
Amlaha	Env. only model	0.563794
Amlaha	Env. only model	0.587217
Amlaha	Env. only model	0.574392
Amlaha	Env. only model	0.569909
Amlaha	Env. only model	0.579876
Amlaha	Env. only model	0.577963
Amlaha	Env. only model	0.556658
Amlaha	Env. only model	0.59906
Amlaha	Env. only model	0.575255
Amlaha	Env. only model	0.563152
Amlaha	Env. only model	0.584575
Amlaha	Env. only model	0.573834
Amlaha	Env. only model	0.578422
Amlaha	Env. only model	0.59158
Patancheru	WhoGEM model	0.703776
Patancheru	WhoGEM model	0.698689
Patancheru	WhoGEM model	0.704376
Patancheru	WhoGEM model	0.727785
Patancheru	WhoGEM model	0.705037
Patancheru	WhoGEM model	0.715412
Patancheru	WhoGEM model	0.7116
Patancheru	WhoGEM model	0.715341
Patancheru	WhoGEM model	0.709499
Patancheru	WhoGEM model	0.695577
Patancheru	WhoGEM model	0.703255
Patancheru	WhoGEM model	0.69684
Patancheru	WhoGEM model	0.71455
Patancheru	WhoGEM model	0.704318
Patancheru	WhoGEM model	0.709846
Patancheru	WhoGEM model	0.700028
Patancheru	WhoGEM model	0.719516
Patancheru	WhoGEM model	0.702204
Patancheru	WhoGEM model	0.715051
Patancheru	WhoGEM model	0.713434
Patancheru	WhoGEM model	0.719844
Patancheru	WhoGEM model	0.706824
Patancheru	WhoGEM model	0.711769
Patancheru	WhoGEM model	0.708993
Patancheru	WhoGEM model	0.712006
Patancheru	WhoGEM model	0.712698
Patancheru	WhoGEM model	0.710073
Patancheru	WhoGEM model	0.708956
Patancheru	WhoGEM model	0.713746
Patancheru	WhoGEM model	0.716582
Patancheru	WhoGEM model	0.719691
Patancheru	WhoGEM model	0.703078
Patancheru	WhoGEM model	0.713478
Patancheru	WhoGEM model	0.715668
Patancheru	WhoGEM model	0.72596
Patancheru	WhoGEM model	0.705008
Patancheru	WhoGEM model	0.716017
Patancheru	WhoGEM model	0.711481
Patancheru	WhoGEM model	0.69497
Patancheru	WhoGEM model	0.706356
Patancheru	WhoGEM model	0.707919
Patancheru	WhoGEM model	0.703682
Patancheru	WhoGEM model	0.703157
Patancheru	WhoGEM model	0.706547
Patancheru	WhoGEM model	0.707362
Patancheru	WhoGEM model	0.717975
Patancheru	WhoGEM model	0.710107
Patancheru	WhoGEM model	0.694544
Patancheru	WhoGEM model	0.720521
Patancheru	WhoGEM model	0.710495
Patancheru	WhoGEM model	0.711085
Patancheru	WhoGEM model	0.710017
Patancheru	WhoGEM model	0.711698
Patancheru	WhoGEM model	0.729287
Patancheru	WhoGEM model	0.710944
Patancheru	WhoGEM model	0.71123
Patancheru	WhoGEM model	0.72409
Patancheru	WhoGEM model	0.70524
Patancheru	WhoGEM model	0.715468
Patancheru	WhoGEM model	0.703597
Patancheru	WhoGEM model	0.724152
Patancheru	WhoGEM model	0.696815
Patancheru	WhoGEM model	0.71511
Patancheru	WhoGEM model	0.717679
Patancheru	WhoGEM model	0.713868
Patancheru	WhoGEM model	0.70634
Patancheru	WhoGEM model	0.702869
Patancheru	WhoGEM model	0.712644
Patancheru	WhoGEM model	0.715092
Patancheru	WhoGEM model	0.698559
Patancheru	WhoGEM model	0.706562
Patancheru	WhoGEM model	0.713771
Patancheru	WhoGEM model	0.711442
Patancheru	WhoGEM model	0.72654
Patancheru	WhoGEM model	0.712602
Patancheru	WhoGEM model	0.708595
Patancheru	WhoGEM model	0.696068
Patancheru	WhoGEM model	0.697477
Patancheru	WhoGEM model	0.715337
Patancheru	WhoGEM model	0.724706
Patancheru	WhoGEM model	0.706952
Patancheru	WhoGEM model	0.699926
Patancheru	WhoGEM model	0.715595
Patancheru	WhoGEM model	0.71087
Patancheru	WhoGEM model	0.716435
Patancheru	WhoGEM model	0.717507
Patancheru	WhoGEM model	0.714041
Patancheru	WhoGEM model	0.700424
Patancheru	WhoGEM model	0.704982
Patancheru	WhoGEM model	0.711799
Patancheru	WhoGEM model	0.705262
Patancheru	WhoGEM model	0.708368
Patancheru	WhoGEM model	0.708539
Patancheru	WhoGEM model	0.714708
Patancheru	WhoGEM model	0.716467
Patancheru	WhoGEM model	0.707864
Patancheru	WhoGEM model	0.711948
Patancheru	WhoGEM model	0.695342
Patancheru	WhoGEM model	0.704296
Patancheru	WhoGEM model	0.717162
Patancheru	WhoGEM model	0.706034
Patancheru	WhoGEM model	0.705096
Patancheru	WhoGEM model	0.706933
Patancheru	WhoGEM model	0.722018
Patancheru	WhoGEM model	0.724625
Patancheru	WhoGEM model	0.708776
Patancheru	WhoGEM model	0.699516
Patancheru	WhoGEM model	0.714166
Patancheru	WhoGEM model	0.704261
Patancheru	WhoGEM model	0.711853
Patancheru	WhoGEM model	0.707167
Patancheru	WhoGEM model	0.708393
Patancheru	WhoGEM model	0.711901
Patancheru	WhoGEM model	0.710987
Patancheru	WhoGEM model	0.694255
Patancheru	WhoGEM model	0.714334
Patancheru	WhoGEM model	0.706833
Patancheru	WhoGEM model	0.71475
Patancheru	WhoGEM model	0.697628
Patancheru	WhoGEM model	0.715471
Patancheru	WhoGEM model	0.714972
Patancheru	WhoGEM model	0.700167
Patancheru	WhoGEM model	0.715824
Patancheru	WhoGEM model	0.726097
Patancheru	WhoGEM model	0.700376
Patancheru	WhoGEM model	0.703582
Patancheru	WhoGEM model	0.709969
Patancheru	WhoGEM model	0.719359
Patancheru	WhoGEM model	0.70381
Patancheru	WhoGEM model	0.687028
Patancheru	WhoGEM model	0.714429
Patancheru	WhoGEM model	0.70425
Patancheru	WhoGEM model	0.70842
Patancheru	WhoGEM model	0.709319
Patancheru	WhoGEM model	0.710236
Patancheru	WhoGEM model	0.713115
Patancheru	WhoGEM model	0.699981
Patancheru	WhoGEM model	0.723755
Patancheru	WhoGEM model	0.71242
Patancheru	WhoGEM model	0.704825
Patancheru	WhoGEM model	0.717926
Patancheru	WhoGEM model	0.711091
Patancheru	WhoGEM model	0.70372
Patancheru	WhoGEM model	0.719178
Patancheru	WhoGEM model	0.713884
Patancheru	WhoGEM model	0.704817
Patancheru	WhoGEM model	0.689131
Patancheru	WhoGEM model	0.694216
Patancheru	WhoGEM model	0.709019
Patancheru	WhoGEM model	0.713638
Patancheru	WhoGEM model	0.703006
Patancheru	WhoGEM model	0.701751
Patancheru	WhoGEM model	0.704644
Patancheru	WhoGEM model	0.693164
Patancheru	WhoGEM model	0.717227
Patancheru	WhoGEM model	0.713284
Patancheru	WhoGEM model	0.71418
Patancheru	WhoGEM model	0.715191
Patancheru	WhoGEM model	0.711669
Patancheru	WhoGEM model	0.709555
Patancheru	WhoGEM model	0.720481
Patancheru	WhoGEM model	0.708759
Patancheru	WhoGEM model	0.722506
Patancheru	WhoGEM model	0.696096
Patancheru	WhoGEM model	0.720913
Patancheru	WhoGEM model	0.710886
Patancheru	WhoGEM model	0.715864
Patancheru	WhoGEM model	0.711426
Patancheru	WhoGEM model	0.726455
Patancheru	WhoGEM model	0.723195
Patancheru	WhoGEM model	0.712516
Patancheru	WhoGEM model	0.710694
Patancheru	WhoGEM model	0.707718
Patancheru	WhoGEM model	0.708094
Patancheru	WhoGEM model	0.708108
Patancheru	WhoGEM model	0.699097
Patancheru	WhoGEM model	0.699315
Patancheru	WhoGEM model	0.714903
Patancheru	WhoGEM model	0.720482
Patancheru	WhoGEM model	0.725781
Patancheru	WhoGEM model	0.709328
Patancheru	WhoGEM model	0.702949
Patancheru	WhoGEM model	0.723532
Patancheru	WhoGEM model	0.720053
Patancheru	WhoGEM model	0.725807
Patancheru	WhoGEM model	0.715914
Patancheru	WhoGEM model	0.713542
Patancheru	WhoGEM model	0.707321
Patancheru	WhoGEM model	0.72082
Patancheru	WhoGEM model	0.711646
Patancheru	WhoGEM model	0.72409
Patancheru	WhoGEM model	0.719599
Patancheru	WhoGEM model	0.714267
Patancheru	WhoGEM model	0.714042
Patancheru	WhoGEM model	0.694064
Patancheru	WhoGEM model	0.701068
Patancheru	WhoGEM model	0.697429
Patancheru	WhoGEM model	0.714848
Patancheru	WhoGEM model	0.72643
Patancheru	WhoGEM model	0.710551
Patancheru	WhoGEM model	0.719448
Patancheru	WhoGEM model	0.722436
Patancheru	WhoGEM model	0.711054
Patancheru	WhoGEM model	0.709108
Patancheru	WhoGEM model	0.702866
Patancheru	WhoGEM model	0.712669
Patancheru	WhoGEM model	0.708339
Patancheru	WhoGEM model	0.708039
Patancheru	WhoGEM model	0.699954
Patancheru	WhoGEM model	0.695092
Patancheru	WhoGEM model	0.709514
Patancheru	WhoGEM model	0.712391
Patancheru	WhoGEM model	0.70323
Patancheru	WhoGEM model	0.715478
Patancheru	WhoGEM model	0.711694
Patancheru	WhoGEM model	0.70969
Patancheru	WhoGEM model	0.714033
Patancheru	WhoGEM model	0.716848
Patancheru	WhoGEM model	0.706214
Patancheru	WhoGEM model	0.70395
Patancheru	WhoGEM model	0.712501
Patancheru	WhoGEM model	0.717027
Patancheru	WhoGEM model	0.713989
Patancheru	WhoGEM model	0.713281
Patancheru	WhoGEM model	0.705609
Patancheru	WhoGEM model	0.729318
Patancheru	WhoGEM model	0.707325
Patancheru	WhoGEM model	0.724474
Patancheru	WhoGEM model	0.715325
Patancheru	WhoGEM model	0.733568
Patancheru	WhoGEM model	0.71164
Patancheru	WhoGEM model	0.696347
Patancheru	WhoGEM model	0.719359
Patancheru	WhoGEM model	0.711063
Patancheru	WhoGEM model	0.727955
Patancheru	WhoGEM model	0.720922
Patancheru	WhoGEM model	0.693923
Patancheru	WhoGEM model	0.723031
Patancheru	WhoGEM model	0.708883
Patancheru	WhoGEM model	0.708806
Patancheru	WhoGEM model	0.714547
Patancheru	WhoGEM model	0.701339
Patancheru	WhoGEM model	0.724869
Patancheru	WhoGEM model	0.722647
Patancheru	WhoGEM model	0.719349
Patancheru	WhoGEM model	0.713405
Patancheru	WhoGEM model	0.70761
Patancheru	WhoGEM model	0.714933
Patancheru	WhoGEM model	0.710591
Patancheru	WhoGEM model	0.702455
Patancheru	WhoGEM model	0.702445
Patancheru	WhoGEM model	0.710067
Patancheru	WhoGEM model	0.697151
Patancheru	WhoGEM model	0.718611
Patancheru	WhoGEM model	0.697608
Patancheru	WhoGEM model	0.710753
Patancheru	WhoGEM model	0.70718
Patancheru	WhoGEM model	0.701129
Patancheru	WhoGEM model	0.711679
Patancheru	WhoGEM model	0.710254
Patancheru	WhoGEM model	0.707468
Patancheru	WhoGEM model	0.712819
Patancheru	WhoGEM model	0.698375
Patancheru	WhoGEM model	0.719905
Patancheru	WhoGEM model	0.724416
Patancheru	WhoGEM model	0.703526
Patancheru	WhoGEM model	0.726134
Patancheru	WhoGEM model	0.708904
Patancheru	WhoGEM model	0.702793
Patancheru	WhoGEM model	0.703743
Patancheru	WhoGEM model	0.706982
Patancheru	WhoGEM model	0.697778
Patancheru	WhoGEM model	0.711162
Patancheru	WhoGEM model	0.71252
Patancheru	WhoGEM model	0.724052
Patancheru	WhoGEM model	0.70969
Patancheru	WhoGEM model	0.713161
Patancheru	WhoGEM model	0.71648
Patancheru	WhoGEM model	0.726302
Patancheru	WhoGEM model	0.70359
Patancheru	WhoGEM model	0.71835
Patancheru	WhoGEM model	0.703441
Patancheru	WhoGEM model	0.726168
Patancheru	WhoGEM model	0.702983
Patancheru	WhoGEM model	0.718808
Patancheru	WhoGEM model	0.713119
Patancheru	WhoGEM model	0.713037
Patancheru	WhoGEM model	0.70477
Patancheru	WhoGEM model	0.71512
Patancheru	WhoGEM model	0.715723
Patancheru	WhoGEM model	0.70588
Patancheru	WhoGEM model	0.700845
Patancheru	WhoGEM model	0.720488
Patancheru	WhoGEM model	0.704926
Patancheru	WhoGEM model	0.721485
Patancheru	WhoGEM model	0.70502
Patancheru	WhoGEM model	0.694556
Patancheru	WhoGEM model	0.696008
Patancheru	WhoGEM model	0.702046
Patancheru	WhoGEM model	0.717174
Patancheru	WhoGEM model	0.708129
Patancheru	WhoGEM model	0.702789
Patancheru	WhoGEM model	0.717937
Patancheru	WhoGEM model	0.708541
Patancheru	WhoGEM model	0.710118
Patancheru	WhoGEM model	0.708601
Patancheru	WhoGEM model	0.709391
Patancheru	WhoGEM model	0.711424
Patancheru	WhoGEM model	0.70547
Patancheru	WhoGEM model	0.701818
Patancheru	WhoGEM model	0.716051
Patancheru	WhoGEM model	0.705349
Patancheru	WhoGEM model	0.70859
Patancheru	WhoGEM model	0.701115
Patancheru	WhoGEM model	0.724727
Patancheru	WhoGEM model	0.691191
Patancheru	WhoGEM model	0.705334
Patancheru	WhoGEM model	0.703004
Patancheru	WhoGEM model	0.699556
Patancheru	WhoGEM model	0.696351
Patancheru	WhoGEM model	0.708189
Patancheru	WhoGEM model	0.727703
Patancheru	WhoGEM model	0.708845
Patancheru	WhoGEM model	0.713191
Patancheru	WhoGEM model	0.715776
Patancheru	WhoGEM model	0.708478
Patancheru	WhoGEM model	0.707674
Patancheru	WhoGEM model	0.711506
Patancheru	WhoGEM model	0.713749
Patancheru	WhoGEM model	0.734561
Patancheru	WhoGEM model	0.716281
Patancheru	WhoGEM model	0.711658
Patancheru	WhoGEM model	0.717946
Patancheru	WhoGEM model	0.697996
Patancheru	WhoGEM model	0.694453
Patancheru	WhoGEM model	0.701906
Patancheru	WhoGEM model	0.719378
Patancheru	WhoGEM model	0.717971
Patancheru	WhoGEM model	0.710547
Patancheru	WhoGEM model	0.715217
Patancheru	WhoGEM model	0.710476
Patancheru	WhoGEM model	0.712255
Patancheru	WhoGEM model	0.697625
Patancheru	WhoGEM model	0.708165
Patancheru	WhoGEM model	0.692498
Patancheru	WhoGEM model	0.696234
Patancheru	WhoGEM model	0.704135
Patancheru	WhoGEM model	0.718053
Patancheru	WhoGEM model	0.713329
Patancheru	WhoGEM model	0.716564
Patancheru	WhoGEM model	0.702045
Patancheru	WhoGEM model	0.706628
Patancheru	WhoGEM model	0.71429
Patancheru	WhoGEM model	0.707254
Patancheru	WhoGEM model	0.70382
Patancheru	WhoGEM model	0.721005
Patancheru	WhoGEM model	0.711843
Patancheru	WhoGEM model	0.708006
Patancheru	WhoGEM model	0.707759
Patancheru	WhoGEM model	0.709482
Patancheru	WhoGEM model	0.711839
Patancheru	WhoGEM model	0.711766
Patancheru	WhoGEM model	0.713884
Patancheru	WhoGEM model	0.713921
Patancheru	WhoGEM model	0.709671
Patancheru	WhoGEM model	0.712063
Patancheru	WhoGEM model	0.701692
Patancheru	WhoGEM model	0.710776
Patancheru	WhoGEM model	0.71234
Patancheru	WhoGEM model	0.715515
Patancheru	WhoGEM model	0.709293
Patancheru	WhoGEM model	0.701016
Patancheru	WhoGEM model	0.717557
Patancheru	WhoGEM model	0.706758
Patancheru	WhoGEM model	0.707049
Patancheru	WhoGEM model	0.706042
Patancheru	WhoGEM model	0.7083
Patancheru	WhoGEM model	0.730569
Patancheru	WhoGEM model	0.705947
Patancheru	WhoGEM model	0.717633
Patancheru	WhoGEM model	0.71094
Patancheru	WhoGEM model	0.705487
Patancheru	WhoGEM model	0.716627
Patancheru	WhoGEM model	0.693677
Patancheru	WhoGEM model	0.712597
Patancheru	WhoGEM model	0.701742
Patancheru	WhoGEM model	0.700537
Patancheru	WhoGEM model	0.719459
Patancheru	WhoGEM model	0.724698
Patancheru	WhoGEM model	0.703104
Patancheru	WhoGEM model	0.702097
Patancheru	WhoGEM model	0.703304
Patancheru	WhoGEM model	0.710072
Patancheru	WhoGEM model	0.711531
Patancheru	WhoGEM model	0.714538
Patancheru	WhoGEM model	0.706608
Patancheru	WhoGEM model	0.71003
Patancheru	WhoGEM model	0.707626
Patancheru	WhoGEM model	0.704973
Patancheru	WhoGEM model	0.718209
Patancheru	WhoGEM model	0.711602
Patancheru	WhoGEM model	0.718844
Patancheru	WhoGEM model	0.707543
Patancheru	WhoGEM model	0.716348
Patancheru	WhoGEM model	0.718836
Patancheru	WhoGEM model	0.711313
Patancheru	WhoGEM model	0.722497
Patancheru	WhoGEM model	0.709897
Patancheru	WhoGEM model	0.690644
Patancheru	WhoGEM model	0.697213
Patancheru	WhoGEM model	0.707135
Patancheru	WhoGEM model	0.692215
Patancheru	WhoGEM model	0.71143
Patancheru	WhoGEM model	0.702905
Patancheru	WhoGEM model	0.730773
Patancheru	WhoGEM model	0.692093
Patancheru	WhoGEM model	0.714703
Patancheru	WhoGEM model	0.709024
Patancheru	WhoGEM model	0.718138
Patancheru	WhoGEM model	0.699446
Patancheru	WhoGEM model	0.70292
Patancheru	WhoGEM model	0.724662
Patancheru	WhoGEM model	0.719036
Patancheru	WhoGEM model	0.711505
Patancheru	WhoGEM model	0.704144
Patancheru	WhoGEM model	0.711661
Patancheru	WhoGEM model	0.731977
Patancheru	WhoGEM model	0.691767
Patancheru	WhoGEM model	0.726948
Patancheru	WhoGEM model	0.712316
Patancheru	WhoGEM model	0.706223
Patancheru	WhoGEM model	0.709876
Patancheru	WhoGEM model	0.705739
Patancheru	WhoGEM model	0.704976
Patancheru	WhoGEM model	0.705151
Patancheru	WhoGEM model	0.700993
Patancheru	WhoGEM model	0.7241
Patancheru	WhoGEM model	0.711521
Patancheru	WhoGEM model	0.731576
Patancheru	WhoGEM model	0.726096
Patancheru	WhoGEM model	0.706235
Patancheru	WhoGEM model	0.708088
Patancheru	WhoGEM model	0.703214
Patancheru	WhoGEM model	0.714969
Patancheru	WhoGEM model	0.713235
Patancheru	WhoGEM model	0.69684
Patancheru	WhoGEM model	0.707816
Patancheru	WhoGEM model	0.723279
Patancheru	WhoGEM model	0.694895
Patancheru	WhoGEM model	0.72188
Patancheru	WhoGEM model	0.680783
Patancheru	WhoGEM model	0.713762
Patancheru	WhoGEM model	0.717955
Patancheru	WhoGEM model	0.711937
Patancheru	WhoGEM model	0.70245
Patancheru	WhoGEM model	0.720025
Patancheru	WhoGEM model	0.711813
Patancheru	WhoGEM model	0.69708
Patancheru	WhoGEM model	0.704752
Patancheru	WhoGEM model	0.706403
Patancheru	WhoGEM model	0.70468
Patancheru	WhoGEM model	0.715748
Patancheru	WhoGEM model	0.701545
Patancheru	WhoGEM model	0.714974
Patancheru	WhoGEM model	0.708999
Patancheru	WhoGEM model	0.710728
Patancheru	WhoGEM model	0.716417
Patancheru	WhoGEM model	0.706668
Patancheru	WhoGEM model	0.709698
Patancheru	WhoGEM model	0.700777
Patancheru	WhoGEM model	0.710564
Patancheru	WhoGEM model	0.691794
Patancheru	WhoGEM model	0.707335
Patancheru	WhoGEM model	0.704808
Patancheru	WhoGEM model	0.705971
Patancheru	WhoGEM model	0.707388
Patancheru	WhoGEM model	0.701884
Patancheru	WhoGEM model	0.701362
Patancheru	WhoGEM model	0.70319
Patancheru	WhoGEM model	0.713486
Patancheru	WhoGEM model	0.721197
Patancheru	WhoGEM model	0.699758
Patancheru	WhoGEM model	0.711799
Patancheru	WhoGEM model	0.704266
Patancheru	WhoGEM model	0.705445
Patancheru	WhoGEM model	0.693786
Patancheru	WhoGEM model	0.721729
Patancheru	WhoGEM model	0.701165
Patancheru	WhoGEM model	0.709616
Patancheru	WhoGEM model	0.700298
Patancheru	WhoGEM model	0.713222
Patancheru	WhoGEM model	0.727397
Patancheru	WhoGEM model	0.718337
Patancheru	WhoGEM model	0.717197
Patancheru	WhoGEM model	0.725161
Patancheru	WhoGEM model	0.714586
Patancheru	WhoGEM model	0.713874
Patancheru	WhoGEM model	0.726079
Patancheru	WhoGEM model	0.703596
Patancheru	WhoGEM model	0.713488
Patancheru	Env. only model	0.521421
Patancheru	Env. only model	0.49858
Patancheru	Env. only model	0.514234
Patancheru	Env. only model	0.536113
Patancheru	Env. only model	0.522845
Patancheru	Env. only model	0.540975
Patancheru	Env. only model	0.524925
Patancheru	Env. only model	0.518447
Patancheru	Env. only model	0.512568
Patancheru	Env. only model	0.51715
Patancheru	Env. only model	0.509125
Patancheru	Env. only model	0.50966
Patancheru	Env. only model	0.514182
Patancheru	Env. only model	0.51526
Patancheru	Env. only model	0.515223
Patancheru	Env. only model	0.488969
Patancheru	Env. only model	0.520672
Patancheru	Env. only model	0.503746
Patancheru	Env. only model	0.517447
Patancheru	Env. only model	0.516473
Patancheru	Env. only model	0.517935
Patancheru	Env. only model	0.519867
Patancheru	Env. only model	0.511483
Patancheru	Env. only model	0.503171
Patancheru	Env. only model	0.511249
Patancheru	Env. only model	0.515706
Patancheru	Env. only model	0.533161
Patancheru	Env. only model	0.50425
Patancheru	Env. only model	0.524488
Patancheru	Env. only model	0.538202
Patancheru	Env. only model	0.522653
Patancheru	Env. only model	0.525273
Patancheru	Env. only model	0.534253
Patancheru	Env. only model	0.526514
Patancheru	Env. only model	0.519323
Patancheru	Env. only model	0.523077
Patancheru	Env. only model	0.515247
Patancheru	Env. only model	0.506022
Patancheru	Env. only model	0.505009
Patancheru	Env. only model	0.505014
Patancheru	Env. only model	0.503527
Patancheru	Env. only model	0.524987
Patancheru	Env. only model	0.504342
Patancheru	Env. only model	0.541209
Patancheru	Env. only model	0.516758
Patancheru	Env. only model	0.531181
Patancheru	Env. only model	0.529704
Patancheru	Env. only model	0.527234
Patancheru	Env. only model	0.531847
Patancheru	Env. only model	0.516135
Patancheru	Env. only model	0.50097
Patancheru	Env. only model	0.512775
Patancheru	Env. only model	0.507357
Patancheru	Env. only model	0.529818
Patancheru	Env. only model	0.518003
Patancheru	Env. only model	0.523163
Patancheru	Env. only model	0.535098
Patancheru	Env. only model	0.531418
Patancheru	Env. only model	0.523332
Patancheru	Env. only model	0.506645
Patancheru	Env. only model	0.530782
Patancheru	Env. only model	0.494854
Patancheru	Env. only model	0.509508
Patancheru	Env. only model	0.547076
Patancheru	Env. only model	0.522034
Patancheru	Env. only model	0.501545
Patancheru	Env. only model	0.519791
Patancheru	Env. only model	0.516912
Patancheru	Env. only model	0.51464
Patancheru	Env. only model	0.52452
Patancheru	Env. only model	0.517482
Patancheru	Env. only model	0.531345
Patancheru	Env. only model	0.510122
Patancheru	Env. only model	0.52137
Patancheru	Env. only model	0.519904
Patancheru	Env. only model	0.503954
Patancheru	Env. only model	0.497615
Patancheru	Env. only model	0.507573
Patancheru	Env. only model	0.514895
Patancheru	Env. only model	0.538793
Patancheru	Env. only model	0.499745
Patancheru	Env. only model	0.515756
Patancheru	Env. only model	0.528859
Patancheru	Env. only model	0.51175
Patancheru	Env. only model	0.535251
Patancheru	Env. only model	0.528033
Patancheru	Env. only model	0.513216
Patancheru	Env. only model	0.510599
Patancheru	Env. only model	0.499975
Patancheru	Env. only model	0.517639
Patancheru	Env. only model	0.518517
Patancheru	Env. only model	0.530257
Patancheru	Env. only model	0.500187
Patancheru	Env. only model	0.508851
Patancheru	Env. only model	0.519346
Patancheru	Env. only model	0.522471
Patancheru	Env. only model	0.500573
Patancheru	Env. only model	0.52971
Patancheru	Env. only model	0.526519
Patancheru	Env. only model	0.508332
Patancheru	Env. only model	0.511546
Patancheru	Env. only model	0.528262
Patancheru	Env. only model	0.518264
Patancheru	Env. only model	0.523817
Patancheru	Env. only model	0.532873
Patancheru	Env. only model	0.528593
Patancheru	Env. only model	0.491562
Patancheru	Env. only model	0.505768
Patancheru	Env. only model	0.516792
Patancheru	Env. only model	0.510216
Patancheru	Env. only model	0.504751
Patancheru	Env. only model	0.514528
Patancheru	Env. only model	0.501432
Patancheru	Env. only model	0.526141
Patancheru	Env. only model	0.500979
Patancheru	Env. only model	0.519639
Patancheru	Env. only model	0.508985
Patancheru	Env. only model	0.51617
Patancheru	Env. only model	0.509486
Patancheru	Env. only model	0.527646
Patancheru	Env. only model	0.528722
Patancheru	Env. only model	0.499556
Patancheru	Env. only model	0.512183
Patancheru	Env. only model	0.528429
Patancheru	Env. only model	0.502047
Patancheru	Env. only model	0.500307
Patancheru	Env. only model	0.515876
Patancheru	Env. only model	0.531132
Patancheru	Env. only model	0.512503
Patancheru	Env. only model	0.460876
Patancheru	Env. only model	0.533479
Patancheru	Env. only model	0.508074
Patancheru	Env. only model	0.524411
Patancheru	Env. only model	0.525573
Patancheru	Env. only model	0.511093
Patancheru	Env. only model	0.540855
Patancheru	Env. only model	0.539966
Patancheru	Env. only model	0.523035
Patancheru	Env. only model	0.507581
Patancheru	Env. only model	0.510063
Patancheru	Env. only model	0.527557
Patancheru	Env. only model	0.512484
Patancheru	Env. only model	0.536301
Patancheru	Env. only model	0.513045
Patancheru	Env. only model	0.505772
Patancheru	Env. only model	0.513075
Patancheru	Env. only model	0.503757
Patancheru	Env. only model	0.50989
Patancheru	Env. only model	0.523195
Patancheru	Env. only model	0.517748
Patancheru	Env. only model	0.497893
Patancheru	Env. only model	0.510117
Patancheru	Env. only model	0.505571
Patancheru	Env. only model	0.517259
Patancheru	Env. only model	0.534722
Patancheru	Env. only model	0.52037
Patancheru	Env. only model	0.519192
Patancheru	Env. only model	0.525345
Patancheru	Env. only model	0.526614
Patancheru	Env. only model	0.502857
Patancheru	Env. only model	0.51535
Patancheru	Env. only model	0.523164
Patancheru	Env. only model	0.534533
Patancheru	Env. only model	0.507707
Patancheru	Env. only model	0.518094
Patancheru	Env. only model	0.506228
Patancheru	Env. only model	0.526967
Patancheru	Env. only model	0.522053
Patancheru	Env. only model	0.52466
Patancheru	Env. only model	0.543406
Patancheru	Env. only model	0.524078
Patancheru	Env. only model	0.523351
Patancheru	Env. only model	0.519262
Patancheru	Env. only model	0.509167
Patancheru	Env. only model	0.514294
Patancheru	Env. only model	0.505605
Patancheru	Env. only model	0.520028
Patancheru	Env. only model	0.521952
Patancheru	Env. only model	0.529443
Patancheru	Env. only model	0.524243
Patancheru	Env. only model	0.526248
Patancheru	Env. only model	0.508594
Patancheru	Env. only model	0.526625
Patancheru	Env. only model	0.515434
Patancheru	Env. only model	0.541091
Patancheru	Env. only model	0.509611
Patancheru	Env. only model	0.514946
Patancheru	Env. only model	0.497228
Patancheru	Env. only model	0.545969
Patancheru	Env. only model	0.522346
Patancheru	Env. only model	0.52432
Patancheru	Env. only model	0.5274
Patancheru	Env. only model	0.511035
Patancheru	Env. only model	0.522414
Patancheru	Env. only model	0.505224
Patancheru	Env. only model	0.518893
Patancheru	Env. only model	0.513035
Patancheru	Env. only model	0.52892
Patancheru	Env. only model	0.526052
Patancheru	Env. only model	0.505871
Patancheru	Env. only model	0.525791
Patancheru	Env. only model	0.550749
Patancheru	Env. only model	0.525022
Patancheru	Env. only model	0.524299
Patancheru	Env. only model	0.516342
Patancheru	Env. only model	0.505902
Patancheru	Env. only model	0.518736
Patancheru	Env. only model	0.523436
Patancheru	Env. only model	0.491913
Patancheru	Env. only model	0.533597
Patancheru	Env. only model	0.521745
Patancheru	Env. only model	0.526601
Patancheru	Env. only model	0.516925
Patancheru	Env. only model	0.522743
Patancheru	Env. only model	0.512521
Patancheru	Env. only model	0.531614
Patancheru	Env. only model	0.526415
Patancheru	Env. only model	0.525383
Patancheru	Env. only model	0.529078
Patancheru	Env. only model	0.525728
Patancheru	Env. only model	0.526487
Patancheru	Env. only model	0.538476
Patancheru	Env. only model	0.515566
Patancheru	Env. only model	0.528652
Patancheru	Env. only model	0.516476
Patancheru	Env. only model	0.512408
Patancheru	Env. only model	0.502703
Patancheru	Env. only model	0.549384
Patancheru	Env. only model	0.528034
Patancheru	Env. only model	0.530754
Patancheru	Env. only model	0.51429
Patancheru	Env. only model	0.500464
Patancheru	Env. only model	0.514989
Patancheru	Env. only model	0.520907
Patancheru	Env. only model	0.517587
Patancheru	Env. only model	0.519836
Patancheru	Env. only model	0.502178
Patancheru	Env. only model	0.53541
Patancheru	Env. only model	0.521949
Patancheru	Env. only model	0.527808
Patancheru	Env. only model	0.532239
Patancheru	Env. only model	0.508324
Patancheru	Env. only model	0.515976
Patancheru	Env. only model	0.518303
Patancheru	Env. only model	0.506803
Patancheru	Env. only model	0.513291
Patancheru	Env. only model	0.525747
Patancheru	Env. only model	0.509576
Patancheru	Env. only model	0.516168
Patancheru	Env. only model	0.487
Patancheru	Env. only model	0.526015
Patancheru	Env. only model	0.513811
Patancheru	Env. only model	0.516084
Patancheru	Env. only model	0.502796
Patancheru	Env. only model	0.497742
Patancheru	Env. only model	0.524933
Patancheru	Env. only model	0.505033
Patancheru	Env. only model	0.509149
Patancheru	Env. only model	0.517166
Patancheru	Env. only model	0.531542
Patancheru	Env. only model	0.513427
Patancheru	Env. only model	0.529159
Patancheru	Env. only model	0.499859
Patancheru	Env. only model	0.514266
Patancheru	Env. only model	0.531624
Patancheru	Env. only model	0.514381
Patancheru	Env. only model	0.523389
Patancheru	Env. only model	0.508765
Patancheru	Env. only model	0.511165
Patancheru	Env. only model	0.515162
Patancheru	Env. only model	0.501155
Patancheru	Env. only model	0.502695
Patancheru	Env. only model	0.491497
Patancheru	Env. only model	0.52894
Patancheru	Env. only model	0.516993
Patancheru	Env. only model	0.508987
Patancheru	Env. only model	0.517052
Patancheru	Env. only model	0.535179
Patancheru	Env. only model	0.541756
Patancheru	Env. only model	0.51781
Patancheru	Env. only model	0.531384
Patancheru	Env. only model	0.504733
Patancheru	Env. only model	0.524925
Patancheru	Env. only model	0.530642
Patancheru	Env. only model	0.517759
Patancheru	Env. only model	0.526227
Patancheru	Env. only model	0.513274
Patancheru	Env. only model	0.515858
Patancheru	Env. only model	0.538847
Patancheru	Env. only model	0.526061
Patancheru	Env. only model	0.500366
Patancheru	Env. only model	0.498501
Patancheru	Env. only model	0.545005
Patancheru	Env. only model	0.516594
Patancheru	Env. only model	0.520571
Patancheru	Env. only model	0.515618
Patancheru	Env. only model	0.492679
Patancheru	Env. only model	0.516646
Patancheru	Env. only model	0.51419
Patancheru	Env. only model	0.51388
Patancheru	Env. only model	0.502798
Patancheru	Env. only model	0.511445
Patancheru	Env. only model	0.511234
Patancheru	Env. only model	0.515097
Patancheru	Env. only model	0.512501
Patancheru	Env. only model	0.539743
Patancheru	Env. only model	0.52344
Patancheru	Env. only model	0.521344
Patancheru	Env. only model	0.504258
Patancheru	Env. only model	0.505032
Patancheru	Env. only model	0.518418
Patancheru	Env. only model	0.511823
Patancheru	Env. only model	0.523859
Patancheru	Env. only model	0.522282
Patancheru	Env. only model	0.529557
Patancheru	Env. only model	0.491209
Patancheru	Env. only model	0.507153
Patancheru	Env. only model	0.519302
Patancheru	Env. only model	0.512045
Patancheru	Env. only model	0.508182
Patancheru	Env. only model	0.523016
Patancheru	Env. only model	0.53254
Patancheru	Env. only model	0.483172
Patancheru	Env. only model	0.522892
Patancheru	Env. only model	0.515264
Patancheru	Env. only model	0.511209
Patancheru	Env. only model	0.511655
Patancheru	Env. only model	0.53258
Patancheru	Env. only model	0.519776
Patancheru	Env. only model	0.533997
Patancheru	Env. only model	0.531985
Patancheru	Env. only model	0.523547
Patancheru	Env. only model	0.52886
Patancheru	Env. only model	0.52393
Patancheru	Env. only model	0.493104
Patancheru	Env. only model	0.514058
Patancheru	Env. only model	0.52757
Patancheru	Env. only model	0.512013
Patancheru	Env. only model	0.52362
Patancheru	Env. only model	0.511783
Patancheru	Env. only model	0.538298
Patancheru	Env. only model	0.515631
Patancheru	Env. only model	0.501492
Patancheru	Env. only model	0.512656
Patancheru	Env. only model	0.511438
Patancheru	Env. only model	0.513011
Patancheru	Env. only model	0.500654
Patancheru	Env. only model	0.524549
Patancheru	Env. only model	0.514105
Patancheru	Env. only model	0.505862
Patancheru	Env. only model	0.468881
Patancheru	Env. only model	0.519638
Patancheru	Env. only model	0.508262
Patancheru	Env. only model	0.512475
Patancheru	Env. only model	0.52209
Patancheru	Env. only model	0.52445
Patancheru	Env. only model	0.51019
Patancheru	Env. only model	0.514351
Patancheru	Env. only model	0.512872
Patancheru	Env. only model	0.512186
Patancheru	Env. only model	0.543438
Patancheru	Env. only model	0.513461
Patancheru	Env. only model	0.527684
Patancheru	Env. only model	0.519317
Patancheru	Env. only model	0.512006
Patancheru	Env. only model	0.516659
Patancheru	Env. only model	0.525158
Patancheru	Env. only model	0.524042
Patancheru	Env. only model	0.511265
Patancheru	Env. only model	0.499913
Patancheru	Env. only model	0.529575
Patancheru	Env. only model	0.503881
Patancheru	Env. only model	0.526381
Patancheru	Env. only model	0.534242
Patancheru	Env. only model	0.516812
Patancheru	Env. only model	0.522274
Patancheru	Env. only model	0.504441
Patancheru	Env. only model	0.531219
Patancheru	Env. only model	0.528034
Patancheru	Env. only model	0.528898
Patancheru	Env. only model	0.503341
Patancheru	Env. only model	0.510557
Patancheru	Env. only model	0.523399
Patancheru	Env. only model	0.485893
Patancheru	Env. only model	0.505274
Patancheru	Env. only model	0.539072
Patancheru	Env. only model	0.498139
Patancheru	Env. only model	0.511948
Patancheru	Env. only model	0.526476
Patancheru	Env. only model	0.525909
Patancheru	Env. only model	0.505536
Patancheru	Env. only model	0.516781
Patancheru	Env. only model	0.516871
Patancheru	Env. only model	0.527144
Patancheru	Env. only model	0.529819
Patancheru	Env. only model	0.511143
Patancheru	Env. only model	0.511862
Patancheru	Env. only model	0.504895
Patancheru	Env. only model	0.522276
Patancheru	Env. only model	0.525499
Patancheru	Env. only model	0.506713
Patancheru	Env. only model	0.543995
Patancheru	Env. only model	0.512054
Patancheru	Env. only model	0.494595
Patancheru	Env. only model	0.529648
Patancheru	Env. only model	0.506313
Patancheru	Env. only model	0.540334
Patancheru	Env. only model	0.518687
Patancheru	Env. only model	0.479499
Patancheru	Env. only model	0.494783
Patancheru	Env. only model	0.518585
Patancheru	Env. only model	0.533263
Patancheru	Env. only model	0.523328
Patancheru	Env. only model	0.51299
Patancheru	Env. only model	0.524364
Patancheru	Env. only model	0.501728
Patancheru	Env. only model	0.535325
Patancheru	Env. only model	0.51659
Patancheru	Env. only model	0.52774
Patancheru	Env. only model	0.513964
Patancheru	Env. only model	0.527908
Patancheru	Env. only model	0.522062
Patancheru	Env. only model	0.545083
Patancheru	Env. only model	0.525778
Patancheru	Env. only model	0.510281
Patancheru	Env. only model	0.521711
Patancheru	Env. only model	0.53086
Patancheru	Env. only model	0.524565
Patancheru	Env. only model	0.538183
Patancheru	Env. only model	0.523964
Patancheru	Env. only model	0.530406
Patancheru	Env. only model	0.517881
Patancheru	Env. only model	0.525898
Patancheru	Env. only model	0.516897
Patancheru	Env. only model	0.546344
Patancheru	Env. only model	0.515124
Patancheru	Env. only model	0.516405
Patancheru	Env. only model	0.50142
Patancheru	Env. only model	0.539803
Patancheru	Env. only model	0.532132
Patancheru	Env. only model	0.505448
Patancheru	Env. only model	0.508363
Patancheru	Env. only model	0.501743
Patancheru	Env. only model	0.51361
Patancheru	Env. only model	0.513289
Patancheru	Env. only model	0.515635
Patancheru	Env. only model	0.536387
Patancheru	Env. only model	0.528328
Patancheru	Env. only model	0.491276
Patancheru	Env. only model	0.518237
Patancheru	Env. only model	0.501902
Patancheru	Env. only model	0.520552
Patancheru	Env. only model	0.520124
Patancheru	Env. only model	0.515771
Patancheru	Env. only model	0.502812
Patancheru	Env. only model	0.535805
Patancheru	Env. only model	0.524298
Patancheru	Env. only model	0.480351
Patancheru	Env. only model	0.498668
Patancheru	Env. only model	0.529828
Patancheru	Env. only model	0.510354
Patancheru	Env. only model	0.503479
Patancheru	Env. only model	0.522314
Patancheru	Env. only model	0.526493
Patancheru	Env. only model	0.502183
Patancheru	Env. only model	0.509088
Patancheru	Env. only model	0.53223
Patancheru	Env. only model	0.499945
Patancheru	Env. only model	0.519183
Patancheru	Env. only model	0.507538
Patancheru	Env. only model	0.515728
Patancheru	Env. only model	0.512634
Patancheru	Env. only model	0.522582
Patancheru	Env. only model	0.532688
Patancheru	Env. only model	0.531665
Patancheru	Env. only model	0.52371
Patancheru	Env. only model	0.51413
Patancheru	Env. only model	0.514164
Patancheru	Env. only model	0.507538
Patancheru	Env. only model	0.531573
Patancheru	Env. only model	0.508183
Patancheru	Env. only model	0.504653
Patancheru	Env. only model	0.520497
Patancheru	Env. only model	0.539097
Patancheru	Env. only model	0.522566
Patancheru	Env. only model	0.516933
Patancheru	Env. only model	0.524418
Patancheru	Env. only model	0.492326
Patancheru	Env. only model	0.516309
Patancheru	Env. only model	0.50349
Patancheru	Env. only model	0.518542
Patancheru	Env. only model	0.548427
Patancheru	Env. only model	0.537778
Patancheru	Env. only model	0.523561
Patancheru	Env. only model	0.529438
Patancheru	Env. only model	0.512886
Patancheru	Env. only model	0.523289
Patancheru	Env. only model	0.527787
Patancheru	Env. only model	0.523693
[truncated: 3,001 more rows]

## Sheet: ED-Fig_11_PLST
Site	Model	Accuracy_PLST
Amlaha	WhoGEM model	0.626835
Amlaha	WhoGEM model	0.604509
Amlaha	WhoGEM model	0.635616
Amlaha	WhoGEM model	0.638515
Amlaha	WhoGEM model	0.636669
Amlaha	WhoGEM model	0.616337
Amlaha	WhoGEM model	0.626957
Amlaha	WhoGEM model	0.617911
Amlaha	WhoGEM model	0.622821
Amlaha	WhoGEM model	0.633026
Amlaha	WhoGEM model	0.622255
Amlaha	WhoGEM model	0.618449
Amlaha	WhoGEM model	0.629045
Amlaha	WhoGEM model	0.63112
Amlaha	WhoGEM model	0.637224
Amlaha	WhoGEM model	0.63785
Amlaha	WhoGEM model	0.612204
Amlaha	WhoGEM model	0.622842
Amlaha	WhoGEM model	0.627245
Amlaha	WhoGEM model	0.627366
Amlaha	WhoGEM model	0.621243
Amlaha	WhoGEM model	0.643596
Amlaha	WhoGEM model	0.637378
Amlaha	WhoGEM model	0.627874
Amlaha	WhoGEM model	0.62213
Amlaha	WhoGEM model	0.626714
Amlaha	WhoGEM model	0.634102
Amlaha	WhoGEM model	0.632511
Amlaha	WhoGEM model	0.627427
Amlaha	WhoGEM model	0.626805
Amlaha	WhoGEM model	0.639781
Amlaha	WhoGEM model	0.622403
Amlaha	WhoGEM model	0.611167
Amlaha	WhoGEM model	0.621589
Amlaha	WhoGEM model	0.618142
Amlaha	WhoGEM model	0.628197
Amlaha	WhoGEM model	0.626671
Amlaha	WhoGEM model	0.628
Amlaha	WhoGEM model	0.636509
Amlaha	WhoGEM model	0.643025
Amlaha	WhoGEM model	0.621209
Amlaha	WhoGEM model	0.618925
Amlaha	WhoGEM model	0.630873
Amlaha	WhoGEM model	0.649047
Amlaha	WhoGEM model	0.628466
Amlaha	WhoGEM model	0.635432
Amlaha	WhoGEM model	0.615719
Amlaha	WhoGEM model	0.623248
Amlaha	WhoGEM model	0.625013
Amlaha	WhoGEM model	0.638496
Amlaha	WhoGEM model	0.645757
Amlaha	WhoGEM model	0.622889
Amlaha	WhoGEM model	0.623981
Amlaha	WhoGEM model	0.628235
Amlaha	WhoGEM model	0.635367
Amlaha	WhoGEM model	0.62883
Amlaha	WhoGEM model	0.619323
Amlaha	WhoGEM model	0.621464
Amlaha	WhoGEM model	0.623047
Amlaha	WhoGEM model	0.648241
Amlaha	WhoGEM model	0.629082
Amlaha	WhoGEM model	0.627729
Amlaha	WhoGEM model	0.609873
Amlaha	WhoGEM model	0.623332
Amlaha	WhoGEM model	0.635915
Amlaha	WhoGEM model	0.606013
Amlaha	WhoGEM model	0.628301
Amlaha	WhoGEM model	0.62824
Amlaha	WhoGEM model	0.623015
Amlaha	WhoGEM model	0.627951
Amlaha	WhoGEM model	0.617942
Amlaha	WhoGEM model	0.630346
Amlaha	WhoGEM model	0.627189
Amlaha	WhoGEM model	0.609292
Amlaha	WhoGEM model	0.627505
Amlaha	WhoGEM model	0.621643
Amlaha	WhoGEM model	0.628058
Amlaha	WhoGEM model	0.634665
Amlaha	WhoGEM model	0.628364
Amlaha	WhoGEM model	0.629159
Amlaha	WhoGEM model	0.630282
Amlaha	WhoGEM model	0.626496
Amlaha	WhoGEM model	0.622549
Amlaha	WhoGEM model	0.626848
Amlaha	WhoGEM model	0.618786
Amlaha	WhoGEM model	0.629862
Amlaha	WhoGEM model	0.619783
Amlaha	WhoGEM model	0.622649
Amlaha	WhoGEM model	0.632426
Amlaha	WhoGEM model	0.636097
Amlaha	WhoGEM model	0.623761
Amlaha	WhoGEM model	0.62532
Amlaha	WhoGEM model	0.633418
Amlaha	WhoGEM model	0.621017
Amlaha	WhoGEM model	0.627228
Amlaha	WhoGEM model	0.623182
Amlaha	WhoGEM model	0.62597
Amlaha	WhoGEM model	0.627574
Amlaha	WhoGEM model	0.621833
Amlaha	WhoGEM model	0.629486
Amlaha	WhoGEM model	0.617674
Amlaha	WhoGEM model	0.627004
Amlaha	WhoGEM model	0.619097
Amlaha	WhoGEM model	0.624553
Amlaha	WhoGEM model	0.64216
Amlaha	WhoGEM model	0.628829
Amlaha	WhoGEM model	0.633004
Amlaha	WhoGEM model	0.632683
Amlaha	WhoGEM model	0.635791
Amlaha	WhoGEM model	0.620774
Amlaha	WhoGEM model	0.625694
Amlaha	WhoGEM model	0.631412
Amlaha	WhoGEM model	0.63357
Amlaha	WhoGEM model	0.618148
Amlaha	WhoGEM model	0.623787
Amlaha	WhoGEM model	0.629504
Amlaha	WhoGEM model	0.615378
Amlaha	WhoGEM model	0.642388
Amlaha	WhoGEM model	0.642482
Amlaha	WhoGEM model	0.627428
Amlaha	WhoGEM model	0.621502
Amlaha	WhoGEM model	0.623673
Amlaha	WhoGEM model	0.62901
Amlaha	WhoGEM model	0.612564
Amlaha	WhoGEM model	0.625497
Amlaha	WhoGEM model	0.626273
Amlaha	WhoGEM model	0.626375
Amlaha	WhoGEM model	0.642015
Amlaha	WhoGEM model	0.626003
Amlaha	WhoGEM model	0.640314
Amlaha	WhoGEM model	0.632833
Amlaha	WhoGEM model	0.611492
Amlaha	WhoGEM model	0.612259
Amlaha	WhoGEM model	0.625223
Amlaha	WhoGEM model	0.629412
Amlaha	WhoGEM model	0.627192
Amlaha	WhoGEM model	0.628609
Amlaha	WhoGEM model	0.615296
Amlaha	WhoGEM model	0.624768
Amlaha	WhoGEM model	0.634188
Amlaha	WhoGEM model	0.616631
Amlaha	WhoGEM model	0.63571
Amlaha	WhoGEM model	0.622472
Amlaha	WhoGEM model	0.641514
Amlaha	WhoGEM model	0.633012
Amlaha	WhoGEM model	0.627774
Amlaha	WhoGEM model	0.623118
Amlaha	WhoGEM model	0.646036
Amlaha	WhoGEM model	0.624264
Amlaha	WhoGEM model	0.622388
Amlaha	WhoGEM model	0.613251
Amlaha	WhoGEM model	0.623175
Amlaha	WhoGEM model	0.632415
Amlaha	WhoGEM model	0.626717
Amlaha	WhoGEM model	0.621072
Amlaha	WhoGEM model	0.626293
Amlaha	WhoGEM model	0.613185
Amlaha	WhoGEM model	0.630822
Amlaha	WhoGEM model	0.628882
Amlaha	WhoGEM model	0.625501
Amlaha	WhoGEM model	0.631115
Amlaha	WhoGEM model	0.629577
Amlaha	WhoGEM model	0.616917
Amlaha	WhoGEM model	0.632786
Amlaha	WhoGEM model	0.615936
Amlaha	WhoGEM model	0.639004
Amlaha	WhoGEM model	0.626974
Amlaha	WhoGEM model	0.617024
Amlaha	WhoGEM model	0.621265
Amlaha	WhoGEM model	0.640855
Amlaha	WhoGEM model	0.612505
Amlaha	WhoGEM model	0.637916
Amlaha	WhoGEM model	0.631252
Amlaha	WhoGEM model	0.627744
Amlaha	WhoGEM model	0.642361
Amlaha	WhoGEM model	0.631701
Amlaha	WhoGEM model	0.627323
Amlaha	WhoGEM model	0.621753
Amlaha	WhoGEM model	0.620392
Amlaha	WhoGEM model	0.626205
Amlaha	WhoGEM model	0.615289
Amlaha	WhoGEM model	0.617443
Amlaha	WhoGEM model	0.619449
Amlaha	WhoGEM model	0.632736
Amlaha	WhoGEM model	0.624165
Amlaha	WhoGEM model	0.62702
Amlaha	WhoGEM model	0.624685
Amlaha	WhoGEM model	0.630439
Amlaha	WhoGEM model	0.615643
Amlaha	WhoGEM model	0.621999
Amlaha	WhoGEM model	0.624051
Amlaha	WhoGEM model	0.62592
Amlaha	WhoGEM model	0.626666
Amlaha	WhoGEM model	0.629386
Amlaha	WhoGEM model	0.620726
Amlaha	WhoGEM model	0.627731
Amlaha	WhoGEM model	0.621477
Amlaha	WhoGEM model	0.622111
Amlaha	WhoGEM model	0.608589
Amlaha	WhoGEM model	0.621711
Amlaha	WhoGEM model	0.620314
Amlaha	WhoGEM model	0.632184
Amlaha	WhoGEM model	0.621462
Amlaha	WhoGEM model	0.628229
Amlaha	WhoGEM model	0.620191
Amlaha	WhoGEM model	0.629159
Amlaha	WhoGEM model	0.628357
Amlaha	WhoGEM model	0.633257
Amlaha	WhoGEM model	0.634247
Amlaha	WhoGEM model	0.630754
Amlaha	WhoGEM model	0.620244
Amlaha	WhoGEM model	0.623913
Amlaha	WhoGEM model	0.633429
Amlaha	WhoGEM model	0.631395
Amlaha	WhoGEM model	0.615143
Amlaha	WhoGEM model	0.625907
Amlaha	WhoGEM model	0.606171
Amlaha	WhoGEM model	0.616341
Amlaha	WhoGEM model	0.625505
Amlaha	WhoGEM model	0.629934
Amlaha	WhoGEM model	0.624855
Amlaha	WhoGEM model	0.631855
Amlaha	WhoGEM model	0.617921
Amlaha	WhoGEM model	0.621608
Amlaha	WhoGEM model	0.630688
Amlaha	WhoGEM model	0.63161
Amlaha	WhoGEM model	0.620328
Amlaha	WhoGEM model	0.643214
Amlaha	WhoGEM model	0.622367
Amlaha	WhoGEM model	0.613435
Amlaha	WhoGEM model	0.616961
Amlaha	WhoGEM model	0.622891
Amlaha	WhoGEM model	0.607984
Amlaha	WhoGEM model	0.630783
Amlaha	WhoGEM model	0.639322
Amlaha	WhoGEM model	0.634854
Amlaha	WhoGEM model	0.627494
Amlaha	WhoGEM model	0.637294
Amlaha	WhoGEM model	0.623174
Amlaha	WhoGEM model	0.632776
Amlaha	WhoGEM model	0.632364
Amlaha	WhoGEM model	0.625796
Amlaha	WhoGEM model	0.61987
Amlaha	WhoGEM model	0.618085
Amlaha	WhoGEM model	0.62842
Amlaha	WhoGEM model	0.631113
Amlaha	WhoGEM model	0.613268
Amlaha	WhoGEM model	0.612433
Amlaha	WhoGEM model	0.621865
Amlaha	WhoGEM model	0.65235
Amlaha	WhoGEM model	0.625207
Amlaha	WhoGEM model	0.627588
Amlaha	WhoGEM model	0.632117
Amlaha	WhoGEM model	0.636424
Amlaha	WhoGEM model	0.633451
Amlaha	WhoGEM model	0.629319
Amlaha	WhoGEM model	0.625181
Amlaha	WhoGEM model	0.621286
Amlaha	WhoGEM model	0.626504
Amlaha	WhoGEM model	0.613888
Amlaha	WhoGEM model	0.624363
Amlaha	WhoGEM model	0.622486
Amlaha	WhoGEM model	0.612515
Amlaha	WhoGEM model	0.628167
Amlaha	WhoGEM model	0.635352
Amlaha	WhoGEM model	0.632467
Amlaha	WhoGEM model	0.625454
Amlaha	WhoGEM model	0.623564
Amlaha	WhoGEM model	0.626077
Amlaha	WhoGEM model	0.608068
Amlaha	WhoGEM model	0.621774
Amlaha	WhoGEM model	0.639738
Amlaha	WhoGEM model	0.622023
Amlaha	WhoGEM model	0.629265
Amlaha	WhoGEM model	0.637843
Amlaha	WhoGEM model	0.618177
Amlaha	WhoGEM model	0.622187
Amlaha	WhoGEM model	0.622726
Amlaha	WhoGEM model	0.63183
Amlaha	WhoGEM model	0.62155
Amlaha	WhoGEM model	0.622942
Amlaha	WhoGEM model	0.629331
Amlaha	WhoGEM model	0.630082
Amlaha	WhoGEM model	0.618822
Amlaha	WhoGEM model	0.615903
Amlaha	WhoGEM model	0.626028
Amlaha	WhoGEM model	0.625617
Amlaha	WhoGEM model	0.618437
Amlaha	WhoGEM model	0.623972
Amlaha	WhoGEM model	0.626221
Amlaha	WhoGEM model	0.641995
Amlaha	WhoGEM model	0.635853
Amlaha	WhoGEM model	0.615575
Amlaha	WhoGEM model	0.627918
Amlaha	WhoGEM model	0.636854
Amlaha	WhoGEM model	0.628106
Amlaha	WhoGEM model	0.638526
Amlaha	WhoGEM model	0.616201
Amlaha	WhoGEM model	0.61856
Amlaha	WhoGEM model	0.639909
Amlaha	WhoGEM model	0.619342
Amlaha	WhoGEM model	0.621978
Amlaha	WhoGEM model	0.620325
Amlaha	WhoGEM model	0.626155
Amlaha	WhoGEM model	0.619646
Amlaha	WhoGEM model	0.652289
Amlaha	WhoGEM model	0.637503
Amlaha	WhoGEM model	0.634771
Amlaha	WhoGEM model	0.640482
Amlaha	WhoGEM model	0.629924
Amlaha	WhoGEM model	0.624851
Amlaha	WhoGEM model	0.615442
Amlaha	WhoGEM model	0.616177
Amlaha	WhoGEM model	0.622535
Amlaha	WhoGEM model	0.624102
Amlaha	WhoGEM model	0.627922
Amlaha	WhoGEM model	0.626014
Amlaha	WhoGEM model	0.630578
Amlaha	WhoGEM model	0.634247
Amlaha	WhoGEM model	0.623021
Amlaha	WhoGEM model	0.620608
Amlaha	WhoGEM model	0.631034
Amlaha	WhoGEM model	0.628056
Amlaha	WhoGEM model	0.601292
Amlaha	WhoGEM model	0.617485
Amlaha	WhoGEM model	0.637278
Amlaha	WhoGEM model	0.632542
Amlaha	WhoGEM model	0.625892
Amlaha	WhoGEM model	0.623699
Amlaha	WhoGEM model	0.629008
Amlaha	WhoGEM model	0.631592
Amlaha	WhoGEM model	0.626789
Amlaha	WhoGEM model	0.6388
Amlaha	WhoGEM model	0.633645
Amlaha	WhoGEM model	0.622371
Amlaha	WhoGEM model	0.631095
Amlaha	WhoGEM model	0.617621
Amlaha	WhoGEM model	0.632484
Amlaha	WhoGEM model	0.620959
Amlaha	WhoGEM model	0.625928
Amlaha	WhoGEM model	0.624345
Amlaha	WhoGEM model	0.616195
Amlaha	WhoGEM model	0.629905
Amlaha	WhoGEM model	0.622974
Amlaha	WhoGEM model	0.620962
Amlaha	WhoGEM model	0.619402
Amlaha	WhoGEM model	0.614169
Amlaha	WhoGEM model	0.627473
Amlaha	WhoGEM model	0.618094
Amlaha	WhoGEM model	0.628728
Amlaha	WhoGEM model	0.640957
Amlaha	WhoGEM model	0.625157
Amlaha	WhoGEM model	0.631002
Amlaha	WhoGEM model	0.617468
Amlaha	WhoGEM model	0.618198
Amlaha	WhoGEM model	0.611598
Amlaha	WhoGEM model	0.636748
Amlaha	WhoGEM model	0.623707
Amlaha	WhoGEM model	0.624724
Amlaha	WhoGEM model	0.635328
Amlaha	WhoGEM model	0.61409
Amlaha	WhoGEM model	0.622019
Amlaha	WhoGEM model	0.63392
Amlaha	WhoGEM model	0.628735
Amlaha	WhoGEM model	0.621865
Amlaha	WhoGEM model	0.631529
Amlaha	WhoGEM model	0.62386
Amlaha	WhoGEM model	0.634463
Amlaha	WhoGEM model	0.617919
Amlaha	WhoGEM model	0.6177
Amlaha	WhoGEM model	0.626713
Amlaha	WhoGEM model	0.624859
Amlaha	WhoGEM model	0.620987
Amlaha	WhoGEM model	0.618976
Amlaha	WhoGEM model	0.633669
Amlaha	WhoGEM model	0.64358
Amlaha	WhoGEM model	0.631369
Amlaha	WhoGEM model	0.618242
Amlaha	WhoGEM model	0.634213
Amlaha	WhoGEM model	0.610994
Amlaha	WhoGEM model	0.623307
Amlaha	WhoGEM model	0.62575
Amlaha	WhoGEM model	0.622798
Amlaha	WhoGEM model	0.630088
Amlaha	WhoGEM model	0.622625
Amlaha	WhoGEM model	0.637319
Amlaha	WhoGEM model	0.628833
Amlaha	WhoGEM model	0.624179
Amlaha	WhoGEM model	0.633063
Amlaha	WhoGEM model	0.62565
Amlaha	WhoGEM model	0.623678
Amlaha	WhoGEM model	0.627992
Amlaha	WhoGEM model	0.64579
Amlaha	WhoGEM model	0.630859
Amlaha	WhoGEM model	0.636927
Amlaha	WhoGEM model	0.631035
Amlaha	WhoGEM model	0.637681
Amlaha	WhoGEM model	0.62127
Amlaha	WhoGEM model	0.630041
Amlaha	WhoGEM model	0.631486
Amlaha	WhoGEM model	0.610136
Amlaha	WhoGEM model	0.632998
Amlaha	WhoGEM model	0.636984
Amlaha	WhoGEM model	0.62881
Amlaha	WhoGEM model	0.622524
Amlaha	WhoGEM model	0.624067
Amlaha	WhoGEM model	0.62247
Amlaha	WhoGEM model	0.626474
Amlaha	WhoGEM model	0.643712
Amlaha	WhoGEM model	0.622275
Amlaha	WhoGEM model	0.618671
Amlaha	WhoGEM model	0.610823
Amlaha	WhoGEM model	0.63024
Amlaha	WhoGEM model	0.626444
Amlaha	WhoGEM model	0.61812
Amlaha	WhoGEM model	0.615909
Amlaha	WhoGEM model	0.645452
Amlaha	WhoGEM model	0.626776
Amlaha	WhoGEM model	0.6168
Amlaha	WhoGEM model	0.617768
Amlaha	WhoGEM model	0.617224
Amlaha	WhoGEM model	0.640993
Amlaha	WhoGEM model	0.606925
Amlaha	WhoGEM model	0.615336
Amlaha	WhoGEM model	0.627269
Amlaha	WhoGEM model	0.619906
Amlaha	WhoGEM model	0.634188
Amlaha	WhoGEM model	0.614924
Amlaha	WhoGEM model	0.623761
Amlaha	WhoGEM model	0.627318
Amlaha	WhoGEM model	0.624732
Amlaha	WhoGEM model	0.637261
Amlaha	WhoGEM model	0.630183
Amlaha	WhoGEM model	0.634442
Amlaha	WhoGEM model	0.6256
Amlaha	WhoGEM model	0.622647
Amlaha	WhoGEM model	0.632511
Amlaha	WhoGEM model	0.636997
Amlaha	WhoGEM model	0.634779
Amlaha	WhoGEM model	0.626026
Amlaha	WhoGEM model	0.632826
Amlaha	WhoGEM model	0.615929
Amlaha	WhoGEM model	0.624917
Amlaha	WhoGEM model	0.610299
Amlaha	WhoGEM model	0.618852
Amlaha	WhoGEM model	0.634635
Amlaha	WhoGEM model	0.620041
Amlaha	WhoGEM model	0.626564
Amlaha	WhoGEM model	0.632943
Amlaha	WhoGEM model	0.623753
Amlaha	WhoGEM model	0.634616
Amlaha	WhoGEM model	0.6393
Amlaha	WhoGEM model	0.622573
Amlaha	WhoGEM model	0.632198
Amlaha	WhoGEM model	0.628467
Amlaha	WhoGEM model	0.630479
Amlaha	WhoGEM model	0.622848
Amlaha	WhoGEM model	0.619836
Amlaha	WhoGEM model	0.625249
Amlaha	WhoGEM model	0.636919
Amlaha	WhoGEM model	0.635914
Amlaha	WhoGEM model	0.624389
Amlaha	WhoGEM model	0.626881
Amlaha	WhoGEM model	0.626936
Amlaha	WhoGEM model	0.622455
Amlaha	WhoGEM model	0.624143
Amlaha	WhoGEM model	0.626638
Amlaha	WhoGEM model	0.618365
Amlaha	WhoGEM model	0.624632
Amlaha	WhoGEM model	0.62762
Amlaha	WhoGEM model	0.619289
Amlaha	WhoGEM model	0.613288
Amlaha	WhoGEM model	0.623111
Amlaha	WhoGEM model	0.622876
Amlaha	WhoGEM model	0.627
Amlaha	WhoGEM model	0.616972
Amlaha	WhoGEM model	0.626595
Amlaha	WhoGEM model	0.627997
Amlaha	WhoGEM model	0.626218
Amlaha	WhoGEM model	0.638157
Amlaha	WhoGEM model	0.630084
Amlaha	WhoGEM model	0.622945
Amlaha	WhoGEM model	0.62896
Amlaha	WhoGEM model	0.637901
Amlaha	WhoGEM model	0.623544
Amlaha	WhoGEM model	0.622299
Amlaha	WhoGEM model	0.639498
Amlaha	WhoGEM model	0.636725
Amlaha	WhoGEM model	0.622213
Amlaha	WhoGEM model	0.629337
Amlaha	WhoGEM model	0.624154
Amlaha	WhoGEM model	0.625942
Amlaha	WhoGEM model	0.628599
Amlaha	WhoGEM model	0.615697
Amlaha	WhoGEM model	0.619361
Amlaha	WhoGEM model	0.631541
Amlaha	WhoGEM model	0.613041
Amlaha	WhoGEM model	0.63129
Amlaha	WhoGEM model	0.630005
Amlaha	WhoGEM model	0.62273
Amlaha	Env. only model	0.600482
Amlaha	Env. only model	0.582633
Amlaha	Env. only model	0.607507
Amlaha	Env. only model	0.610698
Amlaha	Env. only model	0.606699
Amlaha	Env. only model	0.600385
Amlaha	Env. only model	0.593155
Amlaha	Env. only model	0.58551
Amlaha	Env. only model	0.59583
Amlaha	Env. only model	0.602215
Amlaha	Env. only model	0.589808
Amlaha	Env. only model	0.582985
Amlaha	Env. only model	0.60067
Amlaha	Env. only model	0.600717
Amlaha	Env. only model	0.602834
Amlaha	Env. only model	0.605168
Amlaha	Env. only model	0.584569
Amlaha	Env. only model	0.591669
Amlaha	Env. only model	0.599089
Amlaha	Env. only model	0.596143
Amlaha	Env. only model	0.594131
Amlaha	Env. only model	0.60794
Amlaha	Env. only model	0.60388
Amlaha	Env. only model	0.599552
Amlaha	Env. only model	0.586356
Amlaha	Env. only model	0.59731
Amlaha	Env. only model	0.611489
Amlaha	Env. only model	0.600714
Amlaha	Env. only model	0.600872
Amlaha	Env. only model	0.595891
Amlaha	Env. only model	0.605222
Amlaha	Env. only model	0.589639
Amlaha	Env. only model	0.581128
Amlaha	Env. only model	0.59416
Amlaha	Env. only model	0.58511
Amlaha	Env. only model	0.600977
Amlaha	Env. only model	0.590425
Amlaha	Env. only model	0.599645
Amlaha	Env. only model	0.606454
Amlaha	Env. only model	0.611076
Amlaha	Env. only model	0.59971
Amlaha	Env. only model	0.594136
Amlaha	Env. only model	0.593902
Amlaha	Env. only model	0.617128
Amlaha	Env. only model	0.598528
Amlaha	Env. only model	0.599306
Amlaha	Env. only model	0.581962
Amlaha	Env. only model	0.60151
Amlaha	Env. only model	0.593239
Amlaha	Env. only model	0.605077
Amlaha	Env. only model	0.612974
Amlaha	Env. only model	0.594682
Amlaha	Env. only model	0.593842
Amlaha	Env. only model	0.597842
Amlaha	Env. only model	0.602402
Amlaha	Env. only model	0.597992
Amlaha	Env. only model	0.590464
Amlaha	Env. only model	0.585648
Amlaha	Env. only model	0.593002
Amlaha	Env. only model	0.614032
Amlaha	Env. only model	0.596361
Amlaha	Env. only model	0.604863
Amlaha	Env. only model	0.58152
Amlaha	Env. only model	0.592608
Amlaha	Env. only model	0.612208
Amlaha	Env. only model	0.573452
Amlaha	Env. only model	0.599873
Amlaha	Env. only model	0.594715
Amlaha	Env. only model	0.595045
Amlaha	Env. only model	0.590133
Amlaha	Env. only model	0.587857
Amlaha	Env. only model	0.597363
Amlaha	Env. only model	0.591498
Amlaha	Env. only model	0.585044
Amlaha	Env. only model	0.598091
Amlaha	Env. only model	0.591201
Amlaha	Env. only model	0.59321
Amlaha	Env. only model	0.601163
Amlaha	Env. only model	0.594056
Amlaha	Env. only model	0.608531
Amlaha	Env. only model	0.597629
Amlaha	Env. only model	0.599839
Amlaha	Env. only model	0.593377
Amlaha	Env. only model	0.589081
Amlaha	Env. only model	0.587556
Amlaha	Env. only model	0.597129
Amlaha	Env. only model	0.610101
Amlaha	Env. only model	0.596725
Amlaha	Env. only model	0.599359
Amlaha	Env. only model	0.602516
Amlaha	Env. only model	0.591043
Amlaha	Env. only model	0.600827
Amlaha	Env. only model	0.597159
Amlaha	Env. only model	0.586196
Amlaha	Env. only model	0.596199
Amlaha	Env. only model	0.586731
Amlaha	Env. only model	0.596682
Amlaha	Env. only model	0.592766
Amlaha	Env. only model	0.590448
Amlaha	Env. only model	0.601519
Amlaha	Env. only model	0.594816
Amlaha	Env. only model	0.593741
Amlaha	Env. only model	0.592252
Amlaha	Env. only model	0.608448
Amlaha	Env. only model	0.614305
Amlaha	Env. only model	0.598298
Amlaha	Env. only model	0.602525
Amlaha	Env. only model	0.605306
Amlaha	Env. only model	0.606416
Amlaha	Env. only model	0.593825
Amlaha	Env. only model	0.602855
Amlaha	Env. only model	0.597241
Amlaha	Env. only model	0.59926
Amlaha	Env. only model	0.583445
Amlaha	Env. only model	0.595932
Amlaha	Env. only model	0.593942
Amlaha	Env. only model	0.587396
Amlaha	Env. only model	0.609683
Amlaha	Env. only model	0.611809
Amlaha	Env. only model	0.595238
Amlaha	Env. only model	0.589934
Amlaha	Env. only model	0.593181
Amlaha	Env. only model	0.604411
Amlaha	Env. only model	0.581073
Amlaha	Env. only model	0.590023
Amlaha	Env. only model	0.597737
Amlaha	Env. only model	0.600323
Amlaha	Env. only model	0.608867
Amlaha	Env. only model	0.593916
Amlaha	Env. only model	0.60648
Amlaha	Env. only model	0.602552
Amlaha	Env. only model	0.577169
Amlaha	Env. only model	0.587795
Amlaha	Env. only model	0.596614
Amlaha	Env. only model	0.596042
Amlaha	Env. only model	0.596559
Amlaha	Env. only model	0.603336
Amlaha	Env. only model	0.590726
Amlaha	Env. only model	0.594335
Amlaha	Env. only model	0.606555
Amlaha	Env. only model	0.588432
Amlaha	Env. only model	0.599427
Amlaha	Env. only model	0.588589
Amlaha	Env. only model	0.612925
Amlaha	Env. only model	0.601525
Amlaha	Env. only model	0.594537
Amlaha	Env. only model	0.597509
Amlaha	Env. only model	0.617212
Amlaha	Env. only model	0.608041
Amlaha	Env. only model	0.593864
Amlaha	Env. only model	0.584935
Amlaha	Env. only model	0.59038
Amlaha	Env. only model	0.597641
Amlaha	Env. only model	0.599305
Amlaha	Env. only model	0.590952
Amlaha	Env. only model	0.591569
Amlaha	Env. only model	0.584541
Amlaha	Env. only model	0.599737
Amlaha	Env. only model	0.601144
Amlaha	Env. only model	0.589212
Amlaha	Env. only model	0.604183
Amlaha	Env. only model	0.598932
Amlaha	Env. only model	0.584243
Amlaha	Env. only model	0.611013
Amlaha	Env. only model	0.583373
Amlaha	Env. only model	0.601635
Amlaha	Env. only model	0.612636
Amlaha	Env. only model	0.5815
Amlaha	Env. only model	0.588158
Amlaha	Env. only model	0.610882
Amlaha	Env. only model	0.588886
Amlaha	Env. only model	0.603786
Amlaha	Env. only model	0.601535
Amlaha	Env. only model	0.589471
Amlaha	Env. only model	0.611334
Amlaha	Env. only model	0.594814
Amlaha	Env. only model	0.608419
Amlaha	Env. only model	0.58703
Amlaha	Env. only model	0.585971
Amlaha	Env. only model	0.594187
Amlaha	Env. only model	0.597189
Amlaha	Env. only model	0.597903
Amlaha	Env. only model	0.598501
Amlaha	Env. only model	0.599782
Amlaha	Env. only model	0.596006
Amlaha	Env. only model	0.594791
Amlaha	Env. only model	0.591963
Amlaha	Env. only model	0.599075
Amlaha	Env. only model	0.584643
Amlaha	Env. only model	0.595451
Amlaha	Env. only model	0.591931
Amlaha	Env. only model	0.595497
Amlaha	Env. only model	0.596903
Amlaha	Env. only model	0.604487
Amlaha	Env. only model	0.584563
Amlaha	Env. only model	0.600386
Amlaha	Env. only model	0.593632
Amlaha	Env. only model	0.602304
Amlaha	Env. only model	0.582359
Amlaha	Env. only model	0.603662
Amlaha	Env. only model	0.593106
Amlaha	Env. only model	0.598782
Amlaha	Env. only model	0.584399
Amlaha	Env. only model	0.595151
Amlaha	Env. only model	0.59465
Amlaha	Env. only model	0.598963
Amlaha	Env. only model	0.591582
Amlaha	Env. only model	0.606775
Amlaha	Env. only model	0.600365
Amlaha	Env. only model	0.598901
Amlaha	Env. only model	0.596778
Amlaha	Env. only model	0.589333
Amlaha	Env. only model	0.599938
Amlaha	Env. only model	0.599871
Amlaha	Env. only model	0.585674
Amlaha	Env. only model	0.596777
Amlaha	Env. only model	0.581419
Amlaha	Env. only model	0.589097
Amlaha	Env. only model	0.594315
Amlaha	Env. only model	0.595983
Amlaha	Env. only model	0.59426
Amlaha	Env. only model	0.601095
Amlaha	Env. only model	0.581528
Amlaha	Env. only model	0.586685
Amlaha	Env. only model	0.598046
Amlaha	Env. only model	0.609079
Amlaha	Env. only model	0.588717
Amlaha	Env. only model	0.605946
Amlaha	Env. only model	0.590459
Amlaha	Env. only model	0.583258
Amlaha	Env. only model	0.60072
Amlaha	Env. only model	0.596721
Amlaha	Env. only model	0.583696
Amlaha	Env. only model	0.598791
Amlaha	Env. only model	0.60771
Amlaha	Env. only model	0.603373
Amlaha	Env. only model	0.595747
Amlaha	Env. only model	0.608969
Amlaha	Env. only model	0.588808
Amlaha	Env. only model	0.599647
Amlaha	Env. only model	0.600513
Amlaha	Env. only model	0.598206
Amlaha	Env. only model	0.58797
Amlaha	Env. only model	0.597924
Amlaha	Env. only model	0.593003
Amlaha	Env. only model	0.59944
Amlaha	Env. only model	0.587988
Amlaha	Env. only model	0.589969
Amlaha	Env. only model	0.595311
Amlaha	Env. only model	0.620611
Amlaha	Env. only model	0.599326
Amlaha	Env. only model	0.601667
Amlaha	Env. only model	0.601063
Amlaha	Env. only model	0.610204
Amlaha	Env. only model	0.602937
Amlaha	Env. only model	0.604013
Amlaha	Env. only model	0.602428
Amlaha	Env. only model	0.590486
Amlaha	Env. only model	0.601141
Amlaha	Env. only model	0.578967
Amlaha	Env. only model	0.599281
Amlaha	Env. only model	0.596026
Amlaha	Env. only model	0.585287
Amlaha	Env. only model	0.599166
Amlaha	Env. only model	0.608245
Amlaha	Env. only model	0.600908
Amlaha	Env. only model	0.598809
Amlaha	Env. only model	0.592441
Amlaha	Env. only model	0.595717
Amlaha	Env. only model	0.575617
Amlaha	Env. only model	0.595478
Amlaha	Env. only model	0.610856
Amlaha	Env. only model	0.596886
Amlaha	Env. only model	0.611512
Amlaha	Env. only model	0.604638
Amlaha	Env. only model	0.591274
Amlaha	Env. only model	0.594339
Amlaha	Env. only model	0.596932
Amlaha	Env. only model	0.607107
Amlaha	Env. only model	0.594534
Amlaha	Env. only model	0.596072
Amlaha	Env. only model	0.594612
Amlaha	Env. only model	0.603532
Amlaha	Env. only model	0.585982
Amlaha	Env. only model	0.583606
Amlaha	Env. only model	0.592597
Amlaha	Env. only model	0.597492
Amlaha	Env. only model	0.588569
Amlaha	Env. only model	0.594835
Amlaha	Env. only model	0.596282
Amlaha	Env. only model	0.6127
Amlaha	Env. only model	0.602915
Amlaha	Env. only model	0.584881
Amlaha	Env. only model	0.602642
Amlaha	Env. only model	0.60901
Amlaha	Env. only model	0.600258
Amlaha	Env. only model	0.607069
Amlaha	Env. only model	0.58376
Amlaha	Env. only model	0.600517
Amlaha	Env. only model	0.604274
Amlaha	Env. only model	0.599145
Amlaha	Env. only model	0.604727
Amlaha	Env. only model	0.586294
Amlaha	Env. only model	0.593134
Amlaha	Env. only model	0.598948
Amlaha	Env. only model	0.617794
Amlaha	Env. only model	0.609455
Amlaha	Env. only model	0.600986
Amlaha	Env. only model	0.615862
Amlaha	Env. only model	0.599416
Amlaha	Env. only model	0.603444
Amlaha	Env. only model	0.58489
Amlaha	Env. only model	0.586743
Amlaha	Env. only model	0.591801
Amlaha	Env. only model	0.601601
Amlaha	Env. only model	0.604621
Amlaha	Env. only model	0.603096
Amlaha	Env. only model	0.594846
Amlaha	Env. only model	0.602158
Amlaha	Env. only model	0.596375
Amlaha	Env. only model	0.593108
Amlaha	Env. only model	0.601901
Amlaha	Env. only model	0.593155
Amlaha	Env. only model	0.58567
Amlaha	Env. only model	0.594916
Amlaha	Env. only model	0.604667
Amlaha	Env. only model	0.605428
Amlaha	Env. only model	0.591561
Amlaha	Env. only model	0.605459
Amlaha	Env. only model	0.593957
Amlaha	Env. only model	0.600247
Amlaha	Env. only model	0.591919
Amlaha	Env. only model	0.602484
Amlaha	Env. only model	0.600803
Amlaha	Env. only model	0.594526
Amlaha	Env. only model	0.59854
Amlaha	Env. only model	0.591007
Amlaha	Env. only model	0.606703
Amlaha	Env. only model	0.601366
Amlaha	Env. only model	0.595291
Amlaha	Env. only model	0.602383
Amlaha	Env. only model	0.588801
Amlaha	Env. only model	0.597309
Amlaha	Env. only model	0.604557
Amlaha	Env. only model	0.595959
Amlaha	Env. only model	0.587892
Amlaha	Env. only model	0.585344
Amlaha	Env. only model	0.60283
Amlaha	Env. only model	0.5926
Amlaha	Env. only model	0.601931
Amlaha	Env. only model	0.614461
Amlaha	Env. only model	0.603276
Amlaha	Env. only model	0.603722
Amlaha	Env. only model	0.586685
Amlaha	Env. only model	0.585432
Amlaha	Env. only model	0.580873
Amlaha	Env. only model	0.603809
Amlaha	Env. only model	0.58802
Amlaha	Env. only model	0.58921
Amlaha	Env. only model	0.601232
Amlaha	Env. only model	0.584575
Amlaha	Env. only model	0.593626
Amlaha	Env. only model	0.606734
Amlaha	Env. only model	0.598254
Amlaha	Env. only model	0.594736
Amlaha	Env. only model	0.606594
Amlaha	Env. only model	0.587431
Amlaha	Env. only model	0.600678
Amlaha	Env. only model	0.589896
Amlaha	Env. only model	0.584256
Amlaha	Env. only model	0.601531
Amlaha	Env. only model	0.595838
Amlaha	Env. only model	0.592027
Amlaha	Env. only model	0.591973
Amlaha	Env. only model	0.607604
Amlaha	Env. only model	0.613531
Amlaha	Env. only model	0.599709
Amlaha	Env. only model	0.587816
Amlaha	Env. only model	0.599268
Amlaha	Env. only model	0.579696
Amlaha	Env. only model	0.593931
Amlaha	Env. only model	0.58944
Amlaha	Env. only model	0.596847
Amlaha	Env. only model	0.602151
Amlaha	Env. only model	0.595379
Amlaha	Env. only model	0.605891
Amlaha	Env. only model	0.602897
Amlaha	Env. only model	0.600714
Amlaha	Env. only model	0.606447
Amlaha	Env. only model	0.607357
Amlaha	Env. only model	0.59314
Amlaha	Env. only model	0.594821
Amlaha	Env. only model	0.617338
Amlaha	Env. only model	0.60465
Amlaha	Env. only model	0.610385
Amlaha	Env. only model	0.614409
Amlaha	Env. only model	0.607637
Amlaha	Env. only model	0.587907
Amlaha	Env. only model	0.602767
Amlaha	Env. only model	0.60598
Amlaha	Env. only model	0.582959
Amlaha	Env. only model	0.601833
Amlaha	Env. only model	0.604374
Amlaha	Env. only model	0.598697
Amlaha	Env. only model	0.585218
Amlaha	Env. only model	0.604752
Amlaha	Env. only model	0.589577
Amlaha	Env. only model	0.598842
Amlaha	Env. only model	0.614422
Amlaha	Env. only model	0.600502
Amlaha	Env. only model	0.580902
Amlaha	Env. only model	0.575245
Amlaha	Env. only model	0.597416
Amlaha	Env. only model	0.606182
Amlaha	Env. only model	0.595806
Amlaha	Env. only model	0.588563
Amlaha	Env. only model	0.615745
Amlaha	Env. only model	0.595631
Amlaha	Env. only model	0.593019
Amlaha	Env. only model	0.59018
Amlaha	Env. only model	0.590742
Amlaha	Env. only model	0.607136
Amlaha	Env. only model	0.583263
Amlaha	Env. only model	0.580707
Amlaha	Env. only model	0.599565
Amlaha	Env. only model	0.59501
Amlaha	Env. only model	0.606742
Amlaha	Env. only model	0.599082
Amlaha	Env. only model	0.587208
Amlaha	Env. only model	0.596652
Amlaha	Env. only model	0.589875
Amlaha	Env. only model	0.610542
Amlaha	Env. only model	0.599184
Amlaha	Env. only model	0.604533
Amlaha	Env. only model	0.594277
Amlaha	Env. only model	0.596399
Amlaha	Env. only model	0.60058
Amlaha	Env. only model	0.605735
Amlaha	Env. only model	0.601242
Amlaha	Env. only model	0.596105
Amlaha	Env. only model	0.610476
Amlaha	Env. only model	0.585669
Amlaha	Env. only model	0.596634
Amlaha	Env. only model	0.575625
Amlaha	Env. only model	0.587586
Amlaha	Env. only model	0.602278
Amlaha	Env. only model	0.598907
Amlaha	Env. only model	0.601463
Amlaha	Env. only model	0.603181
Amlaha	Env. only model	0.593549
Amlaha	Env. only model	0.602214
Amlaha	Env. only model	0.604898
Amlaha	Env. only model	0.599723
Amlaha	Env. only model	0.60255
Amlaha	Env. only model	0.597301
Amlaha	Env. only model	0.600307
Amlaha	Env. only model	0.591643
Amlaha	Env. only model	0.592698
Amlaha	Env. only model	0.592237
Amlaha	Env. only model	0.601075
Amlaha	Env. only model	0.606097
Amlaha	Env. only model	0.598357
Amlaha	Env. only model	0.596807
Amlaha	Env. only model	0.599927
Amlaha	Env. only model	0.591331
Amlaha	Env. only model	0.591972
Amlaha	Env. only model	0.601329
Amlaha	Env. only model	0.5874
Amlaha	Env. only model	0.597831
Amlaha	Env. only model	0.598561
Amlaha	Env. only model	0.603114
Amlaha	Env. only model	0.588473
Amlaha	Env. only model	0.588043
Amlaha	Env. only model	0.594815
Amlaha	Env. only model	0.594455
Amlaha	Env. only model	0.581631
Amlaha	Env. only model	0.596679
Amlaha	Env. only model	0.594854
Amlaha	Env. only model	0.595054
Amlaha	Env. only model	0.605243
Amlaha	Env. only model	0.598349
Amlaha	Env. only model	0.59776
Amlaha	Env. only model	0.59633
Amlaha	Env. only model	0.605642
Amlaha	Env. only model	0.597808
Amlaha	Env. only model	0.598308
Amlaha	Env. only model	0.607948
Amlaha	Env. only model	0.600596
Amlaha	Env. only model	0.589517
Amlaha	Env. only model	0.59451
Amlaha	Env. only model	0.595719
Amlaha	Env. only model	0.593599
Amlaha	Env. only model	0.596876
Amlaha	Env. only model	0.596338
Amlaha	Env. only model	0.594568
Amlaha	Env. only model	0.604239
Amlaha	Env. only model	0.588834
Amlaha	Env. only model	0.605293
Amlaha	Env. only model	0.595087
Amlaha	Env. only model	0.592977
Junagadh	WhoGEM model	0.637096
Junagadh	WhoGEM model	0.628973
Junagadh	WhoGEM model	0.638386
Junagadh	WhoGEM model	0.62372
Junagadh	WhoGEM model	0.634312
Junagadh	WhoGEM model	0.652132
Junagadh	WhoGEM model	0.653382
Junagadh	WhoGEM model	0.627408
Junagadh	WhoGEM model	0.642461
Junagadh	WhoGEM model	0.63528
Junagadh	WhoGEM model	0.647308
Junagadh	WhoGEM model	0.63479
Junagadh	WhoGEM model	0.653646
Junagadh	WhoGEM model	0.628218
Junagadh	WhoGEM model	0.638432
Junagadh	WhoGEM model	0.637019
Junagadh	WhoGEM model	0.643652
Junagadh	WhoGEM model	0.635839
Junagadh	WhoGEM model	0.650468
Junagadh	WhoGEM model	0.634697
Junagadh	WhoGEM model	0.628541
Junagadh	WhoGEM model	0.656086
Junagadh	WhoGEM model	0.662533
Junagadh	WhoGEM model	0.629954
Junagadh	WhoGEM model	0.630943
Junagadh	WhoGEM model	0.647629
Junagadh	WhoGEM model	0.646261
Junagadh	WhoGEM model	0.641691
Junagadh	WhoGEM model	0.642091
Junagadh	WhoGEM model	0.643755
Junagadh	WhoGEM model	0.620765
Junagadh	WhoGEM model	0.630579
Junagadh	WhoGEM model	0.637036
Junagadh	WhoGEM model	0.628102
Junagadh	WhoGEM model	0.627279
Junagadh	WhoGEM model	0.648862
Junagadh	WhoGEM model	0.652393
Junagadh	WhoGEM model	0.654417
Junagadh	WhoGEM model	0.632895
Junagadh	WhoGEM model	0.637769
Junagadh	WhoGEM model	0.637872
Junagadh	WhoGEM model	0.641321
Junagadh	WhoGEM model	0.629469
Junagadh	WhoGEM model	0.635227
Junagadh	WhoGEM model	0.63909
Junagadh	WhoGEM model	0.634478
Junagadh	WhoGEM model	0.640855
Junagadh	WhoGEM model	0.639266
Junagadh	WhoGEM model	0.647639
Junagadh	WhoGEM model	0.632085
Junagadh	WhoGEM model	0.620205
Junagadh	WhoGEM model	0.644687
Junagadh	WhoGEM model	0.637455
Junagadh	WhoGEM model	0.647828
Junagadh	WhoGEM model	0.631292
Junagadh	WhoGEM model	0.641344
Junagadh	WhoGEM model	0.631892
Junagadh	WhoGEM model	0.638707
Junagadh	WhoGEM model	0.636906
Junagadh	WhoGEM model	0.625137
Junagadh	WhoGEM model	0.639529
Junagadh	WhoGEM model	0.649725
Junagadh	WhoGEM model	0.636925
Junagadh	WhoGEM model	0.641964
Junagadh	WhoGEM model	0.643523
Junagadh	WhoGEM model	0.625278
Junagadh	WhoGEM model	0.646991
Junagadh	WhoGEM model	0.638391
Junagadh	WhoGEM model	0.625527
Junagadh	WhoGEM model	0.625136
Junagadh	WhoGEM model	0.635744
Junagadh	WhoGEM model	0.625695
Junagadh	WhoGEM model	0.635107
Junagadh	WhoGEM model	0.626414
Junagadh	WhoGEM model	0.649523
Junagadh	WhoGEM model	0.645332
Junagadh	WhoGEM model	0.63302
Junagadh	WhoGEM model	0.630815
Junagadh	WhoGEM model	0.634866
Junagadh	WhoGEM model	0.622412
Junagadh	WhoGEM model	0.646622
Junagadh	WhoGEM model	0.64507
Junagadh	WhoGEM model	0.654714
Junagadh	WhoGEM model	0.634326
Junagadh	WhoGEM model	0.644103
Junagadh	WhoGEM model	0.638375
Junagadh	WhoGEM model	0.634032
Junagadh	WhoGEM model	0.658503
Junagadh	WhoGEM model	0.633854
Junagadh	WhoGEM model	0.626433
Junagadh	WhoGEM model	0.637044
Junagadh	WhoGEM model	0.631587
Junagadh	WhoGEM model	0.628445
Junagadh	WhoGEM model	0.630821
Junagadh	WhoGEM model	0.628077
Junagadh	WhoGEM model	0.634494
Junagadh	WhoGEM model	0.636115
Junagadh	WhoGEM model	0.626885
Junagadh	WhoGEM model	0.625788
Junagadh	WhoGEM model	0.622611
Junagadh	WhoGEM model	0.645837
Junagadh	WhoGEM model	0.631544
Junagadh	WhoGEM model	0.642353
Junagadh	WhoGEM model	0.625322
Junagadh	WhoGEM model	0.644009
Junagadh	WhoGEM model	0.639387
Junagadh	WhoGEM model	0.642225
Junagadh	WhoGEM model	0.627543
Junagadh	WhoGEM model	0.625016
Junagadh	WhoGEM model	0.637665
Junagadh	WhoGEM model	0.643643
Junagadh	WhoGEM model	0.630201
Junagadh	WhoGEM model	0.636943
Junagadh	WhoGEM model	0.633239
Junagadh	WhoGEM model	0.631908
Junagadh	WhoGEM model	0.639868
Junagadh	WhoGEM model	0.636026
Junagadh	WhoGEM model	0.654665
Junagadh	WhoGEM model	0.632113
Junagadh	WhoGEM model	0.638248
Junagadh	WhoGEM model	0.645351
Junagadh	WhoGEM model	0.637505
Junagadh	WhoGEM model	0.643615
Junagadh	WhoGEM model	0.63872
Junagadh	WhoGEM model	0.628525
Junagadh	WhoGEM model	0.634518
Junagadh	WhoGEM model	0.644238
Junagadh	WhoGEM model	0.633096
Junagadh	WhoGEM model	0.62535
Junagadh	WhoGEM model	0.646654
Junagadh	WhoGEM model	0.623747
Junagadh	WhoGEM model	0.643376
Junagadh	WhoGEM model	0.652971
Junagadh	WhoGEM model	0.637664
Junagadh	WhoGEM model	0.644362
Junagadh	WhoGEM model	0.642124
Junagadh	WhoGEM model	0.635482
Junagadh	WhoGEM model	0.62494
Junagadh	WhoGEM model	0.647148
Junagadh	WhoGEM model	0.632191
Junagadh	WhoGEM model	0.632511
Junagadh	WhoGEM model	0.644817
Junagadh	WhoGEM model	0.638593
Junagadh	WhoGEM model	0.618675
Junagadh	WhoGEM model	0.643363
Junagadh	WhoGEM model	0.639921
Junagadh	WhoGEM model	0.634166
Junagadh	WhoGEM model	0.641387
Junagadh	WhoGEM model	0.643219
Junagadh	WhoGEM model	0.631763
Junagadh	WhoGEM model	0.657726
Junagadh	WhoGEM model	0.627969
Junagadh	WhoGEM model	0.654527
Junagadh	WhoGEM model	0.631691
Junagadh	WhoGEM model	0.637146
Junagadh	WhoGEM model	0.635213
Junagadh	WhoGEM model	0.642203
Junagadh	WhoGEM model	0.649171
Junagadh	WhoGEM model	0.648749
Junagadh	WhoGEM model	0.626643
Junagadh	WhoGEM model	0.639518
Junagadh	WhoGEM model	0.650055
Junagadh	WhoGEM model	0.648545
Junagadh	WhoGEM model	0.63982
Junagadh	WhoGEM model	0.636974
Junagadh	WhoGEM model	0.630876
Junagadh	WhoGEM model	0.64412
Junagadh	WhoGEM model	0.644454
Junagadh	WhoGEM model	0.647384
Junagadh	WhoGEM model	0.63211
Junagadh	WhoGEM model	0.63353
Junagadh	WhoGEM model	0.624297
Junagadh	WhoGEM model	0.641106
Junagadh	WhoGEM model	0.647882
Junagadh	WhoGEM model	0.636461
Junagadh	WhoGEM model	0.629719
Junagadh	WhoGEM model	0.62506
Junagadh	WhoGEM model	0.617384
Junagadh	WhoGEM model	0.636899
Junagadh	WhoGEM model	0.633789
Junagadh	WhoGEM model	0.626052
Junagadh	WhoGEM model	0.646704
Junagadh	WhoGEM model	0.640296
Junagadh	WhoGEM model	0.645463
Junagadh	WhoGEM model	0.651594
Junagadh	WhoGEM model	0.62422
Junagadh	WhoGEM model	0.622888
Junagadh	WhoGEM model	0.650174
Junagadh	WhoGEM model	0.625214
Junagadh	WhoGEM model	0.633123
Junagadh	WhoGEM model	0.644245
Junagadh	WhoGEM model	0.642354
Junagadh	WhoGEM model	0.636913
Junagadh	WhoGEM model	0.634848
Junagadh	WhoGEM model	0.640386
Junagadh	WhoGEM model	0.636286
Junagadh	WhoGEM model	0.642084
Junagadh	WhoGEM model	0.644412
Junagadh	WhoGEM model	0.637003
Junagadh	WhoGEM model	0.635354
Junagadh	WhoGEM model	0.645752
Junagadh	WhoGEM model	0.64005
Junagadh	WhoGEM model	0.634804
Junagadh	WhoGEM model	0.632372
Junagadh	WhoGEM model	0.628354
Junagadh	WhoGEM model	0.633626
Junagadh	WhoGEM model	0.632228
Junagadh	WhoGEM model	0.643903
Junagadh	WhoGEM model	0.634874
Junagadh	WhoGEM model	0.638194
Junagadh	WhoGEM model	0.647535
Junagadh	WhoGEM model	0.634744
Junagadh	WhoGEM model	0.632059
Junagadh	WhoGEM model	0.645839
Junagadh	WhoGEM model	0.638338
Junagadh	WhoGEM model	0.638843
Junagadh	WhoGEM model	0.630348
Junagadh	WhoGEM model	0.64656
Junagadh	WhoGEM model	0.640505
Junagadh	WhoGEM model	0.634478
Junagadh	WhoGEM model	0.638437
Junagadh	WhoGEM model	0.630033
Junagadh	WhoGEM model	0.642321
Junagadh	WhoGEM model	0.632598
Junagadh	WhoGEM model	0.635679
Junagadh	WhoGEM model	0.633577
Junagadh	WhoGEM model	0.628302
Junagadh	WhoGEM model	0.629996
Junagadh	WhoGEM model	0.633623
Junagadh	WhoGEM model	0.634904
Junagadh	WhoGEM model	0.627494
Junagadh	WhoGEM model	0.639282
Junagadh	WhoGEM model	0.650426
Junagadh	WhoGEM model	0.642983
Junagadh	WhoGEM model	0.64064
Junagadh	WhoGEM model	0.631031
Junagadh	WhoGEM model	0.640802
Junagadh	WhoGEM model	0.638253
Junagadh	WhoGEM model	0.639093
Junagadh	WhoGEM model	0.638671
Junagadh	WhoGEM model	0.64333
Junagadh	WhoGEM model	0.650344
Junagadh	WhoGEM model	0.647412
Junagadh	WhoGEM model	0.637742
Junagadh	WhoGEM model	0.648444
Junagadh	WhoGEM model	0.634749
Junagadh	WhoGEM model	0.644311
Junagadh	WhoGEM model	0.624444
Junagadh	WhoGEM model	0.647874
Junagadh	WhoGEM model	0.627072
Junagadh	WhoGEM model	0.637149
Junagadh	WhoGEM model	0.636852
Junagadh	WhoGEM model	0.637296
Junagadh	WhoGEM model	0.637612
Junagadh	WhoGEM model	0.63248
Junagadh	WhoGEM model	0.629577
Junagadh	WhoGEM model	0.623884
Junagadh	WhoGEM model	0.634311
Junagadh	WhoGEM model	0.650597
Junagadh	WhoGEM model	0.635696
Junagadh	WhoGEM model	0.640126
Junagadh	WhoGEM model	0.627448
Junagadh	WhoGEM model	0.64132
Junagadh	WhoGEM model	0.648894
Junagadh	WhoGEM model	0.636219
Junagadh	WhoGEM model	0.633713
Junagadh	WhoGEM model	0.641746
Junagadh	WhoGEM model	0.635087
Junagadh	WhoGEM model	0.639693
Junagadh	WhoGEM model	0.640419
Junagadh	WhoGEM model	0.62878
Junagadh	WhoGEM model	0.658999
Junagadh	WhoGEM model	0.645343
Junagadh	WhoGEM model	0.649747
Junagadh	WhoGEM model	0.637143
Junagadh	WhoGEM model	0.621707
Junagadh	WhoGEM model	0.635211
Junagadh	WhoGEM model	0.62662
Junagadh	WhoGEM model	0.630694
Junagadh	WhoGEM model	0.638757
Junagadh	WhoGEM model	0.643306
Junagadh	WhoGEM model	0.634072
Junagadh	WhoGEM model	0.635115
Junagadh	WhoGEM model	0.649657
Junagadh	WhoGEM model	0.642516
Junagadh	WhoGEM model	0.624101
Junagadh	WhoGEM model	0.648227
Junagadh	WhoGEM model	0.63079
Junagadh	WhoGEM model	0.647814
Junagadh	WhoGEM model	0.642571
Junagadh	WhoGEM model	0.649435
Junagadh	WhoGEM model	0.625418
Junagadh	WhoGEM model	0.63217
Junagadh	WhoGEM model	0.63942
Junagadh	WhoGEM model	0.63396
Junagadh	WhoGEM model	0.639892
Junagadh	WhoGEM model	0.626613
Junagadh	WhoGEM model	0.632612
Junagadh	WhoGEM model	0.631211
Junagadh	WhoGEM model	0.632131
Junagadh	WhoGEM model	0.616679
Junagadh	WhoGEM model	0.649551
Junagadh	WhoGEM model	0.621391
Junagadh	WhoGEM model	0.636477
Junagadh	WhoGEM model	0.643565
Junagadh	WhoGEM model	0.651338
Junagadh	WhoGEM model	0.628616
Junagadh	WhoGEM model	0.634175
Junagadh	WhoGEM model	0.634788
Junagadh	WhoGEM model	0.66056
Junagadh	WhoGEM model	0.635486
Junagadh	WhoGEM model	0.62423
Junagadh	WhoGEM model	0.633035
Junagadh	WhoGEM model	0.649421
Junagadh	WhoGEM model	0.634977
Junagadh	WhoGEM model	0.629267
Junagadh	WhoGEM model	0.627958
Junagadh	WhoGEM model	0.63954
Junagadh	WhoGEM model	0.630304
Junagadh	WhoGEM model	0.637
Junagadh	WhoGEM model	0.651982
Junagadh	WhoGEM model	0.654158
Junagadh	WhoGEM model	0.652306
Junagadh	WhoGEM model	0.638635
Junagadh	WhoGEM model	0.63262
Junagadh	WhoGEM model	0.641677
Junagadh	WhoGEM model	0.65062
Junagadh	WhoGEM model	0.629632
Junagadh	WhoGEM model	0.628029
Junagadh	WhoGEM model	0.619252
Junagadh	WhoGEM model	0.633995
Junagadh	WhoGEM model	0.650266
Junagadh	WhoGEM model	0.642761
Junagadh	WhoGEM model	0.638049
Junagadh	WhoGEM model	0.634213
Junagadh	WhoGEM model	0.630742
Junagadh	WhoGEM model	0.65979
Junagadh	WhoGEM model	0.635831
Junagadh	WhoGEM model	0.639831
Junagadh	WhoGEM model	0.637747
Junagadh	WhoGEM model	0.630533
Junagadh	WhoGEM model	0.638897
Junagadh	WhoGEM model	0.645493
Junagadh	WhoGEM model	0.639588
Junagadh	WhoGEM model	0.622608
Junagadh	WhoGEM model	0.639436
Junagadh	WhoGEM model	0.651305
Junagadh	WhoGEM model	0.63817
Junagadh	WhoGEM model	0.631337
Junagadh	WhoGEM model	0.632337
Junagadh	WhoGEM model	0.646068
Junagadh	WhoGEM model	0.632699
Junagadh	WhoGEM model	0.644839
Junagadh	WhoGEM model	0.646014
Junagadh	WhoGEM model	0.639956
Junagadh	WhoGEM model	0.631598
Junagadh	WhoGEM model	0.639212
Junagadh	WhoGEM model	0.632342
Junagadh	WhoGEM model	0.653285
Junagadh	WhoGEM model	0.628928
Junagadh	WhoGEM model	0.650124
Junagadh	WhoGEM model	0.660628
Junagadh	WhoGEM model	0.628163
Junagadh	WhoGEM model	0.658295
Junagadh	WhoGEM model	0.641199
Junagadh	WhoGEM model	0.645714
Junagadh	WhoGEM model	0.642834
Junagadh	WhoGEM model	0.641046
Junagadh	WhoGEM model	0.651853
Junagadh	WhoGEM model	0.634203
Junagadh	WhoGEM model	0.614694
Junagadh	WhoGEM model	0.636178
Junagadh	WhoGEM model	0.645725
Junagadh	WhoGEM model	0.645337
Junagadh	WhoGEM model	0.629224
Junagadh	WhoGEM model	0.64011
Junagadh	WhoGEM model	0.635168
Junagadh	WhoGEM model	0.624095
Junagadh	WhoGEM model	0.636777
Junagadh	WhoGEM model	0.631327
Junagadh	WhoGEM model	0.632038
Junagadh	WhoGEM model	0.638536
Junagadh	WhoGEM model	0.631762
Junagadh	WhoGEM model	0.634683
Junagadh	WhoGEM model	0.639819
Junagadh	WhoGEM model	0.64256
Junagadh	WhoGEM model	0.631649
Junagadh	WhoGEM model	0.613817
Junagadh	WhoGEM model	0.629233
Junagadh	WhoGEM model	0.635032
Junagadh	WhoGEM model	0.634864
Junagadh	WhoGEM model	0.643099
Junagadh	WhoGEM model	0.636321
Junagadh	WhoGEM model	0.634027
Junagadh	WhoGEM model	0.641721
Junagadh	WhoGEM model	0.644456
Junagadh	WhoGEM model	0.633343
Junagadh	WhoGEM model	0.632678
Junagadh	WhoGEM model	0.636379
Junagadh	WhoGEM model	0.622071
Junagadh	WhoGEM model	0.630922
Junagadh	WhoGEM model	0.630436
Junagadh	WhoGEM model	0.632553
Junagadh	WhoGEM model	0.644457
Junagadh	WhoGEM model	0.635728
Junagadh	WhoGEM model	0.643246
Junagadh	WhoGEM model	0.632898
Junagadh	WhoGEM model	0.638162
Junagadh	WhoGEM model	0.646764
Junagadh	WhoGEM model	0.642298
Junagadh	WhoGEM model	0.639702
Junagadh	WhoGEM model	0.62958
Junagadh	WhoGEM model	0.629731
Junagadh	WhoGEM model	0.636237
Junagadh	WhoGEM model	0.648048
Junagadh	WhoGEM model	0.63929
Junagadh	WhoGEM model	0.644283
Junagadh	WhoGEM model	0.629267
Junagadh	WhoGEM model	0.629827
Junagadh	WhoGEM model	0.637066
Junagadh	WhoGEM model	0.631559
Junagadh	WhoGEM model	0.627077
Junagadh	WhoGEM model	0.632503
Junagadh	WhoGEM model	0.644783
Junagadh	WhoGEM model	0.641452
Junagadh	WhoGEM model	0.655169
Junagadh	WhoGEM model	0.628536
Junagadh	WhoGEM model	0.635563
Junagadh	WhoGEM model	0.624841
Junagadh	WhoGEM model	0.647426
Junagadh	WhoGEM model	0.640767
Junagadh	WhoGEM model	0.643077
Junagadh	WhoGEM model	0.628617
Junagadh	WhoGEM model	0.633204
Junagadh	WhoGEM model	0.632502
Junagadh	WhoGEM model	0.638034
Junagadh	WhoGEM model	0.643335
Junagadh	WhoGEM model	0.641241
Junagadh	WhoGEM model	0.643568
Junagadh	WhoGEM model	0.639405
Junagadh	WhoGEM model	0.649284
Junagadh	WhoGEM model	0.632892
Junagadh	WhoGEM model	0.639593
Junagadh	WhoGEM model	0.625565
Junagadh	WhoGEM model	0.638652
Junagadh	WhoGEM model	0.648089
Junagadh	WhoGEM model	0.643621
Junagadh	WhoGEM model	0.630132
Junagadh	WhoGEM model	0.635417
Junagadh	WhoGEM model	0.639951
Junagadh	WhoGEM model	0.634271
Junagadh	WhoGEM model	0.640975
Junagadh	WhoGEM model	0.652443
Junagadh	WhoGEM model	0.637919
Junagadh	WhoGEM model	0.640015
Junagadh	WhoGEM model	0.648772
Junagadh	WhoGEM model	0.621092
Junagadh	WhoGEM model	0.634926
Junagadh	WhoGEM model	0.641785
Junagadh	WhoGEM model	0.631479
Junagadh	WhoGEM model	0.654164
Junagadh	WhoGEM model	0.630569
Junagadh	WhoGEM model	0.635497
Junagadh	WhoGEM model	0.644788
Junagadh	WhoGEM model	0.64226
Junagadh	WhoGEM model	0.620819
Junagadh	WhoGEM model	0.630721
Junagadh	WhoGEM model	0.641743
Junagadh	WhoGEM model	0.646082
Junagadh	WhoGEM model	0.643287
Junagadh	WhoGEM model	0.623868
Junagadh	WhoGEM model	0.648947
Junagadh	WhoGEM model	0.63583
Junagadh	WhoGEM model	0.628369
Junagadh	WhoGEM model	0.63022
Junagadh	WhoGEM model	0.63506
Junagadh	WhoGEM model	0.632752
Junagadh	WhoGEM model	0.650196
Junagadh	WhoGEM model	0.633312
Junagadh	WhoGEM model	0.632725
Junagadh	WhoGEM model	0.640706
Junagadh	WhoGEM model	0.630062
Junagadh	WhoGEM model	0.630164
Junagadh	WhoGEM model	0.63931
Junagadh	WhoGEM model	0.624961
Junagadh	WhoGEM model	0.638389
Junagadh	WhoGEM model	0.636834
Junagadh	WhoGEM model	0.650354
Junagadh	WhoGEM model	0.645667
Junagadh	WhoGEM model	0.627498
Junagadh	WhoGEM model	0.621889
Junagadh	WhoGEM model	0.630731
Junagadh	WhoGEM model	0.636523
Junagadh	WhoGEM model	0.641575
Junagadh	WhoGEM model	0.633011
Junagadh	WhoGEM model	0.637608
Junagadh	WhoGEM model	0.637002
Junagadh	WhoGEM model	0.645835
Junagadh	WhoGEM model	0.637878
Junagadh	WhoGEM model	0.643185
Junagadh	Env. only model	0.581866
Junagadh	Env. only model	0.578473
Junagadh	Env. only model	0.590073
Junagadh	Env. only model	0.57503
Junagadh	Env. only model	0.589203
Junagadh	Env. only model	0.601524
Junagadh	Env. only model	0.606376
Junagadh	Env. only model	0.584181
Junagadh	Env. only model	0.601385
Junagadh	Env. only model	0.588398
Junagadh	Env. only model	0.595116
Junagadh	Env. only model	0.602716
Junagadh	Env. only model	0.607283
Junagadh	Env. only model	0.586585
Junagadh	Env. only model	0.592218
Junagadh	Env. only model	0.589905
Junagadh	Env. only model	0.591577
Junagadh	Env. only model	0.57624
Junagadh	Env. only model	0.597846
Junagadh	Env. only model	0.591101
Junagadh	Env. only model	0.589695
Junagadh	Env. only model	0.6083
Junagadh	Env. only model	0.6117
Junagadh	Env. only model	0.58205
Junagadh	Env. only model	0.585967
Junagadh	Env. only model	0.601569
Junagadh	Env. only model	0.590295
Junagadh	Env. only model	0.594133
Junagadh	Env. only model	0.588879
Junagadh	Env. only model	0.599518
Junagadh	Env. only model	0.572607
Junagadh	Env. only model	0.57747
Junagadh	Env. only model	0.590276
Junagadh	Env. only model	0.584584
Junagadh	Env. only model	0.573627
Junagadh	Env. only model	0.593265
Junagadh	Env. only model	0.598249
Junagadh	Env. only model	0.613559
Junagadh	Env. only model	0.588625
Junagadh	Env. only model	0.585192
Junagadh	Env. only model	0.595739
Junagadh	Env. only model	0.597494
Junagadh	Env. only model	0.583664
Junagadh	Env. only model	0.582417
Junagadh	Env. only model	0.587579
Junagadh	Env. only model	0.589689
Junagadh	Env. only model	0.594109
Junagadh	Env. only model	0.597116
Junagadh	Env. only model	0.602233
Junagadh	Env. only model	0.589198
Junagadh	Env. only model	0.570274
Junagadh	Env. only model	0.595467
Junagadh	Env. only model	0.601924
Junagadh	Env. only model	0.59015
Junagadh	Env. only model	0.582646
Junagadh	Env. only model	0.598844
Junagadh	Env. only model	0.581116
Junagadh	Env. only model	0.586012
Junagadh	Env. only model	0.593205
Junagadh	Env. only model	0.580416
Junagadh	Env. only model	0.588414
Junagadh	Env. only model	0.603174
Junagadh	Env. only model	0.581601
Junagadh	Env. only model	0.594539
Junagadh	Env. only model	0.598404
Junagadh	Env. only model	0.575725
Junagadh	Env. only model	0.600593
Junagadh	Env. only model	0.593049
Junagadh	Env. only model	0.581308
Junagadh	Env. only model	0.580431
Junagadh	Env. only model	0.592201
Junagadh	Env. only model	0.596546
Junagadh	Env. only model	0.586407
Junagadh	Env. only model	0.580872
Junagadh	Env. only model	0.598104
Junagadh	Env. only model	0.595143
Junagadh	Env. only model	0.583782
Junagadh	Env. only model	0.599438
Junagadh	Env. only model	0.580502
Junagadh	Env. only model	0.576645
Junagadh	Env. only model	0.596273
Junagadh	Env. only model	0.613783
Junagadh	Env. only model	0.614528
Junagadh	Env. only model	0.59545
Junagadh	Env. only model	0.614901
Junagadh	Env. only model	0.592397
Junagadh	Env. only model	0.583526
Junagadh	Env. only model	0.611048
Junagadh	Env. only model	0.595451
Junagadh	Env. only model	0.573396
Junagadh	Env. only model	0.596313
Junagadh	Env. only model	0.589295
Junagadh	Env. only model	0.583294
Junagadh	Env. only model	0.584007
Junagadh	Env. only model	0.586021
Junagadh	Env. only model	0.586208
Junagadh	Env. only model	0.587845
Junagadh	Env. only model	0.600685
Junagadh	Env. only model	0.580982
Junagadh	Env. only model	0.590116
Junagadh	Env. only model	0.598693
Junagadh	Env. only model	0.593334
Junagadh	Env. only model	0.59254
Junagadh	Env. only model	0.573062
Junagadh	Env. only model	0.591356
Junagadh	Env. only model	0.596121
Junagadh	Env. only model	0.59007
Junagadh	Env. only model	0.589862
Junagadh	Env. only model	0.592429
Junagadh	Env. only model	0.597847
Junagadh	Env. only model	0.599179
Junagadh	Env. only model	0.5913
Junagadh	Env. only model	0.587193
Junagadh	Env. only model	0.582401
Junagadh	Env. only model	0.588449
Junagadh	Env. only model	0.593741
Junagadh	Env. only model	0.593338
Junagadh	Env. only model	0.610012
Junagadh	Env. only model	0.581749
Junagadh	Env. only model	0.581995
Junagadh	Env. only model	0.591695
Junagadh	Env. only model	0.589745
Junagadh	Env. only model	0.597493
Junagadh	Env. only model	0.590945
Junagadh	Env. only model	0.568798
Junagadh	Env. only model	0.593971
Junagadh	Env. only model	0.592168
Junagadh	Env. only model	0.598069
Junagadh	Env. only model	0.580693
Junagadh	Env. only model	0.593128
Junagadh	Env. only model	0.573685
Junagadh	Env. only model	0.587803
Junagadh	Env. only model	0.600889
Junagadh	Env. only model	0.588296
Junagadh	Env. only model	0.602697
Junagadh	Env. only model	0.589605
Junagadh	Env. only model	0.581334
Junagadh	Env. only model	0.582279
Junagadh	Env. only model	0.595578
Junagadh	Env. only model	0.585446
Junagadh	Env. only model	0.593779
Junagadh	Env. only model	0.605878
Junagadh	Env. only model	0.593534
Junagadh	Env. only model	0.574161
Junagadh	Env. only model	0.600246
Junagadh	Env. only model	0.593084
Junagadh	Env. only model	0.593068
Junagadh	Env. only model	0.590679
Junagadh	Env. only model	0.590909
Junagadh	Env. only model	0.591927
Junagadh	Env. only model	0.604934
Junagadh	Env. only model	0.582654
Junagadh	Env. only model	0.602116
Junagadh	Env. only model	0.580693
Junagadh	Env. only model	0.597612
Junagadh	Env. only model	0.582993
Junagadh	Env. only model	0.597121
Junagadh	Env. only model	0.595358
Junagadh	Env. only model	0.604878
Junagadh	Env. only model	0.585366
Junagadh	Env. only model	0.59024
Junagadh	Env. only model	0.597939
Junagadh	Env. only model	0.598772
Junagadh	Env. only model	0.596497
Junagadh	Env. only model	0.581459
Junagadh	Env. only model	0.579316
Junagadh	Env. only model	0.598742
Junagadh	Env. only model	0.589465
Junagadh	Env. only model	0.597397
Junagadh	Env. only model	0.597457
Junagadh	Env. only model	0.580652
Junagadh	Env. only model	0.584525
Junagadh	Env. only model	0.598477
Junagadh	Env. only model	0.595484
Junagadh	Env. only model	0.586526
Junagadh	Env. only model	0.573078
Junagadh	Env. only model	0.579985
Junagadh	Env. only model	0.567414
Junagadh	Env. only model	0.592849
Junagadh	Env. only model	0.596009
Junagadh	Env. only model	0.578943
Junagadh	Env. only model	0.593229
Junagadh	Env. only model	0.590282
Junagadh	Env. only model	0.609612
Junagadh	Env. only model	0.608856
Junagadh	Env. only model	0.570355
Junagadh	Env. only model	0.576493
Junagadh	Env. only model	0.615897
Junagadh	Env. only model	0.59379
Junagadh	Env. only model	0.591344
Junagadh	Env. only model	0.597038
Junagadh	Env. only model	0.597252
Junagadh	Env. only model	0.584789
Junagadh	Env. only model	0.600946
Junagadh	Env. only model	0.594238
Junagadh	Env. only model	0.597535
Junagadh	Env. only model	0.598851
Junagadh	Env. only model	0.593262
Junagadh	Env. only model	0.581488
Junagadh	Env. only model	0.592869
Junagadh	Env. only model	0.592796
Junagadh	Env. only model	0.59491
Junagadh	Env. only model	0.596778
Junagadh	Env. only model	0.60059
Junagadh	Env. only model	0.591575
Junagadh	Env. only model	0.579631
Junagadh	Env. only model	0.581998
Junagadh	Env. only model	0.598735
Junagadh	Env. only model	0.599734
Junagadh	Env. only model	0.595024
Junagadh	Env. only model	0.597879
Junagadh	Env. only model	0.584454
Junagadh	Env. only model	0.584639
Junagadh	Env. only model	0.601145
Junagadh	Env. only model	0.585687
Junagadh	Env. only model	0.59204
Junagadh	Env. only model	0.578365
Junagadh	Env. only model	0.597737
Junagadh	Env. only model	0.596073
Junagadh	Env. only model	0.590112
Junagadh	Env. only model	0.586562
Junagadh	Env. only model	0.574597
Junagadh	Env. only model	0.602734
Junagadh	Env. only model	0.596442
Junagadh	Env. only model	0.590929
Junagadh	Env. only model	0.580042
Junagadh	Env. only model	0.583663
Junagadh	Env. only model	0.582628
Junagadh	Env. only model	0.591199
Junagadh	Env. only model	0.579879
Junagadh	Env. only model	0.579854
Junagadh	Env. only model	0.593966
Junagadh	Env. only model	0.600056
Junagadh	Env. only model	0.586544
Junagadh	Env. only model	0.593335
Junagadh	Env. only model	0.58088
Junagadh	Env. only model	0.599733
Junagadh	Env. only model	0.596432
Junagadh	Env. only model	0.594024
Junagadh	Env. only model	0.596546
Junagadh	Env. only model	0.591796
Junagadh	Env. only model	0.594435
Junagadh	Env. only model	0.598958
Junagadh	Env. only model	0.593577
Junagadh	Env. only model	0.59495
Junagadh	Env. only model	0.585754
Junagadh	Env. only model	0.602052
Junagadh	Env. only model	0.586731
Junagadh	Env. only model	0.598101
Junagadh	Env. only model	0.5793
Junagadh	Env. only model	0.596212
Junagadh	Env. only model	0.590715
Junagadh	Env. only model	0.593909
Junagadh	Env. only model	0.579523
Junagadh	Env. only model	0.582928
Junagadh	Env. only model	0.587394
Junagadh	Env. only model	0.581366
Junagadh	Env. only model	0.602979
Junagadh	Env. only model	0.597755
Junagadh	Env. only model	0.586575
Junagadh	Env. only model	0.598243
Junagadh	Env. only model	0.578137
Junagadh	Env. only model	0.591325
Junagadh	Env. only model	0.602758
Junagadh	Env. only model	0.596424
Junagadh	Env. only model	0.588058
Junagadh	Env. only model	0.591485
Junagadh	Env. only model	0.577091
Junagadh	Env. only model	0.589933
Junagadh	Env. only model	0.59503
Junagadh	Env. only model	0.578483
Junagadh	Env. only model	0.61141
Junagadh	Env. only model	0.595861
Junagadh	Env. only model	0.600065
Junagadh	Env. only model	0.596446
Junagadh	Env. only model	0.586048
Junagadh	Env. only model	0.585759
Junagadh	Env. only model	0.587891
Junagadh	Env. only model	0.577212
Junagadh	Env. only model	0.591863
Junagadh	Env. only model	0.593685
Junagadh	Env. only model	0.586937
Junagadh	Env. only model	0.584381
Junagadh	Env. only model	0.594005
Junagadh	Env. only model	0.590086
Junagadh	Env. only model	0.573358
Junagadh	Env. only model	0.600653
Junagadh	Env. only model	0.584085
Junagadh	Env. only model	0.593324
Junagadh	Env. only model	0.601768
Junagadh	Env. only model	0.597593
Junagadh	Env. only model	0.590897
Junagadh	Env. only model	0.579455
Junagadh	Env. only model	0.589911
Junagadh	Env. only model	0.584955
Junagadh	Env. only model	0.594408
Junagadh	Env. only model	0.580919
Junagadh	Env. only model	0.590798
Junagadh	Env. only model	0.58603
Junagadh	Env. only model	0.585338
Junagadh	Env. only model	0.567272
Junagadh	Env. only model	0.595371
Junagadh	Env. only model	0.592508
Junagadh	Env. only model	0.581855
Junagadh	Env. only model	0.59445
Junagadh	Env. only model	0.602823
Junagadh	Env. only model	0.594461
Junagadh	Env. only model	0.583955
Junagadh	Env. only model	0.589584
Junagadh	Env. only model	0.606331
Junagadh	Env. only model	0.583899
Junagadh	Env. only model	0.580895
Junagadh	Env. only model	0.583602
Junagadh	Env. only model	0.599473
Junagadh	Env. only model	0.580691
Junagadh	Env. only model	0.579864
Junagadh	Env. only model	0.579873
Junagadh	Env. only model	0.590256
Junagadh	Env. only model	0.573895
Junagadh	Env. only model	0.602115
Junagadh	Env. only model	0.599979
Junagadh	Env. only model	0.602594
Junagadh	Env. only model	0.597688
Junagadh	Env. only model	0.588889
Junagadh	Env. only model	0.586204
Junagadh	Env. only model	0.588443
Junagadh	Env. only model	0.598786
Junagadh	Env. only model	0.58887
Junagadh	Env. only model	0.578483
Junagadh	Env. only model	0.581559
Junagadh	Env. only model	0.588084
Junagadh	Env. only model	0.598946
Junagadh	Env. only model	0.601954
Junagadh	Env. only model	0.583002
Junagadh	Env. only model	0.587421
Junagadh	Env. only model	0.579799
Junagadh	Env. only model	0.615235
Junagadh	Env. only model	0.577937
Junagadh	Env. only model	0.588583
Junagadh	Env. only model	0.589823
Junagadh	Env. only model	0.581726
Junagadh	Env. only model	0.587786
Junagadh	Env. only model	0.594626
Junagadh	Env. only model	0.590117
Junagadh	Env. only model	0.587492
Junagadh	Env. only model	0.604062
Junagadh	Env. only model	0.605312
Junagadh	Env. only model	0.588459
Junagadh	Env. only model	0.57767
Junagadh	Env. only model	0.595121
Junagadh	Env. only model	0.58944
Junagadh	Env. only model	0.584445
Junagadh	Env. only model	0.599705
Junagadh	Env. only model	0.593971
Junagadh	Env. only model	0.590031
Junagadh	Env. only model	0.591342
Junagadh	Env. only model	0.595899
Junagadh	Env. only model	0.58382
Junagadh	Env. only model	0.603032
Junagadh	Env. only model	0.585967
Junagadh	Env. only model	0.600809
Junagadh	Env. only model	0.614071
Junagadh	Env. only model	0.596013
Junagadh	Env. only model	0.605025
Junagadh	Env. only model	0.591013
Junagadh	Env. only model	0.59872
Junagadh	Env. only model	0.590635
Junagadh	Env. only model	0.604713
Junagadh	Env. only model	0.600488
Junagadh	Env. only model	0.583124
Junagadh	Env. only model	0.576912
Junagadh	Env. only model	0.598637
Junagadh	Env. only model	0.600866
Junagadh	Env. only model	0.590413
Junagadh	Env. only model	0.581667
Junagadh	Env. only model	0.593494
Junagadh	Env. only model	0.590501
Junagadh	Env. only model	0.593865
Junagadh	Env. only model	0.596583
Junagadh	Env. only model	0.579107
Junagadh	Env. only model	0.590848
Junagadh	Env. only model	0.594261
Junagadh	Env. only model	0.594425
Junagadh	Env. only model	0.586408
Junagadh	Env. only model	0.585275
Junagadh	Env. only model	0.594988
Junagadh	Env. only model	0.582771
Junagadh	Env. only model	0.579601
Junagadh	Env. only model	0.582165
Junagadh	Env. only model	0.585914
Junagadh	Env. only model	0.59121
Junagadh	Env. only model	0.601308
Junagadh	Env. only model	0.586572
Junagadh	Env. only model	0.589781
Junagadh	Env. only model	0.593235
Junagadh	Env. only model	0.592623
Junagadh	Env. only model	0.580554
Junagadh	Env. only model	0.584479
Junagadh	Env. only model	0.58841
Junagadh	Env. only model	0.579023
Junagadh	Env. only model	0.581722
Junagadh	Env. only model	0.597446
Junagadh	Env. only model	0.575347
Junagadh	Env. only model	0.587592
Junagadh	Env. only model	0.586081
Junagadh	Env. only model	0.605508
Junagadh	Env. only model	0.596213
Junagadh	Env. only model	0.597319
Junagadh	Env. only model	0.599259
Junagadh	Env. only model	0.597352
Junagadh	Env. only model	0.589778
Junagadh	Env. only model	0.584111
Junagadh	Env. only model	0.595917
Junagadh	Env. only model	0.590244
Junagadh	Env. only model	0.597601
Junagadh	Env. only model	0.597892
Junagadh	Env. only model	0.609085
Junagadh	Env. only model	0.590205
Junagadh	Env. only model	0.595282
Junagadh	Env. only model	0.583016
Junagadh	Env. only model	0.584313
Junagadh	Env. only model	0.587611
Junagadh	Env. only model	0.592018
Junagadh	Env. only model	0.589674
Junagadh	Env. only model	0.599541
Junagadh	Env. only model	0.604291
Junagadh	Env. only model	0.574787
Junagadh	Env. only model	0.588093
Junagadh	Env. only model	0.580339
Junagadh	Env. only model	0.601028
Junagadh	Env. only model	0.584912
Junagadh	Env. only model	0.59238
Junagadh	Env. only model	0.589823
Junagadh	Env. only model	0.588058
Junagadh	Env. only model	0.585161
Junagadh	Env. only model	0.592359
Junagadh	Env. only model	0.589761
Junagadh	Env. only model	0.590486
Junagadh	Env. only model	0.59108
Junagadh	Env. only model	0.59382
Junagadh	Env. only model	0.600467
Junagadh	Env. only model	0.586602
Junagadh	Env. only model	0.59095
Junagadh	Env. only model	0.581761
Junagadh	Env. only model	0.590076
Junagadh	Env. only model	0.59055
Junagadh	Env. only model	0.588258
Junagadh	Env. only model	0.58677
Junagadh	Env. only model	0.587331
Junagadh	Env. only model	0.595951
Junagadh	Env. only model	0.595805
Junagadh	Env. only model	0.596831
Junagadh	Env. only model	0.60493
Junagadh	Env. only model	0.593975
Junagadh	Env. only model	0.58719
Junagadh	Env. only model	0.596326
Junagadh	Env. only model	0.573238
Junagadh	Env. only model	0.592979
Junagadh	Env. only model	0.599013
Junagadh	Env. only model	0.577737
Junagadh	Env. only model	0.617508
Junagadh	Env. only model	0.578181
Junagadh	Env. only model	0.585573
Junagadh	Env. only model	0.598816
Junagadh	Env. only model	0.585797
Junagadh	Env. only model	0.580305
Junagadh	Env. only model	0.580843
Junagadh	Env. only model	0.599812
Junagadh	Env. only model	0.5967
Junagadh	Env. only model	0.593311
Junagadh	Env. only model	0.588243
Junagadh	Env. only model	0.596524
Junagadh	Env. only model	0.585839
Junagadh	Env. only model	0.594295
Junagadh	Env. only model	0.591486
Junagadh	Env. only model	0.584638
Junagadh	Env. only model	0.584843
Junagadh	Env. only model	0.607252
Junagadh	Env. only model	0.597647
Junagadh	Env. only model	0.58125
Junagadh	Env. only model	0.58755
Junagadh	Env. only model	0.598598
Junagadh	Env. only model	0.588269
Junagadh	Env. only model	0.613841
Junagadh	Env. only model	0.572921
Junagadh	Env. only model	0.584288
Junagadh	Env. only model	0.583771
Junagadh	Env. only model	0.595833
Junagadh	Env. only model	0.602603
Junagadh	Env. only model	0.593875
Junagadh	Env. only model	0.59154
Junagadh	Env. only model	0.580675
Junagadh	Env. only model	0.58923
Junagadh	Env. only model	0.591612
Junagadh	Env. only model	0.593404
Junagadh	Env. only model	0.587178
Junagadh	Env. only model	0.589552
Junagadh	Env. only model	0.603749
Junagadh	Env. only model	0.596359
[truncated: 2,001 more rows]

## Sheet: ED-Fig_11e_PPP
Site	Model	Accuracy_PPP
Amlaha	WhoGEM model	0.732087
Amlaha	WhoGEM model	0.745773
Amlaha	WhoGEM model	0.734475
Amlaha	WhoGEM model	0.734143
Amlaha	WhoGEM model	0.730455
Amlaha	WhoGEM model	0.7361
Amlaha	WhoGEM model	0.736892
Amlaha	WhoGEM model	0.731082
Amlaha	WhoGEM model	0.739836
Amlaha	WhoGEM model	0.727215
Amlaha	WhoGEM model	0.72941
Amlaha	WhoGEM model	0.738941
Amlaha	WhoGEM model	0.733732
Amlaha	WhoGEM model	0.731681
Amlaha	WhoGEM model	0.736319
Amlaha	WhoGEM model	0.746216
Amlaha	WhoGEM model	0.730539
Amlaha	WhoGEM model	0.74897
Amlaha	WhoGEM model	0.738286
Amlaha	WhoGEM model	0.732
Amlaha	WhoGEM model	0.743425
Amlaha	WhoGEM model	0.737626
Amlaha	WhoGEM model	0.733764
Amlaha	WhoGEM model	0.735078
Amlaha	WhoGEM model	0.744771
Amlaha	WhoGEM model	0.729937
Amlaha	WhoGEM model	0.736825
Amlaha	WhoGEM model	0.73366
Amlaha	WhoGEM model	0.741744
Amlaha	WhoGEM model	0.74718
Amlaha	WhoGEM model	0.734581
Amlaha	WhoGEM model	0.744355
Amlaha	WhoGEM model	0.737826
Amlaha	WhoGEM model	0.737294
Amlaha	WhoGEM model	0.735353
Amlaha	WhoGEM model	0.743828
Amlaha	WhoGEM model	0.742951
Amlaha	WhoGEM model	0.73496
Amlaha	WhoGEM model	0.74337
Amlaha	WhoGEM model	0.735968
Amlaha	WhoGEM model	0.73979
Amlaha	WhoGEM model	0.742454
Amlaha	WhoGEM model	0.736325
Amlaha	WhoGEM model	0.735513
Amlaha	WhoGEM model	0.728796
Amlaha	WhoGEM model	0.742387
Amlaha	WhoGEM model	0.740677
Amlaha	WhoGEM model	0.739026
Amlaha	WhoGEM model	0.741513
Amlaha	WhoGEM model	0.735221
Amlaha	WhoGEM model	0.743736
Amlaha	WhoGEM model	0.727181
Amlaha	WhoGEM model	0.732432
Amlaha	WhoGEM model	0.73067
Amlaha	WhoGEM model	0.741931
Amlaha	WhoGEM model	0.734961
Amlaha	WhoGEM model	0.727588
Amlaha	WhoGEM model	0.724986
Amlaha	WhoGEM model	0.742241
Amlaha	WhoGEM model	0.740845
Amlaha	WhoGEM model	0.728499
Amlaha	WhoGEM model	0.741925
Amlaha	WhoGEM model	0.740111
Amlaha	WhoGEM model	0.729032
Amlaha	WhoGEM model	0.744658
Amlaha	WhoGEM model	0.7391
Amlaha	WhoGEM model	0.73639
Amlaha	WhoGEM model	0.735477
Amlaha	WhoGEM model	0.737828
Amlaha	WhoGEM model	0.736466
Amlaha	WhoGEM model	0.739037
Amlaha	WhoGEM model	0.738479
Amlaha	WhoGEM model	0.723063
Amlaha	WhoGEM model	0.73795
Amlaha	WhoGEM model	0.734934
Amlaha	WhoGEM model	0.738753
Amlaha	WhoGEM model	0.734051
Amlaha	WhoGEM model	0.740086
Amlaha	WhoGEM model	0.732177
Amlaha	WhoGEM model	0.74434
Amlaha	WhoGEM model	0.74144
Amlaha	WhoGEM model	0.721213
Amlaha	WhoGEM model	0.733959
Amlaha	WhoGEM model	0.730186
Amlaha	WhoGEM model	0.734335
Amlaha	WhoGEM model	0.743265
Amlaha	WhoGEM model	0.729491
Amlaha	WhoGEM model	0.744364
Amlaha	WhoGEM model	0.749824
Amlaha	WhoGEM model	0.742694
Amlaha	WhoGEM model	0.731719
Amlaha	WhoGEM model	0.749015
Amlaha	WhoGEM model	0.73165
Amlaha	WhoGEM model	0.740031
Amlaha	WhoGEM model	0.732982
Amlaha	WhoGEM model	0.727181
Amlaha	WhoGEM model	0.739635
Amlaha	WhoGEM model	0.724695
Amlaha	WhoGEM model	0.741609
Amlaha	WhoGEM model	0.729085
Amlaha	WhoGEM model	0.741516
Amlaha	WhoGEM model	0.736782
Amlaha	WhoGEM model	0.731723
Amlaha	WhoGEM model	0.736157
Amlaha	WhoGEM model	0.754384
Amlaha	WhoGEM model	0.738653
Amlaha	WhoGEM model	0.727921
Amlaha	WhoGEM model	0.744212
Amlaha	WhoGEM model	0.738167
Amlaha	WhoGEM model	0.73826
Amlaha	WhoGEM model	0.740187
Amlaha	WhoGEM model	0.736985
Amlaha	WhoGEM model	0.744891
Amlaha	WhoGEM model	0.733679
Amlaha	WhoGEM model	0.738136
Amlaha	WhoGEM model	0.731788
Amlaha	WhoGEM model	0.727714
Amlaha	WhoGEM model	0.736424
Amlaha	WhoGEM model	0.733175
Amlaha	WhoGEM model	0.736186
Amlaha	WhoGEM model	0.732122
Amlaha	WhoGEM model	0.725771
Amlaha	WhoGEM model	0.748821
Amlaha	WhoGEM model	0.742167
Amlaha	WhoGEM model	0.752543
Amlaha	WhoGEM model	0.732569
Amlaha	WhoGEM model	0.742027
Amlaha	WhoGEM model	0.731541
Amlaha	WhoGEM model	0.735286
Amlaha	WhoGEM model	0.728411
Amlaha	WhoGEM model	0.735707
Amlaha	WhoGEM model	0.732215
Amlaha	WhoGEM model	0.736136
Amlaha	WhoGEM model	0.72963
Amlaha	WhoGEM model	0.740162
Amlaha	WhoGEM model	0.738771
Amlaha	WhoGEM model	0.733052
Amlaha	WhoGEM model	0.730016
Amlaha	WhoGEM model	0.731704
Amlaha	WhoGEM model	0.740345
Amlaha	WhoGEM model	0.74054
Amlaha	WhoGEM model	0.732059
Amlaha	WhoGEM model	0.733339
Amlaha	WhoGEM model	0.739287
Amlaha	WhoGEM model	0.736438
Amlaha	WhoGEM model	0.732905
Amlaha	WhoGEM model	0.741263
Amlaha	WhoGEM model	0.736433
Amlaha	WhoGEM model	0.742417
Amlaha	WhoGEM model	0.730441
Amlaha	WhoGEM model	0.731138
Amlaha	WhoGEM model	0.741865
Amlaha	WhoGEM model	0.74927
Amlaha	WhoGEM model	0.738435
Amlaha	WhoGEM model	0.736671
Amlaha	WhoGEM model	0.741182
Amlaha	WhoGEM model	0.739458
Amlaha	WhoGEM model	0.747072
Amlaha	WhoGEM model	0.740201
Amlaha	WhoGEM model	0.72703
Amlaha	WhoGEM model	0.747655
Amlaha	WhoGEM model	0.746656
Amlaha	WhoGEM model	0.744026
Amlaha	WhoGEM model	0.731589
Amlaha	WhoGEM model	0.745596
Amlaha	WhoGEM model	0.744487
Amlaha	WhoGEM model	0.738025
Amlaha	WhoGEM model	0.74052
Amlaha	WhoGEM model	0.726909
Amlaha	WhoGEM model	0.747415
Amlaha	WhoGEM model	0.730825
Amlaha	WhoGEM model	0.74184
Amlaha	WhoGEM model	0.737018
Amlaha	WhoGEM model	0.747246
Amlaha	WhoGEM model	0.743165
Amlaha	WhoGEM model	0.735228
Amlaha	WhoGEM model	0.740299
Amlaha	WhoGEM model	0.749306
Amlaha	WhoGEM model	0.739488
Amlaha	WhoGEM model	0.749476
Amlaha	WhoGEM model	0.731411
Amlaha	WhoGEM model	0.736734
Amlaha	WhoGEM model	0.740667
Amlaha	WhoGEM model	0.74097
Amlaha	WhoGEM model	0.734659
Amlaha	WhoGEM model	0.743036
Amlaha	WhoGEM model	0.739619
Amlaha	WhoGEM model	0.737035
Amlaha	WhoGEM model	0.741154
Amlaha	WhoGEM model	0.731665
Amlaha	WhoGEM model	0.736596
Amlaha	WhoGEM model	0.741735
Amlaha	WhoGEM model	0.739971
Amlaha	WhoGEM model	0.741205
Amlaha	WhoGEM model	0.736272
Amlaha	WhoGEM model	0.737893
Amlaha	WhoGEM model	0.741118
Amlaha	WhoGEM model	0.738042
Amlaha	WhoGEM model	0.747245
Amlaha	WhoGEM model	0.736607
Amlaha	WhoGEM model	0.741998
Amlaha	WhoGEM model	0.738639
Amlaha	WhoGEM model	0.741959
Amlaha	WhoGEM model	0.739837
Amlaha	WhoGEM model	0.740873
Amlaha	WhoGEM model	0.738537
Amlaha	WhoGEM model	0.74359
Amlaha	WhoGEM model	0.741781
Amlaha	WhoGEM model	0.742979
Amlaha	WhoGEM model	0.740265
Amlaha	WhoGEM model	0.744964
Amlaha	WhoGEM model	0.742894
Amlaha	WhoGEM model	0.73794
Amlaha	WhoGEM model	0.742666
Amlaha	WhoGEM model	0.735101
Amlaha	WhoGEM model	0.737976
Amlaha	WhoGEM model	0.738339
Amlaha	WhoGEM model	0.74098
Amlaha	WhoGEM model	0.744381
Amlaha	WhoGEM model	0.75382
Amlaha	WhoGEM model	0.739012
Amlaha	WhoGEM model	0.736575
Amlaha	WhoGEM model	0.731962
Amlaha	WhoGEM model	0.737297
Amlaha	WhoGEM model	0.74649
Amlaha	WhoGEM model	0.738791
Amlaha	WhoGEM model	0.74567
Amlaha	WhoGEM model	0.738668
Amlaha	WhoGEM model	0.732105
Amlaha	WhoGEM model	0.736998
Amlaha	WhoGEM model	0.74872
Amlaha	WhoGEM model	0.73181
Amlaha	WhoGEM model	0.740507
Amlaha	WhoGEM model	0.737394
Amlaha	WhoGEM model	0.736126
Amlaha	WhoGEM model	0.754354
Amlaha	WhoGEM model	0.742764
Amlaha	WhoGEM model	0.737661
Amlaha	WhoGEM model	0.726586
Amlaha	WhoGEM model	0.739161
Amlaha	WhoGEM model	0.73127
Amlaha	WhoGEM model	0.750101
Amlaha	WhoGEM model	0.729546
Amlaha	WhoGEM model	0.734854
Amlaha	WhoGEM model	0.731913
Amlaha	WhoGEM model	0.736745
Amlaha	WhoGEM model	0.730316
Amlaha	WhoGEM model	0.732232
Amlaha	WhoGEM model	0.752134
Amlaha	WhoGEM model	0.737097
Amlaha	WhoGEM model	0.740653
Amlaha	WhoGEM model	0.742217
Amlaha	WhoGEM model	0.741566
Amlaha	WhoGEM model	0.74119
Amlaha	WhoGEM model	0.740769
Amlaha	WhoGEM model	0.744048
Amlaha	WhoGEM model	0.732016
Amlaha	WhoGEM model	0.733161
Amlaha	WhoGEM model	0.737558
Amlaha	WhoGEM model	0.745284
Amlaha	WhoGEM model	0.755786
Amlaha	WhoGEM model	0.738936
Amlaha	WhoGEM model	0.741792
Amlaha	WhoGEM model	0.736653
Amlaha	WhoGEM model	0.742791
Amlaha	WhoGEM model	0.729674
Amlaha	WhoGEM model	0.74225
Amlaha	WhoGEM model	0.737944
Amlaha	WhoGEM model	0.749109
Amlaha	WhoGEM model	0.731558
Amlaha	WhoGEM model	0.73793
Amlaha	WhoGEM model	0.72532
Amlaha	WhoGEM model	0.734729
Amlaha	WhoGEM model	0.73918
Amlaha	WhoGEM model	0.738243
Amlaha	WhoGEM model	0.735105
Amlaha	WhoGEM model	0.724669
Amlaha	WhoGEM model	0.732013
Amlaha	WhoGEM model	0.735607
Amlaha	WhoGEM model	0.737467
Amlaha	WhoGEM model	0.743435
Amlaha	WhoGEM model	0.740436
Amlaha	WhoGEM model	0.745682
Amlaha	WhoGEM model	0.74444
Amlaha	WhoGEM model	0.736289
Amlaha	WhoGEM model	0.740021
Amlaha	WhoGEM model	0.73219
Amlaha	WhoGEM model	0.737066
Amlaha	WhoGEM model	0.733457
Amlaha	WhoGEM model	0.748456
Amlaha	WhoGEM model	0.727664
Amlaha	WhoGEM model	0.736314
Amlaha	WhoGEM model	0.739685
Amlaha	WhoGEM model	0.737626
Amlaha	WhoGEM model	0.741869
Amlaha	WhoGEM model	0.735688
Amlaha	WhoGEM model	0.741024
Amlaha	WhoGEM model	0.740625
Amlaha	WhoGEM model	0.732063
Amlaha	WhoGEM model	0.742418
Amlaha	WhoGEM model	0.738269
Amlaha	WhoGEM model	0.738913
Amlaha	WhoGEM model	0.7243
Amlaha	WhoGEM model	0.735892
Amlaha	WhoGEM model	0.748953
Amlaha	WhoGEM model	0.730254
Amlaha	WhoGEM model	0.72886
Amlaha	WhoGEM model	0.738604
Amlaha	WhoGEM model	0.747748
Amlaha	WhoGEM model	0.738026
Amlaha	WhoGEM model	0.750262
Amlaha	WhoGEM model	0.742799
Amlaha	WhoGEM model	0.733602
Amlaha	WhoGEM model	0.734132
Amlaha	WhoGEM model	0.733458
Amlaha	WhoGEM model	0.736468
Amlaha	WhoGEM model	0.728231
Amlaha	WhoGEM model	0.730576
Amlaha	WhoGEM model	0.734251
Amlaha	WhoGEM model	0.73644
Amlaha	WhoGEM model	0.742719
Amlaha	WhoGEM model	0.728051
Amlaha	WhoGEM model	0.742392
Amlaha	WhoGEM model	0.739606
Amlaha	WhoGEM model	0.73278
Amlaha	WhoGEM model	0.733965
Amlaha	WhoGEM model	0.732218
Amlaha	WhoGEM model	0.72626
Amlaha	WhoGEM model	0.728724
Amlaha	WhoGEM model	0.74109
Amlaha	WhoGEM model	0.741436
Amlaha	WhoGEM model	0.743482
Amlaha	WhoGEM model	0.736135
Amlaha	WhoGEM model	0.746517
Amlaha	WhoGEM model	0.740943
Amlaha	WhoGEM model	0.730676
Amlaha	WhoGEM model	0.742932
Amlaha	WhoGEM model	0.725868
Amlaha	WhoGEM model	0.741098
Amlaha	WhoGEM model	0.732647
Amlaha	WhoGEM model	0.733767
Amlaha	WhoGEM model	0.730278
Amlaha	WhoGEM model	0.731644
Amlaha	WhoGEM model	0.737126
Amlaha	WhoGEM model	0.736907
Amlaha	WhoGEM model	0.737363
Amlaha	WhoGEM model	0.735648
Amlaha	WhoGEM model	0.740515
Amlaha	WhoGEM model	0.724414
Amlaha	WhoGEM model	0.746488
Amlaha	WhoGEM model	0.734056
Amlaha	WhoGEM model	0.744086
Amlaha	WhoGEM model	0.732992
Amlaha	WhoGEM model	0.746209
Amlaha	WhoGEM model	0.734788
Amlaha	WhoGEM model	0.743473
Amlaha	WhoGEM model	0.737276
Amlaha	WhoGEM model	0.736435
Amlaha	WhoGEM model	0.745405
Amlaha	WhoGEM model	0.744056
Amlaha	WhoGEM model	0.749264
Amlaha	WhoGEM model	0.733257
Amlaha	WhoGEM model	0.729615
Amlaha	WhoGEM model	0.749738
Amlaha	WhoGEM model	0.729605
Amlaha	WhoGEM model	0.740713
Amlaha	WhoGEM model	0.739712
Amlaha	WhoGEM model	0.737639
Amlaha	WhoGEM model	0.738995
Amlaha	WhoGEM model	0.733963
Amlaha	WhoGEM model	0.733991
Amlaha	WhoGEM model	0.748313
Amlaha	WhoGEM model	0.733059
Amlaha	WhoGEM model	0.735652
Amlaha	WhoGEM model	0.73618
Amlaha	WhoGEM model	0.739497
Amlaha	WhoGEM model	0.73777
Amlaha	WhoGEM model	0.731535
Amlaha	WhoGEM model	0.734802
Amlaha	WhoGEM model	0.740957
Amlaha	WhoGEM model	0.742495
Amlaha	WhoGEM model	0.729408
Amlaha	WhoGEM model	0.742868
Amlaha	WhoGEM model	0.738108
Amlaha	WhoGEM model	0.734497
Amlaha	WhoGEM model	0.730412
Amlaha	WhoGEM model	0.739311
Amlaha	WhoGEM model	0.731465
Amlaha	WhoGEM model	0.742645
Amlaha	WhoGEM model	0.739506
Amlaha	WhoGEM model	0.731835
Amlaha	WhoGEM model	0.738877
Amlaha	WhoGEM model	0.734756
Amlaha	WhoGEM model	0.732151
Amlaha	WhoGEM model	0.74444
Amlaha	WhoGEM model	0.735381
Amlaha	WhoGEM model	0.737077
Amlaha	WhoGEM model	0.742481
Amlaha	WhoGEM model	0.746477
Amlaha	WhoGEM model	0.728592
Amlaha	WhoGEM model	0.740976
Amlaha	WhoGEM model	0.736979
Amlaha	WhoGEM model	0.729841
Amlaha	WhoGEM model	0.733123
Amlaha	WhoGEM model	0.75453
Amlaha	WhoGEM model	0.739224
Amlaha	WhoGEM model	0.739152
Amlaha	WhoGEM model	0.74027
Amlaha	WhoGEM model	0.739615
Amlaha	WhoGEM model	0.743429
Amlaha	WhoGEM model	0.737163
Amlaha	WhoGEM model	0.736361
Amlaha	WhoGEM model	0.746421
Amlaha	WhoGEM model	0.744149
Amlaha	WhoGEM model	0.736839
Amlaha	WhoGEM model	0.737537
Amlaha	WhoGEM model	0.742632
Amlaha	WhoGEM model	0.739233
Amlaha	WhoGEM model	0.732819
Amlaha	WhoGEM model	0.737959
Amlaha	WhoGEM model	0.727441
Amlaha	WhoGEM model	0.740826
Amlaha	WhoGEM model	0.742095
Amlaha	WhoGEM model	0.732644
Amlaha	WhoGEM model	0.734785
Amlaha	WhoGEM model	0.739798
Amlaha	WhoGEM model	0.736406
Amlaha	WhoGEM model	0.738275
Amlaha	WhoGEM model	0.734645
Amlaha	WhoGEM model	0.732401
Amlaha	WhoGEM model	0.731163
Amlaha	WhoGEM model	0.739392
Amlaha	WhoGEM model	0.732764
Amlaha	WhoGEM model	0.722877
Amlaha	WhoGEM model	0.75228
Amlaha	WhoGEM model	0.743146
Amlaha	WhoGEM model	0.744141
Amlaha	WhoGEM model	0.738461
Amlaha	WhoGEM model	0.750362
Amlaha	WhoGEM model	0.752725
Amlaha	WhoGEM model	0.738538
Amlaha	WhoGEM model	0.737362
Amlaha	WhoGEM model	0.733471
Amlaha	WhoGEM model	0.745537
Amlaha	WhoGEM model	0.732471
Amlaha	WhoGEM model	0.735939
Amlaha	WhoGEM model	0.730452
Amlaha	WhoGEM model	0.739277
Amlaha	WhoGEM model	0.728276
Amlaha	WhoGEM model	0.730172
Amlaha	WhoGEM model	0.73518
Amlaha	WhoGEM model	0.740341
Amlaha	WhoGEM model	0.739164
Amlaha	WhoGEM model	0.742345
Amlaha	WhoGEM model	0.738887
Amlaha	WhoGEM model	0.73701
Amlaha	WhoGEM model	0.749387
Amlaha	WhoGEM model	0.744164
Amlaha	WhoGEM model	0.733323
Amlaha	WhoGEM model	0.731587
Amlaha	WhoGEM model	0.729667
Amlaha	WhoGEM model	0.731058
Amlaha	WhoGEM model	0.735256
Amlaha	WhoGEM model	0.736097
Amlaha	WhoGEM model	0.730555
Amlaha	WhoGEM model	0.73242
Amlaha	WhoGEM model	0.740473
Amlaha	WhoGEM model	0.728384
Amlaha	WhoGEM model	0.733598
Amlaha	WhoGEM model	0.738517
Amlaha	WhoGEM model	0.736513
Amlaha	WhoGEM model	0.745382
Amlaha	WhoGEM model	0.733958
Amlaha	WhoGEM model	0.740579
Amlaha	WhoGEM model	0.734913
Amlaha	WhoGEM model	0.742999
Amlaha	WhoGEM model	0.73379
Amlaha	WhoGEM model	0.733173
Amlaha	WhoGEM model	0.738037
Amlaha	WhoGEM model	0.7345
Amlaha	WhoGEM model	0.734412
Amlaha	WhoGEM model	0.734527
Amlaha	WhoGEM model	0.741332
Amlaha	WhoGEM model	0.743503
Amlaha	WhoGEM model	0.744713
Amlaha	WhoGEM model	0.738628
Amlaha	WhoGEM model	0.738521
Amlaha	WhoGEM model	0.730035
Amlaha	WhoGEM model	0.729823
Amlaha	WhoGEM model	0.732633
Amlaha	WhoGEM model	0.732114
Amlaha	WhoGEM model	0.73834
Amlaha	WhoGEM model	0.736281
Amlaha	WhoGEM model	0.741282
Amlaha	WhoGEM model	0.732222
Amlaha	WhoGEM model	0.737476
Amlaha	WhoGEM model	0.741599
Amlaha	WhoGEM model	0.736202
Amlaha	WhoGEM model	0.732972
Amlaha	WhoGEM model	0.73633
Amlaha	Env. only model	0.732645
Amlaha	Env. only model	0.744464
Amlaha	Env. only model	0.732969
Amlaha	Env. only model	0.734577
Amlaha	Env. only model	0.729071
Amlaha	Env. only model	0.735836
Amlaha	Env. only model	0.740555
Amlaha	Env. only model	0.732347
Amlaha	Env. only model	0.73822
Amlaha	Env. only model	0.726863
Amlaha	Env. only model	0.729732
Amlaha	Env. only model	0.737652
Amlaha	Env. only model	0.734172
Amlaha	Env. only model	0.729936
Amlaha	Env. only model	0.735044
Amlaha	Env. only model	0.746262
Amlaha	Env. only model	0.73026
Amlaha	Env. only model	0.747684
Amlaha	Env. only model	0.73748
Amlaha	Env. only model	0.73074
Amlaha	Env. only model	0.742939
Amlaha	Env. only model	0.736295
Amlaha	Env. only model	0.732696
Amlaha	Env. only model	0.734321
Amlaha	Env. only model	0.745245
Amlaha	Env. only model	0.730266
Amlaha	Env. only model	0.738673
Amlaha	Env. only model	0.734203
Amlaha	Env. only model	0.745469
Amlaha	Env. only model	0.748371
Amlaha	Env. only model	0.732862
Amlaha	Env. only model	0.743011
Amlaha	Env. only model	0.737524
Amlaha	Env. only model	0.739131
Amlaha	Env. only model	0.736674
Amlaha	Env. only model	0.742517
Amlaha	Env. only model	0.74429
Amlaha	Env. only model	0.738713
Amlaha	Env. only model	0.74241
Amlaha	Env. only model	0.734713
Amlaha	Env. only model	0.74055
Amlaha	Env. only model	0.745294
Amlaha	Env. only model	0.735645
Amlaha	Env. only model	0.737991
Amlaha	Env. only model	0.727812
Amlaha	Env. only model	0.741947
Amlaha	Env. only model	0.748895
Amlaha	Env. only model	0.737917
Amlaha	Env. only model	0.73994
Amlaha	Env. only model	0.736372
Amlaha	Env. only model	0.742516
Amlaha	Env. only model	0.725524
Amlaha	Env. only model	0.732021
Amlaha	Env. only model	0.729661
Amlaha	Env. only model	0.740783
Amlaha	Env. only model	0.740592
Amlaha	Env. only model	0.727208
Amlaha	Env. only model	0.727414
Amlaha	Env. only model	0.742792
Amlaha	Env. only model	0.740221
Amlaha	Env. only model	0.7283
Amlaha	Env. only model	0.742004
Amlaha	Env. only model	0.740363
Amlaha	Env. only model	0.729578
Amlaha	Env. only model	0.746555
Amlaha	Env. only model	0.739232
Amlaha	Env. only model	0.734455
Amlaha	Env. only model	0.736494
Amlaha	Env. only model	0.736375
Amlaha	Env. only model	0.736538
Amlaha	Env. only model	0.737437
Amlaha	Env. only model	0.740333
Amlaha	Env. only model	0.72215
Amlaha	Env. only model	0.737493
Amlaha	Env. only model	0.735563
Amlaha	Env. only model	0.737048
Amlaha	Env. only model	0.735067
Amlaha	Env. only model	0.741375
Amlaha	Env. only model	0.733086
Amlaha	Env. only model	0.743182
Amlaha	Env. only model	0.739724
Amlaha	Env. only model	0.721042
Amlaha	Env. only model	0.732393
Amlaha	Env. only model	0.729221
Amlaha	Env. only model	0.732908
Amlaha	Env. only model	0.741762
Amlaha	Env. only model	0.727821
Amlaha	Env. only model	0.74528
Amlaha	Env. only model	0.749314
Amlaha	Env. only model	0.741678
Amlaha	Env. only model	0.732596
Amlaha	Env. only model	0.749238
Amlaha	Env. only model	0.730184
Amlaha	Env. only model	0.743799
Amlaha	Env. only model	0.733095
Amlaha	Env. only model	0.725659
Amlaha	Env. only model	0.739153
Amlaha	Env. only model	0.729319
Amlaha	Env. only model	0.743321
Amlaha	Env. only model	0.730483
Amlaha	Env. only model	0.740157
Amlaha	Env. only model	0.736321
Amlaha	Env. only model	0.730201
Amlaha	Env. only model	0.736211
Amlaha	Env. only model	0.75306
Amlaha	Env. only model	0.737099
Amlaha	Env. only model	0.730604
Amlaha	Env. only model	0.743076
Amlaha	Env. only model	0.737491
Amlaha	Env. only model	0.738039
Amlaha	Env. only model	0.742153
Amlaha	Env. only model	0.7368
Amlaha	Env. only model	0.747662
Amlaha	Env. only model	0.734214
Amlaha	Env. only model	0.737679
Amlaha	Env. only model	0.733161
Amlaha	Env. only model	0.727826
Amlaha	Env. only model	0.736583
Amlaha	Env. only model	0.736422
Amlaha	Env. only model	0.735406
Amlaha	Env. only model	0.7303
Amlaha	Env. only model	0.72888
Amlaha	Env. only model	0.7478
Amlaha	Env. only model	0.742098
Amlaha	Env. only model	0.753242
Amlaha	Env. only model	0.732048
Amlaha	Env. only model	0.74373
Amlaha	Env. only model	0.731255
Amlaha	Env. only model	0.735559
Amlaha	Env. only model	0.728159
Amlaha	Env. only model	0.737239
Amlaha	Env. only model	0.731992
Amlaha	Env. only model	0.734264
Amlaha	Env. only model	0.729151
Amlaha	Env. only model	0.740181
Amlaha	Env. only model	0.738112
Amlaha	Env. only model	0.732407
Amlaha	Env. only model	0.729429
Amlaha	Env. only model	0.733928
Amlaha	Env. only model	0.740989
Amlaha	Env. only model	0.741819
Amlaha	Env. only model	0.735648
Amlaha	Env. only model	0.735684
Amlaha	Env. only model	0.740519
Amlaha	Env. only model	0.735013
Amlaha	Env. only model	0.732217
Amlaha	Env. only model	0.742589
Amlaha	Env. only model	0.735379
Amlaha	Env. only model	0.74383
Amlaha	Env. only model	0.728577
Amlaha	Env. only model	0.732362
Amlaha	Env. only model	0.740836
Amlaha	Env. only model	0.748879
Amlaha	Env. only model	0.739889
Amlaha	Env. only model	0.735194
Amlaha	Env. only model	0.740045
Amlaha	Env. only model	0.742473
Amlaha	Env. only model	0.746702
Amlaha	Env. only model	0.739064
Amlaha	Env. only model	0.727604
Amlaha	Env. only model	0.746498
Amlaha	Env. only model	0.745397
Amlaha	Env. only model	0.744819
Amlaha	Env. only model	0.734792
Amlaha	Env. only model	0.744165
Amlaha	Env. only model	0.743112
Amlaha	Env. only model	0.738803
Amlaha	Env. only model	0.739155
Amlaha	Env. only model	0.72597
Amlaha	Env. only model	0.747774
Amlaha	Env. only model	0.730455
Amlaha	Env. only model	0.740553
Amlaha	Env. only model	0.735387
Amlaha	Env. only model	0.745509
Amlaha	Env. only model	0.741814
Amlaha	Env. only model	0.734352
Amlaha	Env. only model	0.73899
Amlaha	Env. only model	0.749374
Amlaha	Env. only model	0.737887
Amlaha	Env. only model	0.748164
Amlaha	Env. only model	0.729683
Amlaha	Env. only model	0.735786
Amlaha	Env. only model	0.739803
Amlaha	Env. only model	0.74415
Amlaha	Env. only model	0.733255
Amlaha	Env. only model	0.742732
Amlaha	Env. only model	0.739863
Amlaha	Env. only model	0.735397
Amlaha	Env. only model	0.740749
Amlaha	Env. only model	0.73118
Amlaha	Env. only model	0.738549
Amlaha	Env. only model	0.740942
Amlaha	Env. only model	0.738139
Amlaha	Env. only model	0.74264
Amlaha	Env. only model	0.735485
Amlaha	Env. only model	0.739365
Amlaha	Env. only model	0.739595
Amlaha	Env. only model	0.736247
Amlaha	Env. only model	0.746178
Amlaha	Env. only model	0.736213
Amlaha	Env. only model	0.740436
Amlaha	Env. only model	0.741587
Amlaha	Env. only model	0.743418
Amlaha	Env. only model	0.738778
Amlaha	Env. only model	0.739915
Amlaha	Env. only model	0.737717
Amlaha	Env. only model	0.742278
Amlaha	Env. only model	0.740001
Amlaha	Env. only model	0.741472
Amlaha	Env. only model	0.738421
Amlaha	Env. only model	0.743068
Amlaha	Env. only model	0.741856
Amlaha	Env. only model	0.737158
Amlaha	Env. only model	0.741503
Amlaha	Env. only model	0.734164
Amlaha	Env. only model	0.737567
Amlaha	Env. only model	0.737449
Amlaha	Env. only model	0.739919
Amlaha	Env. only model	0.745941
Amlaha	Env. only model	0.752902
Amlaha	Env. only model	0.737717
Amlaha	Env. only model	0.734955
Amlaha	Env. only model	0.732997
Amlaha	Env. only model	0.736002
Amlaha	Env. only model	0.745951
Amlaha	Env. only model	0.737332
Amlaha	Env. only model	0.748049
Amlaha	Env. only model	0.74017
Amlaha	Env. only model	0.732393
Amlaha	Env. only model	0.737214
Amlaha	Env. only model	0.749777
Amlaha	Env. only model	0.736215
Amlaha	Env. only model	0.740464
Amlaha	Env. only model	0.735831
Amlaha	Env. only model	0.738388
Amlaha	Env. only model	0.754389
Amlaha	Env. only model	0.741395
Amlaha	Env. only model	0.735953
Amlaha	Env. only model	0.733738
Amlaha	Env. only model	0.741185
Amlaha	Env. only model	0.732637
Amlaha	Env. only model	0.748788
Amlaha	Env. only model	0.728872
Amlaha	Env. only model	0.733532
Amlaha	Env. only model	0.731386
Amlaha	Env. only model	0.739208
Amlaha	Env. only model	0.730585
Amlaha	Env. only model	0.733611
Amlaha	Env. only model	0.75171
Amlaha	Env. only model	0.735229
Amlaha	Env. only model	0.740433
Amlaha	Env. only model	0.741429
Amlaha	Env. only model	0.745166
Amlaha	Env. only model	0.741358
Amlaha	Env. only model	0.740376
Amlaha	Env. only model	0.742582
Amlaha	Env. only model	0.730974
Amlaha	Env. only model	0.734348
Amlaha	Env. only model	0.736275
Amlaha	Env. only model	0.74376
Amlaha	Env. only model	0.75429
Amlaha	Env. only model	0.738428
Amlaha	Env. only model	0.74177
Amlaha	Env. only model	0.737213
Amlaha	Env. only model	0.74124
Amlaha	Env. only model	0.729787
Amlaha	Env. only model	0.741611
Amlaha	Env. only model	0.741285
Amlaha	Env. only model	0.749159
Amlaha	Env. only model	0.730286
Amlaha	Env. only model	0.737547
Amlaha	Env. only model	0.724797
Amlaha	Env. only model	0.734815
Amlaha	Env. only model	0.739768
Amlaha	Env. only model	0.737179
Amlaha	Env. only model	0.73435
Amlaha	Env. only model	0.723106
Amlaha	Env. only model	0.731251
Amlaha	Env. only model	0.733955
Amlaha	Env. only model	0.737334
Amlaha	Env. only model	0.748669
Amlaha	Env. only model	0.738868
Amlaha	Env. only model	0.744403
Amlaha	Env. only model	0.743796
Amlaha	Env. only model	0.735334
Amlaha	Env. only model	0.740456
Amlaha	Env. only model	0.731226
Amlaha	Env. only model	0.735177
Amlaha	Env. only model	0.732328
Amlaha	Env. only model	0.749134
Amlaha	Env. only model	0.728178
Amlaha	Env. only model	0.736017
Amlaha	Env. only model	0.738241
Amlaha	Env. only model	0.737459
Amlaha	Env. only model	0.740806
Amlaha	Env. only model	0.735532
Amlaha	Env. only model	0.74046
Amlaha	Env. only model	0.739306
Amlaha	Env. only model	0.731212
Amlaha	Env. only model	0.740834
Amlaha	Env. only model	0.737065
Amlaha	Env. only model	0.740038
Amlaha	Env. only model	0.723944
Amlaha	Env. only model	0.734181
Amlaha	Env. only model	0.74712
Amlaha	Env. only model	0.734605
Amlaha	Env. only model	0.728198
Amlaha	Env. only model	0.737943
Amlaha	Env. only model	0.746756
Amlaha	Env. only model	0.737626
Amlaha	Env. only model	0.749641
Amlaha	Env. only model	0.742051
Amlaha	Env. only model	0.736364
Amlaha	Env. only model	0.732554
Amlaha	Env. only model	0.731986
Amlaha	Env. only model	0.738558
Amlaha	Env. only model	0.728026
Amlaha	Env. only model	0.730254
Amlaha	Env. only model	0.736556
Amlaha	Env. only model	0.736548
Amlaha	Env. only model	0.743507
Amlaha	Env. only model	0.728326
Amlaha	Env. only model	0.741244
Amlaha	Env. only model	0.739442
Amlaha	Env. only model	0.736525
Amlaha	Env. only model	0.736896
Amlaha	Env. only model	0.732486
Amlaha	Env. only model	0.727068
Amlaha	Env. only model	0.727654
Amlaha	Env. only model	0.740122
Amlaha	Env. only model	0.741351
Amlaha	Env. only model	0.750801
Amlaha	Env. only model	0.739776
Amlaha	Env. only model	0.745078
Amlaha	Env. only model	0.740107
Amlaha	Env. only model	0.731039
Amlaha	Env. only model	0.741298
Amlaha	Env. only model	0.725596
Amlaha	Env. only model	0.742394
Amlaha	Env. only model	0.732387
Amlaha	Env. only model	0.736017
Amlaha	Env. only model	0.732232
Amlaha	Env. only model	0.730003
Amlaha	Env. only model	0.740255
Amlaha	Env. only model	0.735472
Amlaha	Env. only model	0.736425
Amlaha	Env. only model	0.734016
Amlaha	Env. only model	0.739335
Amlaha	Env. only model	0.724358
Amlaha	Env. only model	0.747394
Amlaha	Env. only model	0.733821
Amlaha	Env. only model	0.746565
Amlaha	Env. only model	0.734161
Amlaha	Env. only model	0.744979
Amlaha	Env. only model	0.734354
Amlaha	Env. only model	0.742816
Amlaha	Env. only model	0.738495
Amlaha	Env. only model	0.738456
Amlaha	Env. only model	0.746282
Amlaha	Env. only model	0.744109
Amlaha	Env. only model	0.748522
Amlaha	Env. only model	0.732466
Amlaha	Env. only model	0.735985
Amlaha	Env. only model	0.747801
Amlaha	Env. only model	0.731162
Amlaha	Env. only model	0.741854
Amlaha	Env. only model	0.738977
Amlaha	Env. only model	0.736873
Amlaha	Env. only model	0.737766
Amlaha	Env. only model	0.736466
Amlaha	Env. only model	0.732697
Amlaha	Env. only model	0.747185
Amlaha	Env. only model	0.732101
Amlaha	Env. only model	0.74048
Amlaha	Env. only model	0.736246
Amlaha	Env. only model	0.737732
Amlaha	Env. only model	0.73736
Amlaha	Env. only model	0.732106
Amlaha	Env. only model	0.734065
Amlaha	Env. only model	0.741202
Amlaha	Env. only model	0.742772
Amlaha	Env. only model	0.729138
Amlaha	Env. only model	0.741687
Amlaha	Env. only model	0.73733
Amlaha	Env. only model	0.734822
Amlaha	Env. only model	0.730508
Amlaha	Env. only model	0.741074
Amlaha	Env. only model	0.729899
Amlaha	Env. only model	0.741848
Amlaha	Env. only model	0.738221
Amlaha	Env. only model	0.729951
Amlaha	Env. only model	0.741243
Amlaha	Env. only model	0.733955
Amlaha	Env. only model	0.734308
Amlaha	Env. only model	0.743285
Amlaha	Env. only model	0.73474
Amlaha	Env. only model	0.740772
Amlaha	Env. only model	0.74205
Amlaha	Env. only model	0.746159
Amlaha	Env. only model	0.73217
Amlaha	Env. only model	0.742977
Amlaha	Env. only model	0.737625
Amlaha	Env. only model	0.729447
Amlaha	Env. only model	0.733241
Amlaha	Env. only model	0.75477
Amlaha	Env. only model	0.738923
Amlaha	Env. only model	0.740008
Amlaha	Env. only model	0.739572
Amlaha	Env. only model	0.738734
Amlaha	Env. only model	0.743389
Amlaha	Env. only model	0.738867
Amlaha	Env. only model	0.735992
Amlaha	Env. only model	0.7447
Amlaha	Env. only model	0.744312
Amlaha	Env. only model	0.739078
Amlaha	Env. only model	0.736954
Amlaha	Env. only model	0.744073
Amlaha	Env. only model	0.738979
Amlaha	Env. only model	0.734553
Amlaha	Env. only model	0.739058
Amlaha	Env. only model	0.732121
Amlaha	Env. only model	0.74097
Amlaha	Env. only model	0.741178
Amlaha	Env. only model	0.730873
Amlaha	Env. only model	0.733698
Amlaha	Env. only model	0.742226
Amlaha	Env. only model	0.737385
Amlaha	Env. only model	0.738762
Amlaha	Env. only model	0.734891
Amlaha	Env. only model	0.73136
Amlaha	Env. only model	0.730501
Amlaha	Env. only model	0.737641
Amlaha	Env. only model	0.731685
Amlaha	Env. only model	0.724396
Amlaha	Env. only model	0.750817
Amlaha	Env. only model	0.741319
Amlaha	Env. only model	0.745149
Amlaha	Env. only model	0.73995
Amlaha	Env. only model	0.751394
Amlaha	Env. only model	0.751049
Amlaha	Env. only model	0.740538
Amlaha	Env. only model	0.73672
Amlaha	Env. only model	0.738858
Amlaha	Env. only model	0.744466
Amlaha	Env. only model	0.733138
Amlaha	Env. only model	0.736122
Amlaha	Env. only model	0.735585
Amlaha	Env. only model	0.739443
Amlaha	Env. only model	0.728177
Amlaha	Env. only model	0.728933
Amlaha	Env. only model	0.7342
Amlaha	Env. only model	0.742535
Amlaha	Env. only model	0.73757
Amlaha	Env. only model	0.745715
Amlaha	Env. only model	0.737759
Amlaha	Env. only model	0.739033
Amlaha	Env. only model	0.751115
Amlaha	Env. only model	0.746757
Amlaha	Env. only model	0.741977
Amlaha	Env. only model	0.736092
Amlaha	Env. only model	0.7282
Amlaha	Env. only model	0.732116
Amlaha	Env. only model	0.733459
Amlaha	Env. only model	0.734252
Amlaha	Env. only model	0.728994
Amlaha	Env. only model	0.736364
Amlaha	Env. only model	0.740046
Amlaha	Env. only model	0.729246
Amlaha	Env. only model	0.733687
Amlaha	Env. only model	0.736742
Amlaha	Env. only model	0.735731
Amlaha	Env. only model	0.743778
Amlaha	Env. only model	0.732647
Amlaha	Env. only model	0.740958
Amlaha	Env. only model	0.737888
Amlaha	Env. only model	0.745748
Amlaha	Env. only model	0.73401
Amlaha	Env. only model	0.73458
Amlaha	Env. only model	0.738089
Amlaha	Env. only model	0.739859
Amlaha	Env. only model	0.735759
Amlaha	Env. only model	0.735861
Amlaha	Env. only model	0.741277
Amlaha	Env. only model	0.743824
Amlaha	Env. only model	0.746479
Amlaha	Env. only model	0.739485
Amlaha	Env. only model	0.739737
Amlaha	Env. only model	0.7315
Amlaha	Env. only model	0.730053
Amlaha	Env. only model	0.730968
Amlaha	Env. only model	0.733422
Amlaha	Env. only model	0.737476
Amlaha	Env. only model	0.735131
Amlaha	Env. only model	0.73949
Amlaha	Env. only model	0.730872
Amlaha	Env. only model	0.736438
Amlaha	Env. only model	0.739985
Amlaha	Env. only model	0.737987
Amlaha	Env. only model	0.733169
Amlaha	Env. only model	0.735105
Patancheru	WhoGEM model	0.536512
Patancheru	WhoGEM model	0.561004
Patancheru	WhoGEM model	0.564957
Patancheru	WhoGEM model	0.568456
Patancheru	WhoGEM model	0.5444
Patancheru	WhoGEM model	0.546178
Patancheru	WhoGEM model	0.55601
Patancheru	WhoGEM model	0.565787
Patancheru	WhoGEM model	0.552245
Patancheru	WhoGEM model	0.544263
Patancheru	WhoGEM model	0.578176
Patancheru	WhoGEM model	0.564861
Patancheru	WhoGEM model	0.563866
Patancheru	WhoGEM model	0.564095
Patancheru	WhoGEM model	0.554582
Patancheru	WhoGEM model	0.529622
Patancheru	WhoGEM model	0.557724
Patancheru	WhoGEM model	0.562217
Patancheru	WhoGEM model	0.55411
Patancheru	WhoGEM model	0.560901
Patancheru	WhoGEM model	0.574631
Patancheru	WhoGEM model	0.581759
Patancheru	WhoGEM model	0.571848
Patancheru	WhoGEM model	0.549876
Patancheru	WhoGEM model	0.555958
Patancheru	WhoGEM model	0.556442
Patancheru	WhoGEM model	0.556049
Patancheru	WhoGEM model	0.565596
Patancheru	WhoGEM model	0.561531
Patancheru	WhoGEM model	0.567695
Patancheru	WhoGEM model	0.559466
Patancheru	WhoGEM model	0.552107
Patancheru	WhoGEM model	0.55443
Patancheru	WhoGEM model	0.548179
Patancheru	WhoGEM model	0.552768
Patancheru	WhoGEM model	0.538128
Patancheru	WhoGEM model	0.561766
Patancheru	WhoGEM model	0.55902
Patancheru	WhoGEM model	0.563989
Patancheru	WhoGEM model	0.573534
Patancheru	WhoGEM model	0.570764
Patancheru	WhoGEM model	0.564541
Patancheru	WhoGEM model	0.550876
Patancheru	WhoGEM model	0.561482
Patancheru	WhoGEM model	0.564923
Patancheru	WhoGEM model	0.579227
Patancheru	WhoGEM model	0.552992
Patancheru	WhoGEM model	0.556753
Patancheru	WhoGEM model	0.563433
Patancheru	WhoGEM model	0.565479
Patancheru	WhoGEM model	0.565275
Patancheru	WhoGEM model	0.551751
Patancheru	WhoGEM model	0.571057
Patancheru	WhoGEM model	0.555645
Patancheru	WhoGEM model	0.561911
Patancheru	WhoGEM model	0.570021
Patancheru	WhoGEM model	0.557507
Patancheru	WhoGEM model	0.543441
Patancheru	WhoGEM model	0.547972
Patancheru	WhoGEM model	0.554522
Patancheru	WhoGEM model	0.551762
Patancheru	WhoGEM model	0.553574
Patancheru	WhoGEM model	0.563478
Patancheru	WhoGEM model	0.549321
Patancheru	WhoGEM model	0.552297
Patancheru	WhoGEM model	0.569848
Patancheru	WhoGEM model	0.566031
Patancheru	WhoGEM model	0.580606
Patancheru	WhoGEM model	0.56091
Patancheru	WhoGEM model	0.554752
Patancheru	WhoGEM model	0.55627
Patancheru	WhoGEM model	0.571976
Patancheru	WhoGEM model	0.548261
Patancheru	WhoGEM model	0.56013
Patancheru	WhoGEM model	0.553044
Patancheru	WhoGEM model	0.555349
Patancheru	WhoGEM model	0.536256
Patancheru	WhoGEM model	0.56485
Patancheru	WhoGEM model	0.569629
Patancheru	WhoGEM model	0.558995
Patancheru	WhoGEM model	0.56147
Patancheru	WhoGEM model	0.551274
Patancheru	WhoGEM model	0.551598
Patancheru	WhoGEM model	0.546215
Patancheru	WhoGEM model	0.559406
Patancheru	WhoGEM model	0.56678
Patancheru	WhoGEM model	0.551446
Patancheru	WhoGEM model	0.566204
Patancheru	WhoGEM model	0.572575
Patancheru	WhoGEM model	0.560674
Patancheru	WhoGEM model	0.579407
Patancheru	WhoGEM model	0.570011
Patancheru	WhoGEM model	0.556325
Patancheru	WhoGEM model	0.551061
Patancheru	WhoGEM model	0.551143
Patancheru	WhoGEM model	0.556095
Patancheru	WhoGEM model	0.565272
Patancheru	WhoGEM model	0.549647
Patancheru	WhoGEM model	0.552844
Patancheru	WhoGEM model	0.556638
Patancheru	WhoGEM model	0.568322
Patancheru	WhoGEM model	0.54449
Patancheru	WhoGEM model	0.564529
Patancheru	WhoGEM model	0.555269
Patancheru	WhoGEM model	0.564336
Patancheru	WhoGEM model	0.557436
Patancheru	WhoGEM model	0.557798
Patancheru	WhoGEM model	0.560871
Patancheru	WhoGEM model	0.564502
Patancheru	WhoGEM model	0.554031
Patancheru	WhoGEM model	0.580002
Patancheru	WhoGEM model	0.550155
Patancheru	WhoGEM model	0.54492
Patancheru	WhoGEM model	0.54096
Patancheru	WhoGEM model	0.558842
Patancheru	WhoGEM model	0.558561
Patancheru	WhoGEM model	0.548673
Patancheru	WhoGEM model	0.541991
Patancheru	WhoGEM model	0.555409
Patancheru	WhoGEM model	0.573429
Patancheru	WhoGEM model	0.550363
Patancheru	WhoGEM model	0.559311
Patancheru	WhoGEM model	0.555772
Patancheru	WhoGEM model	0.55165
Patancheru	WhoGEM model	0.531467
Patancheru	WhoGEM model	0.553915
Patancheru	WhoGEM model	0.560844
Patancheru	WhoGEM model	0.554295
Patancheru	WhoGEM model	0.545414
Patancheru	WhoGEM model	0.559893
Patancheru	WhoGEM model	0.56536
Patancheru	WhoGEM model	0.545283
Patancheru	WhoGEM model	0.547257
Patancheru	WhoGEM model	0.574462
Patancheru	WhoGEM model	0.572045
Patancheru	WhoGEM model	0.550264
Patancheru	WhoGEM model	0.557484
Patancheru	WhoGEM model	0.553824
Patancheru	WhoGEM model	0.565155
Patancheru	WhoGEM model	0.546841
Patancheru	WhoGEM model	0.559131
Patancheru	WhoGEM model	0.569559
Patancheru	WhoGEM model	0.546997
Patancheru	WhoGEM model	0.554
Patancheru	WhoGEM model	0.560438
Patancheru	WhoGEM model	0.569728
Patancheru	WhoGEM model	0.566098
Patancheru	WhoGEM model	0.562708
Patancheru	WhoGEM model	0.545835
Patancheru	WhoGEM model	0.56466
Patancheru	WhoGEM model	0.545053
Patancheru	WhoGEM model	0.563335
Patancheru	WhoGEM model	0.550052
Patancheru	WhoGEM model	0.542973
Patancheru	WhoGEM model	0.559765
Patancheru	WhoGEM model	0.54769
Patancheru	WhoGEM model	0.557692
Patancheru	WhoGEM model	0.544195
Patancheru	WhoGEM model	0.555371
Patancheru	WhoGEM model	0.563388
Patancheru	WhoGEM model	0.555634
Patancheru	WhoGEM model	0.556769
Patancheru	WhoGEM model	0.546288
Patancheru	WhoGEM model	0.562375
Patancheru	WhoGEM model	0.565918
Patancheru	WhoGEM model	0.550507
Patancheru	WhoGEM model	0.546552
Patancheru	WhoGEM model	0.566211
Patancheru	WhoGEM model	0.542994
Patancheru	WhoGEM model	0.561338
Patancheru	WhoGEM model	0.566639
Patancheru	WhoGEM model	0.542907
Patancheru	WhoGEM model	0.560918
Patancheru	WhoGEM model	0.577766
Patancheru	WhoGEM model	0.541838
Patancheru	WhoGEM model	0.564209
Patancheru	WhoGEM model	0.545064
Patancheru	WhoGEM model	0.56527
Patancheru	WhoGEM model	0.541141
Patancheru	WhoGEM model	0.559618
Patancheru	WhoGEM model	0.577611
Patancheru	WhoGEM model	0.55116
Patancheru	WhoGEM model	0.558119
Patancheru	WhoGEM model	0.556755
Patancheru	WhoGEM model	0.558172
Patancheru	WhoGEM model	0.553753
Patancheru	WhoGEM model	0.557101
Patancheru	WhoGEM model	0.547859
Patancheru	WhoGEM model	0.536204
Patancheru	WhoGEM model	0.55143
Patancheru	WhoGEM model	0.561913
Patancheru	WhoGEM model	0.56295
Patancheru	WhoGEM model	0.540497
Patancheru	WhoGEM model	0.569266
Patancheru	WhoGEM model	0.565698
Patancheru	WhoGEM model	0.546001
Patancheru	WhoGEM model	0.583677
Patancheru	WhoGEM model	0.563937
Patancheru	WhoGEM model	0.558897
Patancheru	WhoGEM model	0.546531
Patancheru	WhoGEM model	0.543375
Patancheru	WhoGEM model	0.556182
Patancheru	WhoGEM model	0.553372
Patancheru	WhoGEM model	0.558252
Patancheru	WhoGEM model	0.551229
Patancheru	WhoGEM model	0.567814
Patancheru	WhoGEM model	0.540497
Patancheru	WhoGEM model	0.54097
Patancheru	WhoGEM model	0.567988
Patancheru	WhoGEM model	0.542826
Patancheru	WhoGEM model	0.560091
Patancheru	WhoGEM model	0.564251
Patancheru	WhoGEM model	0.55894
Patancheru	WhoGEM model	0.553994
Patancheru	WhoGEM model	0.542544
Patancheru	WhoGEM model	0.546922
Patancheru	WhoGEM model	0.55945
Patancheru	WhoGEM model	0.562348
Patancheru	WhoGEM model	0.571748
Patancheru	WhoGEM model	0.568758
Patancheru	WhoGEM model	0.544193
Patancheru	WhoGEM model	0.568432
Patancheru	WhoGEM model	0.581274
Patancheru	WhoGEM model	0.547774
Patancheru	WhoGEM model	0.554112
Patancheru	WhoGEM model	0.558434
Patancheru	WhoGEM model	0.537149
Patancheru	WhoGEM model	0.552368
Patancheru	WhoGEM model	0.544054
Patancheru	WhoGEM model	0.552727
Patancheru	WhoGEM model	0.574028
Patancheru	WhoGEM model	0.547628
Patancheru	WhoGEM model	0.559769
Patancheru	WhoGEM model	0.534393
Patancheru	WhoGEM model	0.545796
Patancheru	WhoGEM model	0.542059
Patancheru	WhoGEM model	0.558745
Patancheru	WhoGEM model	0.560753
Patancheru	WhoGEM model	0.556063
Patancheru	WhoGEM model	0.55526
Patancheru	WhoGEM model	0.571322
Patancheru	WhoGEM model	0.537353
Patancheru	WhoGEM model	0.558514
Patancheru	WhoGEM model	0.548192
Patancheru	WhoGEM model	0.539777
Patancheru	WhoGEM model	0.541239
Patancheru	WhoGEM model	0.558672
Patancheru	WhoGEM model	0.556034
Patancheru	WhoGEM model	0.562062
Patancheru	WhoGEM model	0.551589
Patancheru	WhoGEM model	0.558213
Patancheru	WhoGEM model	0.545081
Patancheru	WhoGEM model	0.545075
Patancheru	WhoGEM model	0.564719
Patancheru	WhoGEM model	0.557307
Patancheru	WhoGEM model	0.57585
Patancheru	WhoGEM model	0.554487
Patancheru	WhoGEM model	0.54219
Patancheru	WhoGEM model	0.551688
Patancheru	WhoGEM model	0.547014
Patancheru	WhoGEM model	0.545163
Patancheru	WhoGEM model	0.562612
Patancheru	WhoGEM model	0.56284
Patancheru	WhoGEM model	0.544465
Patancheru	WhoGEM model	0.557141
Patancheru	WhoGEM model	0.55397
Patancheru	WhoGEM model	0.55988
Patancheru	WhoGEM model	0.557935
Patancheru	WhoGEM model	0.560623
Patancheru	WhoGEM model	0.548683
Patancheru	WhoGEM model	0.571319
Patancheru	WhoGEM model	0.562197
Patancheru	WhoGEM model	0.566554
Patancheru	WhoGEM model	0.56193
Patancheru	WhoGEM model	0.552474
Patancheru	WhoGEM model	0.581053
Patancheru	WhoGEM model	0.559227
Patancheru	WhoGEM model	0.543972
Patancheru	WhoGEM model	0.557809
Patancheru	WhoGEM model	0.57475
Patancheru	WhoGEM model	0.566336
Patancheru	WhoGEM model	0.55205
Patancheru	WhoGEM model	0.570871
Patancheru	WhoGEM model	0.563106
Patancheru	WhoGEM model	0.553168
Patancheru	WhoGEM model	0.567919
Patancheru	WhoGEM model	0.546978
Patancheru	WhoGEM model	0.552756
Patancheru	WhoGEM model	0.546437
Patancheru	WhoGEM model	0.550299
Patancheru	WhoGEM model	0.560917
Patancheru	WhoGEM model	0.551925
Patancheru	WhoGEM model	0.555383
Patancheru	WhoGEM model	0.569811
Patancheru	WhoGEM model	0.561011
Patancheru	WhoGEM model	0.532952
Patancheru	WhoGEM model	0.558859
Patancheru	WhoGEM model	0.563984
Patancheru	WhoGEM model	0.556371
Patancheru	WhoGEM model	0.527374
Patancheru	WhoGEM model	0.548576
Patancheru	WhoGEM model	0.554118
Patancheru	WhoGEM model	0.559605
Patancheru	WhoGEM model	0.558893
Patancheru	WhoGEM model	0.558408
Patancheru	WhoGEM model	0.577809
Patancheru	WhoGEM model	0.559667
Patancheru	WhoGEM model	0.555038
Patancheru	WhoGEM model	0.569986
Patancheru	WhoGEM model	0.579679
Patancheru	WhoGEM model	0.54155
Patancheru	WhoGEM model	0.554556
Patancheru	WhoGEM model	0.556052
Patancheru	WhoGEM model	0.553673
Patancheru	WhoGEM model	0.56492
Patancheru	WhoGEM model	0.556888
Patancheru	WhoGEM model	0.553541
Patancheru	WhoGEM model	0.576905
Patancheru	WhoGEM model	0.561885
Patancheru	WhoGEM model	0.574013
Patancheru	WhoGEM model	0.559545
Patancheru	WhoGEM model	0.552608
Patancheru	WhoGEM model	0.56766
Patancheru	WhoGEM model	0.564598
Patancheru	WhoGEM model	0.576684
Patancheru	WhoGEM model	0.556082
Patancheru	WhoGEM model	0.537292
Patancheru	WhoGEM model	0.565279
Patancheru	WhoGEM model	0.556099
Patancheru	WhoGEM model	0.547769
Patancheru	WhoGEM model	0.567898
Patancheru	WhoGEM model	0.550831
Patancheru	WhoGEM model	0.546709
Patancheru	WhoGEM model	0.557338
Patancheru	WhoGEM model	0.559391
Patancheru	WhoGEM model	0.54485
Patancheru	WhoGEM model	0.579167
Patancheru	WhoGEM model	0.550969
Patancheru	WhoGEM model	0.553143
Patancheru	WhoGEM model	0.550186
Patancheru	WhoGEM model	0.554353
Patancheru	WhoGEM model	0.550311
Patancheru	WhoGEM model	0.535315
Patancheru	WhoGEM model	0.561177
Patancheru	WhoGEM model	0.539116
Patancheru	WhoGEM model	0.532495
Patancheru	WhoGEM model	0.553827
Patancheru	WhoGEM model	0.558566
Patancheru	WhoGEM model	0.564927
Patancheru	WhoGEM model	0.561871
Patancheru	WhoGEM model	0.575325
Patancheru	WhoGEM model	0.574846
Patancheru	WhoGEM model	0.552883
Patancheru	WhoGEM model	0.553756
Patancheru	WhoGEM model	0.55935
Patancheru	WhoGEM model	0.554459
Patancheru	WhoGEM model	0.577699
Patancheru	WhoGEM model	0.54515
Patancheru	WhoGEM model	0.561453
Patancheru	WhoGEM model	0.560519
Patancheru	WhoGEM model	0.58028
Patancheru	WhoGEM model	0.562488
Patancheru	WhoGEM model	0.565771
Patancheru	WhoGEM model	0.566956
Patancheru	WhoGEM model	0.550645
Patancheru	WhoGEM model	0.548877
Patancheru	WhoGEM model	0.554233
Patancheru	WhoGEM model	0.552781
Patancheru	WhoGEM model	0.545179
Patancheru	WhoGEM model	0.54054
Patancheru	WhoGEM model	0.5685
Patancheru	WhoGEM model	0.551043
Patancheru	WhoGEM model	0.557387
Patancheru	WhoGEM model	0.569149
Patancheru	WhoGEM model	0.567997
Patancheru	WhoGEM model	0.557497
Patancheru	WhoGEM model	0.542885
Patancheru	WhoGEM model	0.550104
Patancheru	WhoGEM model	0.568107
Patancheru	WhoGEM model	0.570198
Patancheru	WhoGEM model	0.5729
Patancheru	WhoGEM model	0.554835
Patancheru	WhoGEM model	0.569168
Patancheru	WhoGEM model	0.554921
Patancheru	WhoGEM model	0.542247
Patancheru	WhoGEM model	0.557899
Patancheru	WhoGEM model	0.559904
Patancheru	WhoGEM model	0.563409
Patancheru	WhoGEM model	0.555114
Patancheru	WhoGEM model	0.572912
Patancheru	WhoGEM model	0.559902
Patancheru	WhoGEM model	0.538589
Patancheru	WhoGEM model	0.57088
Patancheru	WhoGEM model	0.573923
Patancheru	WhoGEM model	0.568352
Patancheru	WhoGEM model	0.558586
Patancheru	WhoGEM model	0.542962
Patancheru	WhoGEM model	0.57097
Patancheru	WhoGEM model	0.556737
Patancheru	WhoGEM model	0.559394
Patancheru	WhoGEM model	0.5526
Patancheru	WhoGEM model	0.573365
Patancheru	WhoGEM model	0.547429
Patancheru	WhoGEM model	0.564958
Patancheru	WhoGEM model	0.5661
Patancheru	WhoGEM model	0.569515
Patancheru	WhoGEM model	0.562792
Patancheru	WhoGEM model	0.558607
Patancheru	WhoGEM model	0.538935
Patancheru	WhoGEM model	0.544071
Patancheru	WhoGEM model	0.568284
Patancheru	WhoGEM model	0.556766
Patancheru	WhoGEM model	0.561613
Patancheru	WhoGEM model	0.548597
Patancheru	WhoGEM model	0.553153
Patancheru	WhoGEM model	0.567866
Patancheru	WhoGEM model	0.558709
Patancheru	WhoGEM model	0.561858
Patancheru	WhoGEM model	0.555526
Patancheru	WhoGEM model	0.556826
Patancheru	WhoGEM model	0.55031
Patancheru	WhoGEM model	0.561306
Patancheru	WhoGEM model	0.561592
Patancheru	WhoGEM model	0.56351
Patancheru	WhoGEM model	0.566266
Patancheru	WhoGEM model	0.557399
Patancheru	WhoGEM model	0.573559
Patancheru	WhoGEM model	0.565577
Patancheru	WhoGEM model	0.573979
Patancheru	WhoGEM model	0.559437
Patancheru	WhoGEM model	0.563153
Patancheru	WhoGEM model	0.567122
Patancheru	WhoGEM model	0.555213
Patancheru	WhoGEM model	0.550515
Patancheru	WhoGEM model	0.565776
Patancheru	WhoGEM model	0.569203
Patancheru	WhoGEM model	0.579522
Patancheru	WhoGEM model	0.55826
Patancheru	WhoGEM model	0.562623
Patancheru	WhoGEM model	0.572876
Patancheru	WhoGEM model	0.544056
Patancheru	WhoGEM model	0.554449
Patancheru	WhoGEM model	0.587864
Patancheru	WhoGEM model	0.55049
Patancheru	WhoGEM model	0.564175
Patancheru	WhoGEM model	0.553995
Patancheru	WhoGEM model	0.55181
Patancheru	WhoGEM model	0.542936
Patancheru	WhoGEM model	0.563404
Patancheru	WhoGEM model	0.557877
Patancheru	WhoGEM model	0.568319
Patancheru	WhoGEM model	0.559174
Patancheru	WhoGEM model	0.545904
Patancheru	WhoGEM model	0.54541
Patancheru	WhoGEM model	0.575322
Patancheru	WhoGEM model	0.559826
Patancheru	WhoGEM model	0.561903
Patancheru	WhoGEM model	0.563245
Patancheru	WhoGEM model	0.558612
Patancheru	WhoGEM model	0.555409
Patancheru	WhoGEM model	0.566839
Patancheru	WhoGEM model	0.551332
Patancheru	WhoGEM model	0.562523
Patancheru	WhoGEM model	0.551285
Patancheru	WhoGEM model	0.535491
Patancheru	WhoGEM model	0.55855
Patancheru	WhoGEM model	0.559948
Patancheru	WhoGEM model	0.572972
Patancheru	WhoGEM model	0.554299
Patancheru	WhoGEM model	0.562759
Patancheru	WhoGEM model	0.555862
Patancheru	WhoGEM model	0.563503
Patancheru	WhoGEM model	0.570206
Patancheru	WhoGEM model	0.557295
Patancheru	WhoGEM model	0.557149
Patancheru	WhoGEM model	0.564166
Patancheru	WhoGEM model	0.547871
Patancheru	WhoGEM model	0.55619
Patancheru	WhoGEM model	0.576329
Patancheru	WhoGEM model	0.547402
Patancheru	WhoGEM model	0.557219
Patancheru	WhoGEM model	0.56296
Patancheru	WhoGEM model	0.557207
Patancheru	WhoGEM model	0.546639
Patancheru	WhoGEM model	0.554995
Patancheru	WhoGEM model	0.554449
Patancheru	WhoGEM model	0.569249
Patancheru	WhoGEM model	0.54732
Patancheru	WhoGEM model	0.587848
Patancheru	WhoGEM model	0.549552
Patancheru	WhoGEM model	0.541072
Patancheru	WhoGEM model	0.57918
Patancheru	WhoGEM model	0.565356
Patancheru	WhoGEM model	0.543561
Patancheru	WhoGEM model	0.56085
Patancheru	WhoGEM model	0.555005
Patancheru	WhoGEM model	0.559537
Patancheru	WhoGEM model	0.566114
Patancheru	WhoGEM model	0.566194
Patancheru	WhoGEM model	0.587649
Patancheru	Env. only model	0.462545
Patancheru	Env. only model	0.489753
Patancheru	Env. only model	0.490951
Patancheru	Env. only model	0.498667
Patancheru	Env. only model	0.459618
Patancheru	Env. only model	0.49061
Patancheru	Env. only model	0.479714
Patancheru	Env. only model	0.481406
Patancheru	Env. only model	0.473995
Patancheru	Env. only model	0.48151
Patancheru	Env. only model	0.497291
Patancheru	Env. only model	0.491633
Patancheru	Env. only model	0.488127
Patancheru	Env. only model	0.484252
Patancheru	Env. only model	0.473755
Patancheru	Env. only model	0.474003
Patancheru	Env. only model	0.495808
Patancheru	Env. only model	0.493009
Patancheru	Env. only model	0.485984
Patancheru	Env. only model	0.48324
Patancheru	Env. only model	0.491763
Patancheru	Env. only model	0.499817
Patancheru	Env. only model	0.495499
Patancheru	Env. only model	0.477045
Patancheru	Env. only model	0.475201
Patancheru	Env. only model	0.488407
Patancheru	Env. only model	0.488573
Patancheru	Env. only model	0.480383
Patancheru	Env. only model	0.490109
Patancheru	Env. only model	0.485373
Patancheru	Env. only model	0.505104
Patancheru	Env. only model	0.487311
Patancheru	Env. only model	0.481699
Patancheru	Env. only model	0.466152
Patancheru	Env. only model	0.482895
Patancheru	Env. only model	0.483546
Patancheru	Env. only model	0.494581
Patancheru	Env. only model	0.51214
Patancheru	Env. only model	0.497135
Patancheru	Env. only model	0.488913
Patancheru	Env. only model	0.510192
Patancheru	Env. only model	0.494654
Patancheru	Env. only model	0.471971
Patancheru	Env. only model	0.483276
Patancheru	Env. only model	0.476907
Patancheru	Env. only model	0.495299
Patancheru	Env. only model	0.482256
Patancheru	Env. only model	0.486392
Patancheru	Env. only model	0.506507
Patancheru	Env. only model	0.479271
Patancheru	Env. only model	0.490016
Patancheru	Env. only model	0.485757
Patancheru	Env. only model	0.48704
Patancheru	Env. only model	0.471296
Patancheru	Env. only model	0.483995
Patancheru	Env. only model	0.503385
Patancheru	Env. only model	0.484741
Patancheru	Env. only model	0.463988
Patancheru	Env. only model	0.486588
Patancheru	Env. only model	0.496571
Patancheru	Env. only model	0.471323
Patancheru	Env. only model	0.495154
Patancheru	Env. only model	0.478741
Patancheru	Env. only model	0.484771
Patancheru	Env. only model	0.495722
Patancheru	Env. only model	0.488104
Patancheru	Env. only model	0.494897
Patancheru	Env. only model	0.502317
Patancheru	Env. only model	0.489393
Patancheru	Env. only model	0.496098
Patancheru	Env. only model	0.479853
Patancheru	Env. only model	0.487669
Patancheru	Env. only model	0.465242
Patancheru	Env. only model	0.498494
Patancheru	Env. only model	0.481288
Patancheru	Env. only model	0.477311
Patancheru	Env. only model	0.478764
Patancheru	Env. only model	0.505567
Patancheru	Env. only model	0.488418
Patancheru	Env. only model	0.484926
Patancheru	Env. only model	0.485963
Patancheru	Env. only model	0.493488
Patancheru	Env. only model	0.488068
Patancheru	Env. only model	0.48384
Patancheru	Env. only model	0.469986
Patancheru	Env. only model	0.499495
Patancheru	Env. only model	0.477815
Patancheru	Env. only model	0.492195
Patancheru	Env. only model	0.499656
Patancheru	Env. only model	0.481301
Patancheru	Env. only model	0.502968
Patancheru	Env. only model	0.50064
Patancheru	Env. only model	0.487653
Patancheru	Env. only model	0.491756
Patancheru	Env. only model	0.487515
Patancheru	Env. only model	0.482405
Patancheru	Env. only model	0.483477
Patancheru	Env. only model	0.477803
Patancheru	Env. only model	0.483835
Patancheru	Env. only model	0.485681
Patancheru	Env. only model	0.488217
Patancheru	Env. only model	0.468388
Patancheru	Env. only model	0.486324
Patancheru	Env. only model	0.476749
Patancheru	Env. only model	0.500862
Patancheru	Env. only model	0.469838
Patancheru	Env. only model	0.493662
Patancheru	Env. only model	0.488982
Patancheru	Env. only model	0.481294
Patancheru	Env. only model	0.481262
Patancheru	Env. only model	0.510388
Patancheru	Env. only model	0.47653
Patancheru	Env. only model	0.493268
Patancheru	Env. only model	0.484917
Patancheru	Env. only model	0.492009
Patancheru	Env. only model	0.483799
Patancheru	Env. only model	0.491234
Patancheru	Env. only model	0.483857
Patancheru	Env. only model	0.480342
Patancheru	Env. only model	0.51693
Patancheru	Env. only model	0.472378
Patancheru	Env. only model	0.481763
Patancheru	Env. only model	0.486899
Patancheru	Env. only model	0.465604
Patancheru	Env. only model	0.46634
Patancheru	Env. only model	0.471642
Patancheru	Env. only model	0.490764
Patancheru	Env. only model	0.490755
Patancheru	Env. only model	0.480944
Patancheru	Env. only model	0.475737
Patancheru	Env. only model	0.488914
Patancheru	Env. only model	0.480728
Patancheru	Env. only model	0.469762
Patancheru	Env. only model	0.493285
Patancheru	Env. only model	0.491689
Patancheru	Env. only model	0.484697
Patancheru	Env. only model	0.494613
Patancheru	Env. only model	0.483776
Patancheru	Env. only model	0.486666
Patancheru	Env. only model	0.476498
Patancheru	Env. only model	0.475417
Patancheru	Env. only model	0.496598
Patancheru	Env. only model	0.471965
Patancheru	Env. only model	0.494478
Patancheru	Env. only model	0.495788
Patancheru	Env. only model	0.496439
Patancheru	Env. only model	0.492458
Patancheru	Env. only model	0.480071
Patancheru	Env. only model	0.47777
Patancheru	Env. only model	0.476238
Patancheru	Env. only model	0.488162
Patancheru	Env. only model	0.506962
Patancheru	Env. only model	0.473684
Patancheru	Env. only model	0.472915
Patancheru	Env. only model	0.478332
Patancheru	Env. only model	0.479934
Patancheru	Env. only model	0.479396
Patancheru	Env. only model	0.474105
Patancheru	Env. only model	0.483798
Patancheru	Env. only model	0.489733
Patancheru	Env. only model	0.482678
Patancheru	Env. only model	0.488261
Patancheru	Env. only model	0.470892
Patancheru	Env. only model	0.499004
Patancheru	Env. only model	0.483094
Patancheru	Env. only model	0.476107
Patancheru	Env. only model	0.474701
Patancheru	Env. only model	0.50453
Patancheru	Env. only model	0.479971
Patancheru	Env. only model	0.486316
Patancheru	Env. only model	0.499792
Patancheru	Env. only model	0.478328
Patancheru	Env. only model	0.487114
Patancheru	Env. only model	0.503308
Patancheru	Env. only model	0.476228
Patancheru	Env. only model	0.485639
Patancheru	Env. only model	0.473658
Patancheru	Env. only model	0.491693
Patancheru	Env. only model	0.478611
Patancheru	Env. only model	0.487671
Patancheru	Env. only model	0.510814
Patancheru	Env. only model	0.492632
Patancheru	Env. only model	0.497445
Patancheru	Env. only model	0.47929
Patancheru	Env. only model	0.484575
Patancheru	Env. only model	0.474098
Patancheru	Env. only model	0.488507
Patancheru	Env. only model	0.472452
Patancheru	Env. only model	0.4586
Patancheru	Env. only model	0.472119
Patancheru	Env. only model	0.480528
Patancheru	Env. only model	0.482737
Patancheru	Env. only model	0.477562
Patancheru	Env. only model	0.492607
Patancheru	Env. only model	0.486377
Patancheru	Env. only model	0.499124
Patancheru	Env. only model	0.517544
Patancheru	Env. only model	0.506274
Patancheru	Env. only model	0.484004
Patancheru	Env. only model	0.469796
Patancheru	Env. only model	0.482478
Patancheru	Env. only model	0.487846
Patancheru	Env. only model	0.478277
Patancheru	Env. only model	0.497753
Patancheru	Env. only model	0.491848
Patancheru	Env. only model	0.49293
Patancheru	Env. only model	0.46555
Patancheru	Env. only model	0.466891
Patancheru	Env. only model	0.492786
Patancheru	Env. only model	0.478112
Patancheru	Env. only model	0.479875
Patancheru	Env. only model	0.478045
Patancheru	Env. only model	0.47876
Patancheru	Env. only model	0.494894
Patancheru	Env. only model	0.475434
Patancheru	Env. only model	0.488961
Patancheru	Env. only model	0.484872
Patancheru	Env. only model	0.494707
Patancheru	Env. only model	0.497468
Patancheru	Env. only model	0.49732
Patancheru	Env. only model	0.492837
Patancheru	Env. only model	0.500654
Patancheru	Env. only model	0.503322
Patancheru	Env. only model	0.478262
Patancheru	Env. only model	0.493437
Patancheru	Env. only model	0.4792
Patancheru	Env. only model	0.478829
Patancheru	Env. only model	0.475003
Patancheru	Env. only model	0.478842
Patancheru	Env. only model	0.477936
Patancheru	Env. only model	0.489435
Patancheru	Env. only model	0.48257
Patancheru	Env. only model	0.48152
Patancheru	Env. only model	0.471128
Patancheru	Env. only model	0.474555
Patancheru	Env. only model	0.477889
Patancheru	Env. only model	0.479597
Patancheru	Env. only model	0.487083
Patancheru	Env. only model	0.496005
Patancheru	Env. only model	0.483906
Patancheru	Env. only model	0.49533
Patancheru	Env. only model	0.490231
Patancheru	Env. only model	0.488689
Patancheru	Env. only model	0.494104
Patancheru	Env. only model	0.487852
Patancheru	Env. only model	0.470097
Patancheru	Env. only model	0.480262
Patancheru	Env. only model	0.487892
Patancheru	Env. only model	0.492249
Patancheru	Env. only model	0.483345
Patancheru	Env. only model	0.48272
Patancheru	Env. only model	0.482929
Patancheru	Env. only model	0.475803
Patancheru	Env. only model	0.506592
Patancheru	Env. only model	0.484602
Patancheru	Env. only model	0.504351
Patancheru	Env. only model	0.472194
Patancheru	Env. only model	0.490389
Patancheru	Env. only model	0.474784
Patancheru	Env. only model	0.469406
Patancheru	Env. only model	0.472747
Patancheru	Env. only model	0.485237
Patancheru	Env. only model	0.485763
Patancheru	Env. only model	0.474364
Patancheru	Env. only model	0.475594
Patancheru	Env. only model	0.480227
Patancheru	Env. only model	0.492102
Patancheru	Env. only model	0.484489
Patancheru	Env. only model	0.506062
Patancheru	Env. only model	0.47589
Patancheru	Env. only model	0.492152
Patancheru	Env. only model	0.4904
Patancheru	Env. only model	0.497659
Patancheru	Env. only model	0.496146
Patancheru	Env. only model	0.473871
Patancheru	Env. only model	0.507703
Patancheru	Env. only model	0.467021
Patancheru	Env. only model	0.475533
Patancheru	Env. only model	0.487634
Patancheru	Env. only model	0.493749
Patancheru	Env. only model	0.492219
Patancheru	Env. only model	0.476496
Patancheru	Env. only model	0.486204
Patancheru	Env. only model	0.483113
Patancheru	Env. only model	0.48959
Patancheru	Env. only model	0.501522
Patancheru	Env. only model	0.497973
Patancheru	Env. only model	0.486881
Patancheru	Env. only model	0.463591
Patancheru	Env. only model	0.493404
Patancheru	Env. only model	0.4891
Patancheru	Env. only model	0.485855
Patancheru	Env. only model	0.480381
Patancheru	Env. only model	0.489361
Patancheru	Env. only model	0.479813
Patancheru	Env. only model	0.478334
Patancheru	Env. only model	0.494786
Patancheru	Env. only model	0.482063
Patancheru	Env. only model	0.482633
Patancheru	Env. only model	0.449748
Patancheru	Env. only model	0.471438
Patancheru	Env. only model	0.47141
Patancheru	Env. only model	0.47828
Patancheru	Env. only model	0.488778
Patancheru	Env. only model	0.484748
Patancheru	Env. only model	0.508562
Patancheru	Env. only model	0.493294
Patancheru	Env. only model	0.483422
Patancheru	Env. only model	0.490556
Patancheru	Env. only model	0.503822
Patancheru	Env. only model	0.46689
Patancheru	Env. only model	0.488437
Patancheru	Env. only model	0.471297
Patancheru	Env. only model	0.466975
Patancheru	Env. only model	0.496104
Patancheru	Env. only model	0.48781
Patancheru	Env. only model	0.501041
Patancheru	Env. only model	0.504152
Patancheru	Env. only model	0.485148
Patancheru	Env. only model	0.495763
Patancheru	Env. only model	0.492347
Patancheru	Env. only model	0.48065
Patancheru	Env. only model	0.484206
Patancheru	Env. only model	0.473709
Patancheru	Env. only model	0.500845
Patancheru	Env. only model	0.472553
Patancheru	Env. only model	0.475637
Patancheru	Env. only model	0.492706
Patancheru	Env. only model	0.482581
Patancheru	Env. only model	0.475841
Patancheru	Env. only model	0.505747
Patancheru	Env. only model	0.479576
Patancheru	Env. only model	0.47944
Patancheru	Env. only model	0.497449
Patancheru	Env. only model	0.502838
Patancheru	Env. only model	0.477727
Patancheru	Env. only model	0.502031
Patancheru	Env. only model	0.485614
Patancheru	Env. only model	0.469858
Patancheru	Env. only model	0.469768
Patancheru	Env. only model	0.489668
Patancheru	Env. only model	0.470646
Patancheru	Env. only model	0.464185
Patancheru	Env. only model	0.475844
Patancheru	Env. only model	0.4796
Patancheru	Env. only model	0.452534
Patancheru	Env. only model	0.485608
Patancheru	Env. only model	0.484651
Patancheru	Env. only model	0.490517
Patancheru	Env. only model	0.493273
Patancheru	Env. only model	0.498454
Patancheru	Env. only model	0.493855
Patancheru	Env. only model	0.500483
Patancheru	Env. only model	0.474599
Patancheru	Env. only model	0.479982
Patancheru	Env. only model	0.500363
Patancheru	Env. only model	0.499269
Patancheru	Env. only model	0.472986
Patancheru	Env. only model	0.497657
Patancheru	Env. only model	0.480082
Patancheru	Env. only model	0.509475
Patancheru	Env. only model	0.487926
Patancheru	Env. only model	0.490933
Patancheru	Env. only model	0.497304
Patancheru	Env. only model	0.470025
Patancheru	Env. only model	0.491131
Patancheru	Env. only model	0.47626
Patancheru	Env. only model	0.477306
Patancheru	Env. only model	0.469743
Patancheru	Env. only model	0.481099
Patancheru	Env. only model	0.497337
Patancheru	Env. only model	0.490864
Patancheru	Env. only model	0.492685
Patancheru	Env. only model	0.494047
Patancheru	Env. only model	0.494426
Patancheru	Env. only model	0.484768
Patancheru	Env. only model	0.461384
Patancheru	Env. only model	0.476916
Patancheru	Env. only model	0.499549
Patancheru	Env. only model	0.503343
Patancheru	Env. only model	0.499178
Patancheru	Env. only model	0.483306
Patancheru	Env. only model	0.484428
Patancheru	Env. only model	0.488387
Patancheru	Env. only model	0.462399
Patancheru	Env. only model	0.467285
Patancheru	Env. only model	0.485673
Patancheru	Env. only model	0.48928
Patancheru	Env. only model	0.471383
Patancheru	Env. only model	0.491072
Patancheru	Env. only model	0.495713
Patancheru	Env. only model	0.481289
Patancheru	Env. only model	0.494152
Patancheru	Env. only model	0.501402
Patancheru	Env. only model	0.495263
Patancheru	Env. only model	0.472668
Patancheru	Env. only model	0.469643
Patancheru	Env. only model	0.491761
Patancheru	Env. only model	0.495444
Patancheru	Env. only model	0.477743
Patancheru	Env. only model	0.475882
Patancheru	Env. only model	0.496564
Patancheru	Env. only model	0.473075
Patancheru	Env. only model	0.483856
Patancheru	Env. only model	0.501469
Patancheru	Env. only model	0.487243
Patancheru	Env. only model	0.491813
Patancheru	Env. only model	0.491637
Patancheru	Env. only model	0.463945
Patancheru	Env. only model	0.473819
Patancheru	Env. only model	0.483552
Patancheru	Env. only model	0.501864
Patancheru	Env. only model	0.486906
Patancheru	Env. only model	0.48231
Patancheru	Env. only model	0.482469
Patancheru	Env. only model	0.49039
Patancheru	Env. only model	0.479469
Patancheru	Env. only model	0.495895
Patancheru	Env. only model	0.480628
Patancheru	Env. only model	0.49206
Patancheru	Env. only model	0.477925
Patancheru	Env. only model	0.488179
Patancheru	Env. only model	0.480789
Patancheru	Env. only model	0.481954
Patancheru	Env. only model	0.482183
Patancheru	Env. only model	0.485993
Patancheru	Env. only model	0.500386
Patancheru	Env. only model	0.485714
Patancheru	Env. only model	0.48869
Patancheru	Env. only model	0.482383
Patancheru	Env. only model	0.482294
Patancheru	Env. only model	0.497879
Patancheru	Env. only model	0.487159
Patancheru	Env. only model	0.485006
Patancheru	Env. only model	0.487001
Patancheru	Env. only model	0.482634
Patancheru	Env. only model	0.513866
Patancheru	Env. only model	0.481829
Patancheru	Env. only model	0.487351
Patancheru	Env. only model	0.49868
Patancheru	Env. only model	0.481659
Patancheru	Env. only model	0.466166
Patancheru	Env. only model	0.519373
Patancheru	Env. only model	0.468775
Patancheru	Env. only model	0.483376
Patancheru	Env. only model	0.479659
Patancheru	Env. only model	0.499795
Patancheru	Env. only model	0.457022
Patancheru	Env. only model	0.49088
Patancheru	Env. only model	0.477051
Patancheru	Env. only model	0.496332
Patancheru	Env. only model	0.485645
Patancheru	Env. only model	0.463854
Patancheru	Env. only model	0.469593
Patancheru	Env. only model	0.49253
Patancheru	Env. only model	0.484443
Patancheru	Env. only model	0.486311
Patancheru	Env. only model	0.502344
Patancheru	Env. only model	0.491451
Patancheru	Env. only model	0.498927
Patancheru	Env. only model	0.48781
Patancheru	Env. only model	0.47872
Patancheru	Env. only model	0.487155
Patancheru	Env. only model	0.476472
Patancheru	Env. only model	0.461802
Patancheru	Env. only model	0.485053
Patancheru	Env. only model	0.481209
Patancheru	Env. only model	0.480954
Patancheru	Env. only model	0.496821
Patancheru	Env. only model	0.489801
Patancheru	Env. only model	0.482052
Patancheru	Env. only model	0.479571
Patancheru	Env. only model	0.497243
Patancheru	Env. only model	0.49069
Patancheru	Env. only model	0.477257
Patancheru	Env. only model	0.495842
Patancheru	Env. only model	0.483137
Patancheru	Env. only model	0.481016
Patancheru	Env. only model	0.495713
Patancheru	Env. only model	0.470238
Patancheru	Env. only model	0.483864
Patancheru	Env. only model	0.478898
Patancheru	Env. only model	0.483795
Patancheru	Env. only model	0.499801
Patancheru	Env. only model	0.483544
Patancheru	Env. only model	0.485222
Patancheru	Env. only model	0.479472
Patancheru	Env. only model	0.484232
Patancheru	Env. only model	0.498167
Patancheru	Env. only model	0.479507
Patancheru	Env. only model	0.485435
Patancheru	Env. only model	0.500629
Patancheru	Env. only model	0.48088
Patancheru	Env. only model	0.480017
Patancheru	Env. only model	0.48242
Patancheru	Env. only model	0.470414
Patancheru	Env. only model	0.488522
Patancheru	Env. only model	0.511675
Patancheru	Env. only model	0.495899
[truncated: 3,001 more rows]

## Sheet: ED-Fig_11f_100SW
Site	Model	Accuracy_100SW
Amlaha	WhoGEM model	0.656157
Amlaha	WhoGEM model	0.649199
Amlaha	WhoGEM model	0.640511
Amlaha	WhoGEM model	0.652257
Amlaha	WhoGEM model	0.655573
Amlaha	WhoGEM model	0.646159
Amlaha	WhoGEM model	0.655251
Amlaha	WhoGEM model	0.669955
Amlaha	WhoGEM model	0.661483
Amlaha	WhoGEM model	0.655717
Amlaha	WhoGEM model	0.674491
Amlaha	WhoGEM model	0.656497
Amlaha	WhoGEM model	0.647983
Amlaha	WhoGEM model	0.665397
Amlaha	WhoGEM model	0.670982
Amlaha	WhoGEM model	0.666594
Amlaha	WhoGEM model	0.65463
Amlaha	WhoGEM model	0.66223
Amlaha	WhoGEM model	0.669453
Amlaha	WhoGEM model	0.672294
Amlaha	WhoGEM model	0.652004
Amlaha	WhoGEM model	0.676409
Amlaha	WhoGEM model	0.661186
Amlaha	WhoGEM model	0.658122
Amlaha	WhoGEM model	0.633794
Amlaha	WhoGEM model	0.660804
Amlaha	WhoGEM model	0.661274
Amlaha	WhoGEM model	0.648675
Amlaha	WhoGEM model	0.650278
Amlaha	WhoGEM model	0.657015
Amlaha	WhoGEM model	0.661852
Amlaha	WhoGEM model	0.683699
Amlaha	WhoGEM model	0.662343
Amlaha	WhoGEM model	0.666808
Amlaha	WhoGEM model	0.671368
Amlaha	WhoGEM model	0.640172
Amlaha	WhoGEM model	0.662435
Amlaha	WhoGEM model	0.654146
Amlaha	WhoGEM model	0.676371
Amlaha	WhoGEM model	0.637274
Amlaha	WhoGEM model	0.674781
Amlaha	WhoGEM model	0.6465
Amlaha	WhoGEM model	0.663473
Amlaha	WhoGEM model	0.67499
Amlaha	WhoGEM model	0.663047
Amlaha	WhoGEM model	0.658354
Amlaha	WhoGEM model	0.651058
Amlaha	WhoGEM model	0.657081
Amlaha	WhoGEM model	0.650125
Amlaha	WhoGEM model	0.652771
Amlaha	WhoGEM model	0.682895
Amlaha	WhoGEM model	0.664903
Amlaha	WhoGEM model	0.643676
Amlaha	WhoGEM model	0.644215
Amlaha	WhoGEM model	0.675216
Amlaha	WhoGEM model	0.66043
Amlaha	WhoGEM model	0.663442
Amlaha	WhoGEM model	0.640927
Amlaha	WhoGEM model	0.665533
Amlaha	WhoGEM model	0.623176
Amlaha	WhoGEM model	0.641428
Amlaha	WhoGEM model	0.649297
Amlaha	WhoGEM model	0.655034
Amlaha	WhoGEM model	0.658209
Amlaha	WhoGEM model	0.628376
Amlaha	WhoGEM model	0.644934
Amlaha	WhoGEM model	0.671383
Amlaha	WhoGEM model	0.673624
Amlaha	WhoGEM model	0.660298
Amlaha	WhoGEM model	0.640701
Amlaha	WhoGEM model	0.680747
Amlaha	WhoGEM model	0.669425
Amlaha	WhoGEM model	0.65576
Amlaha	WhoGEM model	0.653225
Amlaha	WhoGEM model	0.625201
Amlaha	WhoGEM model	0.666672
Amlaha	WhoGEM model	0.632111
Amlaha	WhoGEM model	0.646156
Amlaha	WhoGEM model	0.649907
Amlaha	WhoGEM model	0.65337
Amlaha	WhoGEM model	0.675288
Amlaha	WhoGEM model	0.658134
Amlaha	WhoGEM model	0.659904
Amlaha	WhoGEM model	0.662041
Amlaha	WhoGEM model	0.677037
Amlaha	WhoGEM model	0.663178
Amlaha	WhoGEM model	0.676234
Amlaha	WhoGEM model	0.639896
Amlaha	WhoGEM model	0.65462
Amlaha	WhoGEM model	0.665359
Amlaha	WhoGEM model	0.644328
Amlaha	WhoGEM model	0.660852
Amlaha	WhoGEM model	0.650072
Amlaha	WhoGEM model	0.66654
Amlaha	WhoGEM model	0.650879
Amlaha	WhoGEM model	0.655964
Amlaha	WhoGEM model	0.671948
Amlaha	WhoGEM model	0.63461
Amlaha	WhoGEM model	0.656074
Amlaha	WhoGEM model	0.678503
Amlaha	WhoGEM model	0.673151
Amlaha	WhoGEM model	0.644726
Amlaha	WhoGEM model	0.672768
Amlaha	WhoGEM model	0.665086
Amlaha	WhoGEM model	0.655991
Amlaha	WhoGEM model	0.645975
Amlaha	WhoGEM model	0.675633
Amlaha	WhoGEM model	0.6464
Amlaha	WhoGEM model	0.663993
Amlaha	WhoGEM model	0.649766
Amlaha	WhoGEM model	0.65774
Amlaha	WhoGEM model	0.663635
Amlaha	WhoGEM model	0.654681
Amlaha	WhoGEM model	0.645996
Amlaha	WhoGEM model	0.643616
Amlaha	WhoGEM model	0.669751
Amlaha	WhoGEM model	0.640305
Amlaha	WhoGEM model	0.654537
Amlaha	WhoGEM model	0.646172
Amlaha	WhoGEM model	0.65944
Amlaha	WhoGEM model	0.664
Amlaha	WhoGEM model	0.653762
Amlaha	WhoGEM model	0.66147
Amlaha	WhoGEM model	0.69014
Amlaha	WhoGEM model	0.66834
Amlaha	WhoGEM model	0.654253
Amlaha	WhoGEM model	0.65718
Amlaha	WhoGEM model	0.640779
Amlaha	WhoGEM model	0.691337
Amlaha	WhoGEM model	0.652349
Amlaha	WhoGEM model	0.64401
Amlaha	WhoGEM model	0.686611
Amlaha	WhoGEM model	0.646926
Amlaha	WhoGEM model	0.649258
Amlaha	WhoGEM model	0.658649
Amlaha	WhoGEM model	0.661661
Amlaha	WhoGEM model	0.672328
Amlaha	WhoGEM model	0.637835
Amlaha	WhoGEM model	0.65359
Amlaha	WhoGEM model	0.677401
Amlaha	WhoGEM model	0.657695
Amlaha	WhoGEM model	0.651115
Amlaha	WhoGEM model	0.672548
Amlaha	WhoGEM model	0.651987
Amlaha	WhoGEM model	0.65754
Amlaha	WhoGEM model	0.647901
Amlaha	WhoGEM model	0.670451
Amlaha	WhoGEM model	0.670693
Amlaha	WhoGEM model	0.676773
Amlaha	WhoGEM model	0.666937
Amlaha	WhoGEM model	0.665197
Amlaha	WhoGEM model	0.646284
Amlaha	WhoGEM model	0.656862
Amlaha	WhoGEM model	0.67643
Amlaha	WhoGEM model	0.643445
Amlaha	WhoGEM model	0.639106
Amlaha	WhoGEM model	0.657908
Amlaha	WhoGEM model	0.655555
Amlaha	WhoGEM model	0.641194
Amlaha	WhoGEM model	0.658298
Amlaha	WhoGEM model	0.670261
Amlaha	WhoGEM model	0.659093
Amlaha	WhoGEM model	0.658621
Amlaha	WhoGEM model	0.645071
Amlaha	WhoGEM model	0.662147
Amlaha	WhoGEM model	0.683386
Amlaha	WhoGEM model	0.635354
Amlaha	WhoGEM model	0.673348
Amlaha	WhoGEM model	0.643747
Amlaha	WhoGEM model	0.668644
Amlaha	WhoGEM model	0.641757
Amlaha	WhoGEM model	0.651929
Amlaha	WhoGEM model	0.662666
Amlaha	WhoGEM model	0.675326
Amlaha	WhoGEM model	0.675797
Amlaha	WhoGEM model	0.659844
Amlaha	WhoGEM model	0.657072
Amlaha	WhoGEM model	0.680212
Amlaha	WhoGEM model	0.66847
Amlaha	WhoGEM model	0.674126
Amlaha	WhoGEM model	0.668491
Amlaha	WhoGEM model	0.648518
Amlaha	WhoGEM model	0.670745
Amlaha	WhoGEM model	0.662429
Amlaha	WhoGEM model	0.662796
Amlaha	WhoGEM model	0.643509
Amlaha	WhoGEM model	0.668604
Amlaha	WhoGEM model	0.651178
Amlaha	WhoGEM model	0.658367
Amlaha	WhoGEM model	0.635957
Amlaha	WhoGEM model	0.639539
Amlaha	WhoGEM model	0.676789
Amlaha	WhoGEM model	0.644073
Amlaha	WhoGEM model	0.669868
Amlaha	WhoGEM model	0.665586
Amlaha	WhoGEM model	0.664871
Amlaha	WhoGEM model	0.650296
Amlaha	WhoGEM model	0.646351
Amlaha	WhoGEM model	0.653479
Amlaha	WhoGEM model	0.650137
Amlaha	WhoGEM model	0.659915
Amlaha	WhoGEM model	0.655846
Amlaha	WhoGEM model	0.677912
Amlaha	WhoGEM model	0.66959
Amlaha	WhoGEM model	0.673268
Amlaha	WhoGEM model	0.673168
Amlaha	WhoGEM model	0.669581
Amlaha	WhoGEM model	0.644546
Amlaha	WhoGEM model	0.661573
Amlaha	WhoGEM model	0.637505
Amlaha	WhoGEM model	0.668925
Amlaha	WhoGEM model	0.648254
Amlaha	WhoGEM model	0.675905
Amlaha	WhoGEM model	0.662476
Amlaha	WhoGEM model	0.664029
Amlaha	WhoGEM model	0.656388
Amlaha	WhoGEM model	0.673099
Amlaha	WhoGEM model	0.660125
Amlaha	WhoGEM model	0.661495
Amlaha	WhoGEM model	0.654261
Amlaha	WhoGEM model	0.654237
Amlaha	WhoGEM model	0.650331
Amlaha	WhoGEM model	0.656644
Amlaha	WhoGEM model	0.670134
Amlaha	WhoGEM model	0.65524
Amlaha	WhoGEM model	0.655331
Amlaha	WhoGEM model	0.655675
Amlaha	WhoGEM model	0.651888
Amlaha	WhoGEM model	0.629484
Amlaha	WhoGEM model	0.645136
Amlaha	WhoGEM model	0.672541
Amlaha	WhoGEM model	0.665792
Amlaha	WhoGEM model	0.649007
Amlaha	WhoGEM model	0.655194
Amlaha	WhoGEM model	0.664948
Amlaha	WhoGEM model	0.653558
Amlaha	WhoGEM model	0.634333
Amlaha	WhoGEM model	0.650207
Amlaha	WhoGEM model	0.658642
Amlaha	WhoGEM model	0.668033
Amlaha	WhoGEM model	0.652966
Amlaha	WhoGEM model	0.674716
Amlaha	WhoGEM model	0.662179
Amlaha	WhoGEM model	0.650385
Amlaha	WhoGEM model	0.629477
Amlaha	WhoGEM model	0.667304
Amlaha	WhoGEM model	0.637834
Amlaha	WhoGEM model	0.665852
Amlaha	WhoGEM model	0.64941
Amlaha	WhoGEM model	0.699936
Amlaha	WhoGEM model	0.665088
Amlaha	WhoGEM model	0.664159
Amlaha	WhoGEM model	0.641556
Amlaha	WhoGEM model	0.647537
Amlaha	WhoGEM model	0.653458
Amlaha	WhoGEM model	0.664816
Amlaha	WhoGEM model	0.672608
Amlaha	WhoGEM model	0.6601
Amlaha	WhoGEM model	0.669723
Amlaha	WhoGEM model	0.6551
Amlaha	WhoGEM model	0.667652
Amlaha	WhoGEM model	0.655226
Amlaha	WhoGEM model	0.66875
Amlaha	WhoGEM model	0.656788
Amlaha	WhoGEM model	0.657547
Amlaha	WhoGEM model	0.64433
Amlaha	WhoGEM model	0.658477
Amlaha	WhoGEM model	0.667224
Amlaha	WhoGEM model	0.668193
Amlaha	WhoGEM model	0.678291
Amlaha	WhoGEM model	0.672719
Amlaha	WhoGEM model	0.648617
Amlaha	WhoGEM model	0.652561
Amlaha	WhoGEM model	0.670642
Amlaha	WhoGEM model	0.655872
Amlaha	WhoGEM model	0.670439
Amlaha	WhoGEM model	0.647467
Amlaha	WhoGEM model	0.653732
Amlaha	WhoGEM model	0.673176
Amlaha	WhoGEM model	0.668845
Amlaha	WhoGEM model	0.660192
Amlaha	WhoGEM model	0.651945
Amlaha	WhoGEM model	0.653821
Amlaha	WhoGEM model	0.650812
Amlaha	WhoGEM model	0.651744
Amlaha	WhoGEM model	0.663649
Amlaha	WhoGEM model	0.653383
Amlaha	WhoGEM model	0.65744
Amlaha	WhoGEM model	0.642862
Amlaha	WhoGEM model	0.641839
Amlaha	WhoGEM model	0.637103
Amlaha	WhoGEM model	0.671237
Amlaha	WhoGEM model	0.684051
Amlaha	WhoGEM model	0.663391
Amlaha	WhoGEM model	0.654793
Amlaha	WhoGEM model	0.673363
Amlaha	WhoGEM model	0.66284
Amlaha	WhoGEM model	0.666301
Amlaha	WhoGEM model	0.660057
Amlaha	WhoGEM model	0.677167
Amlaha	WhoGEM model	0.655374
Amlaha	WhoGEM model	0.646661
Amlaha	WhoGEM model	0.684858
Amlaha	WhoGEM model	0.656171
Amlaha	WhoGEM model	0.659202
Amlaha	WhoGEM model	0.645413
Amlaha	WhoGEM model	0.639202
Amlaha	WhoGEM model	0.662179
Amlaha	WhoGEM model	0.641822
Amlaha	WhoGEM model	0.645047
Amlaha	WhoGEM model	0.65575
Amlaha	WhoGEM model	0.664276
Amlaha	WhoGEM model	0.667992
Amlaha	WhoGEM model	0.649068
Amlaha	WhoGEM model	0.655583
Amlaha	WhoGEM model	0.661762
Amlaha	WhoGEM model	0.631572
Amlaha	WhoGEM model	0.634199
Amlaha	WhoGEM model	0.652053
Amlaha	WhoGEM model	0.663379
Amlaha	WhoGEM model	0.631709
Amlaha	WhoGEM model	0.660485
Amlaha	WhoGEM model	0.651615
Amlaha	WhoGEM model	0.663186
Amlaha	WhoGEM model	0.65621
Amlaha	WhoGEM model	0.656718
Amlaha	WhoGEM model	0.632228
Amlaha	WhoGEM model	0.640996
Amlaha	WhoGEM model	0.659118
Amlaha	WhoGEM model	0.669005
Amlaha	WhoGEM model	0.65104
Amlaha	WhoGEM model	0.685445
Amlaha	WhoGEM model	0.650383
Amlaha	WhoGEM model	0.652386
Amlaha	WhoGEM model	0.6691
Amlaha	WhoGEM model	0.656567
Amlaha	WhoGEM model	0.668467
Amlaha	WhoGEM model	0.64927
Amlaha	WhoGEM model	0.685333
Amlaha	WhoGEM model	0.673054
Amlaha	WhoGEM model	0.668385
Amlaha	WhoGEM model	0.644642
Amlaha	WhoGEM model	0.657646
Amlaha	WhoGEM model	0.660493
Amlaha	WhoGEM model	0.640317
Amlaha	WhoGEM model	0.654205
Amlaha	WhoGEM model	0.677424
Amlaha	WhoGEM model	0.64815
Amlaha	WhoGEM model	0.653575
Amlaha	WhoGEM model	0.667496
Amlaha	WhoGEM model	0.679551
Amlaha	WhoGEM model	0.666362
Amlaha	WhoGEM model	0.643092
Amlaha	WhoGEM model	0.648196
Amlaha	WhoGEM model	0.669713
Amlaha	WhoGEM model	0.669177
Amlaha	WhoGEM model	0.653177
Amlaha	WhoGEM model	0.643122
Amlaha	WhoGEM model	0.666676
Amlaha	WhoGEM model	0.657503
Amlaha	WhoGEM model	0.647285
Amlaha	WhoGEM model	0.659525
Amlaha	WhoGEM model	0.671999
Amlaha	WhoGEM model	0.663136
Amlaha	WhoGEM model	0.670196
Amlaha	WhoGEM model	0.668127
Amlaha	WhoGEM model	0.672839
Amlaha	WhoGEM model	0.654842
Amlaha	WhoGEM model	0.675496
Amlaha	WhoGEM model	0.675319
Amlaha	WhoGEM model	0.671748
Amlaha	WhoGEM model	0.652177
Amlaha	WhoGEM model	0.654342
Amlaha	WhoGEM model	0.674574
Amlaha	WhoGEM model	0.644562
Amlaha	WhoGEM model	0.667226
Amlaha	WhoGEM model	0.670668
Amlaha	WhoGEM model	0.64481
Amlaha	WhoGEM model	0.672181
Amlaha	WhoGEM model	0.665611
Amlaha	WhoGEM model	0.667353
Amlaha	WhoGEM model	0.664667
Amlaha	WhoGEM model	0.662735
Amlaha	WhoGEM model	0.664674
Amlaha	WhoGEM model	0.654651
Amlaha	WhoGEM model	0.642104
Amlaha	WhoGEM model	0.669104
Amlaha	WhoGEM model	0.647175
Amlaha	WhoGEM model	0.668433
Amlaha	WhoGEM model	0.6539
Amlaha	WhoGEM model	0.650545
Amlaha	WhoGEM model	0.665079
Amlaha	WhoGEM model	0.649252
Amlaha	WhoGEM model	0.651195
Amlaha	WhoGEM model	0.644822
Amlaha	WhoGEM model	0.66327
Amlaha	WhoGEM model	0.655908
Amlaha	WhoGEM model	0.658027
Amlaha	WhoGEM model	0.656566
Amlaha	WhoGEM model	0.644158
Amlaha	WhoGEM model	0.653453
Amlaha	WhoGEM model	0.647986
Amlaha	WhoGEM model	0.652819
Amlaha	WhoGEM model	0.640955
Amlaha	WhoGEM model	0.643317
Amlaha	WhoGEM model	0.647928
Amlaha	WhoGEM model	0.65843
Amlaha	WhoGEM model	0.662411
Amlaha	WhoGEM model	0.64899
Amlaha	WhoGEM model	0.653969
Amlaha	WhoGEM model	0.62786
Amlaha	WhoGEM model	0.646424
Amlaha	WhoGEM model	0.639339
Amlaha	WhoGEM model	0.665292
Amlaha	WhoGEM model	0.629714
Amlaha	WhoGEM model	0.658857
Amlaha	WhoGEM model	0.667775
Amlaha	WhoGEM model	0.66662
Amlaha	WhoGEM model	0.657168
Amlaha	WhoGEM model	0.647956
Amlaha	WhoGEM model	0.644082
Amlaha	WhoGEM model	0.657248
Amlaha	WhoGEM model	0.657704
Amlaha	WhoGEM model	0.670175
Amlaha	WhoGEM model	0.667369
Amlaha	WhoGEM model	0.658186
Amlaha	WhoGEM model	0.659053
Amlaha	WhoGEM model	0.666278
Amlaha	WhoGEM model	0.653622
Amlaha	WhoGEM model	0.641042
Amlaha	WhoGEM model	0.654172
Amlaha	WhoGEM model	0.65452
Amlaha	WhoGEM model	0.666794
Amlaha	WhoGEM model	0.666267
Amlaha	WhoGEM model	0.637271
Amlaha	WhoGEM model	0.63816
Amlaha	WhoGEM model	0.661021
Amlaha	WhoGEM model	0.67459
Amlaha	WhoGEM model	0.623893
Amlaha	WhoGEM model	0.635072
Amlaha	WhoGEM model	0.656162
Amlaha	WhoGEM model	0.641624
Amlaha	WhoGEM model	0.638089
Amlaha	WhoGEM model	0.680429
Amlaha	WhoGEM model	0.666016
Amlaha	WhoGEM model	0.66124
Amlaha	WhoGEM model	0.655542
Amlaha	WhoGEM model	0.674202
Amlaha	WhoGEM model	0.65309
Amlaha	WhoGEM model	0.682346
Amlaha	WhoGEM model	0.656437
Amlaha	WhoGEM model	0.660411
Amlaha	WhoGEM model	0.643136
Amlaha	WhoGEM model	0.654347
Amlaha	WhoGEM model	0.677769
Amlaha	WhoGEM model	0.648123
Amlaha	WhoGEM model	0.653931
Amlaha	WhoGEM model	0.662421
Amlaha	WhoGEM model	0.656544
Amlaha	WhoGEM model	0.656214
Amlaha	WhoGEM model	0.676974
Amlaha	WhoGEM model	0.659327
Amlaha	WhoGEM model	0.663691
Amlaha	WhoGEM model	0.642545
Amlaha	WhoGEM model	0.676268
Amlaha	WhoGEM model	0.667211
Amlaha	WhoGEM model	0.675895
Amlaha	WhoGEM model	0.673974
Amlaha	WhoGEM model	0.658595
Amlaha	WhoGEM model	0.646118
Amlaha	WhoGEM model	0.663007
Amlaha	WhoGEM model	0.650012
Amlaha	WhoGEM model	0.672379
Amlaha	WhoGEM model	0.65403
Amlaha	WhoGEM model	0.664554
Amlaha	WhoGEM model	0.641862
Amlaha	WhoGEM model	0.637135
Amlaha	WhoGEM model	0.661334
Amlaha	WhoGEM model	0.655172
Amlaha	WhoGEM model	0.664073
Amlaha	WhoGEM model	0.651663
Amlaha	WhoGEM model	0.661637
Amlaha	WhoGEM model	0.65754
Amlaha	WhoGEM model	0.660277
Amlaha	WhoGEM model	0.634492
Amlaha	WhoGEM model	0.638067
Amlaha	WhoGEM model	0.655064
Amlaha	WhoGEM model	0.649624
Amlaha	WhoGEM model	0.65869
Amlaha	WhoGEM model	0.647824
Amlaha	WhoGEM model	0.673194
Amlaha	WhoGEM model	0.63331
Amlaha	WhoGEM model	0.651763
Amlaha	WhoGEM model	0.659496
Amlaha	WhoGEM model	0.676669
Amlaha	WhoGEM model	0.636779
Amlaha	WhoGEM model	0.662376
Amlaha	WhoGEM model	0.644245
Amlaha	WhoGEM model	0.662508
Amlaha	WhoGEM model	0.646703
Amlaha	Env. only model	0.579396
Amlaha	Env. only model	0.561781
Amlaha	Env. only model	0.558114
Amlaha	Env. only model	0.578308
Amlaha	Env. only model	0.563304
Amlaha	Env. only model	0.576953
Amlaha	Env. only model	0.588983
Amlaha	Env. only model	0.593408
Amlaha	Env. only model	0.576911
Amlaha	Env. only model	0.576196
Amlaha	Env. only model	0.58371
Amlaha	Env. only model	0.565083
Amlaha	Env. only model	0.571876
Amlaha	Env. only model	0.594334
Amlaha	Env. only model	0.597042
Amlaha	Env. only model	0.581805
Amlaha	Env. only model	0.584843
Amlaha	Env. only model	0.592396
Amlaha	Env. only model	0.583431
Amlaha	Env. only model	0.596356
Amlaha	Env. only model	0.58146
Amlaha	Env. only model	0.588174
Amlaha	Env. only model	0.575674
Amlaha	Env. only model	0.573634
Amlaha	Env. only model	0.552759
Amlaha	Env. only model	0.590376
Amlaha	Env. only model	0.580366
Amlaha	Env. only model	0.575349
Amlaha	Env. only model	0.568794
Amlaha	Env. only model	0.581844
Amlaha	Env. only model	0.586427
Amlaha	Env. only model	0.618084
Amlaha	Env. only model	0.597389
Amlaha	Env. only model	0.58716
Amlaha	Env. only model	0.588667
Amlaha	Env. only model	0.551467
Amlaha	Env. only model	0.579518
Amlaha	Env. only model	0.582815
Amlaha	Env. only model	0.604559
Amlaha	Env. only model	0.568436
Amlaha	Env. only model	0.589458
Amlaha	Env. only model	0.573394
Amlaha	Env. only model	0.607565
Amlaha	Env. only model	0.594127
Amlaha	Env. only model	0.595847
Amlaha	Env. only model	0.578608
Amlaha	Env. only model	0.568842
Amlaha	Env. only model	0.573738
Amlaha	Env. only model	0.575489
Amlaha	Env. only model	0.593844
Amlaha	Env. only model	0.598266
Amlaha	Env. only model	0.612435
Amlaha	Env. only model	0.562199
Amlaha	Env. only model	0.565407
Amlaha	Env. only model	0.584461
Amlaha	Env. only model	0.571525
Amlaha	Env. only model	0.590286
Amlaha	Env. only model	0.548534
Amlaha	Env. only model	0.602411
Amlaha	Env. only model	0.567567
Amlaha	Env. only model	0.556585
Amlaha	Env. only model	0.563716
Amlaha	Env. only model	0.571935
Amlaha	Env. only model	0.563354
Amlaha	Env. only model	0.546633
Amlaha	Env. only model	0.565065
Amlaha	Env. only model	0.58127
Amlaha	Env. only model	0.59231
Amlaha	Env. only model	0.574692
Amlaha	Env. only model	0.565496
Amlaha	Env. only model	0.583497
Amlaha	Env. only model	0.58612
Amlaha	Env. only model	0.572198
Amlaha	Env. only model	0.562454
Amlaha	Env. only model	0.563557
Amlaha	Env. only model	0.586325
Amlaha	Env. only model	0.547044
Amlaha	Env. only model	0.556192
Amlaha	Env. only model	0.586021
Amlaha	Env. only model	0.571574
Amlaha	Env. only model	0.59233
Amlaha	Env. only model	0.589034
Amlaha	Env. only model	0.583712
Amlaha	Env. only model	0.593823
Amlaha	Env. only model	0.579105
Amlaha	Env. only model	0.573525
Amlaha	Env. only model	0.584652
Amlaha	Env. only model	0.568184
Amlaha	Env. only model	0.571778
Amlaha	Env. only model	0.583622
Amlaha	Env. only model	0.569731
Amlaha	Env. only model	0.571917
Amlaha	Env. only model	0.573963
Amlaha	Env. only model	0.589189
Amlaha	Env. only model	0.56003
Amlaha	Env. only model	0.591996
Amlaha	Env. only model	0.591339
Amlaha	Env. only model	0.584569
Amlaha	Env. only model	0.590066
Amlaha	Env. only model	0.602725
Amlaha	Env. only model	0.580032
Amlaha	Env. only model	0.570735
Amlaha	Env. only model	0.574108
Amlaha	Env. only model	0.5838
Amlaha	Env. only model	0.574147
Amlaha	Env. only model	0.567927
Amlaha	Env. only model	0.586908
Amlaha	Env. only model	0.565107
Amlaha	Env. only model	0.594476
Amlaha	Env. only model	0.582962
Amlaha	Env. only model	0.573641
Amlaha	Env. only model	0.583205
Amlaha	Env. only model	0.56148
Amlaha	Env. only model	0.57786
Amlaha	Env. only model	0.548138
Amlaha	Env. only model	0.585338
Amlaha	Env. only model	0.548839
Amlaha	Env. only model	0.576895
Amlaha	Env. only model	0.564183
Amlaha	Env. only model	0.571598
Amlaha	Env. only model	0.586544
Amlaha	Env. only model	0.592219
Amlaha	Env. only model	0.590198
Amlaha	Env. only model	0.606751
Amlaha	Env. only model	0.586131
Amlaha	Env. only model	0.574384
Amlaha	Env. only model	0.593548
Amlaha	Env. only model	0.578468
Amlaha	Env. only model	0.598605
Amlaha	Env. only model	0.565049
Amlaha	Env. only model	0.567035
Amlaha	Env. only model	0.600628
Amlaha	Env. only model	0.567502
Amlaha	Env. only model	0.57528
Amlaha	Env. only model	0.566751
Amlaha	Env. only model	0.585728
Amlaha	Env. only model	0.585232
Amlaha	Env. only model	0.557597
Amlaha	Env. only model	0.590433
Amlaha	Env. only model	0.575181
Amlaha	Env. only model	0.576453
Amlaha	Env. only model	0.563152
Amlaha	Env. only model	0.591868
Amlaha	Env. only model	0.576159
Amlaha	Env. only model	0.578177
Amlaha	Env. only model	0.570114
Amlaha	Env. only model	0.592364
Amlaha	Env. only model	0.564712
Amlaha	Env. only model	0.601372
Amlaha	Env. only model	0.576357
Amlaha	Env. only model	0.589492
Amlaha	Env. only model	0.56232
Amlaha	Env. only model	0.575042
Amlaha	Env. only model	0.589143
Amlaha	Env. only model	0.567205
Amlaha	Env. only model	0.573129
Amlaha	Env. only model	0.575837
Amlaha	Env. only model	0.583915
Amlaha	Env. only model	0.561836
Amlaha	Env. only model	0.596015
Amlaha	Env. only model	0.604647
Amlaha	Env. only model	0.579023
Amlaha	Env. only model	0.56036
Amlaha	Env. only model	0.570097
Amlaha	Env. only model	0.583084
Amlaha	Env. only model	0.601163
Amlaha	Env. only model	0.553856
Amlaha	Env. only model	0.585963
Amlaha	Env. only model	0.566873
Amlaha	Env. only model	0.591
Amlaha	Env. only model	0.575333
Amlaha	Env. only model	0.576943
Amlaha	Env. only model	0.586438
Amlaha	Env. only model	0.584985
Amlaha	Env. only model	0.598399
Amlaha	Env. only model	0.592451
Amlaha	Env. only model	0.601851
Amlaha	Env. only model	0.582348
Amlaha	Env. only model	0.597053
Amlaha	Env. only model	0.599623
Amlaha	Env. only model	0.582615
Amlaha	Env. only model	0.554459
Amlaha	Env. only model	0.595113
Amlaha	Env. only model	0.580638
Amlaha	Env. only model	0.591534
Amlaha	Env. only model	0.554773
Amlaha	Env. only model	0.571492
Amlaha	Env. only model	0.576964
Amlaha	Env. only model	0.60283
Amlaha	Env. only model	0.561521
Amlaha	Env. only model	0.569597
Amlaha	Env. only model	0.592683
Amlaha	Env. only model	0.590292
Amlaha	Env. only model	0.588825
Amlaha	Env. only model	0.574594
Amlaha	Env. only model	0.587835
Amlaha	Env. only model	0.572209
Amlaha	Env. only model	0.583306
Amlaha	Env. only model	0.594754
Amlaha	Env. only model	0.581744
Amlaha	Env. only model	0.569885
Amlaha	Env. only model	0.567695
Amlaha	Env. only model	0.59511
Amlaha	Env. only model	0.578461
Amlaha	Env. only model	0.595182
Amlaha	Env. only model	0.599267
Amlaha	Env. only model	0.589956
Amlaha	Env. only model	0.585285
Amlaha	Env. only model	0.577568
Amlaha	Env. only model	0.556262
Amlaha	Env. only model	0.588297
Amlaha	Env. only model	0.559953
Amlaha	Env. only model	0.598272
Amlaha	Env. only model	0.594227
Amlaha	Env. only model	0.56912
Amlaha	Env. only model	0.586653
Amlaha	Env. only model	0.590438
Amlaha	Env. only model	0.573264
Amlaha	Env. only model	0.573284
Amlaha	Env. only model	0.583169
Amlaha	Env. only model	0.579443
Amlaha	Env. only model	0.580735
Amlaha	Env. only model	0.570859
Amlaha	Env. only model	0.584143
Amlaha	Env. only model	0.577814
Amlaha	Env. only model	0.588701
Amlaha	Env. only model	0.575589
Amlaha	Env. only model	0.572506
Amlaha	Env. only model	0.569333
Amlaha	Env. only model	0.603052
Amlaha	Env. only model	0.590846
Amlaha	Env. only model	0.579147
Amlaha	Env. only model	0.567235
Amlaha	Env. only model	0.57482
Amlaha	Env. only model	0.575539
Amlaha	Env. only model	0.585736
Amlaha	Env. only model	0.555117
Amlaha	Env. only model	0.55871
Amlaha	Env. only model	0.568602
Amlaha	Env. only model	0.57491
Amlaha	Env. only model	0.584603
Amlaha	Env. only model	0.601771
Amlaha	Env. only model	0.597974
Amlaha	Env. only model	0.575165
Amlaha	Env. only model	0.551184
Amlaha	Env. only model	0.586454
Amlaha	Env. only model	0.589469
Amlaha	Env. only model	0.598886
Amlaha	Env. only model	0.587903
Amlaha	Env. only model	0.611903
Amlaha	Env. only model	0.596229
Amlaha	Env. only model	0.576014
Amlaha	Env. only model	0.585397
Amlaha	Env. only model	0.583307
Amlaha	Env. only model	0.573328
Amlaha	Env. only model	0.564763
Amlaha	Env. only model	0.58729
Amlaha	Env. only model	0.59335
Amlaha	Env. only model	0.587291
Amlaha	Env. only model	0.592432
Amlaha	Env. only model	0.588395
Amlaha	Env. only model	0.581793
Amlaha	Env. only model	0.580198
Amlaha	Env. only model	0.594178
Amlaha	Env. only model	0.574993
Amlaha	Env. only model	0.570774
Amlaha	Env. only model	0.574039
Amlaha	Env. only model	0.585907
Amlaha	Env. only model	0.59807
Amlaha	Env. only model	0.589573
Amlaha	Env. only model	0.612424
Amlaha	Env. only model	0.582762
Amlaha	Env. only model	0.575371
Amlaha	Env. only model	0.585245
Amlaha	Env. only model	0.565752
Amlaha	Env. only model	0.594219
Amlaha	Env. only model	0.575531
Amlaha	Env. only model	0.569787
Amlaha	Env. only model	0.598454
Amlaha	Env. only model	0.57193
Amlaha	Env. only model	0.589705
Amlaha	Env. only model	0.569437
Amlaha	Env. only model	0.574881
Amlaha	Env. only model	0.571034
Amlaha	Env. only model	0.569891
Amlaha	Env. only model	0.568255
Amlaha	Env. only model	0.575889
Amlaha	Env. only model	0.578171
Amlaha	Env. only model	0.568876
Amlaha	Env. only model	0.576729
Amlaha	Env. only model	0.571565
Amlaha	Env. only model	0.583501
Amlaha	Env. only model	0.590559
Amlaha	Env. only model	0.59097
Amlaha	Env. only model	0.586112
Amlaha	Env. only model	0.585912
Amlaha	Env. only model	0.588205
Amlaha	Env. only model	0.564762
Amlaha	Env. only model	0.58362
Amlaha	Env. only model	0.590754
Amlaha	Env. only model	0.575339
Amlaha	Env. only model	0.556641
Amlaha	Env. only model	0.594558
Amlaha	Env. only model	0.584584
Amlaha	Env. only model	0.569279
Amlaha	Env. only model	0.560595
Amlaha	Env. only model	0.577154
Amlaha	Env. only model	0.587206
Amlaha	Env. only model	0.58166
Amlaha	Env. only model	0.569133
Amlaha	Env. only model	0.567659
Amlaha	Env. only model	0.562283
Amlaha	Env. only model	0.610786
Amlaha	Env. only model	0.558992
Amlaha	Env. only model	0.586066
Amlaha	Env. only model	0.579553
Amlaha	Env. only model	0.560631
Amlaha	Env. only model	0.571394
Amlaha	Env. only model	0.585549
Amlaha	Env. only model	0.589824
Amlaha	Env. only model	0.553511
Amlaha	Env. only model	0.592932
Amlaha	Env. only model	0.584133
Amlaha	Env. only model	0.580204
Amlaha	Env. only model	0.564693
Amlaha	Env. only model	0.584073
Amlaha	Env. only model	0.556713
Amlaha	Env. only model	0.554774
Amlaha	Env. only model	0.577296
Amlaha	Env. only model	0.584255
Amlaha	Env. only model	0.566312
Amlaha	Env. only model	0.591395
Amlaha	Env. only model	0.600659
Amlaha	Env. only model	0.573041
Amlaha	Env. only model	0.589723
Amlaha	Env. only model	0.564415
Amlaha	Env. only model	0.575356
Amlaha	Env. only model	0.572754
Amlaha	Env. only model	0.607573
Amlaha	Env. only model	0.586491
Amlaha	Env. only model	0.584253
Amlaha	Env. only model	0.552893
Amlaha	Env. only model	0.575011
Amlaha	Env. only model	0.593095
Amlaha	Env. only model	0.550548
Amlaha	Env. only model	0.583364
Amlaha	Env. only model	0.595208
Amlaha	Env. only model	0.567601
Amlaha	Env. only model	0.563535
Amlaha	Env. only model	0.591709
Amlaha	Env. only model	0.595334
Amlaha	Env. only model	0.594885
Amlaha	Env. only model	0.561539
Amlaha	Env. only model	0.57429
Amlaha	Env. only model	0.606576
Amlaha	Env. only model	0.579851
Amlaha	Env. only model	0.585038
Amlaha	Env. only model	0.575212
Amlaha	Env. only model	0.579057
Amlaha	Env. only model	0.575202
Amlaha	Env. only model	0.572301
Amlaha	Env. only model	0.590362
Amlaha	Env. only model	0.587386
Amlaha	Env. only model	0.599936
Amlaha	Env. only model	0.575258
Amlaha	Env. only model	0.604167
Amlaha	Env. only model	0.595526
Amlaha	Env. only model	0.595689
Amlaha	Env. only model	0.604176
Amlaha	Env. only model	0.577379
Amlaha	Env. only model	0.578923
Amlaha	Env. only model	0.566193
Amlaha	Env. only model	0.568966
Amlaha	Env. only model	0.592112
Amlaha	Env. only model	0.572487
Amlaha	Env. only model	0.581561
Amlaha	Env. only model	0.580937
Amlaha	Env. only model	0.576716
Amlaha	Env. only model	0.587408
Amlaha	Env. only model	0.586211
Amlaha	Env. only model	0.605369
Amlaha	Env. only model	0.580535
Amlaha	Env. only model	0.591864
Amlaha	Env. only model	0.579729
Amlaha	Env. only model	0.565577
Amlaha	Env. only model	0.578949
Amlaha	Env. only model	0.596493
Amlaha	Env. only model	0.591037
Amlaha	Env. only model	0.574846
Amlaha	Env. only model	0.57013
Amlaha	Env. only model	0.568182
Amlaha	Env. only model	0.594202
Amlaha	Env. only model	0.566641
Amlaha	Env. only model	0.560271
Amlaha	Env. only model	0.565125
Amlaha	Env. only model	0.573422
Amlaha	Env. only model	0.57881
Amlaha	Env. only model	0.594112
Amlaha	Env. only model	0.578236
Amlaha	Env. only model	0.562709
Amlaha	Env. only model	0.570781
Amlaha	Env. only model	0.55306
Amlaha	Env. only model	0.569207
Amlaha	Env. only model	0.574111
Amlaha	Env. only model	0.562754
Amlaha	Env. only model	0.551142
Amlaha	Env. only model	0.57014
Amlaha	Env. only model	0.577174
Amlaha	Env. only model	0.567998
Amlaha	Env. only model	0.564306
Amlaha	Env. only model	0.55879
Amlaha	Env. only model	0.552656
Amlaha	Env. only model	0.583074
Amlaha	Env. only model	0.580098
Amlaha	Env. only model	0.54993
Amlaha	Env. only model	0.590345
Amlaha	Env. only model	0.564624
Amlaha	Env. only model	0.578106
Amlaha	Env. only model	0.582017
Amlaha	Env. only model	0.573867
Amlaha	Env. only model	0.561043
Amlaha	Env. only model	0.578092
Amlaha	Env. only model	0.576317
Amlaha	Env. only model	0.577347
Amlaha	Env. only model	0.589553
Amlaha	Env. only model	0.590836
Amlaha	Env. only model	0.584875
Amlaha	Env. only model	0.590261
Amlaha	Env. only model	0.575374
Amlaha	Env. only model	0.566154
Amlaha	Env. only model	0.584223
Amlaha	Env. only model	0.605147
Amlaha	Env. only model	0.587941
Amlaha	Env. only model	0.589853
Amlaha	Env. only model	0.556
Amlaha	Env. only model	0.56287
Amlaha	Env. only model	0.572715
Amlaha	Env. only model	0.597328
Amlaha	Env. only model	0.543587
Amlaha	Env. only model	0.552821
Amlaha	Env. only model	0.589646
Amlaha	Env. only model	0.564536
Amlaha	Env. only model	0.561216
Amlaha	Env. only model	0.586908
Amlaha	Env. only model	0.573276
Amlaha	Env. only model	0.567215
Amlaha	Env. only model	0.589885
Amlaha	Env. only model	0.593943
Amlaha	Env. only model	0.573965
Amlaha	Env. only model	0.592506
Amlaha	Env. only model	0.589529
Amlaha	Env. only model	0.580045
Amlaha	Env. only model	0.570355
Amlaha	Env. only model	0.588717
Amlaha	Env. only model	0.588725
Amlaha	Env. only model	0.574925
Amlaha	Env. only model	0.570111
Amlaha	Env. only model	0.578685
Amlaha	Env. only model	0.591391
Amlaha	Env. only model	0.571462
Amlaha	Env. only model	0.589251
Amlaha	Env. only model	0.571742
Amlaha	Env. only model	0.599965
Amlaha	Env. only model	0.559427
Amlaha	Env. only model	0.582677
Amlaha	Env. only model	0.572171
Amlaha	Env. only model	0.594611
Amlaha	Env. only model	0.587336
Amlaha	Env. only model	0.592569
Amlaha	Env. only model	0.581976
Amlaha	Env. only model	0.5902
Amlaha	Env. only model	0.574043
Amlaha	Env. only model	0.581002
Amlaha	Env. only model	0.588508
Amlaha	Env. only model	0.582454
Amlaha	Env. only model	0.555821
Amlaha	Env. only model	0.568005
Amlaha	Env. only model	0.585484
Amlaha	Env. only model	0.585183
Amlaha	Env. only model	0.581665
Amlaha	Env. only model	0.575659
Amlaha	Env. only model	0.586704
Amlaha	Env. only model	0.597482
Amlaha	Env. only model	0.590746
Amlaha	Env. only model	0.563357
Amlaha	Env. only model	0.555292
Amlaha	Env. only model	0.579103
Amlaha	Env. only model	0.598663
Amlaha	Env. only model	0.570153
Amlaha	Env. only model	0.566724
Amlaha	Env. only model	0.591794
Amlaha	Env. only model	0.601124
Amlaha	Env. only model	0.576654
Amlaha	Env. only model	0.587886
Amlaha	Env. only model	0.588019
Amlaha	Env. only model	0.567812
Amlaha	Env. only model	0.574315
Amlaha	Env. only model	0.580798
Amlaha	Env. only model	0.580139
Amlaha	Env. only model	0.579016
Patancheru	WhoGEM model	0.787629
Patancheru	WhoGEM model	0.790702
Patancheru	WhoGEM model	0.801836
Patancheru	WhoGEM model	0.785563
Patancheru	WhoGEM model	0.792003
Patancheru	WhoGEM model	0.771957
Patancheru	WhoGEM model	0.79147
Patancheru	WhoGEM model	0.798952
Patancheru	WhoGEM model	0.799436
Patancheru	WhoGEM model	0.790361
Patancheru	WhoGEM model	0.795312
Patancheru	WhoGEM model	0.808786
Patancheru	WhoGEM model	0.787335
Patancheru	WhoGEM model	0.803075
Patancheru	WhoGEM model	0.803868
Patancheru	WhoGEM model	0.789649
Patancheru	WhoGEM model	0.792159
Patancheru	WhoGEM model	0.798254
Patancheru	WhoGEM model	0.789013
Patancheru	WhoGEM model	0.793904
Patancheru	WhoGEM model	0.805849
Patancheru	WhoGEM model	0.806101
Patancheru	WhoGEM model	0.78685
Patancheru	WhoGEM model	0.798269
Patancheru	WhoGEM model	0.806196
Patancheru	WhoGEM model	0.800131
Patancheru	WhoGEM model	0.795531
Patancheru	WhoGEM model	0.797535
Patancheru	WhoGEM model	0.804756
Patancheru	WhoGEM model	0.801717
Patancheru	WhoGEM model	0.782622
Patancheru	WhoGEM model	0.805784
Patancheru	WhoGEM model	0.796019
Patancheru	WhoGEM model	0.792731
Patancheru	WhoGEM model	0.792222
Patancheru	WhoGEM model	0.801744
Patancheru	WhoGEM model	0.790036
Patancheru	WhoGEM model	0.793471
Patancheru	WhoGEM model	0.812052
Patancheru	WhoGEM model	0.7863
Patancheru	WhoGEM model	0.804484
Patancheru	WhoGEM model	0.786659
Patancheru	WhoGEM model	0.79698
Patancheru	WhoGEM model	0.796625
Patancheru	WhoGEM model	0.784722
Patancheru	WhoGEM model	0.786798
Patancheru	WhoGEM model	0.806005
Patancheru	WhoGEM model	0.789389
Patancheru	WhoGEM model	0.802452
Patancheru	WhoGEM model	0.797172
Patancheru	WhoGEM model	0.805688
Patancheru	WhoGEM model	0.802082
Patancheru	WhoGEM model	0.786444
Patancheru	WhoGEM model	0.799252
Patancheru	WhoGEM model	0.783289
Patancheru	WhoGEM model	0.796295
Patancheru	WhoGEM model	0.790257
Patancheru	WhoGEM model	0.779224
Patancheru	WhoGEM model	0.789703
Patancheru	WhoGEM model	0.791389
Patancheru	WhoGEM model	0.801042
Patancheru	WhoGEM model	0.805274
Patancheru	WhoGEM model	0.800425
Patancheru	WhoGEM model	0.806303
Patancheru	WhoGEM model	0.786591
Patancheru	WhoGEM model	0.791696
Patancheru	WhoGEM model	0.791496
Patancheru	WhoGEM model	0.792448
Patancheru	WhoGEM model	0.780802
Patancheru	WhoGEM model	0.802347
Patancheru	WhoGEM model	0.797351
Patancheru	WhoGEM model	0.789454
Patancheru	WhoGEM model	0.782929
Patancheru	WhoGEM model	0.7881
Patancheru	WhoGEM model	0.786159
Patancheru	WhoGEM model	0.807794
Patancheru	WhoGEM model	0.795703
Patancheru	WhoGEM model	0.807068
Patancheru	WhoGEM model	0.806143
Patancheru	WhoGEM model	0.806824
Patancheru	WhoGEM model	0.788697
Patancheru	WhoGEM model	0.775573
Patancheru	WhoGEM model	0.80925
Patancheru	WhoGEM model	0.808046
Patancheru	WhoGEM model	0.786924
Patancheru	WhoGEM model	0.787779
Patancheru	WhoGEM model	0.793491
Patancheru	WhoGEM model	0.803522
Patancheru	WhoGEM model	0.788537
Patancheru	WhoGEM model	0.79593
Patancheru	WhoGEM model	0.795753
Patancheru	WhoGEM model	0.791118
Patancheru	WhoGEM model	0.804247
Patancheru	WhoGEM model	0.791567
Patancheru	WhoGEM model	0.79643
Patancheru	WhoGEM model	0.797533
Patancheru	WhoGEM model	0.809811
Patancheru	WhoGEM model	0.791425
Patancheru	WhoGEM model	0.773927
Patancheru	WhoGEM model	0.77615
Patancheru	WhoGEM model	0.800634
Patancheru	WhoGEM model	0.791518
Patancheru	WhoGEM model	0.797399
Patancheru	WhoGEM model	0.794129
Patancheru	WhoGEM model	0.787541
Patancheru	WhoGEM model	0.791699
Patancheru	WhoGEM model	0.7914
Patancheru	WhoGEM model	0.788881
Patancheru	WhoGEM model	0.793921
Patancheru	WhoGEM model	0.79065
Patancheru	WhoGEM model	0.791222
Patancheru	WhoGEM model	0.803629
Patancheru	WhoGEM model	0.786041
Patancheru	WhoGEM model	0.798681
Patancheru	WhoGEM model	0.797448
Patancheru	WhoGEM model	0.800966
Patancheru	WhoGEM model	0.795136
Patancheru	WhoGEM model	0.803703
Patancheru	WhoGEM model	0.796657
Patancheru	WhoGEM model	0.792539
Patancheru	WhoGEM model	0.784856
Patancheru	WhoGEM model	0.79322
Patancheru	WhoGEM model	0.795207
Patancheru	WhoGEM model	0.809289
Patancheru	WhoGEM model	0.793971
Patancheru	WhoGEM model	0.800262
Patancheru	WhoGEM model	0.798858
Patancheru	WhoGEM model	0.790874
Patancheru	WhoGEM model	0.787276
Patancheru	WhoGEM model	0.782297
Patancheru	WhoGEM model	0.795376
Patancheru	WhoGEM model	0.802112
Patancheru	WhoGEM model	0.789023
Patancheru	WhoGEM model	0.792745
Patancheru	WhoGEM model	0.797718
Patancheru	WhoGEM model	0.800704
Patancheru	WhoGEM model	0.790805
Patancheru	WhoGEM model	0.788079
Patancheru	WhoGEM model	0.786425
Patancheru	WhoGEM model	0.783556
Patancheru	WhoGEM model	0.790437
Patancheru	WhoGEM model	0.801587
Patancheru	WhoGEM model	0.799073
Patancheru	WhoGEM model	0.78061
Patancheru	WhoGEM model	0.782101
Patancheru	WhoGEM model	0.808838
Patancheru	WhoGEM model	0.791284
Patancheru	WhoGEM model	0.788643
Patancheru	WhoGEM model	0.78856
Patancheru	WhoGEM model	0.793778
Patancheru	WhoGEM model	0.7898
Patancheru	WhoGEM model	0.797762
Patancheru	WhoGEM model	0.796815
Patancheru	WhoGEM model	0.800793
Patancheru	WhoGEM model	0.79363
Patancheru	WhoGEM model	0.803471
Patancheru	WhoGEM model	0.794151
Patancheru	WhoGEM model	0.793447
Patancheru	WhoGEM model	0.798458
Patancheru	WhoGEM model	0.794399
Patancheru	WhoGEM model	0.806458
Patancheru	WhoGEM model	0.808651
Patancheru	WhoGEM model	0.791913
Patancheru	WhoGEM model	0.812121
Patancheru	WhoGEM model	0.799407
Patancheru	WhoGEM model	0.816679
Patancheru	WhoGEM model	0.795927
Patancheru	WhoGEM model	0.802562
Patancheru	WhoGEM model	0.783802
Patancheru	WhoGEM model	0.788091
Patancheru	WhoGEM model	0.78675
Patancheru	WhoGEM model	0.806383
Patancheru	WhoGEM model	0.793122
Patancheru	WhoGEM model	0.786576
Patancheru	WhoGEM model	0.79961
Patancheru	WhoGEM model	0.812241
Patancheru	WhoGEM model	0.780846
Patancheru	WhoGEM model	0.80036
Patancheru	WhoGEM model	0.806833
Patancheru	WhoGEM model	0.795142
Patancheru	WhoGEM model	0.801066
Patancheru	WhoGEM model	0.79356
Patancheru	WhoGEM model	0.793667
Patancheru	WhoGEM model	0.794908
Patancheru	WhoGEM model	0.788955
Patancheru	WhoGEM model	0.793006
Patancheru	WhoGEM model	0.795283
Patancheru	WhoGEM model	0.77951
Patancheru	WhoGEM model	0.796345
Patancheru	WhoGEM model	0.800522
Patancheru	WhoGEM model	0.802464
Patancheru	WhoGEM model	0.800167
Patancheru	WhoGEM model	0.800779
Patancheru	WhoGEM model	0.800215
Patancheru	WhoGEM model	0.778518
Patancheru	WhoGEM model	0.80635
Patancheru	WhoGEM model	0.805675
Patancheru	WhoGEM model	0.789996
Patancheru	WhoGEM model	0.773865
Patancheru	WhoGEM model	0.790064
Patancheru	WhoGEM model	0.788592
Patancheru	WhoGEM model	0.789984
Patancheru	WhoGEM model	0.798119
Patancheru	WhoGEM model	0.800776
Patancheru	WhoGEM model	0.782081
Patancheru	WhoGEM model	0.794638
Patancheru	WhoGEM model	0.784562
Patancheru	WhoGEM model	0.795299
Patancheru	WhoGEM model	0.795403
Patancheru	WhoGEM model	0.796397
Patancheru	WhoGEM model	0.809952
Patancheru	WhoGEM model	0.79039
Patancheru	WhoGEM model	0.805441
Patancheru	WhoGEM model	0.798691
Patancheru	WhoGEM model	0.798883
Patancheru	WhoGEM model	0.793773
Patancheru	WhoGEM model	0.797182
Patancheru	WhoGEM model	0.80733
Patancheru	WhoGEM model	0.802027
Patancheru	WhoGEM model	0.793455
Patancheru	WhoGEM model	0.793069
Patancheru	WhoGEM model	0.788438
Patancheru	WhoGEM model	0.778779
Patancheru	WhoGEM model	0.795361
Patancheru	WhoGEM model	0.789589
Patancheru	WhoGEM model	0.791847
Patancheru	WhoGEM model	0.796098
Patancheru	WhoGEM model	0.784389
Patancheru	WhoGEM model	0.801299
Patancheru	WhoGEM model	0.810326
Patancheru	WhoGEM model	0.787646
Patancheru	WhoGEM model	0.787089
Patancheru	WhoGEM model	0.781074
Patancheru	WhoGEM model	0.792398
Patancheru	WhoGEM model	0.796667
Patancheru	WhoGEM model	0.791741
Patancheru	WhoGEM model	0.804308
Patancheru	WhoGEM model	0.789484
Patancheru	WhoGEM model	0.795209
Patancheru	WhoGEM model	0.807086
Patancheru	WhoGEM model	0.793586
Patancheru	WhoGEM model	0.783033
Patancheru	WhoGEM model	0.791178
Patancheru	WhoGEM model	0.78973
Patancheru	WhoGEM model	0.785746
Patancheru	WhoGEM model	0.793001
Patancheru	WhoGEM model	0.798497
Patancheru	WhoGEM model	0.792148
Patancheru	WhoGEM model	0.794846
Patancheru	WhoGEM model	0.793174
Patancheru	WhoGEM model	0.809749
Patancheru	WhoGEM model	0.785223
Patancheru	WhoGEM model	0.78723
Patancheru	WhoGEM model	0.809402
Patancheru	WhoGEM model	0.786958
Patancheru	WhoGEM model	0.793076
Patancheru	WhoGEM model	0.783914
Patancheru	WhoGEM model	0.799176
Patancheru	WhoGEM model	0.787244
Patancheru	WhoGEM model	0.789988
Patancheru	WhoGEM model	0.798892
Patancheru	WhoGEM model	0.792163
Patancheru	WhoGEM model	0.804995
Patancheru	WhoGEM model	0.802445
Patancheru	WhoGEM model	0.796456
Patancheru	WhoGEM model	0.789072
Patancheru	WhoGEM model	0.787143
Patancheru	WhoGEM model	0.800349
Patancheru	WhoGEM model	0.803567
Patancheru	WhoGEM model	0.79022
Patancheru	WhoGEM model	0.789074
Patancheru	WhoGEM model	0.801527
Patancheru	WhoGEM model	0.791212
Patancheru	WhoGEM model	0.797853
Patancheru	WhoGEM model	0.790176
Patancheru	WhoGEM model	0.790036
Patancheru	WhoGEM model	0.790025
Patancheru	WhoGEM model	0.791763
Patancheru	WhoGEM model	0.788632
Patancheru	WhoGEM model	0.793767
Patancheru	WhoGEM model	0.788516
Patancheru	WhoGEM model	0.799743
Patancheru	WhoGEM model	0.789806
Patancheru	WhoGEM model	0.774902
Patancheru	WhoGEM model	0.790776
Patancheru	WhoGEM model	0.79015
Patancheru	WhoGEM model	0.796068
Patancheru	WhoGEM model	0.796043
Patancheru	WhoGEM model	0.795009
Patancheru	WhoGEM model	0.803125
Patancheru	WhoGEM model	0.796872
Patancheru	WhoGEM model	0.790924
Patancheru	WhoGEM model	0.792187
Patancheru	WhoGEM model	0.796921
Patancheru	WhoGEM model	0.800483
Patancheru	WhoGEM model	0.803717
Patancheru	WhoGEM model	0.802103
Patancheru	WhoGEM model	0.796475
Patancheru	WhoGEM model	0.781887
Patancheru	WhoGEM model	0.800681
Patancheru	WhoGEM model	0.782418
Patancheru	WhoGEM model	0.793163
Patancheru	WhoGEM model	0.800608
Patancheru	WhoGEM model	0.801158
Patancheru	WhoGEM model	0.782093
Patancheru	WhoGEM model	0.795171
Patancheru	WhoGEM model	0.803231
Patancheru	WhoGEM model	0.782434
Patancheru	WhoGEM model	0.801822
Patancheru	WhoGEM model	0.80988
Patancheru	WhoGEM model	0.796898
Patancheru	WhoGEM model	0.801565
Patancheru	WhoGEM model	0.787393
Patancheru	WhoGEM model	0.803218
Patancheru	WhoGEM model	0.799318
Patancheru	WhoGEM model	0.802615
Patancheru	WhoGEM model	0.801102
Patancheru	WhoGEM model	0.802425
Patancheru	WhoGEM model	0.792052
Patancheru	WhoGEM model	0.785496
Patancheru	WhoGEM model	0.786146
Patancheru	WhoGEM model	0.791116
Patancheru	WhoGEM model	0.781022
Patancheru	WhoGEM model	0.779627
Patancheru	WhoGEM model	0.795589
Patancheru	WhoGEM model	0.795551
Patancheru	WhoGEM model	0.797372
Patancheru	WhoGEM model	0.795732
Patancheru	WhoGEM model	0.781475
Patancheru	WhoGEM model	0.799531
Patancheru	WhoGEM model	0.795265
Patancheru	WhoGEM model	0.788197
Patancheru	WhoGEM model	0.797397
Patancheru	WhoGEM model	0.797586
Patancheru	WhoGEM model	0.797672
Patancheru	WhoGEM model	0.811013
Patancheru	WhoGEM model	0.801124
Patancheru	WhoGEM model	0.790773
Patancheru	WhoGEM model	0.792961
Patancheru	WhoGEM model	0.792038
Patancheru	WhoGEM model	0.802404
Patancheru	WhoGEM model	0.790699
Patancheru	WhoGEM model	0.803221
Patancheru	WhoGEM model	0.810769
Patancheru	WhoGEM model	0.799348
Patancheru	WhoGEM model	0.807034
Patancheru	WhoGEM model	0.798779
Patancheru	WhoGEM model	0.805038
Patancheru	WhoGEM model	0.797549
Patancheru	WhoGEM model	0.795827
Patancheru	WhoGEM model	0.788566
Patancheru	WhoGEM model	0.796613
Patancheru	WhoGEM model	0.798665
Patancheru	WhoGEM model	0.806191
Patancheru	WhoGEM model	0.791771
Patancheru	WhoGEM model	0.797924
Patancheru	WhoGEM model	0.792186
Patancheru	WhoGEM model	0.798212
Patancheru	WhoGEM model	0.796309
Patancheru	WhoGEM model	0.794961
Patancheru	WhoGEM model	0.794562
Patancheru	WhoGEM model	0.788236
Patancheru	WhoGEM model	0.786175
Patancheru	WhoGEM model	0.79698
Patancheru	WhoGEM model	0.791083
Patancheru	WhoGEM model	0.803935
Patancheru	WhoGEM model	0.788426
Patancheru	WhoGEM model	0.805835
Patancheru	WhoGEM model	0.805557
Patancheru	WhoGEM model	0.79949
Patancheru	WhoGEM model	0.789651
Patancheru	WhoGEM model	0.800359
Patancheru	WhoGEM model	0.78868
Patancheru	WhoGEM model	0.807359
Patancheru	WhoGEM model	0.787667
Patancheru	WhoGEM model	0.781994
Patancheru	WhoGEM model	0.807464
Patancheru	WhoGEM model	0.800724
Patancheru	WhoGEM model	0.817377
Patancheru	WhoGEM model	0.791353
Patancheru	WhoGEM model	0.798141
Patancheru	WhoGEM model	0.783163
Patancheru	WhoGEM model	0.791942
Patancheru	WhoGEM model	0.792103
Patancheru	WhoGEM model	0.79835
Patancheru	WhoGEM model	0.78839
Patancheru	WhoGEM model	0.778851
Patancheru	WhoGEM model	0.798458
Patancheru	WhoGEM model	0.792719
Patancheru	WhoGEM model	0.775326
Patancheru	WhoGEM model	0.78841
Patancheru	WhoGEM model	0.79655
Patancheru	WhoGEM model	0.787655
Patancheru	WhoGEM model	0.800141
Patancheru	WhoGEM model	0.79485
Patancheru	WhoGEM model	0.80092
Patancheru	WhoGEM model	0.791993
Patancheru	WhoGEM model	0.806847
Patancheru	WhoGEM model	0.802731
Patancheru	WhoGEM model	0.796259
Patancheru	WhoGEM model	0.798497
Patancheru	WhoGEM model	0.79848
Patancheru	WhoGEM model	0.800894
Patancheru	WhoGEM model	0.79436
Patancheru	WhoGEM model	0.801842
Patancheru	WhoGEM model	0.794648
Patancheru	WhoGEM model	0.786934
Patancheru	WhoGEM model	0.80671
Patancheru	WhoGEM model	0.776948
Patancheru	WhoGEM model	0.769895
Patancheru	WhoGEM model	0.796961
Patancheru	WhoGEM model	0.784406
Patancheru	WhoGEM model	0.79279
Patancheru	WhoGEM model	0.791061
Patancheru	WhoGEM model	0.791463
Patancheru	WhoGEM model	0.791712
Patancheru	WhoGEM model	0.800826
Patancheru	WhoGEM model	0.794352
Patancheru	WhoGEM model	0.800299
Patancheru	WhoGEM model	0.799804
Patancheru	WhoGEM model	0.791011
Patancheru	WhoGEM model	0.795293
Patancheru	WhoGEM model	0.788486
Patancheru	WhoGEM model	0.789806
Patancheru	WhoGEM model	0.788479
Patancheru	WhoGEM model	0.80414
Patancheru	WhoGEM model	0.785848
Patancheru	WhoGEM model	0.797375
Patancheru	WhoGEM model	0.795799
Patancheru	WhoGEM model	0.785551
Patancheru	WhoGEM model	0.792942
Patancheru	WhoGEM model	0.797109
Patancheru	WhoGEM model	0.808541
Patancheru	WhoGEM model	0.803992
Patancheru	WhoGEM model	0.782092
Patancheru	WhoGEM model	0.784117
Patancheru	WhoGEM model	0.807869
Patancheru	WhoGEM model	0.807986
Patancheru	WhoGEM model	0.797304
Patancheru	WhoGEM model	0.805071
Patancheru	WhoGEM model	0.798611
Patancheru	WhoGEM model	0.807639
Patancheru	WhoGEM model	0.793011
Patancheru	WhoGEM model	0.798735
Patancheru	WhoGEM model	0.780313
Patancheru	WhoGEM model	0.79677
Patancheru	WhoGEM model	0.784744
Patancheru	WhoGEM model	0.786739
Patancheru	WhoGEM model	0.800641
Patancheru	WhoGEM model	0.799359
Patancheru	WhoGEM model	0.800385
Patancheru	WhoGEM model	0.799405
Patancheru	WhoGEM model	0.799217
Patancheru	WhoGEM model	0.794442
Patancheru	WhoGEM model	0.795486
Patancheru	WhoGEM model	0.806985
Patancheru	WhoGEM model	0.797233
Patancheru	WhoGEM model	0.796432
Patancheru	WhoGEM model	0.802181
Patancheru	WhoGEM model	0.78453
Patancheru	WhoGEM model	0.807014
Patancheru	WhoGEM model	0.778688
Patancheru	WhoGEM model	0.787063
Patancheru	WhoGEM model	0.80077
Patancheru	WhoGEM model	0.795219
Patancheru	WhoGEM model	0.787437
Patancheru	WhoGEM model	0.809402
Patancheru	WhoGEM model	0.792967
Patancheru	WhoGEM model	0.789126
Patancheru	WhoGEM model	0.798955
Patancheru	WhoGEM model	0.794486
Patancheru	WhoGEM model	0.795615
Patancheru	WhoGEM model	0.802057
Patancheru	WhoGEM model	0.778757
Patancheru	WhoGEM model	0.80585
Patancheru	WhoGEM model	0.785502
Patancheru	WhoGEM model	0.79108
Patancheru	WhoGEM model	0.807859
Patancheru	WhoGEM model	0.793927
Patancheru	WhoGEM model	0.787463
Patancheru	WhoGEM model	0.793584
Patancheru	WhoGEM model	0.792234
Patancheru	WhoGEM model	0.805227
Patancheru	WhoGEM model	0.787405
Patancheru	WhoGEM model	0.788763
Patancheru	WhoGEM model	0.795951
Patancheru	WhoGEM model	0.800125
Patancheru	WhoGEM model	0.805401
Patancheru	WhoGEM model	0.793214
Patancheru	WhoGEM model	0.79404
Patancheru	WhoGEM model	0.784675
Patancheru	WhoGEM model	0.803224
Patancheru	WhoGEM model	0.80415
Patancheru	WhoGEM model	0.786201
Patancheru	WhoGEM model	0.79418
Patancheru	WhoGEM model	0.78495
Patancheru	WhoGEM model	0.802465
Patancheru	WhoGEM model	0.796578
Patancheru	WhoGEM model	0.782905
Patancheru	WhoGEM model	0.79571
Patancheru	Env. only model	0.697974
Patancheru	Env. only model	0.692341
Patancheru	Env. only model	0.702043
Patancheru	Env. only model	0.690402
Patancheru	Env. only model	0.695473
Patancheru	Env. only model	0.676263
Patancheru	Env. only model	0.695651
Patancheru	Env. only model	0.70344
Patancheru	Env. only model	0.702679
Patancheru	Env. only model	0.696388
Patancheru	Env. only model	0.698748
Patancheru	Env. only model	0.722503
Patancheru	Env. only model	0.691082
Patancheru	Env. only model	0.705603
Patancheru	Env. only model	0.707771
Patancheru	Env. only model	0.692627
Patancheru	Env. only model	0.692585
Patancheru	Env. only model	0.688642
Patancheru	Env. only model	0.686134
Patancheru	Env. only model	0.696242
Patancheru	Env. only model	0.710913
Patancheru	Env. only model	0.701561
Patancheru	Env. only model	0.695525
Patancheru	Env. only model	0.703786
Patancheru	Env. only model	0.705694
Patancheru	Env. only model	0.709442
Patancheru	Env. only model	0.695613
Patancheru	Env. only model	0.702218
Patancheru	Env. only model	0.697621
Patancheru	Env. only model	0.691928
Patancheru	Env. only model	0.687834
Patancheru	Env. only model	0.704027
Patancheru	Env. only model	0.705804
Patancheru	Env. only model	0.702945
Patancheru	Env. only model	0.695439
Patancheru	Env. only model	0.698804
Patancheru	Env. only model	0.688491
Patancheru	Env. only model	0.710692
Patancheru	Env. only model	0.70733
Patancheru	Env. only model	0.705544
Patancheru	Env. only model	0.711861
Patancheru	Env. only model	0.688336
Patancheru	Env. only model	0.70538
Patancheru	Env. only model	0.706689
Patancheru	Env. only model	0.687375
Patancheru	Env. only model	0.682873
Patancheru	Env. only model	0.703872
Patancheru	Env. only model	0.699158
Patancheru	Env. only model	0.70303
Patancheru	Env. only model	0.687378
Patancheru	Env. only model	0.703895
Patancheru	Env. only model	0.69499
Patancheru	Env. only model	0.695553
Patancheru	Env. only model	0.716633
Patancheru	Env. only model	0.70279
Patancheru	Env. only model	0.693885
Patancheru	Env. only model	0.706438
Patancheru	Env. only model	0.676284
Patancheru	Env. only model	0.688814
Patancheru	Env. only model	0.684776
Patancheru	Env. only model	0.709146
Patancheru	Env. only model	0.698349
Patancheru	Env. only model	0.690643
Patancheru	Env. only model	0.708334
Patancheru	Env. only model	0.688275
Patancheru	Env. only model	0.710396
Patancheru	Env. only model	0.708478
Patancheru	Env. only model	0.710392
Patancheru	Env. only model	0.68936
Patancheru	Env. only model	0.70584
Patancheru	Env. only model	0.700259
Patancheru	Env. only model	0.701875
Patancheru	Env. only model	0.685188
Patancheru	Env. only model	0.702485
Patancheru	Env. only model	0.701565
Patancheru	Env. only model	0.709902
Patancheru	Env. only model	0.69448
Patancheru	Env. only model	0.704761
Patancheru	Env. only model	0.711439
Patancheru	Env. only model	0.709159
Patancheru	Env. only model	0.697933
Patancheru	Env. only model	0.700301
Patancheru	Env. only model	0.72522
Patancheru	Env. only model	0.703831
Patancheru	Env. only model	0.692461
Patancheru	Env. only model	0.704968
Patancheru	Env. only model	0.704717
Patancheru	Env. only model	0.692425
Patancheru	Env. only model	0.707514
Patancheru	Env. only model	0.6922
Patancheru	Env. only model	0.716176
Patancheru	Env. only model	0.694219
Patancheru	Env. only model	0.694429
Patancheru	Env. only model	0.715479
Patancheru	Env. only model	0.69502
Patancheru	Env. only model	0.692875
Patancheru	Env. only model	0.713984
Patancheru	Env. only model	0.695752
Patancheru	Env. only model	0.691286
Patancheru	Env. only model	0.683353
Patancheru	Env. only model	0.702616
Patancheru	Env. only model	0.692371
Patancheru	Env. only model	0.702736
Patancheru	Env. only model	0.687339
Patancheru	Env. only model	0.68324
Patancheru	Env. only model	0.689464
Patancheru	Env. only model	0.694805
Patancheru	Env. only model	0.684079
Patancheru	Env. only model	0.683435
Patancheru	Env. only model	0.69429
Patancheru	Env. only model	0.689392
Patancheru	Env. only model	0.69417
Patancheru	Env. only model	0.690528
Patancheru	Env. only model	0.690565
Patancheru	Env. only model	0.702037
Patancheru	Env. only model	0.71435
Patancheru	Env. only model	0.699853
Patancheru	Env. only model	0.715982
Patancheru	Env. only model	0.694316
Patancheru	Env. only model	0.695599
Patancheru	Env. only model	0.699103
Patancheru	Env. only model	0.693069
Patancheru	Env. only model	0.688472
Patancheru	Env. only model	0.718711
Patancheru	Env. only model	0.701245
Patancheru	Env. only model	0.694209
Patancheru	Env. only model	0.698869
Patancheru	Env. only model	0.716468
Patancheru	Env. only model	0.688265
Patancheru	Env. only model	0.694466
Patancheru	Env. only model	0.695214
Patancheru	Env. only model	0.700684
Patancheru	Env. only model	0.701657
Patancheru	Env. only model	0.688006
Patancheru	Env. only model	0.703241
Patancheru	Env. only model	0.69119
Patancheru	Env. only model	0.697688
Patancheru	Env. only model	0.708936
Patancheru	Env. only model	0.70393
Patancheru	Env. only model	0.699272
Patancheru	Env. only model	0.701074
Patancheru	Env. only model	0.697718
Patancheru	Env. only model	0.703692
Patancheru	Env. only model	0.69807
Patancheru	Env. only model	0.691302
Patancheru	Env. only model	0.698548
Patancheru	Env. only model	0.691855
Patancheru	Env. only model	0.683455
Patancheru	Env. only model	0.695304
Patancheru	Env. only model	0.702097
Patancheru	Env. only model	0.696539
Patancheru	Env. only model	0.707223
Patancheru	Env. only model	0.692046
Patancheru	Env. only model	0.708878
Patancheru	Env. only model	0.699196
Patancheru	Env. only model	0.710718
Patancheru	Env. only model	0.69552
Patancheru	Env. only model	0.699009
Patancheru	Env. only model	0.710093
Patancheru	Env. only model	0.707819
Patancheru	Env. only model	0.71323
Patancheru	Env. only model	0.698076
Patancheru	Env. only model	0.696134
Patancheru	Env. only model	0.715481
Patancheru	Env. only model	0.708891
Patancheru	Env. only model	0.705135
Patancheru	Env. only model	0.690869
Patancheru	Env. only model	0.705306
Patancheru	Env. only model	0.700276
Patancheru	Env. only model	0.695964
Patancheru	Env. only model	0.697317
Patancheru	Env. only model	0.69879
Patancheru	Env. only model	0.688952
Patancheru	Env. only model	0.691864
Patancheru	Env. only model	0.700314
Patancheru	Env. only model	0.719187
Patancheru	Env. only model	0.673618
Patancheru	Env. only model	0.703877
Patancheru	Env. only model	0.712018
Patancheru	Env. only model	0.689174
Patancheru	Env. only model	0.705951
Patancheru	Env. only model	0.695575
Patancheru	Env. only model	0.696689
Patancheru	Env. only model	0.688599
Patancheru	Env. only model	0.680677
Patancheru	Env. only model	0.709579
Patancheru	Env. only model	0.706805
Patancheru	Env. only model	0.683559
Patancheru	Env. only model	0.689122
Patancheru	Env. only model	0.702706
Patancheru	Env. only model	0.70242
Patancheru	Env. only model	0.689296
Patancheru	Env. only model	0.697611
Patancheru	Env. only model	0.704388
Patancheru	Env. only model	0.717018
Patancheru	Env. only model	0.696551
Patancheru	Env. only model	0.705773
Patancheru	Env. only model	0.705239
Patancheru	Env. only model	0.690042
Patancheru	Env. only model	0.695832
Patancheru	Env. only model	0.712266
Patancheru	Env. only model	0.68625
Patancheru	Env. only model	0.70314
Patancheru	Env. only model	0.713047
Patancheru	Env. only model	0.692547
Patancheru	Env. only model	0.699184
Patancheru	Env. only model	0.68532
Patancheru	Env. only model	0.698242
Patancheru	Env. only model	0.70854
Patancheru	Env. only model	0.69159
Patancheru	Env. only model	0.717281
Patancheru	Env. only model	0.683791
Patancheru	Env. only model	0.705951
Patancheru	Env. only model	0.703697
Patancheru	Env. only model	0.705332
Patancheru	Env. only model	0.709403
Patancheru	Env. only model	0.697768
Patancheru	Env. only model	0.706931
Patancheru	Env. only model	0.703413
Patancheru	Env. only model	0.711548
Patancheru	Env. only model	0.697182
Patancheru	Env. only model	0.692033
Patancheru	Env. only model	0.693076
Patancheru	Env. only model	0.696789
Patancheru	Env. only model	0.695364
Patancheru	Env. only model	0.700219
Patancheru	Env. only model	0.689252
Patancheru	Env. only model	0.706681
Patancheru	Env. only model	0.705793
Patancheru	Env. only model	0.715525
Patancheru	Env. only model	0.692108
Patancheru	Env. only model	0.694211
Patancheru	Env. only model	0.697428
Patancheru	Env. only model	0.683473
Patancheru	Env. only model	0.688294
Patancheru	Env. only model	0.693879
Patancheru	Env. only model	0.720797
Patancheru	Env. only model	0.693814
Patancheru	Env. only model	0.69049
Patancheru	Env. only model	0.698011
Patancheru	Env. only model	0.701938
Patancheru	Env. only model	0.690004
Patancheru	Env. only model	0.700921
Patancheru	Env. only model	0.685568
Patancheru	Env. only model	0.677575
Patancheru	Env. only model	0.686215
Patancheru	Env. only model	0.702584
Patancheru	Env. only model	0.683942
Patancheru	Env. only model	0.69653
Patancheru	Env. only model	0.703282
Patancheru	Env. only model	0.702897
Patancheru	Env. only model	0.700988
Patancheru	Env. only model	0.692359
Patancheru	Env. only model	0.707576
Patancheru	Env. only model	0.700981
Patancheru	Env. only model	0.698909
Patancheru	Env. only model	0.6913
Patancheru	Env. only model	0.721797
Patancheru	Env. only model	0.711217
Patancheru	Env. only model	0.683541
Patancheru	Env. only model	0.694834
Patancheru	Env. only model	0.695221
Patancheru	Env. only model	0.700245
Patancheru	Env. only model	0.703518
Patancheru	Env. only model	0.698639
Patancheru	Env. only model	0.69135
Patancheru	Env. only model	0.702958
Patancheru	Env. only model	0.70843
Patancheru	Env. only model	0.711041
Patancheru	Env. only model	0.702361
Patancheru	Env. only model	0.69855
Patancheru	Env. only model	0.70001
Patancheru	Env. only model	0.710958
Patancheru	Env. only model	0.69298
Patancheru	Env. only model	0.698498
Patancheru	Env. only model	0.697104
Patancheru	Env. only model	0.695511
Patancheru	Env. only model	0.698521
Patancheru	Env. only model	0.684628
Patancheru	Env. only model	0.693686
Patancheru	Env. only model	0.699724
Patancheru	Env. only model	0.69051
Patancheru	Env. only model	0.677134
Patancheru	Env. only model	0.712116
Patancheru	Env. only model	0.696014
Patancheru	Env. only model	0.702414
Patancheru	Env. only model	0.696609
Patancheru	Env. only model	0.697851
Patancheru	Env. only model	0.696547
Patancheru	Env. only model	0.691634
Patancheru	Env. only model	0.699208
Patancheru	Env. only model	0.687052
Patancheru	Env. only model	0.690432
Patancheru	Env. only model	0.695599
Patancheru	Env. only model	0.697441
Patancheru	Env. only model	0.691864
Patancheru	Env. only model	0.704126
Patancheru	Env. only model	0.704349
Patancheru	Env. only model	0.678073
Patancheru	Env. only model	0.706852
Patancheru	Env. only model	0.685433
Patancheru	Env. only model	0.68529
Patancheru	Env. only model	0.698288
Patancheru	Env. only model	0.698863
Patancheru	Env. only model	0.674628
Patancheru	Env. only model	0.696081
Patancheru	Env. only model	0.704947
Patancheru	Env. only model	0.676673
Patancheru	Env. only model	0.707168
Patancheru	Env. only model	0.714169
Patancheru	Env. only model	0.704714
Patancheru	Env. only model	0.710313
Patancheru	Env. only model	0.686568
Patancheru	Env. only model	0.695866
Patancheru	Env. only model	0.700064
Patancheru	Env. only model	0.700706
Patancheru	Env. only model	0.694283
Patancheru	Env. only model	0.701544
Patancheru	Env. only model	0.692384
Patancheru	Env. only model	0.695053
Patancheru	Env. only model	0.682161
Patancheru	Env. only model	0.706627
Patancheru	Env. only model	0.691591
Patancheru	Env. only model	0.693745
Patancheru	Env. only model	0.698105
Patancheru	Env. only model	0.699723
Patancheru	Env. only model	0.697547
Patancheru	Env. only model	0.698311
Patancheru	Env. only model	0.709458
Patancheru	Env. only model	0.705378
Patancheru	Env. only model	0.694459
Patancheru	Env. only model	0.674985
Patancheru	Env. only model	0.699713
Patancheru	Env. only model	0.70614
Patancheru	Env. only model	0.691682
Patancheru	Env. only model	0.705079
Patancheru	Env. only model	0.710573
Patancheru	Env. only model	0.699236
Patancheru	Env. only model	0.698694
Patancheru	Env. only model	0.703422
Patancheru	Env. only model	0.701917
Patancheru	Env. only model	0.695386
Patancheru	Env. only model	0.697782
Patancheru	Env. only model	0.700594
Patancheru	Env. only model	0.695435
Patancheru	Env. only model	0.700613
Patancheru	Env. only model	0.703866
Patancheru	Env. only model	0.717442
Patancheru	Env. only model	0.696443
Patancheru	Env. only model	0.700603
Patancheru	Env. only model	0.697132
Patancheru	Env. only model	0.69216
Patancheru	Env. only model	0.704082
Patancheru	Env. only model	0.71581
Patancheru	Env. only model	0.689352
Patancheru	Env. only model	0.693538
Patancheru	Env. only model	0.68726
Patancheru	Env. only model	0.697958
Patancheru	Env. only model	0.706319
Patancheru	Env. only model	0.701008
Patancheru	Env. only model	0.691037
Patancheru	Env. only model	0.705694
Patancheru	Env. only model	0.693356
Patancheru	Env. only model	0.709513
Patancheru	Env. only model	0.695419
Patancheru	Env. only model	0.706621
Patancheru	Env. only model	0.698186
Patancheru	Env. only model	0.703122
Patancheru	Env. only model	0.702959
Patancheru	Env. only model	0.710136
Patancheru	Env. only model	0.696393
Patancheru	Env. only model	0.708895
Patancheru	Env. only model	0.717487
Patancheru	Env. only model	0.70501
Patancheru	Env. only model	0.69209
Patancheru	Env. only model	0.68954
Patancheru	Env. only model	0.69983
Patancheru	Env. only model	0.703389
Patancheru	Env. only model	0.715015
Patancheru	Env. only model	0.689887
Patancheru	Env. only model	0.684962
Patancheru	Env. only model	0.70767
Patancheru	Env. only model	0.686494
Patancheru	Env. only model	0.704918
Patancheru	Env. only model	0.704594
Patancheru	Env. only model	0.694989
Patancheru	Env. only model	0.696586
Patancheru	Env. only model	0.700683
Patancheru	Env. only model	0.706209
Patancheru	Env. only model	0.70106
Patancheru	Env. only model	0.698389
Patancheru	Env. only model	0.69648
Patancheru	Env. only model	0.696129
Patancheru	Env. only model	0.712024
Patancheru	Env. only model	0.692244
Patancheru	Env. only model	0.695781
Patancheru	Env. only model	0.703417
Patancheru	Env. only model	0.707791
Patancheru	Env. only model	0.690407
Patancheru	Env. only model	0.686578
Patancheru	Env. only model	0.694984
Patancheru	Env. only model	0.694709
Patancheru	Env. only model	0.694139
Patancheru	Env. only model	0.699252
Patancheru	Env. only model	0.711582
Patancheru	Env. only model	0.699058
Patancheru	Env. only model	0.692005
Patancheru	Env. only model	0.7227
Patancheru	Env. only model	0.699925
Patancheru	Env. only model	0.69485
Patancheru	Env. only model	0.689558
Patancheru	Env. only model	0.703303
Patancheru	Env. only model	0.695845
Patancheru	Env. only model	0.685666
Patancheru	Env. only model	0.70023
Patancheru	Env. only model	0.70103
Patancheru	Env. only model	0.695392
Patancheru	Env. only model	0.697603
Patancheru	Env. only model	0.696883
Patancheru	Env. only model	0.709313
Patancheru	Env. only model	0.688576
Patancheru	Env. only model	0.7008
Patancheru	Env. only model	0.693546
Patancheru	Env. only model	0.702446
Patancheru	Env. only model	0.6914
Patancheru	Env. only model	0.697556
Patancheru	Env. only model	0.695847
Patancheru	Env. only model	0.699378
Patancheru	Env. only model	0.696329
Patancheru	Env. only model	0.701748
Patancheru	Env. only model	0.699547
Patancheru	Env. only model	0.713285
Patancheru	Env. only model	0.719486
Patancheru	Env. only model	0.701557
Patancheru	Env. only model	0.698367
Patancheru	Env. only model	0.693273
Patancheru	Env. only model	0.700859
Patancheru	Env. only model	0.702447
Patancheru	Env. only model	0.705739
Patancheru	Env. only model	0.704093
Patancheru	Env. only model	0.700007
Patancheru	Env. only model	0.709172
Patancheru	Env. only model	0.700084
Patancheru	Env. only model	0.704428
Patancheru	Env. only model	0.692896
Patancheru	Env. only model	0.708124
Patancheru	Env. only model	0.693613
Patancheru	Env. only model	0.703244
Patancheru	Env. only model	0.696487
Patancheru	Env. only model	0.714749
Patancheru	Env. only model	0.708198
Patancheru	Env. only model	0.701475
Patancheru	Env. only model	0.706576
Patancheru	Env. only model	0.695081
Patancheru	Env. only model	0.713219
Patancheru	Env. only model	0.714956
Patancheru	Env. only model	0.691638
Patancheru	Env. only model	0.686843
Patancheru	Env. only model	0.693212
Patancheru	Env. only model	0.688497
Patancheru	Env. only model	0.714768
Patancheru	Env. only model	0.69702
Patancheru	Env. only model	0.681045
Patancheru	Env. only model	0.70211
Patancheru	Env. only model	0.702118
Patancheru	Env. only model	0.690398
Patancheru	Env. only model	0.710868
Patancheru	Env. only model	0.691016
Patancheru	Env. only model	0.69526
Patancheru	Env. only model	0.69388
Patancheru	Env. only model	0.692387
Patancheru	Env. only model	0.705917
Patancheru	Env. only model	0.703631
Patancheru	Env. only model	0.693621
Patancheru	Env. only model	0.710917
Patancheru	Env. only model	0.687285
Patancheru	Env. only model	0.692811
Patancheru	Env. only model	0.702238
Patancheru	Env. only model	0.680422
Patancheru	Env. only model	0.696146
Patancheru	Env. only model	0.69557
Patancheru	Env. only model	0.689577
Patancheru	Env. only model	0.70726
Patancheru	Env. only model	0.685226
Patancheru	Env. only model	0.685252
Patancheru	Env. only model	0.711316
Patancheru	Env. only model	0.70347
Patancheru	Env. only model	0.694614
Patancheru	Env. only model	0.709462
Patancheru	Env. only model	0.717553
Patancheru	Env. only model	0.700124
Patancheru	Env. only model	0.705738
Patancheru	Env. only model	0.706997
Patancheru	Env. only model	0.699022
Patancheru	Env. only model	0.69123
Patancheru	Env. only model	0.688853
Patancheru	Env. only model	0.695608
Patancheru	Env. only model	0.695836
Patancheru	Env. only model	0.693396
[truncated: 3,001 more rows]

## Sheet: ED-Fig_11g_PY
Site	Model	Accuracy_PY
Amlaha	WhoGEM model	0.372737
Amlaha	WhoGEM model	0.395847
Amlaha	WhoGEM model	0.384711
Amlaha	WhoGEM model	0.364176
Amlaha	WhoGEM model	0.403669
Amlaha	WhoGEM model	0.366885
Amlaha	WhoGEM model	0.389781
Amlaha	WhoGEM model	0.385088
Amlaha	WhoGEM model	0.382975
Amlaha	WhoGEM model	0.389832
Amlaha	WhoGEM model	0.395064
Amlaha	WhoGEM model	0.399008
Amlaha	WhoGEM model	0.388055
Amlaha	WhoGEM model	0.378867
Amlaha	WhoGEM model	0.388278
Amlaha	WhoGEM model	0.347911
Amlaha	WhoGEM model	0.377946
Amlaha	WhoGEM model	0.396936
Amlaha	WhoGEM model	0.371967
Amlaha	WhoGEM model	0.391924
Amlaha	WhoGEM model	0.376269
Amlaha	WhoGEM model	0.357822
Amlaha	WhoGEM model	0.37506
Amlaha	WhoGEM model	0.371396
Amlaha	WhoGEM model	0.364574
Amlaha	WhoGEM model	0.365942
Amlaha	WhoGEM model	0.388796
Amlaha	WhoGEM model	0.386579
Amlaha	WhoGEM model	0.390185
Amlaha	WhoGEM model	0.37409
Amlaha	WhoGEM model	0.365176
Amlaha	WhoGEM model	0.386421
Amlaha	WhoGEM model	0.377013
Amlaha	WhoGEM model	0.387893
Amlaha	WhoGEM model	0.378972
Amlaha	WhoGEM model	0.384112
Amlaha	WhoGEM model	0.383569
Amlaha	WhoGEM model	0.417787
Amlaha	WhoGEM model	0.408117
Amlaha	WhoGEM model	0.3998
Amlaha	WhoGEM model	0.365149
Amlaha	WhoGEM model	0.396855
Amlaha	WhoGEM model	0.38992
Amlaha	WhoGEM model	0.385183
Amlaha	WhoGEM model	0.384539
Amlaha	WhoGEM model	0.386808
Amlaha	WhoGEM model	0.351395
Amlaha	WhoGEM model	0.378241
Amlaha	WhoGEM model	0.394423
Amlaha	WhoGEM model	0.400878
Amlaha	WhoGEM model	0.391762
Amlaha	WhoGEM model	0.391045
Amlaha	WhoGEM model	0.388936
Amlaha	WhoGEM model	0.396434
Amlaha	WhoGEM model	0.377848
Amlaha	WhoGEM model	0.391175
Amlaha	WhoGEM model	0.390456
Amlaha	WhoGEM model	0.393088
Amlaha	WhoGEM model	0.380269
Amlaha	WhoGEM model	0.400105
Amlaha	WhoGEM model	0.428481
Amlaha	WhoGEM model	0.350476
Amlaha	WhoGEM model	0.381051
Amlaha	WhoGEM model	0.364236
Amlaha	WhoGEM model	0.372696
Amlaha	WhoGEM model	0.357124
Amlaha	WhoGEM model	0.398416
Amlaha	WhoGEM model	0.381334
Amlaha	WhoGEM model	0.381291
Amlaha	WhoGEM model	0.403326
Amlaha	WhoGEM model	0.396175
Amlaha	WhoGEM model	0.412192
Amlaha	WhoGEM model	0.384385
Amlaha	WhoGEM model	0.366859
Amlaha	WhoGEM model	0.391505
Amlaha	WhoGEM model	0.38501
Amlaha	WhoGEM model	0.373224
Amlaha	WhoGEM model	0.389434
Amlaha	WhoGEM model	0.373575
Amlaha	WhoGEM model	0.373067
Amlaha	WhoGEM model	0.382117
Amlaha	WhoGEM model	0.373917
Amlaha	WhoGEM model	0.390854
Amlaha	WhoGEM model	0.380423
Amlaha	WhoGEM model	0.38061
Amlaha	WhoGEM model	0.400983
Amlaha	WhoGEM model	0.392262
Amlaha	WhoGEM model	0.399318
Amlaha	WhoGEM model	0.377359
Amlaha	WhoGEM model	0.379093
Amlaha	WhoGEM model	0.382378
Amlaha	WhoGEM model	0.37707
Amlaha	WhoGEM model	0.350672
Amlaha	WhoGEM model	0.395986
Amlaha	WhoGEM model	0.395289
Amlaha	WhoGEM model	0.401893
Amlaha	WhoGEM model	0.395883
Amlaha	WhoGEM model	0.361291
Amlaha	WhoGEM model	0.378953
Amlaha	WhoGEM model	0.37715
Amlaha	WhoGEM model	0.392417
Amlaha	WhoGEM model	0.365055
Amlaha	WhoGEM model	0.349312
Amlaha	WhoGEM model	0.376936
Amlaha	WhoGEM model	0.370722
Amlaha	WhoGEM model	0.395594
Amlaha	WhoGEM model	0.366625
Amlaha	WhoGEM model	0.3919
Amlaha	WhoGEM model	0.386872
Amlaha	WhoGEM model	0.362878
Amlaha	WhoGEM model	0.386578
Amlaha	WhoGEM model	0.385636
Amlaha	WhoGEM model	0.40284
Amlaha	WhoGEM model	0.389927
Amlaha	WhoGEM model	0.361538
Amlaha	WhoGEM model	0.363199
Amlaha	WhoGEM model	0.394466
Amlaha	WhoGEM model	0.372827
Amlaha	WhoGEM model	0.387648
Amlaha	WhoGEM model	0.381375
Amlaha	WhoGEM model	0.388932
Amlaha	WhoGEM model	0.389958
Amlaha	WhoGEM model	0.396807
Amlaha	WhoGEM model	0.382148
Amlaha	WhoGEM model	0.376388
Amlaha	WhoGEM model	0.374818
Amlaha	WhoGEM model	0.400373
Amlaha	WhoGEM model	0.390107
Amlaha	WhoGEM model	0.382962
Amlaha	WhoGEM model	0.392485
Amlaha	WhoGEM model	0.370915
Amlaha	WhoGEM model	0.373993
Amlaha	WhoGEM model	0.347107
Amlaha	WhoGEM model	0.389596
Amlaha	WhoGEM model	0.386448
Amlaha	WhoGEM model	0.384911
Amlaha	WhoGEM model	0.370624
Amlaha	WhoGEM model	0.38812
Amlaha	WhoGEM model	0.35927
Amlaha	WhoGEM model	0.386791
Amlaha	WhoGEM model	0.396633
Amlaha	WhoGEM model	0.384933
Amlaha	WhoGEM model	0.392635
Amlaha	WhoGEM model	0.369756
Amlaha	WhoGEM model	0.396632
Amlaha	WhoGEM model	0.386419
Amlaha	WhoGEM model	0.376318
Amlaha	WhoGEM model	0.403997
Amlaha	WhoGEM model	0.400111
Amlaha	WhoGEM model	0.3889
Amlaha	WhoGEM model	0.411573
Amlaha	WhoGEM model	0.388585
Amlaha	WhoGEM model	0.392606
Amlaha	WhoGEM model	0.391218
Amlaha	WhoGEM model	0.385881
Amlaha	WhoGEM model	0.377863
Amlaha	WhoGEM model	0.386597
Amlaha	WhoGEM model	0.392219
Amlaha	WhoGEM model	0.35222
Amlaha	WhoGEM model	0.388499
Amlaha	WhoGEM model	0.398195
Amlaha	WhoGEM model	0.385538
Amlaha	WhoGEM model	0.370947
Amlaha	WhoGEM model	0.384898
Amlaha	WhoGEM model	0.390049
Amlaha	WhoGEM model	0.370506
Amlaha	WhoGEM model	0.399666
Amlaha	WhoGEM model	0.410948
Amlaha	WhoGEM model	0.40594
Amlaha	WhoGEM model	0.387697
Amlaha	WhoGEM model	0.377905
Amlaha	WhoGEM model	0.380848
Amlaha	WhoGEM model	0.415324
Amlaha	WhoGEM model	0.395771
Amlaha	WhoGEM model	0.379349
Amlaha	WhoGEM model	0.40404
Amlaha	WhoGEM model	0.371734
Amlaha	WhoGEM model	0.402407
Amlaha	WhoGEM model	0.374445
Amlaha	WhoGEM model	0.402104
Amlaha	WhoGEM model	0.386385
Amlaha	WhoGEM model	0.405873
Amlaha	WhoGEM model	0.378223
Amlaha	WhoGEM model	0.394038
Amlaha	WhoGEM model	0.410606
Amlaha	WhoGEM model	0.389807
Amlaha	WhoGEM model	0.385716
Amlaha	WhoGEM model	0.373532
Amlaha	WhoGEM model	0.377924
Amlaha	WhoGEM model	0.37065
Amlaha	WhoGEM model	0.375676
Amlaha	WhoGEM model	0.39002
Amlaha	WhoGEM model	0.389384
Amlaha	WhoGEM model	0.385938
Amlaha	WhoGEM model	0.403548
Amlaha	WhoGEM model	0.363536
Amlaha	WhoGEM model	0.381821
Amlaha	WhoGEM model	0.37585
Amlaha	WhoGEM model	0.362709
Amlaha	WhoGEM model	0.369267
Amlaha	WhoGEM model	0.396922
Amlaha	WhoGEM model	0.370419
Amlaha	WhoGEM model	0.403286
Amlaha	WhoGEM model	0.396318
Amlaha	WhoGEM model	0.379889
Amlaha	WhoGEM model	0.395678
Amlaha	WhoGEM model	0.367679
Amlaha	WhoGEM model	0.404985
Amlaha	WhoGEM model	0.388835
Amlaha	WhoGEM model	0.380279
Amlaha	WhoGEM model	0.380491
Amlaha	WhoGEM model	0.398694
Amlaha	WhoGEM model	0.353024
Amlaha	WhoGEM model	0.371
Amlaha	WhoGEM model	0.395366
Amlaha	WhoGEM model	0.385257
Amlaha	WhoGEM model	0.381912
Amlaha	WhoGEM model	0.366538
Amlaha	WhoGEM model	0.393848
Amlaha	WhoGEM model	0.400849
Amlaha	WhoGEM model	0.380545
Amlaha	WhoGEM model	0.395165
Amlaha	WhoGEM model	0.359149
Amlaha	WhoGEM model	0.397131
Amlaha	WhoGEM model	0.392701
Amlaha	WhoGEM model	0.373346
Amlaha	WhoGEM model	0.4064
Amlaha	WhoGEM model	0.368249
Amlaha	WhoGEM model	0.390763
Amlaha	WhoGEM model	0.374101
Amlaha	WhoGEM model	0.373534
Amlaha	WhoGEM model	0.412374
Amlaha	WhoGEM model	0.393437
Amlaha	WhoGEM model	0.380616
Amlaha	WhoGEM model	0.363174
Amlaha	WhoGEM model	0.409407
Amlaha	WhoGEM model	0.39429
Amlaha	WhoGEM model	0.368531
Amlaha	WhoGEM model	0.375082
Amlaha	WhoGEM model	0.369502
Amlaha	WhoGEM model	0.384662
Amlaha	WhoGEM model	0.371734
Amlaha	WhoGEM model	0.381416
Amlaha	WhoGEM model	0.403738
Amlaha	WhoGEM model	0.390335
Amlaha	WhoGEM model	0.382989
Amlaha	WhoGEM model	0.391278
Amlaha	WhoGEM model	0.408384
Amlaha	WhoGEM model	0.394723
Amlaha	WhoGEM model	0.372179
Amlaha	WhoGEM model	0.362222
Amlaha	WhoGEM model	0.399561
Amlaha	WhoGEM model	0.393026
Amlaha	WhoGEM model	0.396391
Amlaha	WhoGEM model	0.387577
Amlaha	WhoGEM model	0.378878
Amlaha	WhoGEM model	0.377704
Amlaha	WhoGEM model	0.37821
Amlaha	WhoGEM model	0.399456
Amlaha	WhoGEM model	0.396646
Amlaha	WhoGEM model	0.39291
Amlaha	WhoGEM model	0.366971
Amlaha	WhoGEM model	0.390972
Amlaha	WhoGEM model	0.382059
Amlaha	WhoGEM model	0.379123
Amlaha	WhoGEM model	0.383648
Amlaha	WhoGEM model	0.375582
Amlaha	WhoGEM model	0.394794
Amlaha	WhoGEM model	0.392613
Amlaha	WhoGEM model	0.380962
Amlaha	WhoGEM model	0.390175
Amlaha	WhoGEM model	0.366491
Amlaha	WhoGEM model	0.384738
Amlaha	WhoGEM model	0.407584
Amlaha	WhoGEM model	0.393782
Amlaha	WhoGEM model	0.396414
Amlaha	WhoGEM model	0.386127
Amlaha	WhoGEM model	0.375915
Amlaha	WhoGEM model	0.385403
Amlaha	WhoGEM model	0.39033
Amlaha	WhoGEM model	0.403585
Amlaha	WhoGEM model	0.367196
Amlaha	WhoGEM model	0.364954
Amlaha	WhoGEM model	0.392546
Amlaha	WhoGEM model	0.392725
Amlaha	WhoGEM model	0.393022
Amlaha	WhoGEM model	0.383784
Amlaha	WhoGEM model	0.390468
Amlaha	WhoGEM model	0.389198
Amlaha	WhoGEM model	0.388647
Amlaha	WhoGEM model	0.36492
Amlaha	WhoGEM model	0.37664
Amlaha	WhoGEM model	0.39251
Amlaha	WhoGEM model	0.38744
Amlaha	WhoGEM model	0.390104
Amlaha	WhoGEM model	0.398799
Amlaha	WhoGEM model	0.378478
Amlaha	WhoGEM model	0.397971
Amlaha	WhoGEM model	0.394083
Amlaha	WhoGEM model	0.364772
Amlaha	WhoGEM model	0.388339
Amlaha	WhoGEM model	0.414035
Amlaha	WhoGEM model	0.362596
Amlaha	WhoGEM model	0.36039
Amlaha	WhoGEM model	0.383049
Amlaha	WhoGEM model	0.358727
Amlaha	WhoGEM model	0.376619
Amlaha	WhoGEM model	0.370105
Amlaha	WhoGEM model	0.392828
Amlaha	WhoGEM model	0.378494
Amlaha	WhoGEM model	0.390211
Amlaha	WhoGEM model	0.399772
Amlaha	WhoGEM model	0.37522
Amlaha	WhoGEM model	0.392501
Amlaha	WhoGEM model	0.386711
Amlaha	WhoGEM model	0.380776
Amlaha	WhoGEM model	0.377135
Amlaha	WhoGEM model	0.402864
Amlaha	WhoGEM model	0.406462
Amlaha	WhoGEM model	0.375041
Amlaha	WhoGEM model	0.374304
Amlaha	WhoGEM model	0.39041
[truncated: 3,678 more rows]

## Sheet: ED-Fig_11h_YPP
Site	Model	Accuracy_YPP
[truncated: 5,000 more rows]

[truncated: 5 more sheets: ED-Fig_11i_APB, ED-Fig_11j_ASB, ED-Fig_11k_BPB, ED-Fig_11l_BSB, ED-Fig_11m_TB]
