# Supplementary material for: A chickpea genetic variation map based on the sequencing of 3,366 genomes
Source: Nature. 2021 Nov 10;599(7886):622–7. doi: 10.1038/s41586-021-04066-1 (PMC8612933; doi:10.1038/s41586-021-04066-1)
Supplement: Supplementary file 17 — Source Data Extended Data Fig. 12 [file 41586_2021_4066_MOESM17_ESM.xlsx]

## Sheet: ED-Fig_12
Trial	Trait_code	Pop_type	Fold_change		Trait code	Trait
1	1	s1	4.88		1	DF
1	1	s2	5.05		2	PLHT
1	1	s3	5.21		3	DT
1	1	s4	5.21		4	PPP
1	2	s1	8.46		5	100SW
1	2	s2	8.93		6	YPP
1	2	s3	9.38		7	PY
1	2	s4	9.38
1	3	s1	11.62
1	3	s2	12.15
1	3	s3	12.91
1	3	s4	12.91
1	4	s1	2.03
1	4	s2	2.08
1	4	s3	2.13
1	4	s4	2.13
1	5	s1	7.06
1	5	s2	7.44
1	5	s3	7.85
1	5	s4	7.85
1	6	s1	4.64
1	6	s2	4.77
1	6	s3	4.9
1	6	s4	4.9
1	7	s1	2.46
1	7	s2	2.55
1	7	s3	2.65
1	7	s4	2.65
2	1	s1	6.88
2	1	s2	7.25
2	1	s3	7.66
2	1	s4	7.66
2	2	s1	4.69
2	2	s2	4.94
2	2	s3	5.2
2	2	s4	5.2
2	3	s1	6.29
2	3	s2	6.65
2	3	s3	6.86
2	3	s4	6.86
2	4	s1	3.12
2	4	s2	3.29
2	4	s3	3.41
2	4	s4	3.41
2	5	s1	4.91
2	5	s2	5.18
2	5	s3	5.44
2	5	s4	5.44
2	6	s1	3.63
2	6	s2	3.88
2	6	s3	4.02
2	6	s4	4.02
2	7	s1	3.39
2	7	s2	3.59
2	7	s3	3.73
2	7	s4	3.73
3	1	s1	14.66
3	1	s2	15.61
3	1	s3	16.82
3	1	s4	16.82
3	2	s1	9
3	2	s2	9.55
3	2	s3	10.2
3	2	s4	10.2
3	3	s1	15.84
3	3	s2	16.86
3	3	s3	18.09
3	3	s4	18.09
3	4	s1	2.26
3	4	s2	2.35
3	4	s3	2.43
3	4	s4	2.43
3	5	s1	7.99
3	5	s2	8.5
3	5	s3	8.99
3	5	s4	8.99
3	6	s1	3.25
3	6	s2	3.34
3	6	s3	3.43
3	6	s4	3.43
3	7	s1	3.25
3	7	s2	3.34
3	7	s3	3.43
3	7	s4	3.43
4	1	s1	14.6
4	1	s2	15.5
4	1	s3	16.55
4	1	s4	16.55
4	2	s1	10.33
4	2	s2	11.07
4	2	s3	11.68
4	2	s4	11.68
4	3	s1	17.43
4	3	s2	18.57
4	3	s3	19.75
4	3	s4	19.75
4	4	s1	2.46
4	4	s2	2.58
4	4	s3	2.68
4	4	s4	2.68
4	5	s1	4.33
4	5	s2	4.58
4	5	s3	4.82
4	5	s4	4.82
4	6	s1	3.58
4	6	s2	3.8
4	6	s3	3.92
4	6	s4	3.92
4	7	s1	3.58
4	7	s2	3.8
4	7	s3	3.92
4	7	s4	3.92
5	1	s1	9.64
5	1	s2	10.17
5	1	s3	10.74
5	1	s4	10.74
5	2	s1	5.66
5	2	s2	5.94
5	2	s3	6.22
5	2	s4	6.22
5	3	s1	5.22
5	3	s2	5.47
5	3	s3	5.69
5	3	s4	5.69
5	4	s1	2.36
5	4	s2	2.46
5	4	s3	2.55
5	4	s4	2.55
5	5	s1	5.97
5	5	s2	6.3
5	5	s3	6.64
5	5	s4	6.64
5	6	s1	2.87
5	6	s2	2.98
5	6	s3	3.08
5	6	s4	3.08
5	7	s1	3.37
5	7	s2	3.54
5	7	s3	3.67
5	7	s4	3.67
6	1	s1	10.94
6	1	s2	11.53
6	1	s3	12.23
6	1	s4	12.23
6	2	s1	8.88
6	2	s2	9.38
6	2	s3	9.88
6	2	s4	9.88
6	3	s1	23.53
6	3	s2	24.9
6	3	s3	26.45
6	3	s4	26.45
6	4	s1	2.56
6	4	s2	2.64
6	4	s3	2.72
6	4	s4	2.72
6	5	s1	5.4
6	5	s2	5.68
6	5	s3	5.96
6	5	s4	5.96
6	6	s1	2.54
6	6	s2	2.65
6	6	s3	2.72
6	6	s4	2.72
6	7	s1	3.2
6	7	s2	3.33
6	7	s3	3.45
6	7	s4	3.45
7	1	s1	12.9
7	1	s2	13.63
7	1	s3	14.45
7	1	s4	14.45
7	2	s1	4.66
7	2	s2	4.81
7	2	s3	4.99
7	2	s4	4.99
7	3	s1	8.3
7	3	s2	8.75
7	3	s3	9.19
7	3	s4	9.19
7	4	s1	1.94
7	4	s2	2.05
7	4	s3	2.09
7	4	s4	2.09
7	5	s1	5.26
7	5	s2	5.55
7	5	s3	5.85
7	5	s4	5.85
7	6	s1	3.14
7	6	s2	3.26
7	6	s3	3.35
7	6	s4	3.35
7	7	s1	2.98
7	7	s2	3.09
7	7	s3	3.2
7	7	s4	3.2
8	1	s1	9.9
8	1	s2	10.53
8	1	s3	11.05
8	1	s4	11.05
8	2	s1	4.99
8	2	s2	5.21
8	2	s3	5.45
8	2	s4	5.45
8	3	s1	6.83
8	3	s2	7.15
8	3	s3	7.46
8	3	s4	7.46
8	4	s1	2.16
8	4	s2	2.24
8	4	s3	2.29
8	4	s4	2.29
8	5	s1	4.48
8	5	s2	4.74
8	5	s3	4.99
8	5	s4	4.99
8	6	s1	2.77
8	6	s2	2.86
8	6	s3	2.94
8	6	s4	2.94
8	7	s1	1.87
8	7	s2	1.92
8	7	s3	1.97
8	7	s4	1.97
9	1	s1	13.14
9	1	s2	13.98
9	1	s3	14.72
9	1	s4	14.72
9	2	s1	8.87
9	2	s2	9.42
9	2	s3	9.94
9	2	s4	9.94
9	3	s1	10.19
9	3	s2	10.78
9	3	s3	11.28
9	3	s4	11.28
9	4	s1	2.73
9	4	s2	2.87
9	4	s3	2.97
9	4	s4	2.97
9	5	s1	3.42
9	5	s2	3.58
9	5	s3	3.75
9	5	s4	3.75
9	6	s1	2.48
9	6	s2	2.57
9	6	s3	2.65
9	6	s4	2.65
9	7	s1	2.7
9	7	s2	2.81
9	7	s3	2.9
9	7	s4	2.9
10	1	s1	8.47
10	1	s2	9.09
10	1	s3	9.45
10	1	s4	9.45
10	2	s1	12.95
10	2	s2	13.71
10	2	s3	14.2
10	2	s4	14.2
10	3	s1	4.33
10	3	s2	4.44
10	3	s3	4.57
10	3	s4	4.57
10	4	s1	1.39
10	4	s2	1.42
10	4	s3	1.45
10	4	s4	1.45
10	5	s1	4.49
10	5	s2	4.64
10	5	s3	4.79
10	5	s4	4.79
10	6	s1	4.49
10	6	s2	4.64
10	6	s3	4.79
10	6	s4	4.79
10	7	s1	2.05
10	7	s2	2.09
10	7	s3	2.13
10	7	s4	2.13
11	1	s1	1.44
11	1	s2	1.47
11	1	s3	1.5
11	1	s4	1.5
11	2	s1	1.84
11	2	s2	1.88
11	2	s3	1.92
11	2	s4	1.92
11	3	s1	1.43
11	3	s2	1.46
11	3	s3	1.49
11	3	s4	1.49
11	4	s1	2.76
11	4	s2	2.88
11	4	s3	3
11	4	s4	3
11	5	s1	2.96
11	5	s2	3.07
11	5	s3	3.18
11	5	s4	3.18
11	6	s1	2.96
11	6	s2	3.07
11	6	s3	3.18
11	6	s4	3.18
11	7	s1	1.47
11	7	s2	1.5
11	7	s3	1.54
11	7	s4	1.54
